# Supplementary material for: A dated phylogeny of the genus Pennantia (Pennantiaceae) based on whole chloroplast genome and nuclear ribosomal 18S–26S repeat region sequences
Source: PhytoKeys. 2020 Aug 7;155:15–32. doi: 10.3897/phytokeys.155.53460 (PMC7428460; doi:10.3897/phytokeys.155.53460)
Supplement: Supplementary material 2 — BEAST2 and RAxML files [file phytokeys-155-015-s002.zip]

Archive with 8 entries (8 files):
- MaurinPennantiaSuppMat2/MaurinPennantiaBEAST2cpDNABirthDeath.xml
- MaurinPennantiaSuppMat2/MaurinPennantiaBEAST2cpDNAYule.xml
- MaurinPennantiaSuppMat2/MaurinPennantiaBEAST2nrDNABirthDeath.xml
- MaurinPennantiaSuppMat2/MaurinPennantiaBEAST2nrDNAYule.xml
- MaurinPennantiaSuppMat2/MaurinPennantiaRAxMLcpDNAalignment.phy
- MaurinPennantiaSuppMat2/MaurinPennantiaRAxMLcpDNApartitions
- MaurinPennantiaSuppMat2/MaurinPennantiaRAxMLnrDNAalignment.phy
- MaurinPennantiaSuppMat2/MaurinPennantiaRAxMLnrDNApartitions
