# Supplementary material for: A dated phylogeny of the genus Pennantia (Pennantiaceae) based on whole chloroplast genome and nuclear ribosomal 18S–26S repeat region sequences
Source: PhytoKeys. 2020 Aug 7;155:15–32. doi: 10.3897/phytokeys.155.53460 (PMC7428460; doi:10.3897/phytokeys.155.53460)
Supplement: Supplementary material 2 — BEAST2 and RAxML files [file phytokeys-155-015-s002.zip › MaurinPennantiaSuppMat2/MaurinPennantiaBEAST2cpDNABirthDeath.xml]

<?xml version="1.0" encoding="UTF-8" standalone="no"?><beast beautitemplate='Standard' beautistatus='' namespace="beast.core:beast.evolution.alignment:beast.evolution.tree.coalescent:beast.core.util:beast.evolution.nuc:beast.evolution.operators:beast.evolution.sitemodel:beast.evolution.substitutionmodel:beast.evolution.likelihood" required="BEAST v2.5.2:bModelTest v1.1.2:BEASTLabs v1.8.2" version="2.5">


    <data id="PEN CDS 1st 2nd" name="alignment">
                    <sequence id="seq_DQ898156" taxon="DQ898156" totalcount="4" value="ATGTACATCGGCGAGAATAGAAATATCGGACGATGAGATAAAAGGAGTAAATGTAAACGGACGTCTCAGTGGGAGGATGCCGATCAGGCTGAGAGTATGCGGGATTGTGATTCAGAGGACGTGGATGCCTAATTGATCACAAGTGGGTGTTTATGGGAGGTTCTATCAGAGGAGTCGTAAGCACGGAGATGCCAATCCGTAGGAGCTATTGGCGGTGTAAGCCTGCAACCATGAGGAGGGGAATTCGCTCGATACGTTATGATCCCGCCCGGATATTCCGCGTCGTTAGACCCTCAACGGCTATGCATGATCATATCCATGGCGGGCACGGATTATATGGGAAGCAACGGAAACGCGTGCACGAACATCTAACACAGGCAAAGTATTGGTTAGTGCATGGCAAAGCTCTCGTGCCAGTGTACAATTCAGAAGGGGCATGATAACATGTGTGCGAACGCGATCCCGCACTTCATACTGCCCTAACGGGCGCCTGCGATTTTATTACGAACGCAACTTATATTAGAGACCTCAACAGCCAGCTACGCAATTCCTCTTTCGAGCCCCGGCGGAGCTACCGGGAGTTTTATTCATCCGCTTTGAAGGCGCAATTGGTCCTTTGGGAGGAGATACGCTTCCATGTGAACCATCGGGAGTTCGCTAATCCACAAGTATTCATACGAGGCAATTTTTTCGCGACTTTAAGCGGATAGCCGCATAAGTGGATTCGTTCAGGTGGTCGCGCCAATAAGCATAACAGTGCGGAATTAATTGACTGCCATTGCGATTGAGCTTGCCATTGCTCGACTGAAAGCACCAAACATTGCAGGGCACGTTCGGATTCTAACATCCATCGCCCCTGCGTGAGACAATATACATTAACGGACAAGGTACTGATCTTGAATGGCAGTAGAATTCTGTGATTCGACTACTAAACAAAACCCATTCAGAATATTCTCACAAATTTACGAGAGCGAGCCTTTAAGAGCATCAGACAATGACG--TTATCTCAGACAGTTAATAAATAACCACAATCAGTCTTACTCACCTGAAAAAAACTGGAAATACCAATATGGCCGTCTGAGTGCTTCCCCGGAAATCCAAATTAAAGCCTGTGTAAGGCGGAACGCGGCACAATAAGTACTGGAGTCACATTCTGGAAAACGGTAGGCGTGCATAGGCACGAGGCTACAGGGATGAGTATGAACGGGCCCCTAGGTCCGTGGGGACACCTGGCGATTTAAGTCTGGGACCGTGAAATTGGCCGTGAACCGACACTCCCATCAAGTCGCCCGCTTATCATTGAACAATTTCATTTGAACGGATAAGTGTGACTTTGCCCTACGCGGGGGAAATGGCTTTGGGGGCGGGTGGAAACGTCTATATGATTATAAAAATGCAAGCCAGGGGGTTCGTTTGGGGGTGGGACGACCGGAGGAAGACTTAATGAATAAGATCGGGTATAAGAGAAAATGCGATCAAGTGCCTGTTAGGCAATAAGACCCCGGGCCGATAGGTGGTTACGCCTACATGCGATATTCGGAGTAAGACAGAGTCTCTTTATGAAAATTTCGTTGTCAGCGGTCGAGTTCGCTTTTGGAGATCCTCGCGTGGTACACCACCTAGACGAATGGACTTCAGAAGATACTCACAAGAGGTCATACTCATCAGCGTTAGTCCGCGAGATTACGACCGCCCGCACACTTGCCATTGAGCACACGTCTTCAGGGTTGCGCAAGGATTACCGCGTGACCTTGATCACTCACATCTCACCCGATGTGGGAGACATAGAACGCCAAAGTAACAACTTCACGTAAAGACTCAGAATATGCATCTGGTTGAGATTTCGAGAGACGTTACGTGCAGGCCGAAATGACGTTTTTCCACCTTTTGTGCGAGTTTACGGTCCCGGAATAGTGGTTTCGAACATAGGGTTCGTTATCTTCGGGATTGAAGCTCCGACAGCTTTATTGTGGAAATGAGAGCACGCAAGCATAATTGAATGAAGAATCAAAATGATACTTAACTTGGTCTACCCAACGACGTTGAATCAAGTAAGAATATTTTCACAAAGGGCAATGGGTTTCCAACAGCTCGTGCACGCGTGAATGGATTTAAATCGCTGAGGCATGTTACATGCCTATGGGGTTGCATATGGAAAAGAATACGTTTGTAAGAGCGAAAGGAGGAATGATCCAGAGCCACAACCTGAATGCGAGCAATTAGAAGCGAGGAAAGCAAAATGAGCAACTGCCTCGCGGCAGACCGGTGAACATAAGCATTC--------------TAATAAAAGTACGATCTTGTTCTTGGCATGCCTCGCGGAGTTGGTTAAACGAATTTGCACAACTATAACTAGGTGTCTGGGTTTGTTTTTGGAAGGGTTAGTATTATAATATGAAAAGGGTCTGATCTTTGAATCAAAAATGGTGGGACCTTAAAGTGAAAGCCGTCTGCTAGAAATGAATGAGCAATAGTTGATCATGAACCTAGTAAGGAAAGATGATTTTTATCCCTCTAGCTTGAAAATAAAATACAAACAACTTTATTTAAAAAAGACGTTATAATCGAAATGTTTCAAAACCTAAAGGCTTAGACTTGGTGTGTTGACACAGTAATTAGTCGTAGTCCATTTGCTGTGGGC------ATACCATAGTGATCATGTTCTCCCTCCTTTTCTCTGATGCTTAGGTTCTCTTTGACTGATTGTAAGTCTCTCGGCAACTTAAAGTTCCGGAAGCCAGCGAGGAAATAGAGTCTTATGTTGTTACTTTTGAACTTACATTATGTTGTTTACATACATTTATTCGATCTTTTTAATGATTTTACCGTCCTCACAATAATGGTAACATTTCTGTTGAATAGCAAATTCATGGAATAGAGTTCAATCACGCAATATTTTCTCTGGTTTATTCTTCTATGGTCACTCTTACTTTGGACCAAACCTTCACTGCGTAGATTCTCAAATTATTAATCTTGAATTGGTAACTAATTGAAAAAATGTCCGGTTCTTTTTGACATGTTTATTTTTTTTCTATGGCAGACGTTTACTGGAATCTAAATACTATGGAGTACCCACCCGATATTAATCTCTTTCTTGCTTATCCGCATGCAATTCATCGGTTTGCAAAAGATGGTATTCGAAAATTTAACACCCATCTTTACCTTACTCTAAAATTCCAAACTTACATCGTTTGATTTCGAATTATACTATAATATATTTTTTTTTTCTTATACTTATGTTCTTACTTCTGTCTTGATATTCAGTGTTTAACTTGTTTTCACTTACCCGCTATTAGGAACCTGAGGTATATGATGCAAAAGAACATCCCCTTTTAATTTCACTTATATTTGCCGGGGTTCTTCCATTATAAGTTGAACTGGTTCTATGGGGATCTGGAACTAATTTTGGATATTTAAAAAGATTTTAAAATTCTAAATGAAAATCTTTTTGAGAATGTCAGAAACCAAGCAATTAAAACTTGTTAGATCACAAAACGTCAATATCAGTAACATAGATATTTATCGTTTGACTCCGCAATTATCGTTCTTTTTAGCGTATCTTTTGGTATAAAATTTTTTTTACCTGGCTAGAATCTAATACTAGTACCATAAACTTTGGTTTTTATACAATTTTTTCGATCATCGCTGTGTGGAATATGTTGCTTTCACAAATTTGATTCTATATATAATTTACTGTTTTTGTTTTTCATCTTTAATCTTATTAATTGGTTTTGTATTAATGTTTCTCGCATTTATGTTATATCATGATAAAATGAGAATCAAGAATTAAGTAATGACTAAAAACACTCTAATCATTTCTTAGAGATTTATCATTCGATATATGTTAATGAATGACCTTTTTGAAATTGGTAT--ATAATCGTTATATTTGAAGTCATTAGGATGATAGATAGAGAGATTGTTTTTTATATATTTACAAATGATTTTGAGCACATATTTCTTTAATGTACAAAGATTCATCTTTAAATTCGTTATTCGAT----ATACTCGTAAAAGAAGATATGAACTATATTAGACATTATCATATCCTTTTAAGACATTTCAATTATTATTATAAGTATATACCACCACCATTGAATATGTTAACTTGGCACGGTAAAACCTCTCTTAATTATAGATCTTTCATAGATGTGTGGA------TCGCAATAACCGTCTTTTTCAAAGAATAAGGTTTCTCTCTAATATCTATTAGTAAATAACCTCTCTCTTTTGTACAACTCTATTAGTCACCCTCTGACCTTTTAAGATCATTCATGAAATAAAATTTTATTTAAACTTTCTAGCCTTAGCCATTAGGTGTTAGATCTTCTGATATTTGGATAAGAAACATTTCCTCAAAGGCACCCTTGTGAAAAGGCAATACTTTCATTAGGAAGTGTTTACTAGGCTAGCGGAGGTCGTTAACAATAATATATCCTACTTTTGGAATTACAGTCGGATAACCTCATGTCGCGTAATGTAAAATCATTTATTATATCTTTAAAGTCATCTTTTTCATTTTCTTGTTGACATGCTAGCGGATTGTACTATGGGACCTTTGTAGCGTTGGCTATTACAATCTATTTTTTCGATTGGGTTAGCGAATTTCTATTTTTGTGACCCAAAAAAGGTTGATGATAAGATTATTGGTGCTGTCTGACTTGCTGTAAATAAGTCTTAGTCTTTTGAAGACGGCCGGGTATGAAAATCTTCGCGAAAGAATCTTATTGCCTTCAGACTCTCCCTCGATGGTAATGAGGGTTTGGATTGATTTTTGTTCATATTGCCGTATAATGATATCGTATCAATGTATAATCACAAATAAACTTCATCTTTTTGATGAACCTAAAAGTAATATTCTAGGTGTTTCCTTTTGCTTTTATAGATCCATAGTTATATATTTTGGTAAGGAAATACTCGGGTAAAAAGTTTGCCCAAATCTGACTTGGATTTTAACTTACAATGTCAAATATTTCAAAGATTTTTCACAGAGAATCTGTTATCGTTCGACACCTACATCCACATTTATAGTATTATATTCTTTGAATGCTTTTTACCATTCGTTTGTTTTTTAGGTTCCTTCAGTTTCTCCTGGCTTTTTGCAGTATGACAATATAAATCTTTTAGTGTTAGGCTCTCTAACATTGTATAATACATACTTAGTTGTACATACTTAATTACATTAATAAGTGTAAGTGAGGCGTAAATTGTTTTGGGTGATTGTGCTCACTAAGGTTAAGTTTCAATTGTCTAGCGGTTGAAATACTTTGTTACAGAGAGAGAGATGGAGAGTTTCAACGATTTAGTAAAATTGTTATTTCGTGTTGTTCGATTACAGTTTTATATTGAAGGTCTTCTAGGGTTGATCTTTCTCGCCAA----GCCTCTTTTTTTGAAAATAAGGGTAAGCTTGAAAAAATGTACTTATAATGGTAAATTTTGTCTATCATGTACAAAAAATGATTACAAGCAAAAGGCCACCTAATCTGGTGAATTCTTACTAATTCCGCATCATATAAAATTTTCCACTCTTACGTAAGTTCGCTTCGATTGTATTTTGGATTCAAAAATAATCTATCTATTGGATTTCGTTCGAGTTAGCCGATACAAGGCTGGAACTTTATTTGATGGTAAGACAAGGCACGTTGTACATTCAACCTTTTTAGTTGTCAGTTTGTGTTTGTGTGAAAGTTTCTTTCATGGAAGATTCGTGATAGTAATTGATTGAGAGTTAATTCGGCTACTAATGTGTTAGTTTGATGCAAAGGGATGGATGTTTGAGAGCCGACTGACTGTTGATGCTTTATTTTGTGTCTTTGATGATAGATCAATAGGTAGGCCTAGTTCTGACTATTGATGAGTATACATTTGAAATTTTGTTTTTGTATCTCATAAAGATAATTCTTATTTGTAAGTATGAGCGTGAGAGTATGACAGTATGTTATAATTTCTACAAAATAATCTACATCATAACTGTGATAGTGAGGACGAATTCATTGGTGAAATCTTCCTCACTCAGTCTAGTAAAGAGGGACTCTCTTTCGTGGAAAAGATCTCCCTAGTGGTTTCAATGTTTTGTAATAAGCAGCTTTTGACATCGTTATCGCAAAATGAATTTACTTCATTGATGTTTGACAAATATGTTTTTTAGATCGTTCTGACGCCGCTATTTATAGTAAATGATATATATGAATAGGTCTATTTATGTATTTAGTTTTGTCAGATTTGAATTTTGTTTAGATTTTCATATTTAGTAGATAGTATATTGATTGAACAATTTATTTTGGATGGAGAAGTTTATTCATAAAGGTTTGTCAACGCTGTGTGAATGTTCCAAGGATTGAATATCTGTGGGTTTGTTATATAGAATTAGCTTTTTGAAAAGGATTCGATTAAGTTGTCAAAATAATACTGATTTATATGAGCATTTTATTGTATTCTTGTGTCATATTGCGTGAGTGTAATTGACATTCCCTCTGATGTACGGTGCAGGGGTCTATCTATTGGTCTAACTGTGTATAGGAGTGGGCATTTCTGAGTCGCTATCTCTTCAAGTACCTCTAAAGATTCACTTTGGAGAGAAAAAAATATCGAGAATTTGCCTGTCAAAGCATAGAAGTTAGCTTTCAAAGTTCATGGTTTAGAGTAGTCAGTAGGGTTTTCAATGTTATTCTTGATATCTGTTTTCAAGATATATTTAGATTGATCGTATCTTAAGGAATCTGTGCTTTTCAATAAATCGATAGGTTTAGGGGTTAAAAGCTGCCAATACAAACTCTTTATAGTAACTTTCTTTGTATCGCGCTGTTTTTTGTCAAGTGAATCTATGTATTGTATTTACAATTTGAAAAAGTTGTTAAGGGATAACGATTTTAGTTCAACTTTACTATTTGAGACTTAACGTCTTTCAATTTATGCAAAGATATCCTCTTTAAATTTATGG----TAAGAATTAAAAAATACAAATTT------ATTATAAAAGAAATCTGGATTTTTTTTTTAAAAAAGTTCAATGTCGATGAAAACACAACACCTTATATATACCTTTGAATAGAGTTTTTGTTCTTTGATGGTATATAGTATTCTAACTGATGGTCATTAGTGTCGTGATCCAGAATC----TTCATCCGAGAGGCTTGGTAATATAAATGTAACCGTTAAACCTTACTAAATTGATATTTAAGTTGTTGATTTGAAGTGTCTTTTAGTATAAGTATTTGAAATTAAGCTCTTTATTAACTGTTTTATTTACAATTGGCTAATACTTTTGTAAAAGTCTAAAAATCTTGGCAAAAAAATGTAATTGTTGTATTATCTGTTTAAGTGTTTTTGAAATCTTATGGGAAAAAGATGGCAGTAATTTTTTTGTAACAGAATGTGAATATATGAGTGTGTTGATTCTTTAGTGAGTACAATTAAGTGGGGCCACTTTTTTCTTCTGTTTCTTTTGAGAACCTTATAATATATTTAGGTTACCGACAAACTGTTTCTTAGCTTCGGATGGTCTAATAGAGTCGGAGGGATACCCCATCAATTTTTGCTTTATAGATGGTCTGTTTAATCTATCTTATCATAACTCCTTTGAGTGTGGCACTCTATTCGAGAGTAAATGTTAACATTTGTGAAGTCAGATGTTCGATTTCAAGTTTCTCTTGACGTGGGCGAGTAGTGAGGTTTAAATATTTGTTACAATATATATCAGTAGTATGTCGGATATTGATAAAATAACCGATGAGGCAGTTGAAATATATCACAATGGATCTTATAAAGTTTTTCTCATTGACTATTAAAATCTTAGTTGTAAAGTGGATATGAGTCTC--ATAAGATGACAGTAACAATGCCTAGAAGCATAGGTCTCGCCCATAAGCCGTGTCTCACCATGTATCAGTGTGAGTGTATGCTTGACAAATGGTTTTACTAAGGAGGAAAATGGGAACCAAAATAACATTTACTTTGAAGCTTGGTTTTAGTATAGTCACGAGAAAATGAATGCCAGGCGTAGCATATCAGGCTAAAGGCACTTACAAGCATAGTAGGTAATCTAAGTTGCTTGTATGCTGCCTTTAGGAGTATGCGACGACCCTCTCTTATTTCAGAAAGATGAATTGCCATCGAGTGTACGTAGCAAGAGCTATTTTTCTATGAGAGCGTGTGTTACTCTGCTGAAGTAATTTGGTTTTTGTTTTTTAAAAAGTATGATTCAAGCTATAACGATCTATTTTAGGCAGTGGGAGGGCATATGCGAGGGGGAAAATTGGTTATGGACAAGCACAGTTCGAAACATGGTCTCGAGGTGTCTTCGGTTTCGTGATTGTTGGAGTCATGCAAGGAGGGTTGTAGTCTTTTAGACAACATGAAGAAGATAGAAAATATCACGGTTAGAGAATAGGGGGCATTGGATTAGAACCACCTTGTAAGATGGTCCGATGATGTTTGCTTCATTACATAAAACTTTCTATTTGATGTAAACAGACCTTGGAAGCGAGCCAAAGAGATAGCATTTCGAAGAGTAGGTATTTCTTGAATGAAAACACACGGTTTACATTGCAACCTCTCATAGTAAAAAGAATGGTGTATAGAAAACAGTACAAGTACATAGGAGAGTGTCTTAAGTTTTAGGAATGGTCAGATTTATCACAAAGACAGTGAAGTCACGCCAGTTCAGATATTATACTGGATCTTACTGAATATCATTCCTCGAAATGATAATGGGCTTCCCGCCAACCCTTGATTGTAATCATGTTTGAGATTGTCTGATTCTAAGTCACTGTGAGTTGAATGGAAGGTATAAAGAACATGCTATTCATATGTTCGAACTTAATTTTGTATTCGTGGTTTTCAAAATTTTATAAGATGAGATTGACTTTAATTGTCTCCGATGATTTATCAATGTTAGGCTTACAAGTAAAATATGTTCAGATCAAAATTGATTGCTAGAATTGAGGTGTTGCTCTGGTATCAGATGATATTATGACTTGGTTTATACAAGATAAACTTAAATAAACCAGATGGATCCTTCTTCTTTAATTAATGTACATATTAGCCCAAGTCCATATTACACAGTGATGTACTGTTGATATTTCGGATAAGATGCTGATAACAAAAGTAGCTAAATATTCCCGGGAAATCTGATTCGCTTTTCGGTTGGAAGTTGATTTAAAAGGAGCTTTATTGTGGATACTATATATATCGGTTGAAGCTCTATGCTAAGTGGTTGAGGCTTAGTAGATATTTCCCCATTTATAATAAAATCTATGATGATCCTCAGTTCCTATTATGACACCAAATCATTTTCACTCACAACATTTCAATGGCAGATTCTGTTAGGCGTTTCATGTCCGTGTGCTCTTAATTCTCATATAGCCAGATCACTTATGTATGATATCCAGACAGTCTGAAACGACTTTTTACACCGACATACATGAATGCTCCCTTATGGATAATAGAATGCTAACAAAATTTTTCTTGGACAGTCATTCAGGGGTGTCGTCTATCTATGTCTTTGGGATCATAGTATTCTTAATTCATTGCAGTGTCACAAACGAACATTTAATCTTACAAATTGTAGAATACTGAAATCATAAATGATTAGCTAAGAAGATGGGTTTCACCATACAATGAGTCGGGTGTTTATCCGAATACATGGAGTCTTATAACGCACCCTCGAGTCCCCCAACATTTCAAACAAGTCATCCTCCACAATATGATAGTGAACTGAAGCTTTCTGGTAAGAAAATAATGACCTTCCTACGTCTGTAATTCTACTGGCACTTTCATTCAATCCTTTTCAAAAAGTATAAATCAGAAACGCTGTGTTTTAGTCCATGCATTACTATAGCCTGATTTAATTCAAACGTATTCAATCTTATTAACATTTTGATACTATATTGAATAAAAATTTTCTATGTAAGGGTCTTGATTAGGCTTTTTTTTACAAGGTTTAATACTCTCCATGGTTCCCCAGTGAAAAAGTAGCATTTCTTTAGGCATGCCCATAAAAATTTTTTGTAGCCCTTCTGTAGAAATGTAATACCTTCTTCTTCCCGACCCCTCTCGAAAGTTACTCTAAAATCTTAACTAGCGAACGGGAGGGTAGTTATCCACGGGCAAGTACATCATTATATCTCCCACAGTTATAGTAATATAGAAAAAAAGGGTACAATACCTACGATCACGATGAGTAATGTTATTTTCCTCAGGCAAATTTTTTCAAAGCAACTTCAATGATAACGTGCGGTATCTATTGGCGATTGCAGGAATCAAATATATTAAACCCTAGTTCAAGCTTTGTCTCTGCACTTTTTTGCAAATCTTTGTTTTAAAGAAAGTCAGAGTTAATGCAAATGATTCAGAATAATATGGTTAAAAGTTCAGTTAGCGTTCGATATTACTGTAAACTTCTCTATTCACTATTATGTTGGAGCTTCGTTCTGTTTTATAAATGCTCGGGTTCTTGCTTTACATGTCGCTTTCGACCTTTCTCGTTAAACTATGCTAACTATTTGTGGTATCGACATTATGAGGCACAGTTGTGTTTATGTGTCTGATTATTGGTTATTCCTGTGATTAAAGCTGTAGTACTGGTTCAGTTGTTTACTTATGCTCACTTTGTTACTGTATCCTACTGGACAATTGTATGGCATGAATTTACAGTTACCAACTTTCTTATAGGCGCTTGTAAATATGGTGAGTCTGTTGGAAACCCTTGCTGTTTATGCTAACCTTTTATGCGTTTTCTCTTATTTGTATGACTTCATGTAGTAAAAGCTTCTGTCTTAAGACAAAACCGATTAAGACCGTTTAGGCAATTGCAAGGATGGCAAATATAGGGACCGCTGCCAAGACTTTTAATTTCCGTGTATCTGGACATGCTGAAGTGGTTGCGTCTGACCTCATATGGGACCGCGACCTTGCACCCTTGAATTTCCGATGTATTTTCCGTTTCAATCTCGACGTCCAAAATTTTGGGTCTTTATGTTCGTCCGTGGTTTTACGTCCTTTTGAAAGTAAAATTCAAACCTTCGCGCCGTGCACACGTTTTTATGGACGCGTGCCTTGTTGGATGGGCACTTCCATGAAATCCTACTTGGCTTTTAATATGAGTTTCTTTGGATGTTTGGCTATCCGTACTTGCGGTTTTGTACGCTATTCATAAGCGGGGACATCGACTTGATCCACATACAGTATTGGTTCTCTGCGCTTACGTACTCGCCTTTATGGCTAGAAATCGCTATTGATGAATGTAGCTGCTGGCGCTTATGTGTTTACTTTCCTTCCTGTGTTGGGAGAGGGCTTAATATATCGTCCCGACCGAGTAAATTTGTGAAGGACAATAAACTCTTGAGATGGCAGCCGGCATTTCAGACCTGCAAGGCCGAACACACTGATTGAACTCAGCGAGCCAGATTGAAGCAACAGGATTGAGAATTCCGAAGTTTAGGCCATTGGCACTTCATATTTCTTGCTAGGGATTATTCAGGGCCGTTTCAATAGAGCTGCTAGGACCACCAATGGCCAGGCCAGTGTTGCCATGTGGCAGAATTTAAGGGAGTGGGGGGTTCGGGATCAATACTCGGTTTTCACTTGCGGCTCGGATACAGGATTCACTTATGACGCATGGGCTTATTTGCGCTTATCTTTGCGGTGTTCATACAAAGCGCCCAATTGCTGTTCAGAGTGATCATTTAACACATTGCGGCTCTGGCTGGTCCTTCTGGCGGCACAGTCAGTTCTTCCATAACATTCTAAGCGGGTGACCAAGAATCCCTCCCAGATTATTTAACGGACTTTGCCACTTACCAGTTGCGAGGGCACCCTTTTACTTGATGTCAATATCGATTCTACTTCGGGGGTTGACCGTACGGGGCTTGCTACGAATGCCACACATTGCATGCATCTTTCTATGCGGCAATTAAAACAATGGGATGGCAGGCTAAGAATTTGAGCCAAAGGCCTTACGGCAGGCAAAGGCTTAGAATCTACACTCTGCAGCCATTTCCTAACTGCATTTGGTCTTACATATGTGCCACAATTATCATCCCCTACCTACTGCACGATAGGACCACTTCTTTTACCACAATTGATGGGGTTCTATGTGGGCGCGCCAGCGCATTTATGTAGGATAGACCACACCGTAAAGACTTTGACGGTCTAGCACGGAGCATATTCCACTAATGGCTGATTTCTGGTTCAAGTTGGTTTAATCAAAGAACATAGGCTTGGCGCCCAGAATTTTCGAACGCATCATTCACCGTTTGCCATGATCAAAACCAGCTTGCCCAGGCACGCCCGGGCACACAGACAGTTACTGGGGGGGGATTGTGCGTGGGGAAGTGCTTTTCCATCCTTGGACGCGATTTTGTCACAATCAGCTTACATCAGTACGTTTATCTTTAAGGGTCTTTGCCGAGTCCGTTATCCGAAAGCAACTGGTTCGTTCCTGGAGGCCGGAGGGGGACTGCAGTTCGCTGGACAGTTTTTGGCTTTTGATTAAAGCATTCGTGTATTTCATTAGTGAAATCATCGAGTTGGGAGATAGGACAGGGTGTACCAATACGGGGAATTGCCAAGTCATACATAAGGTGCTCGGATTTTTGGCCAGCTCCAGTATCATCTAGGTCTCTTTCGCTAGGCTTTTTCTGGGCCATTGTTGGCTTAGTTATTTCTTTAGGGCGGGTATGCAGACTATGATCATGTTGGCCAAAAATTAAGTGCCCGCACCACCAGGCTTAGATGTCAGGCGGCGTGGGTACCATACTCTGGGGATGCACACTGGCTTTTTTGCAGATATGCGTGGTAATGCTTAGTTCCAGTTAGCAGGTTGCCAGACCACACCGCGATTGTTGGATGCACGCCAGATTGAAGCAGAGAATACGAGACGCTTACAAAATTTGCTCCATTGGCATTGCATATTTCTTGACTCGGAACTTTCAGTGCTGCAGGAATTGATCTGGTCAGACCTTCAGTAGCCATGCCAGCATTGGACCCATTGGCACCGCGTGAGCTTACCGGGGGGCCTGGCCGTAAATGCTATCGGGTTACATGTGTAACATGGTTCGACAAGAGACTTAACGGGCCTTTCTTTTTCTTCGCATTCTTATGCGGTGTTCACTCACCAATGAACCAGGTTCTGTTAAAAGCGATCCGCTAACACATTTCGGCTTTGGGTAGTCTTGCTGACGGCATTGTCAGTGCATCCGCTCAGGGGATAGTCGTGAAAATTTTGAGTTTCCCACCCAGGTTGGCCCTTTACGGCATGAACTTAGCCAAACCGATCAGAGCATTTTGGACTCCAGGGCGGACGCATCTACCTCTGGGGTTCACCCAACCAAGTTTGCTACGAATGCCACACATTGCATGCTTATTTCTGTGCGGCAATTAAGACAATTGGATGGCAAGATAAGACTTTGAGCCAATCCCCGGGGCGTTGGCGGGCAAAGGCTTAGAACATAAAATCCTCATTCATTGGCTGCCTGCTCTTGGGTATACTCTTGTGCCACAATTATCTTCCGCTAGCTTATGCCAGATTACACCAGCGCTTTAACCACACATAATGCGGTTATATACGGGCTTGCCAGGGCATTTTTATAGGATAAGCCGACAAAGAGAAAGTTTGCAGATTTGACAAAGAGCATATTCCATTAGTGGCAGCTTTCTGGTTCAACTTGGCTTAGTCAAAGAGTATCTGCTTGGACCCGAAACAATTTATGACCATTTGCCATGATCATCGCCAGGAAACTCTAGGTTGAGTCTTTTCTCACAAGGCCGCTTAAGCGGCGAGATTGTTCCGGTGTTAAGCGTAAGAACAGAATCCTTTTTACATGGCCGGGATTTTGTCACAGCATGCCTGGTTCAACACACTTATTTGTAAGGGCTTGAGCCGGGTCAATTATCCGAAAAAGATTGGTAAGTTCCTGGAGGCCGGCGGGGGACTGGAATTCGCTGGAGCTTTATTGCGTTTTGATTTAAACATGGTGGTACTTTATGCATGAACAATACTTTGCAGGAAGTTCCATTAAGATCTCACTATTATGGTGTTAGGATATTTGTTAATCTCCACTATAAGGTAAACCTTGGATAAAGTTTCGTTGGCTGATTTTTTTGGCACTGTTGGCACGGTTATTTTTATTCTGCGGGTATGCAGATTATGAACTTGCTGGCCAGACGACCCTTGCAATTATCGTGAGGAAACCGTGCCTTCATGTCAGCCGTTGTGGTTGCCATTTCGTGGTAATTTACTAGCGCTTTTATGCTCACTCGGAATTGGTAATTCCATCGTAAATTAGAACTGATGGTGACCATGGTCGGCTGCCACGAGTTTGAATATCCTGGAGGTGAAGCAACAATGCTCGCCCAGACGAGATGGTGGTGAAAGTGGATCGCTGCCACGATTTTAGGTCGGTTCTTTGAAGAACACCGAGATGGCTGCTATGATACACTTGATTCCTCGTTTGTCCTTGTGGTTATTTCCGCATGCATGCTCTTTTCTCAGTCAAAAAAAACGTTAATCGGACTAAACTACTTCGTGCCCGTTTAGACCTTGTTGGTCTTGCGGCTTTATGAATAACGTTTTCCGAGCTTACTTCCTTTT----TGATACGCATTTGAAGCGGAAGGAAGCTTGGGCGTTTGAATGATACAGACGAAACGCTTAATGGTGTTGGGTTTATATCCACTTTTACGCACTCGTTTATATGCTTATGCGCCCCCGTGAATGAGGATCGGACCGTTCGGTCCTCTTAGGAAAAATATTCGGGCATATCCACTCGCGCATGGTTCATTTACCATTGGAGCGCTCGTGAGATGTTTAAAGGGGCCTAGATTATGTCTCATTTTCTGGGTGCTGTAATGGCGGATGGACTAGTTCGCTGGATCGCCTGATGCGTGCTATCGCCCGTGCGCGCACGCGTTTTTATTACCATGGCAGGAGTTTCGAGGATCCCTGGATTCGGACTTAATTATATGTTTCAGCGACAAAATCTATCACCTTCAATTTGGGTGCGGGTTTGGGGTCCTTTAGGCATCAGGTCTTGTACTCAGTTATAGGAACACGAAAGATCGCAAGAGGTAAGTTGGCAGAGAGAACTAAAATGTGCGCCAGGTATTGGCGTTATTTCATAGCAGTTAAAATCCGTCTTCATTTTCTGCGCTGCCGTGTGGATTGTTACGCTTGGATAGACATGCTTAACTAAGGTTAATTAACATCGTGTGAAGCAGGCGGTATAAACTGGCGAATATAACGGCAACTGGATGAGTATCAGACGAAGCCAAATTCCCTGATTGCGCGTGAGCCCTCACAAGGTAATGGTTCCTGTACGGTCAACGTGTTTAAGACCGGCGTTCTGCGTCAATATCAACGCCTGTGCGGTGGCGGTCATGCCTTAGATTGCGTTTGACCTCGACCGTCTGACCATTGAGCAGGATTTGTATCCTTATACCGTTGGATACAGTCTGGGGGTGAGATACGGGGGCACCCAACCGGATTGAGTAGAGGGTGCGGGCCAATGTTTTCGGTTTGTTTTGCGCATTGCATGACTATGGACTGCATTTTGGAGACGACGGAACCTCTTGATTCCAAATTTGGATCATTTTCTGCGGTTGCTGTTGGTTGGGCTTCAGTACGGTTTAGGCCGGATTGGTTCGACCTAGGCTACGGAAGTCATCGTAACCGCTGGGGTGAGGTTGACCTTGTCCGGGGATGCTCCACAATGCGCGGACTTGGATTTGCGGCTTTCACTAGGTCGCCCCCACGCTTAAAGGTTCGATGGAAATGAACGTCTTCAGAGATGCGCGTTTTTGCGCTTGTGTGCGGACATTGTAGGTCGCACACCCATGATTTTGGCCACCGTACATGGACAGGTATTCACAGAATTACGAGGTAGGCGGCTGCGAAACAAGTTTCGAGCTGTCAAATCCGAAATTGCTTTAGATAATGGAAAACCGCAAGGGGTTTTAGGCGGTCATGAAAGGGAGGATGCGTGGTGTTGGCACCATTTAGGAAAGAGGCGGACTTTGTCGCGATCCACTTTTGAACTTCCGTGTTTGTGAGGGAGGATGTAGGCGAGTCCTTCGAGGCGATCAATAAGGTGACAGTGGGTACGTGATTTAGGGGGACTAAGGGTAGTAAGGACCGCACGTAAAATAGCAGCGGCCATTGGGAATTTGATTGACGGCACTTAATCGAGGGTTTCGAGAGCCAGGGTGTTACTTGGCAGCTCTTGCTTCTTTTTTTGGCAATTGCAGGGCAGACCTTTAGGAGTTTGCGGATGACCGATTGAGCCAGTGATTGGGCTTCAAACTGGGACCACACAGAGCAACGTTGATAAACTTTATCCTAGAGTTTACCGTGAACCTTTAAGGACTTGCTTGCGGCGGACAGAACACGGTTGCTGTGGCGGAAGCCGCTATAATTTCGGAACTCTGGGCCAGTGCCAGCGGTTATGTTTTGGCGGGGATAACTTTGAGTGCCATTGTCCGAAACCATTAGACAGGTTATTTCTCCCACTGCACCTGGTGGGGTGGCCGGGGGAGTATGAACTTCCTATTGTTCGGGTCTCATTATTCTCGCGTTTGGTTGGGGATTACAGCCTCTGGCCGAACCTGAGATCTTCCTTTTGGTAGTTGAAGAAGAAAAATACACATTTGGATCATTATTTTTGGATGGGCTTCTCTGTTTAAGCCTTATTGGGGGTTAGAACTGGCCCGGGGGGGAGTAGAAATACAATTACCTAACCAGATATTTGGTATTCTAATCCCTTGGGGGAGGTGATGTAGGTGAGATTGAGAATATGGGGCAGTTGTTGGTCATTGATTTGGGGATTGCAATTTACAACCTTGCTGGCCGCGGCCTGTTGTCGGGAGCTATTTCTAAGTTGCGCTTTCGTTTGGTTATGCTGTGTTGTTGTTAAAAACGCTACCAGGATTTAGGCCACGGCCGAGCTCCAGCCAGCTTACTTCTGTAGGACACGCTGGGCAAGTGGTCGCCAGGCCACGGTTGGAATATTATCGTCCCACGGGAGTATTTGGGGGAACATCGTTTGGATTCGGCCCTGTTGACCCTAGGGCCAAGGTTGATTAGAGCTAAAAGAATCACCTGCAGACGCGTCGCGATAATACCAGCCCTTGGTCTTAATCGTGGGGGTGCACGAATAAGCGTAATAGTTCCCAGAGTGTTGCACTCCATTGTCTGGTTTTTTTTGTGGCATTTGCAGCGGAGGCCGGCGCGCGCGGTTGAAAGGATGACGGATTGACCGTCTTCATACCCCTAATGATACATGCCTGGAATTACAAGAGAAAGATTTTGAATATGAGATGTTCGAGGACGTTGTTTGTGGTGTCGGCTTTCTTTCCTGGCTATTGCGTGGGGTGTTACGGACACTTGTACTCTGTAACCAGGTTGCAGTCTATTGAGGTGAATTTTACGCGCGTTCACCCGCAAAGTTGCCATCTTTTTTCTTGGGCCGAGCCAGGGATTACCGTGTGCATTGGGGCTTGACTTGTGCCTCAGGGCTTGGCTATGGTTATTTCGCATTGACTGCCGTCGTCATTCGCCTAAAGCATGCTTTCGGCCATGCGTTTGTTCGTTTCTATTACCCTGGCATCGGTGTTTTGCCCAGTTGGGTGCGCATTTCGTTATCTTTTTCAGGTTCAAATGACTTAACCTTCAATATGGGTGCGGGTTTGGGCGCTTCTTGGCATCAGGGCACGTGAAAACTTTTGAGAGGGAGGGCAAACTTCGGCTTAACCACCAGCGAGAACTATCATGTACGCAACGTTTGTCCAATTTGGGTGCTTTCAAAACGTGTTCATTTTATTTTTGTCCGTACGGTTTGATAGGCCTGGGTGTGGCTGCCTAACTCGGCTAGATTGTTCCAGAATCGGCGCGAGACCGATTGAACTTTAACAAAAATCTTTAAGAGGATCGGCTGATGCGCCAGACACCCAGAAACTATTTCCGAGAGTCTCCCGGGAAGCCTTAATTCGGAGACGGGACGTCTTGCGAATATACAGATCGTATGGTATCAAGATACATCCTCCTTTATGCGGTGTTTTGTAGACGGTTGCTAGAGTTTGGAGCCCGCCAAGATATTACGAAACGCAGGATCCTTATACGGCGTTGACCTTGACACTGAGATTAGAGTCTTTAATACATGACGACTACCATTTACGTCGTGTTGCGTCAGGCTGCGTCCACGTTCTTTTGGTCATTCGCATCATTATCACGTAATGCACCAACGTGAAAGTTCAGTCCGCCAACCACACGTGGGGTTTTAACCCTAATCGATAGGAAGTGCCCGGTGGGACGCCCTTATGGGTGCATGCCTTTGCATTTCTTCATATTTGAATTAAATCTCGTTTTTGAGGATTCATAATAATCTACCTAACTTTGTTAACGTGTATTTTTGTTCCTTTATTTGGTTCTTCAAGACCGGCGAACCGGCGGAGATAATGCGAACACGGAGATCCCTTGATATGGACGTGCGGATCTGTATGGTTATGGATTTTTTAGGTCTATCGGTTGGTCTCCTTAATCTAAATTTAGTTATTGATTGCTAATCGCTTTATCAGAGCTTTTTGCAATTCCGAGCTAGCTTTTAACCATGTGACTATCCGTATCCTTTTTTTTCTTTGCTTGTTGCAGCGCGTAGTTCGTGATACCATCAACCAAGACAGAGTGATTAACGACAGCTTATGGGTTTTCTATTTGTCTGCGTTTTTTCAATATTTTAATAATGAGTAAATCTGCTTATGCACGCCTTTATCTGTCCACGCTTCTCTATATTAGTAAACGAACCAAAAAAAAAAAGATGATGAACGCACCTGTGCATTTATTCGGTTCTGTAGTTACGGTAGCTTTAACGCTTGGCACCTCCACACTAGGACCTTGAGACAGGGATAATGAGCTTGTTAACTTCTTTGTTCACCTGGATATTTTTGCATTTTTAGGACCCCTGCTTTCTTCAATGCTTTTTCATATTCTCTCACATCTATATTGCTACTTTTATTCTCTCTATGTGGCAGTACAAATTTTATTCTGTCACATAGGTTGATATCTTTGTGGTTCTTATCTTCTCCTAATGCACAAACAAGCTAACAGTTTGATCAACTGGTTAAATACAATGCTATATCTCTACATAACCAAATCTATTCTGCACATCGATACTCTAACTGATTCACTAAAACGGACCCGTACTCCAACTCTCTGTCAGGCCCTTGGGCCATGATTCCGTTTATGTACAAGGGCGCACGATCAGCCTTCTGAAAAAATAATTTCCTATTACTACCATAACTTTTAAAAGTCTTTCTACTGTTCTCTTTTAGTATTATTGGTCAACCTGGCCTTAGTTGAAATTGGATTCTTTCTATTTAACTTCAAGACGCTATGCTCAATTAGGAATAATGACAGATGTGTCCTGTGGAGTCTTTAACTAATGGATACCCTAAACACGTGACGTTATAAGTTCGCGTGATTATTTCCAAACATAGATTGACCTAACATTTGGTGGGAATGTTCTATTGTCCAACATTATAACAAGCTAACTGTAATCAAGGATACTGACCTCTCGGTCAGTAAAATGTGAAGGCTTATTCCGAAATGGATTCTTCTATGATATACTACAGGGATCCTCAATCTGCTACCATATGCGAATATGCTATTTTACTCACGCCATGATCATTTTATGAAGAGATATGTTAACTTGTTATACTAACGTAGTTGCTGTGAATATTTACCCGTCCTATAGTAATTAAGGAAGAACTCCTTGGCTTTCATTATGGTATATTTTTAAAAATGAGTGCGTTTATTCCCAAATGGTCCTTACGGTTTTACCTGCTCGGAGTTTACTTGGATTGCTCTTGCCAGTCTTGGATATCGTATAAGTCGTGAGACTTAGAACCTGGGAATCACCGTCCTACTATGATACTTAAACAGTTAAACTGTATAGGGGTATTTCTGTAAGGATAGTTTCGTAGCTCTAAGGGCCTAATACTCTCTGTAATAGGAGAGTCAATTAATTAACATGATC-----------CTGTAAGATCACCCGACCTTGATGAGAGTACACGGGTCAGATGAGTTATCAACAAGAGTACATCTCATTGTCTACGTGCGTATGTGTGGACAAGAGAGGCAATAGCCCAGAAATAGGGGGCAAGTGAATGACTATTTAAGACCAACTGTACGTAGAAAACATTGTGCATGTGGGTGCATGCCAGAGAACCCAAGAATCAATTTGTGAATGCCTGATGAACGTAATTTATAAAAGTTATAGTCGGGGATGTAAGAGGAAATTTTCAGTATCTATTTTTGTAATTGTCTCGGACTGACCGTTGACAGTTAACAAAGAGAGTAACGGAAGAACAATGACTCCGTGAAAATTGGACTAATTCAGCAACGGTAAGAAACCGAGAAACTAGGTTGGGAAGATCCTGATTTGGAGTGTGTAACAGTCAAACTTTGAAGGTGAGAAAGAATAAGCAAAAGGATTAAAGATCTCAAAGCTAACAATCATTATATTGGATAAGGTCAGGAAGAAAGATTATCGAACACGTGAGTTGTGATAAAGAGCATAACTCTTTTTGACCTTATCGTTCACTAGAAGTCAGTGCAAAAGCACTGAGCCAAGTTGCTGAGAAAGAGAAATTACAACTGAAATTGGAAAACACCGGTTTTACCAGGGTATCAGATGGACTGCATTAAGATTGAAGAATGATGAAATATCATCGAATTCGCGGTTATTTGCAGGTCTGATTGAATGTCAGTAAACTACGCTTTGAGAGCGTGCATAACGCTAAGTACTGAGGACCATGATGTTATGATACAAAGGAGATCCGATTCTAAAAAGCAATATACTTAAGCGAATTTCTAAGTGTGATCAGCTGTCAACGGATCTATATCTTTT----TGGATGGATGTAACAGAAACCTTCTGAAATGAAATGAATTAATCTAAGAGACTCTGAGCTCCGATTGATGTTATTATCTTTTACCAGGAGAGAACTACTTAGGACATCACCAGGCCTTACCCTTTACTTCTGTAATGGTAACAAAAAACAAAAAAAAGATGAATGATTTATGCCATAGACACTCCAGACTTATTCCTAAAGTCATAATTAATATGGCCTTGATACATCAGAGCCTAGAAATGACTTTCCAAAGGTGAAACGAATGGCATCAGAAGATTCTAATATTAGGATGTCGAATGAATAGGATGCTCATACTGCTTATAGTAAATTAAGATTGTGGTCTGATAGGCTGCGAAAATTATAGTTCAAATTAAATCCATAAAATTAATTAATATTTGAACAATAATATAAACGTGTAAAAAGAATCTTGATAACATCCAATCTCTAATCATTACCCGGATCTTGGAACCGTGGATTGAAAAAACTTTTTTTGAACTTCTTATGATCTTGGACTCTTATAATGATAATGATTTGTCATAATATGAAGTCCGTTTATACGGCAAATGATATATGATTCGTAATCCGCCCTATACGATGGGAGAGATAAATAAGTTATAAAACAGGTAGGCTGTTGGTGGAAAAAATACTTTTATTTACACGCTTGGTCGATTAGAAATTTAAGATTTGCATCTAATATTTACTTTTACTATAGAAAAAAAATAGGCAAAAAATCCTTTGAGTTACAAAATTCTGTTAGCGGATCGTATTCTAACCTAGTAGAATAAAAGAATCTTAAAAAAGTAATAGAAGTTGTGAGAATTGATGGGATGGCTTATTACCAGACATCATTTGTACGGAATTATGCACCCGATATTGTTGATGAATTGATGGTCATTACATTGATATTGAAATAAGCTTGTCTTACAATTTTAAAATAATAGATGCTTGTTGTTAAAATTGTTGAGACTTAGTGACATTGGATAATGTACGCTCTAGATTGT----ACTCACTCATACAGTCTATAACTTTTCGTTAACCATACTAATTTAATGACTATCATGCAAATATTATGGGAAATGGTATTGGCCTGAGATGCAGGGACTCTGTTTGATAGAATTCATCTGTATATGGGTTTGCCATTACCGCTAAGATAATTCGATTTTGACTTACATTATCGAGTTGTGTGAGACTTAAGGTCAT--------------TATAGTTCTAGGACAAAGGCAGGTGTTATTACACAGTAAATAAACATTGTACGCGGAATCTTGCTTGATAGGTTTAGAAAAAGTTTTCACTGAATGTAAAATCTGCTTTCAGGAAAGTTATTTGAGTTTTTCCTCAAACTTCTTTGACTCCTCTTCTTTTCAGATATATCGATGGCTTATGGTCGATTGAAGTAACATTCTTTCTGACCAGAGGTTTTTGACTGGTGAAGCAGCGCTTAATCAGGTTTTCTTCCCAAATAAGAAGTCTTATCCATCTACAGTCTTTACGGTATGAATCTTAACTTCATATTTGATAAGTCCACAAATCTGTTGATAAAACCAGTTAGGGGTAAACTTAAAAGAAATCTACCATGCCCCTCATTGTGCAATCCTTGGGAAACTATATACTATTGCGGGAAGTACATTTAAATCATGTCTTGCAGGTTGTTATAAATTTATCTCTTTACTAGAAAATAATTAACTATTGCAGCAAGCCCAAGGTCCTGGAATACGATTAAACTATTATAGCATTAACAAACGATTTATGTGGACTGGTAAACGGTAGTTTATAGTAATACGCCAATGTGAAAACGCGATCCCGAGATGATGTAGACCTATTGCTTAGTACTCTCAAAAACTGTTAAATACTTAGCGTGGGTGATTTTATTGGAGGTCAGAAGGTAGTCTGTATATCAAACGTTGTTAATTTTAAGAAGTAATTAGTAGCATAATACTGAGAATGAATAGGTTATTCAAATTTGCTGAAAATTGCTATTGAAATGAGACTTTATTGTCTCACCATAGATACTCCGATGATTAGAAGTATTAAGTCATCGGTACTGGGTTATAACGAATATGATACCCTTTATAAGAATAAAAAACTCGGAAATATGTTCTAATAATAACCGTAGAACGCGCTCAGGTATTAACCAGATCGGAAAGCGATATTATGAGACGGGATCTTTAAAACTTTTATAGAAGCTATTCTGAATATTATAATTATATAATCATGAGGCCGCGAATATCATTTTCAAAAACCTCGAGAGGCTAGAAGTGGAGGGTAGAAGTGAGTTGGCTTAAAGATTGTTTCTATTTTAAAAGTGTTCTATAACGATATTTGACTGCAGAATATTGTCTCTTCTTGAGACATACTATCTAGATCTCAAACCTTGATATCTTGAAATAGACTTGCTTGAATGATATTCTTTACTAGAACTTCAGTTAAGGAGAACTAATGTTATAGATAAATAAAATCGATTGACATTCTCTAAAATAGTCTGGCGATAATCTCCTATGAAGGATTGAAGTGCAAACTATCTTTATACAACCATAACCAAAAATGATATTGTAAGCTTTTGGCTTCAAGTGATTGTCTGTGAATATGATATCGAATAAAAAAACGGAACTGTAAAAGCGGTCAGTTTTATCTGGTAGAGAATAATGGCACTCAATCCAGCCATACCACTGGGATTGAAGTTTCTGTATTTCGATTTTAATAACTTTAAAATAAAGCTATAACGCATTTCTTTCTGGCCTACTAAAACCCTTTTAGATAGAGTTGTCAAATAATCAACCGGAAATGCTCCGTTTTTTCTCCAAGCTTATCATTGAATGAAGTCCTCTGACAGTCTTCGAAAAATACCATTCATTAGGTTTTTAATCTCATGTAAAGGAAAGTGGGAAACGTCCCAGGATAGGGAAATGAAATTGAGAGAAGATTTTGTCGAGTTGAATACGAGATTTTTGACAATTAACCAAAGGTGTTTGGTTATACTTTTTCTCTAGTAGACGTCTTAGTAACGGGTAATATGGCCGATTTATAATCATGAGATTTAATGGACATCTTTCCACTATACACAGTGACTCGCAGAAGTATATGGTAGAGAATGTAAAAACCTGATCATTTTATATGATCGTGAAACGTGGGACGCATATAATTACAACATTCGATTATTAAGCAAAGGAGATTGCAGCTTGTTGCAAGATCATATCAGGGTCCTCTTTCTGGCCCCATTCATAATAAGCGATGCCGCAATACATAAGTTTCAGCATTTATTGTGTTATTGAAAAGTTCTCGATTAGATTCTAGGTAATTGGAAAAAACGTTTAGGAATATTGGAATTTGGGGGATCTTATGTAATGACACTCTTGATGATAGTTAAGCATCAGCTTTTATGAGGTGTCTTTGTTAATCATATTGTAAGATCATCAACTTACGGATAATGCTTTATTGCTTACTTTAGCTAACGAACAGTTATTTGTTCTATTTACTTTACTCGCGTTGGATCTTTCCTACACTAAATTGTTTTGATCATTCTACGGCGGATGTGAGTTTGTTAATGGATATCACTATACGA--ATAAATA------AGATTATAGATACATAGATCGAAAAAAAACTTTTTGTATCTATATCATTGACTATGGAGAAGATCATTAATGTCTTGGGTCGGGGGGTAATAAGCTTTTCTCAGAAACTCTTCAATTACATAACTTGGTCCATATATTTATGGAAATTATATAGAGTTAAAAAAATTTTCTTAATTTGACTCTTTGTATTTCGTTATGAAATCAAAACTTAAGGGTTGTAGCCGAGGGGACTAGGAGACGGCATCGGCTTCCATAAGGAAGCGAATGCAGAACACTATATAATAAAGTCCTCGAAGGATTAGTACCACCGGTCAGAAGATTGGTTTCACAGTATGTAATCATTATAGAATGTGTCTTAAAACCATTAGAATGCAGTCAGTGTGGGACAATTCATTGGAAACCCCCTTTGGATGACTGAGAGAAATACCCATCATGGAATGTTGTAAATGATTTGCACAGAAGATCTATTTAGAGATGCCTTTATCAGACTAAAGTTTTTAGAGTAAGAATGGTTCGGACTCATAGAGTAGAAGATAAGTGGTCCCAGGCAAGATGTTACCATCAACATTACCGAGACCTTTAAAGATTATATTTTCTCGAGCCGAGGAGTGGGTATGTGACAATTAGTGTGATTCCAGCCAACTGTGGGAGTCACCATGTGACTCAAAGTTTGCACGCCAGTATTTGGATCTGAACGGAGAGTGGAATATTTACCAAATAATGTCTGATAGGGTGTAATTAGGTAACATTATGCATAAATCAGTATGTATGACTGCATCATCAAACTTCAGACACCAATTATCAATCCTTATTTAGATAATTTGACTTCATATTTTGCCGATCTATCTGTGCCGGCGATGGAGAGTGGGTATATGGGTCATTATGAGGCCGCATCATAAATAAAACTTCTACGCGAGATTAAGGGTATGAGACTGACAGCCCTTATGAAAAAAATCATGGGTTAGTCTCGAACTAACTCTGGCTCTGTTTGGTTTTAAGTTGTCGAATATGAATGGGTATCACTATGGATATCACCAAATTTCTTAGTCAATGTCATTGAGATAGACAGGATGTGGATCCGAGAAATCATTGATTTAAGGAGGTCAAACTATTTTTGTTAGGGAGAAGCTTGATACGCGGTTCTGACTGATTAATTGAATGTCTCCTACAAAAAATCTTATGAATATAGAGGCGCCAATTGTCAACTCCTTGACCCAGGTCAGTCAAGACGTCTTTTTTTGCAGAAAATTATTGACCCTGGAATATGTCAGGAACCAATCTTATTGGTTTTTGTAAAAGAGAGACCCTGTTTTAGACTATCAA------TGTCTTTATCCAATTCGACATCATCGCGTTTGTTATGGAAGAACAAAAAAATCATATCAC--CCATGATCAGAC----TGGACGACAAGCTCTTGGAACTGACGAAACCAAATGTATTTCTAAATATATCTGTTTTCGTGTCTCATCAAAAAGATTGGAATATAATTGCATAAGAGCGTCAACGCAAAAGGGTTAATGGTTCAGAGCAGGGTTAGCAAATCCAAAAAGGGTCGTCTTTCATCCGGGAAGCTACTACTGATTTTTCAAAGGACAACATATATATGGAAGTAACAAAGTTAATAAAAACCAGCGCGATAGTCAGGGGAAAAAAAAAAATGACAAAAATTTTGAGTACCTTTCTGAGGAAGTAGAATTCACTATGTGCTGAACACAGAAGGAAGAAATTGAAGATCAAAAGGAAACTGACTTGCCACGACAACTACATAAAGTTTTGTTGGTCACTGAGCAATTGAAAAAGCGTAAATTAGAAACTTTCCCGGTCGTGCGGAAGGTATGGCACTCAGTGCATTTACCTTTGAACGCAACAATCGGAATTTACAAATATCATAGTAGATTTTAGATAATTTACCAGCAAAAATTTTTACGAGGACCTATTCTTGTGAAAGGAAATGTTGATCAGTTTAAAAAAGCTAGGAATCCTATTGTTACGAAAAGATGTCTTGCTTAGATGACTTGGATGATAGTTCACATACATCGTTTTTCCTTTTCTCTTTCACGAAGATAAGATCCTATCAACCAGCATATCTAATGTCATAAATAGGATCCATTTGAAATTGTATCTTATTTTTCAAGGCCATCACATGAAATTCCATGGAAAAGATAATAAAAGTCCCAATCAATAGATTGTGGCCTTAGAAAGCC----TAAATGGATTTTTCATTTCCTTAAAATTTATCGACTGGAATACTTTGCACTGCACT------AAACGACTTCAGAATAATTTTTAAGGTGAATGTAAATT----TATTTGTTGTCATACATATTGATCATCATTAATTGTTTTCTCGCCATTTTTGAGGAGTTAAAAAGATCTGGCGTTATTTGAATGATTAAGCAAATGACACTCCAATGGTCAGTCAATGTAAAGGTTTGAGAAACATCGTAGCTTTTAGCACCAGAGAAGGTCTGCCTTTGGGAACCTTCGAGAGTAATAGTAATTAATTGAAATGCATTGTGTAAAGCGGCCTCAAAGGGACGGATAGAGGCTTGATGTTAAATGAGATCCGAAGAGGTGGGTTGCTGATTAAAAAAATCTGAATCTTGGGTCTGATGTGTGGCAATAAGGCAATCTACGTTGGTATAGACCAAGGTTTCATCCGGGGGCGACCTATAACTAAGAATATGACTCAAAAATAAAGGTGGTTAGAGTGGAGTTATGTTCTACCGAGATAATGATGTACGGGGACAAGGGCTGTTGGAGAGAACTTTCCAGCGCTATGGAAAAAAAGATTCGATATCAATTCAATCGAGGATTTCAGAATGTCAGTTAGAAAGTGTCACGGTCTATGTTGTAAAGCCGAAGGACGTGTCGGGGGAGAACCGTGTACGATCGGGATGGGCCTTTGAACACTACACCTTCTGGAACAAATATATAATTGGGGGGAGAAGTATTGTCCCCCAAAATTTTGTTTTCTTTAAGATTCCTGTAATAGACATATTATGCAAAGAATGGACTCATTGAAAGTGTGAGCCGATTATTTGAATGTCTGGAAGGATCTAATGCCCTATTTCTCAAGGTAAGTTTATTTTAATTTCTGACCCTGTTTTACAAACTGTATTGTTTTATCACAGTGGGAAAAATCTATCTTGCCGAAATAACACTACTATACAGGCTCATAGGCTGGGTATATTTATAAAAGGTCGCGTTGTACGATGGCCCTCAAACGGATTATAGTTGAACTGGACAAAAAAACAGGGATTGTGTTTCGAAGAATCGCCTGTGAAGAAATACTACTGAACAATTGGCGGTTAAATTGCGGGTACAATTTTATCTCTTATAAACAAAAATCGCATTAAAAGTTCCTTGGATTCACATTCTTATCATCAATGTACCCATTTCAATTTCGTTCACCATATACCTTACTCATCGATATTTTACAATATATCCATTGTAAGGGTCTGCATTAGAATCGGATGGAAAAATAATCATTGTTCGATTGTCACCAAGTATATCCTTGGTTCAAACAAAATATCCAAGTTAAAAAATAAAATAGAATTTTTAGATATTAAAAAATTGAATTCCCTGCTCAGG----ATTCAGTTAAATTACAAGATCATTGTCAGTCTTTCATTGGATCCAAGTATATAAAATGACGGAGATCAAAATGAGTGATTAAAAAAATTATGTTCACGAAATTACTTCTTCCAGATTCAAACTACGAGCCTATTTTTCAAATTTACCGCAATAAGATGATTCTTTGAAACATGAAAGCTTTAATACTAAAACAATCAAAGATTAATAAATTCAGAGTTCACGAAAAATTCGGTTCAAGGTCGAAGGCGGTTCCTTAACCTTGACTAATAATATGTCTATCATTGACTTAATGATTTAGCTTAATTGGTATTTAACGG--AAAATGCGGTACGGGACTGTTCAAAATAGCGCTGGACTTACGGATACTATAAGGCTGACCGAGTATTTGAACAACAGTCCGTAAAACTAAATGTTTGTTAAAAAAAAAAGTGGTTTATATGTTTCAAAGAAATATTAAACTTGTTCCCGTAACCAGGGCACAGTAGTTTATCAATATTAATGGCTGATACTCTTTTGATGGTTGCTCGCTTTCTGACCGTAATATTACATGAATTTTATCATGTGTTATAATTACAGTATGCGCAACCGAATTTTTCGCGGGATAAAAACCTGACTTGTTAAATCTTCATCA------CCCTAGACAATGCAAAATTGCTTTAACATCAAATAAGATATCATAATATAATGTAAGGTC----GTTGAATAATAATGTATCTAAAATATCGGCAGCCAATGGTGGATTTTTCTACTATACTCTTAGAATCTATTGATGAAAGGCGTTGATACACTCTATTCCTAAATTTTTAATATTTAGAAAGTTTTTAAACTGGAAAATAAAACCAAAAATTTTGTTTACCTAGAATGAGGATGGAAGACTATGA----------ATTTTAATTAAAGGTCGTGGCTGTTAGATCATCGACACAAGATTCTGATTTAGTGGTGGATTTATTTTCTCTCCGAGTTATGCAACGAAACTGATAAAGATTGCGAAATTTGGTATTAGGAATGCAAACTTACGGATTGTCAGTAGATGAGTTTGTCAGTAGATCAGGGATACAAGGGTTTTATTTAACAGTTCATATCTTTTGCTTTCAATTAGGGTGATGTTCTGGCCCCCCGTCTGTGATCAGGTCAGAGGGTCGCCTTCTCTAACCCACAGAACCTTTGTCATATGATAAGTTGAAGACGAATCTGTAAAGACGGTTCGAGAACCGCATAGCCTTTGCGAGTGTTATATACTTTTGGTATTACCCTTGCAATATGCGTGACTCAAAAGGAGTTGAGTGCAGAAAGTTGTTAGGGAGATAGGGAAAATGAAAAAAATATCGTTGTGACCC----------------AAAAAAATAGGAATTTGCCTAGC------------------ACAAGGAATTATGAAGTAAACTCGCGGGATGTCACTCAGCTTATGAGTGTTTCGCCGAGGCGGACTACATGAACTTGATACTGAAGTATTGTAATGTTACCAGTTATGCAGGCGCAGACCGTGGAATGTAAAATCATCGTCATTTTTTAAAGAAACAAACACAGGGCTTTAATTAATATGGTTCCCATGGTAGTAATTCTCAATTGAATGACAAAAACATTACTAGGAGTTGGTAATTTAGAAAGTAAGGTGTCCCATTGCAAAAAATGATAGTATAAAATATCGCAGTGAGTTGAAACAAAAAATAATGTAAATTGTTGAAGCGTGTGAAGAAAACGTGAATGTGTCATCCAAAGAGAAAGTCTCGACGAGTTTTTGTCGAAAGATCAATTTTAACGTCTGTATCATTTCCTGAAGGCGTCGCCAAGAATGTCGGTCTTAAAAGGGGAGTTTAGTGAGCTAATGCGAAATGAATTTATGTAGACTTTAATAAGCATACTATACAAAATCGAAATTAGAGAAAGGGATTACTTTCAAGTAGTGGTCATCGAGAATTTGGGAGTTACGATTTTTGAGTAGCACAGAATGTCCTTGTCAATTTAACCTTACAAGACTACCCAAATACGAGACTAGAAGTCGGATTTTTCCAGGCAGACAATCGTCTACACAGTTTATATAGGTGGACTTCTTCCGGAGACAGCATCACGGAGTTTGAATGGGGGTTGTCGTCAGCGTGGTTTGAACAGTAAGGCTATCTGTATTTATGAGGCTATTGTGAGACATAGCTTCGATAAGATTTCATAGACTAATGAACACTAAAGGATGCAAAAAATATTATCTGGCATACCTTTTAGTTATAGATCTATGGTGAATTCATTTCTGGAAACTGAATTTATTCGTTCGCAACCTTTTTCACAGGATGGAGTTTCTTGGACGGGTCCTTATACTCTTTGTGTCAAATTGTGATGAGGGTGTTTGTCATCGTAAAAGAGAAGGGTTCTTTCTTGGATCCTGAAAATCTCCACTCCACATCCTAAAGGTATCGTCGCAAAAGAGTAAGGGTATTTGTCCCTGCCTTTAGGTACAAGCCGGGGCATCCTGATCTATGTGGATGTATCACGGAACGACAAAGTGTGATGGCTTTCTGCTGACAATGAGATTTA"/>
                    <sequence id="seq_Jan19-11_CHEbas" taxon="Jan19-11_CHEbas" totalcount="4" value="ATGTACATCGGCGAGAATAGAAATATCGGACGATGACATAAAAGGAGTAAATGTAAACGGACGTCTCAGTGGGAGGATGCCGATCAGGCTGAGAGTATGCGGGATTGTGATTGAGAGGACGTGGATGCCTAATTGATCAAAAGTGGGTGTTTATGGGAGGTTCTATCAGAGGAGTCGTAAGCACGGAAATGCCAATCCGTAGGAGCTATTGGCGGTGTAAGCCTGCAACCATGAGGAGGGGAATTCGCTCGATACGTTATGATCCCGCCCGGATATTCCGCGTCGTTAGACCCTCAACGGCTATGCATGATCATATCCATGGCGGGCACGGATTATATGGGAAGCAACGGAAACGCGTGCACGAACATCTAACACAGGCAAAGTATTGGTTAGTGCATGGCAAAGCTCTCGTGCCAGTGTACACTTCAGAAGAGGCATGATAACATGTGTGCGAATGCGATCCCGCACTTCATACTGCCCTAACGGGCGCCTGCGATATTATTACGGACGCAACTCATATTAGAGACCTCAACAGCCAGCTACGCAATTCCTCTTTCGAGCCCCGGCGGAGCTACCGGGAGTTTTATTCATCCGCTTTGAAGGCGCAATTAGTCCGTTGGGAGGAGATACGCTTCCATGTGAACCATCGGGAGTTCGCTAATCCACAAGTATTCATACGAGGCAATTTTTTCGCGACTTTAAGCGGATAGCCGCATAAGTGGATTCGTTCAGGTGGTCGCGCCAATAAGCATAACAGTGCGGAATTAATTGACTGCCATTGCGATTGAGCTTGCCATTGCTCGACTGAAAGCACCAAACATTGCAGGGCACGTTCGGATTCTAACATCCATCGCCCCTACGTGAGACAATATACATTAACGGACAAGGTACTGATCTTGAATGGCAGTAGAATTCTGTGATTCGACTACTAAACAAAACCAATTCAGAATATTCTCACAAACTTACGAGAGCCAGCCTTTAAGAGCATCAGACAACGACG--TTATCTCAGACAGCTAATAGATAACCACACTCGGTCGGGTTCACCTGAAAAAAACTGGAAATACCAATATGGCCGTCTGAGTGCTTCCCCGGAAATCCAAATTAAAGCCTGTGTAAGGCGGAACGTGGCACAATAAGTACTGGAGTCACATTTTGGAAAACGGTAGGCGTGCATAGGCACGAGGCTACAGGGATGAGTATGAACGGGCCCCTAGGTCCGTGGGGACACCTGGCGATTTAAGTCTGGGACCGTGAAATTGGCCGTGAACCGACACTCCCATCAAGTCGCCCGCTTATCATTGAACAATTTCATTTGAACGGATAAGTGTGACTTTGCCCTACGCGGGGGAAATGGCTTTGGGGGCGGGTGGAAACGTCTATATGATTATAAAAATGCAAGCCAGGGGGTTCGTTTGGGGGTGGGACGACCGGAGGAAGACTTAATGAATAAGATCGGGTATAAGACAAAATGCGATCAAGTGCCTGTTAGGCAATAAGACCCCGGGCCGATAGGTGGTTACGCCTACATGCGATATTCGGAGTAAGACAGAGTCTCTTTATGAAAATTTCGTTGTCAGCGGTCGAGTTCGCTTTTGGAGATCCTCGCGTGGTACACCACCTAGACGAATGGACTTCAGAAGATACTCACAAGAGGTCATACTCATCAGCGTTAGTCCGCGAGATTACGACCGCCCGCACACTTGCCATTGAGCACACGTCTTCAGGGTTGCGCAAGGATTACCGCGTGACCTTGATCACTCACATCTCACCCGATGTGGGAGACATAGAACGCCAAGGTAACAACTTCACGTAAAGACTCAGAATATGCATCTGGTTGAGATTTCGAGAGACGTTACGTGCAGGCCGAAATGACGTTTTTCCACCTTTTGTGCGAGTTTACGGTCCCGGAATAGTGGTTGCGAACATAGGGTTCATTATCTTCGGGATTGAGGCTCCGACAGCTTTATTGTGGAAATGAGAGCACGCAAGCATAATTGAATGAAGAATTAAAATGATACTTAACTTGGTCTACCCAACGACGTTGGATCAAGTAAGAATATTTTCACAAAAGGCAATGGGTTTCCGACAGCTCATGCACGCGTGAATGGATTTAGATCGCTAAGGCATGTTACATGCCTATGGGGTTGCAGATGGAAAAGAATACGTTTGTAAGAGCGAAAAGAGGAATGATCCAGAGCCACAACCTGAATGCGAGCAATTAGAAGCGAGGAAAGCAAAATGAGCAATTGCCTCGCGGCAGACCGGTGAACATAAGCATTCGACTGTGGGTTCGATAATAAAAGTACGATCTTGTTCTTGGCATGCCTCGCGGAGTTGGTTAAACGAATTTGCACAACTATAACTAGGTGTCTGGGTTTATTTTTGGAAGGGTTAGTATTATAATATGAAAAGGGTTTGATCTTTGAATCAAAAATCGTAAGGCCTTAAAGTGAAAACCGGCGGCTAGAAATGAATGAACAATAGTTGGTGATGAACCTAGTAAGGAAAGGGTATTTTTATCACTCTAGCTTGAAAATAAAATACAAACAACTTTATTTAAAAAAGGCGTTATAATCGAAAGGTTTCAAAACCTAAAGGCTTAGACTTGGTGTGTTGACACAGTAATTAGTCCTCGTCCATTTGCTCTGGGCGTGAAAATACTATAGTGATCATGTTCTCCCTCCTTTTCTCTGATGCTTAGGTTCTCTTTGACTGATTGTAAGTCTCTCGGCAACTTAAAGTTCCGGAAGCCAGCGAGGAAATAGAGTCTTATGTTGTTACTTTTGAACTTACATTATGCTGTTTACATACATTTATTCGATCTTTTTAATGATTTTACCGTCCTCACCATAAAGGTAACATTACCGTTGAATAGCAAATTCATGGAATAGAGTTCAATCACGCAATATTTTCTCTGGTTTATTCTTCTATAGCCACCCTTACTTTGGACCAAACCTCCGCCGCGTAGATTCTCAAATTATTAATCTTGAATTGGTAACTAATTGAAAAAATGTCTGGTTCTTTTTGACTTGTTTATTTTTTTTCTATGGCAGACGTTTACTGGAATCTAAATACTATGGAGTACCCACCCGATATTAATCTCTTTCTTGCTTATCCGCATGCAATTCATCGGTTTCCAAAGGATAGTATTCGGAAATTTAACACTCATCTTTACCTTACTCTAAAATTCCAAGCCTACATTGTTTGATTTCGAATTATACTATAATATATTTTTTTTTTCTTATACTCATGTTCTTACTTCTGTCTTGATATTCAGTGTTTAACTTTTTTTCACTTACCCGCTATTAGTAACCTGAGGCATATGATGCAAAAGAACATCCTCTTTTAATTTCACTTATATTTGCCGGGGTTCTTCCATTATAAGTTGAACTGGTTCTATGGGGATCTGGAACCAATTTTTGATGTTTAAAAAGATTTTAAAAATCTAAATAAGAATCTTTCTGAGAATGTCAGAAACCGAGCAATTAAAACTTGTTAGATCACAAAACGTCAATCTCAGTAACACAGATGTTCATCGTTTGACTCCGCAATTATCGTTCTTTTTAGTGTATCTTTGGGTATAAAATTTTTTTTACCTGGCTAGAATCTAATACTAGTACCATAAACTTTCTTTTTTATACTATTAGTTCGATCATCGCCATGTGGAATATTTTGCCTTCACAAATTTGATTTTATATATAATTTACTGTTTTTCTTTTTCATCTTTAATCATTTTAATTTGTTTCGTATTAATGTTTCTCGCATTTATGTTATATCATGATATGATGAGAATCAAGAATTAAGTAATGACTAAAAACACTCTAATCATTTCTTAGAGATTTATCATTCTATATATGTTAATGAATGACTTTTGTGAAATCGGTATACATAATCGTTATATTTGAAGTTATTCTGATGATAGATAAAGATATTGTTTTCTCTATATCTACAAATTATTTGGGGCACAGATTGATCTAATGTACAAGGGTTCATCTTTGAATTCATTCTTAAAT----ATACTCCTAAAGCAAGTTATCAACTATATTAGACATTATCATATTCTTTTAAGACAATTCAATTATTATTGTAAGTATATACCACCATCATTGAATCTGTTAACTTTGCACGGTAAAATCTCTCTTGATTATAGATCTTTCACAGTTGTATGGA------TCTCAATAACCGTCTCTTTCAAAGAATAAGATATCTCTCTAATATCTATTAGTAAACAACCTCTCTCTTTCGTACAACTCTATTAGCCACACTCTGACCTTTTAAGATCATTCATGAAATAAAACTTTAAA----TCTTTTAGCTTTAATCATTATGTGTGAGATCTTCTGATATTTGGATAAGAAACATTTCCTCAAAGGCGCCTTTGTGAAAAGGCAATACTTTTATTAGGAAGTATTTACTGGGCTAACGGAGGTCGTTAACAATAACATATCCTCACTTTGGCATTACAGTCGGGTAACCTCATGTAGCGTAATGTAAAATCATTTATTATATCTTTATAGTCATCTTTTTCATTTTCTTGTTGACATGCTAACGAATTGTACTATGGGATCTTTGTAGCGTTGGCCATTACAATCTATTTTTACGATTGGGTTAGCGAATTTCTATATATGTGACCCAAAAAAGGTTGATGATAAGATTATTGATTCTGTCCGACTTGCTGTAAACAAGTCTTAGTCTTTTGAAGATGGCCGGATATGAAAATCTTCGCGAAAAAATTTTACTGCCTTCAGACACTCCCTCGAGGGTAATGAGGGGTTGGATTGATTTTTGTTCATATTGCCATATAA------------GATGTATAATCACAAATAAACTTCATCTTTTTGATGAACCTAAAAGTCATGGTCTAGGTGTTTCCTTTTTCTCTTATAGATCCATAGTTATATATTTTGGTAAAGAAATACTCAGGTAAAAAGTTTGACTAAACCCGGCTTGGATTTTAACTTACAATGTCAAATATTTCAAAGATTTTTCACGGAGAATCTGTTATCGTTCGACACCTACATTCACATTTATAGTATTATATTCTTTGCATACTTTTTACCATTCGTTCGTTTTTTAGGTTCCTTCAGTTTCTCCTTGCTTTTTGCAGCATGACAATATAAATCCTTTAGTGTTAGACTCTCTAACATTGTATAATACATACTTAGTTGTACATACTTAATTACATTAATAAGTGTAAGTGAGGCGTAAATTGTTTTGGGTGATTGTGCTCACTAAGGTTACATTTCAATTGTCCAGCGGTTGGAATACTTTGTTACAGAGAGAGAGATGGAGAGTTTCAACGATTTAGTAAAATTGTTATTTCGTATTGTTCGATCACAGTTTTATATTGAAGGTCTTCTGGGGTTGATCTTTATCGTCAA----TCGTCTGGATTTGAAAATAAGGATAAGATTGAAAAAAAGTCCTTATAATAGTAAATTTTGTCTATCATCTACAAAAAATGATTACAAGCAAAAAGCCACATAATCTGATGAATTCTTACTATTTCCGCATCATATAAAACTTTCCACTCTTACGTAAGTTCGCTTCGATTGTATTTTGGATTCAAAAATAATCTATCTATTGGATTTCATTCGAGTTAGCCGATACAAGGCAGGAACCTTATTTGATGGTAAGACAAGGCACGTTGTACATTCAACCTTTTTAGTTGTCAGTTTGTGTTTGTGTGAAGGTTTCTTTCATGGAAGATTCGTGATAGTGATTGATTAAGAGTTAATTCGGCTACTAATGTGTTAGTTTGATGCAAAGGGATGGATGTTTGAGAGCCGACTGACTGTTGATGCTTTATTTTGTGTCTTTGATGATAGATCAATAGGTAGGCCTAGTTCTGACTATTGATGAGTATACATTTGAAATTTTGTTTTTGTATCTCATAAAGAGCATTCTAATTTGTAAGTATGAGCGTGAGAGTATGACGGTATGTTATAATTTCTACAAAATAATCTACATCATGATTGTGATAGTGAGGACGAATTCATTGGTGAAAACTTCCTCACTCAGTCTAGTAAAGAGGGACTCTCTTTCGAGGAAAAAATCTCTCTAGTGGTTTCGATGTTATGTAATAAGCAGATTTTGACATCGTTATCGCAAAATACATTTACTTCATTGGTGTTTGACACATATGTTTTTTAGATCGCTCTGATGCCACTATTTATAGTAAATAATATATGTGAATGGGTCTATTTATGTATTTAGTTCTGTCAGATTTGAATTTCGTTTAGATCTTCATATTTAGTAGATAGTATATTTATTGAACAATTTATTTTGGATAGCGAAGTTTGTTCATAAAGGTTTGTCAACACTGTGGGAATGTTCCAAGGGTTGAATATCTGCGGGTTTGTTATATAGAATTAGTTTTTTGAAAAGTATTCGATTCAGTTATCAAAATCATACTGATTTATATGAGAATTTTATTGTATTCTTGCGTCATATTGCGTGGGTGTAATTGACATCCTCTCTGATGTACTGTGCAGGGGGCTATCTATTAGTCTAACCGTGTATAGGAGAGGGAATTTCTGAGTCGCTATCTCTTCAAGCACCTCCAAAGATTAACTTTGGAGGAAAAAAGATATAGAGTATTAGCCTGTCAAAGCATAGAAGTTAGCTTTCAAAGTTCATGGTTTAGAGTAGTTAGTAGGGTTTTCAATGTTATTCTTGATATCTGTTTTGAAGATATGTTTAGATCGATCGTATCTTAAGGAATCTGTGATTTTCAAGAAACCGATAGGTTTAGGGGGTAAAAGCTGGCAATACAAAGTTTTTATAGTAACTTTCTTTGTATCGCTCTGTTTTTTGTCAGGTGAATCTATGTATTGTGTTTACAATTCGAAAAAGTTGTTAAGGGATAACGATTTTAGTTCAACTTTACTATTTGAGACTTAACGTCTTTCAATTC------AAATACCCTCTTTAAATTCATGG----TAAGAGTTGAAAGATAGAAATTTCTTATAATTATAAAAGATATCTGAATGTTTTTTTTAAGAGAATTCAATGTCGATGAAAACACAACACCTTATATATACTTTTGCATATATATTTTATTCTTTGATCGTATATAGTATTCTAACTGATGGTCATTATTGTCATGATCCAGAATC----TTCATCAGAGAGGATTGGCAATATAAATGTAATCGTTAAACCTTACTAAATTGATATTAAAGTTGTTGATTGGAAGTGCATTTTAGTATAAGTTTTTGAAGTTAAGTTCTTTATTAACCGTTTTATTTGCAATTGGCTAATACTGTTGTAAAAGTCTAGAAATTTTGGCAAAAAAATGTCATTGTTGTGTTATCTGTTCAAGTGTTTTTGAAATCTTATGGGGAAAAGATGGCGAGAATTTTTTTGTAACAGAATGTGAATAAATGAGTGTGTTGATTTTTGAGCGAATACAATTGAGTGCGGCCACTTTTTTCTTCTGTTTGTTTTGATAACTTTATAATTCTCTTAGGTTACTGACAAACTGTTTATTAGCTTCGGATGGTCTAATAGAGTCGGAGGGATACTCCATCAATTTTTGCTTTATGGATGGTCTGTTTAATTTATCTTATCATGACTCCTTTGAGTGTGACGACCTATTCGAGGGCAAATGTTAATATTTGTGGAGTCAGATGTTCGATTTCAAGTTTCTCTTGACGTGAGTGGGTATTGAGGTTTAAATATTTGTTACAATATATATCAGTAGTATGTCGGATATTGATGAAATAACCGATAAGGCAGTTGAAACATATCACAATGGATCTCATAAAGTTTTTCTCATTGACCATTAAAATCTTAGTGGTAAAGTGAATGCAAGTCTC--ATAAGATGACAGTAACAATGCCTAGAAGAATTGGTCTCGCCCATAAGCCGTGTCTCACCATGTATCAGTGTGAGTGTATGCTTGACAAATGGTTTTACTAAGGAGGAAAATGGGAACCAAAATAACATTTACTTTGAAACTTGGTTTTAGTATAGTCAAGAGAAAATGAATGACAGGCGTAGCATATCAGACTAAAGGCACTTACAAGCATAGTGGGTAATCTAAGTTGCTTGTATGCTGCCCTTAGGAGTATGCGACAACCTTCTCTTATTTCAGAAAGATGAATTGCCATCGAGTGCACGTAGCAAGAGCTATTTTTCGACGAGAGAGTGTGTTACTCTGATGAAGTAATTTGGTTTTTGTTTTTTAAAAGGTATGATTCAAACTATAACGACCTATTTTAGACAGTGAGAGAGCATATGCGAGGGGGAAAATTGGTTATAGACAAGCACAGTTCGAAACATGGTCTCTAAGTGTCTTTGGTTTCGCGATTGTTGGGGCCATGCAAAGGGGGTTATAGTCTTTTAGACAACATGAAGAAGATCAAAAATATCACGGTTAGAGAATCAGGGGCCTTGAATTAGAACCACTTTGTAAGACGGTCAGATGATGTTTGCTTCATCACATAAAACATTCTATTTGATATAAGCAGACTTTGGAAGCGAGCCAAGGAGATGGGATTTCGAAGGGTAGGTGTTTCTTGAATGAAACCACACGGTTTACATTGCAACCTCTCGTAGTAAAAAGAATGGTGTATAGAGAACAGGACAAGTACATAGGAGAGTGTCTTAAGTCTTAGGAATGGTCAGACTTGTCACAAAGACAGTGAAGTTACGGCAGTTCAGATACTATACCGGATCTTACTGAATATCATTCCTCGAAATGATAATGGGCTTCCCGCCAACCCTTGGTTGTAATCATGTTTGAGATTGTCTGATTCTAAGTCACCGTGTGTTGAATGGAAGGTATCAAGAACATGCTATTCATATGTTCGAACTTAATTTTGTATTCGTGGTTTTCAAAATTTTATAAGATGAGATTGACTTTAGTTGTCTCCGATGATTTATCAATTTTGGGCGTACAAGTAGAATGTGTTCAAATCAATATTGATTGCTGAAAATGAGGTGTTGCTCTGGTATCAGATGGTATTATGACTTGGGTTATACAAGGTAAGCTTAAATAAACCAGATGGATCCTTCTTCTTTAATTAATGTACATATTAGCCCAAGCCCATATTACACAGTGATGTACTGTTGATATTTCGGATAAGATGCTGATAACAAAAGTAGCTAAATATTCCCGGGGGATCTGATTCGCTTTTCGGTTGGAAGTTGATTTAAAAGGAACTATATTGTGGATCCTATATCTATCAGTTGAAGCTCTATGCTAAGTGGTAGAGGCTTAGTAGATATTTCCCCATTTATAATAAAATCTATGATGATCCTCAGTTCCTATTATGACACCAAATCATTTTCACTCATAACATTTCAATGGCAGATCCTGTTAGGCGTTTCATGTCCGTGTGCTCTTAATTCTCATATAGCCAGATCACTTATGTATGATATCCAGACGGTCTGAAACGACTATTTACACCGACATACATGAATGCTCTCTTATGGATAATAGAATGCTAACAAAATTTTTCTTGGACAGTCATTCAGGGGTGTCGTCTATCTATGTCTTTGGGATCATAGTATTCTTCATTCATTGCAGCGTCGCTAACGAACATTTAATCTTACAAATTGTAGAATACTGAAATCATAAATGATTAGCTAAGGAGATGGGTTTCACCATACAGTTAGTTGGGTGTTTATCTGAATATATGAGATCTTATAACGCATTCTCAAGTCCTCCAAGATTTCAAACAAGTCATCCTCCACAATATGATAGTGAACTGAAGCTTTCTGGTAAGAAAGTTCTGACCTTCCCACGTCTGTAATTCTACTGGCACCTTCAGTCAATCCTTTTCAAGAGGTATAAATCAGAAACGCTGGGTTTTAGTCCATGCATTACTATAGCCTGATTTAATTCAAACCTATTCTATCTTATTAACATTTTGATCCTATATTGAATAAAAATTTTCTATGTAAAGGGCTTGATTAGGCTTTTTTTTACGAGGTTTAATACTCTTCATGGTTCTCCAGTGAAAAAGTAGCATTTCTTTAGGCATGCCCATAAAAATTTTTTGTAGCCTTTCTGTAAAAATGTAATCCCTTCTTTTTCCCGACCCCTCTAGAAATTTACTCTAAAATCTTAACTAGCGAACGGGAGGGTAGTTATCCACGGGCAGGTACATCATTATATCTCACACAGTTATAGCAATATAGAAAAAAAGGGTACAATACCTACGATCACGATGAGTAATGTTATTTTCCTCAGGCAAATTTTTTCAAAGCAACTTCAATTATAACATGCGGTATCTATTGGCGATTGTAGGAATCAAATATATTAAATCATAGTTCAAGCTTTGTCTCTGCACTTTTTTGCAAATCTTTGTTTTAAAGAAAGTCAGAGTTAATGCCAATGATTCAGAATCATATGGTTAAAAGTTCAGTTAGCGTTCGATATTACTGTAAACTTCTCTATTTACTATTATGTTAGAGTTTCGTTCTGTTTTATAAATGCTCGGGTTCTTGCTTTACATGTCGCCTTCTACCTTTCTCGTTAAACTATGCTAACTATTTGTGGTATCGACGTTATGAGGCGCAGTTGTGTTTATGTGTCTGATTATTGTTGATTCCCGTGATTAAAACTGCAATACTGGTTCAGTTGTTTGCTTATGCTCACTTTGTTACTGTATCCTACTGGACAATTGTATGGCATGAATTTACAGTTACCAACTTTCTTATAGACCCTTGTAAATATGGTGAGTCTGTTGGAAACCCTTGCTGTTTATGTTAACCTTTTATGCGTTTTCTCCTATTTGTATGACTTCATGTAGTAAAAGTTTCTGTCTTAAGACAAAACCGATTAAGACCGTTTAGGCAATTGCAAGGATGGCAAATATAGGGACCGCTGCCAAGACTTTTAATTTCCGTGTATCTGGACATGCTGAAGTGGTTGCGTCTGACCTCATATGGGACCGCGACCTTGCACCCTTGAATTTCCGATGTATTTTCCGTTTCAATCTCGACGTCCAAAATTTTGGGTCTTTATGTTCGTCCACGGTTTTACGTCCTTTTGAAAGTAAAATTCAAACCTTCGCGCCGTGCACACGTTTTTATGGACGCGTGCCTTGTTGGATGGGCACTTCCATGAAATCCTACTTGGCTTTTAATATGAGTTTCTTTGGATGTTTGGCTATCCATACTTGCGGTTTTGTACGCTATTCATAAGCGGGGACATTGACTTGATCCACATACAGTATTGGTTCTCTGCGCTTACATACTCGCCTTTATGGCTAGAAATCGCTATTGATGAATGTAGCTGCTGGCGCTTATGTGTTTACTTTCCTTCCTGTGTTGGGAGAGGGCTTAATATATCGTCCCGACCGAGTAAATTTGTGAAGGACAATAAACTCTTGAGATGGCAGCCGGCATTTCAGACCTGCAAGGCCGAACACACTGATTGAACTCAGCGAGCCAGATTGAAGCAACAGGATTGAGAATTCCGAAGTTTAGGCCATTGGCACTTCATATTTCTTGCTAGGGATTATTCAGGGCCGTTTCAATAGAGCTGCTAGGACCACCAATGGCCAGGCCAGTGTTGCCGTGTGGCAGAATTTAAGGGAGTGGGGGGTTCGGGATCAATACTCGGTTTTCAATTGCGGCTCGGATACAGGATTCACTTATGACGCATGGGCTTATTTGCGCTTATCTTTGCGGTGTTCATACAAAGCGCCCAATTGCTGTTCAGAGTGATCATTTAACACATTGCGGCTCTGGCTGGTCCTTCTGGCGGCACAGTCAGTTCTTCCATAACATTCTAAGCGGGTGACCAAGAATCCCTCCCAGATTATTTAACGGACTTTGCCACTTACCAGTTGCGAGGGCACCCTTTTACTTAATGTCAATAGCGATTCTACTTCGGGGGTTGACCGTACGGGGCTTGCTACGAATGCCACACATTGCATGCATCTTTCTATGCGGCAATTAAAACAATGGGATGGCAGGCTAAGAATTTGAGCCAAAGGCCTTACGGCAGGCAAAGGCTTAGAATCTACACTCTGCAGCCATTTCCTAATTGCATTTGGTCTTACATGTGTGCCACAATTATCATCCCCTACCTACTGCACGATAGGACCATTTCTTTTACCACAATTGATGGGGTTCTATGTGGGCGCGCCAGCGCATTTATGTAGGATAGACCACACCGTAAAGACTTTGACGGTCTAGCACGGAGCATATTCCACTAATGGCTGATTTCTGGTTCAAGTTGGTTTAATCAAAGAACATAGGCTTGGCGCCCAGAATTTTCGAACGCATCATTCACCGTTTGCCATGATCAAAACCAGCTTGCCCGGGCACGCCCGGGCACACAGACAGTTACTGGGGGGGGATTGTGCGTGGGGAAGTGCTTTTCCATCCTTGGACGCGATTTTGTCACAATCAGCTTACATCAGTACGTTTATCTCTAAGGGTCTTTGCCGAGTCCGTTATCCGAAAGCAACTGGTTCGTTCCTGGAGGCCGGAGGGGGACTGCAGTTCGCTGGACAGTTTTTGGCTTTTGATTAAAGCATTCGTGTATTTCATTAGTGAAATCATCGAGTTGGGAGATAGGACAGGGTGTACCAATACGGGGAATTGCCAAGTCATACATAAGGTGCTCGGATTTTTGGCCAGCTCCAGTATCATCTAGGTCTCTTTCGCTAGGCTTTTTCTGGGCCATTGTTGGCTTAGTTATTTCTTTAGGGCGGGTATGCAGACTATGATCATGTTGGCCAAAAATTAAGTGCCCGCACCACCAGGCTTAGATGTCAGGCGGCGTGGGTACCATACTCTGGGGATGCACACTGGCTTTTTTGCAGATATGCGTGGTAATGCTTAGTTCCAGTTAGCAGGTTGCCAGACCACACCGCGATTGTTGGATGCACGCCAGATTGAAGCAGAGAATACGAGACGCTTACAAAATTTGCTCCATTGGCATTGCATATTTCTTGACTCGGAACTTTCAGTGCTGCAGGAATTGATCTGGTCAGACCTTCAGTAGCCATGCCAGCATTGGACCCATTGGCACCGCGTGAGCTTACCGGGGGGCCTGGCCGTAAATGCTATCGGGTTACATGTGTAACATGGTTCGACAAGAGACTTAACGGGCCTTTCTTTTTCTTCACATTCTTATGCGGTGTTCACTCACCAATGAACCAGGTTCTGTTAAAAGCGATCCGCTAACACATTTCGGCTTTGGGTAGTCTTGCTGACGGCATTGTCAGTGCATCCGCTCAGGGGATAGTCGTGAAAATTTTGAGTTTCCCACCCAGGTTGGCCCTTTACGGCATGAACTTAGCCAAACCGATCAGAGCATTTTGGACTCCAGGGCGGACGCATCTACCTCTGGGGTTCACCCAACCAAGTTTGCTACGAATGCCACACATTGCATGCTTATTTCTGTGCGGCAATTAAGACAATTGGATGGCAAGATAAGACTTTGAGCCAATCCCCGGGGCGTTGGCGGGCAAAGGCTTAGAACATAAAATCCTCATTCATTGGCTGCCTGCTCTTGGGTATACTCTTGTGCCACAATTATCTTCCGCTAGCTTATGCCAGATTACACCAGCGCTTTAACCACACATAATGCGGTTATATACGGGCTTGCCAGGGCATTTTTATAGGATAAGCCGACAAAGAGAAAGTTTGCAGATTTGACAAAGAGCATATTCCATTAGTGGCAGCTTTCTGGTTCAACTTGGCTTAGTCAAAGAGTATCTGCTTGGACCCGAAACAATTTATGACCATTTGCCATGATCATCGCCAGGAAACTCTAGGTTGAGTCTTTTCTCACAAGGCCGCTTAAGCGGCGAGATTGTTCCGGTGTTAAGCGTAAGAAAAGAATCCTTTTTACATGGCCGGGATTTTGTCACAGCATGCCTGGTTCAACACACTTATTTGTAAGGGCTTGAGCCGGGTCAATTATCCGAAAAAGATTGGTAAGTTCCTGGAGGCCGGCGGGGGACTGGAATTCGCTGGAGCTTTATTGCGTTTTGATTTAAACATGGTGGTACTTTATGCATGAACAATACTTTGCAGGAAGTTCCATTAAGATCTCACTATTATGGTGTTAGGATATTTGTTAATCTCCACTATAAGGTAAACCTTGGATAAAGTTTCGTTGGCTGATTTTTTTGGCACTGTTGGCACGGTTATTTTTATTCTGCGGGTATGCAGATTATGAACTTGCTGGCCAGACGACCCTTGCAATTATCGTGAGGAAACCGTGCCTTCATGTCAGCCGTTGTGGTTGCCATTTCGTGGTAATTTACTAGCGCTTTTATGCTCACTCGGAATTGGTAATTCCATCGTAAATTAGAACTGATGGTGACCATGGTCGGCTGCCACGAGTTTGAATATCCTGGAGGTGAAGCAACAATGCTCGCCCAGACGAGATGGTGGTGAAAGTGGATCGCTGCCACGATTTTAGGTCGGTTCTTTGCAGAACACCGAGATGGATGCTATGATACACTTGATTCCTCGTTTGTCCTTGTGGCTGTTTCCGCATGCATGCTCTTTCCTCAGTCAAGAAAAACGTTAATCGGACTAAACTACTTCGTGCCCGTTTAGACCTTGTTGGTCTTGCGGCTTTATGAATAACGTTTTCCGAGCTTACTTCCTTTT----TGATACGCATTTGAAGCGGAAGGAAGCTTGGGCGTTTGAATGATACAGACGAAACGCTTAATGGTGTTGGGTTTATATCCACTTTTACGCACTCGTTTATATGCTTATGCGCCCCCGTGAATGAGGATCGGACCGTTCGGTCCTCTTAGGAAAAATATTCGGGCATATCCACTCGCGCATGGTTCATTTACCATTGGAGCGCTCGTGAGATGTTTAAAGGGGCCTAGACTATGTCTCATTTTCTGGGTGCTGTAATGGCGGATGGACTAGTTCGCTGGATCGCCTGATGCGTGCTATCGCCCGTGCGCGCTCGCGTTTTTATTACCATGGCAGGAGTTTCGAGGATCCCTGGATTCGGACTTAATTATATGTTTCAGCGACAAAATCTATCACCTTCAATTTGGGTGCGGGTTTGGGGTCCTTTAGGCATCAGGTCTTGTACTCAGTTATAGGAACACGAAAGATCGCAAGAGGTAAGTTGGCAGAGAGAACTAAAATGTGCGCCAGGTATTGGCGTTATTTCATAGCAGTTAAAATCCGTCTTCATTTTCTGCGCTGCCGTGTGGATTGTTACGCTTGGATAGACATGCTTAACTAAGGTTAATTAACATCGTGTGAAGCAGGCGGTATAAACTGGCGAATATAACGGCAACTGGATGAGTATCAGACGAAGCCAAATTCCCTGACTGCGCGTGAGCCCTCACAAGGTAATGGTTCCTGTACGGTCAACGTGTTTAAGACCGGCGTTCTTCGTCAATATCAACGCCTGTGCGGTGGCGGTCATGCCTTAGATTGCGTTTGACCTCGACCGTCTGACCATTGAGCAGGATTTGTATCCTTATACCGTTGGATACAATCTGGGGGTGAGGTACGGGGGCATCCAACCGGATTGAGTAGAGGGTGCGGGCCAATGTTTTCGGTTTGTTTTGCGCATTGCATGGTTATGGACTGAATTTTCGAGACGACGGAACCTCTTGATTCCAAATTTGGATCATTTTCTGCGGGTGCTGTTGGTTGGGCTTCAGTACGGTTTAGGCCGGATTGGTTCGACCTAGGCTACGGAAGTCATCGTAACCGCTGGGGTGAGGTTGACCTTGTCCGGGGATGCTCCACAATGCGCGGACTTGGATTTGCGGCTTTCACTAGGTCGCCCCCACGCTTAAAGGTTCGATGGAAATGAACGTCTTCAGAGATGCGCGTTTTTGCGCTTGTGTGCGGACATTGTAGGTCGCACACCCATGATTTTGGCCACCGTACATGGACAGGTATTCACAGAATTACGAGGTAGGCGGCTGCGAAACAAGTTTCGAGCTGTCAAATCCGAAATTGCTTTAGATAATGGAAAACCGCAAGGGGTTTTAGGCGGTCATGAAAGGGAGGATGCGTGGTGTTGGCACCATTTAGGAAAGAGGCGGACTTTGTCGCGATCCACTTTTGAACTTCCGTGTTTGTGAGGGAGGATGTAGGCGAGTCCTTCGAGGCGATCAATAAGGTGACAGTGGGTACGTGATTTAGGGGGACTAAGGGTAGTAAGGACCGCACGTAAAATAGCAGCGGCCATTGGGAATTTGATTGACGGCACTTAATCGAGGGTTTCGAGAGCCAGGGTGTTACTTGGCAGCTCTTGCTTCTTTTTTTGGCAATTGCAGGGCAGACTTTTAGGAGTTTGCGGATGACCGATTGAGCCAGTGATTGGGCTTCAAACTGGGACCACACAGAGCAGTGTTGATAAACTTTATCCTAGAGTTTACCGTGAACCTTTAAGGACTTGCTTGCGGCGGACAGAACACGGTTGCTGTGGCGGAAGCCGCTATAATTTCGGAACTCTGGGCCAGTGCCAGCGGTTATGTTTTGGCGGGGATAACTTTGAGTGCCATTGTCCGAAACCATTAGACAGGTTATTTCTCCCACTGCACCTGGTGGGGTGGCCGGGGGAGTATGAACTTCCTATTGTTCGGGTCTCATTATTCTCGCGTTTGGTTGGGGATTACAGCCTCTGGCCGAACCTGAGATCTTCCTTTTGGTAGTTGAAGAAGAAAAATACACATTTGGATCATTATTTTTGGATGGGCTTCTCTGTTTAAGCCTTATTGGGGGTTAGAACTGGCCCGGGGGGGAGTAGAAATACAATTACCTAGCCAGATATTTGGTATTCTAATCCCTTGGGGGAGGTGATGTAGGTGAGATTGAGAATATGGGGCAGTTGTTGGTCATTGATCTGGGGATTGCAATTTACAACCTTGCTGGCCGCGGCCTGTTGTCGGGAGCTATTTCTAAGTTGCGCTTTCGTTTGGTTATGCTGTGTTGTTGTTAAAAACGCTACCAGGATTTAGGCCACGGCCGAGCTCCAGCCAGCTTACTTCTGTAGGACACGCTGGGCAAGTGGTCGCCAGGCCACGGTTGGAATATTATCGTCCCACGGGAGTATTTGGGGGAACATCGTTTGGACTCGGCCCTGTTGACCCTAGGGCCAAGGTTGATTAGAGCTAAAAGAATCACCTGCAGACGCGTCGCGATAATACCAGCCCTTGGTCTTAATCGTGGGGGTGCACGAATAAGCGTAATAGTTCCCAGAGTGTTGCACTCCATTGTCTGGTTTTTTTTGTGGCATTTGCAGCGGAGGCCGGCGCGCGCGGTTGAAAGGATGACGGATTGACCGTCTTCATACCCCTAATGATACATGCCTGGAATTACGAGAGAAAGATTTTGAATATGAGATGTTCGAGGACGTTGTTTGTGGTGTCGGTTTTCTTTCCTGGCTATTGCTTGGGGTGTTACGGACACTTGTACTCTGTAACCAGGTTGCAGTCTATTGAGGTGAATTTTACGCGCGTTCACCCGCAAAGTTGCCATCTTTTTTCTTGGGCCGAGCCAGGGATTACCGTGTGCATTGGGGCTTGACTTGTGCCTCAGGGCTTGGCTATGGTTATTTCGCATTGACTGCCGTCGTCATTCGCCTAAAGCATGCTTTCGGCCATGCGTTTGTTCGTTTTTATTACCCTGGCATCGGTGTTTTGCCCAGTTGGGTGCGCATTTCGTTATCTTTTTCAGGTTCAAATGACTTAACCTTCAATATGGGTGCGGGTTTGGGCGCTTCTTGGCATCAGGGCACGTGAAAACTTTTGAGAGGGAGGGCAAACTTCGGCTTAACCACCAGCGAGAACTATCATGTACGCAACGTTTGTCCAATTTGGGTGCTTTCAAAACGTGTTCATTTTATTTTTGTCCGTACGGTTTGATAGGCCTGGGTGTGGCTGCCTAACTCGGCTAGATTGTTCCAGAATCGGCGCGAGACCGATTGAACTTTAACAAAAATCTTTAAGAGGATCGGCTGATGCGCCAGACACCCAGAAACTATTTCCGAGAGTCTCCCGGGAAGCCTTAATTCGGAGACGGGACGTCTTGCGAATATACAGATCGTATGGTATCAAGATACATCCTCCTTTATGCGGTGTTTTGTAGACGGTTGCTAGAGTTTGGAGCCCGCCAAGATATTACGAAACGCAGGATCCTTATACGGCGTTGACCTTGACACTGAGATTAGAGTCTTTAATACATGACGACTACCATTTACGTCGTGTTGCGTCAGGCTGCGTCCACGTTCTTTTGGTCATTCGCATCATTATCACGTAATGCACCAACGTGAAAGGTCATTCCGCCAACCACACGTGGAATTTTAACCTTAATCGATAGGAAGTGCCCGGTGGGACACCCTTATGGGTGCATGCCTTTGCATTTCTTCATATTTGAATTAAATCTCGTTTTTGAGGATTCATAATAATCTACCTAACTTTGTTAACGTGTATTTTTGTTCCTTTATTTGGTTCTTCAAGACCGGCGAACCGGCGGAGATAATGCGAACACGGAGATCCCTTGATATGGACGTACGGATCTGTATGGTTATGGATTTTTTAGGTCTATCGGTTGGTCTCCTTAATCTAAATTTAGTTATTGATTGCTAATCGCCTTATCAGAGCTTTTTGCAATTCCGAGCTAGCTTTTAACCATGTGACTATCCGTATCCTTTTTTTTCTTTGCTTGTTGCAGCGCGTAGTTCGTGATACCATCAACCAAGACAAAGTGATTAACGACAGCTTATGGGTTTTCTATTTGTCTGCGTTTTTTCAATATTTTAATAATGAGTAAATCTGCTTATGCACGCCTTTATCTGTCCACGCTTCTCTATATTAGTAAACGAAGCAAAAAAA------TAATGAACGCACCTGTGCATTTATTCGGTTCTGTAGTTACGGTAGCTTTAACGCTTGGCACCTCCACACTAGGACCTTGAGACAGGGATAATGAGCTTGTTAACTTCTTTGTTCACCTGGATATTTTTGCATTTTTAGGACCCCTGCTTTCTTCAATGCTTTTTCATATTCTCGCACATCTATATTGCTACCTTTATTCTCTCTATGTGGCAGTACAAATTTTATTCCGTCACATAGGTTGATATCTTTGTGGTTCTTATCTTCTCCTGATGCACAAACAAGCTAACAGTTTGATCAACTGTTTAAATACAATGCTATATCTCTACATAACCAAATCTATTCTGCACATCGATACTCTAACCGATTCACTAAAACAGGCCCGTACTCCAACTCTCTGTCAGGCACTTGGGCCATGATTCCGCTTATGTACAAGGGAGCACGATCAGCCTTCTGAAAAAATAATTTTCTATTACTACCATAACTTTTAAAAGTCTTTCTACTGTTCTCCTTTAGTATTATTGGTCAACCTGGTCTTAGTTGAAATTGGATCCTTTCTATTTAACTTCAAGCCGCTATGCTCAATTAGGAATAATGACAGATGTGTCCTGTGGAGTCTTTAACTAATGGGTACTCTAAACACGTGACGTTATAAGTTCGTGTGATTATTTCCAAACATAGACTGACCCAACATTTGGTGGGAATGTTCTATTGTCCAACATTATAACAAGCTAACAGTAATCAAGGATACTGATCTCTCGGTCAGCAAAATGTGAAGGCTTATTCCGAAATGGATTCTTCTATGATATACTACAGGGATCCTCAATCTCCTGCTATATGCGAATATGCTATTTTACTCACGCCATGATCATTTTATGAAGAGATATGTTAACTTGTTATACTAACGTAGTTGCTGTGAATATTTACCCGTCCTATAGTAATTAAGGAAGAACTCCTTGGCTTTTATTATGGTATATTCTTAAAAATGAGTGCGTTTATTCCCAAATGGTCCTTACAGTTTTGCCTGCTCGGGGTTTACTTGGATTGCTCTTGCCAGTCTTGGATATCCTATAAGTCGTGAGACTTAGAACCTGGGAATCACCGTCCTACTATGATACTTAAACAGTTAAACTGTATAGGAGTATTTCTGTAAGTATAATTTCGTAGCTCTAAGGGCCTAATACTCTCTGTAGTAGGAGAGTCAATTAATTAACATGATC-----------TTGTAAGATCACTCGACCTTGATGAGGGTACACGGGTCAGATGAGTTATCAACAAGAGTACACCTCATTGTCTACGTGCGTATGTGTGGACAAGAGAGGCAATAGCCCAGAAATAGAGGGCAAGTGAATGACTATTTAAGACCAACTGTACGTAGAAAACATTGTGCATGTGGGTGCACGTCAGAGAACCAAGGAATCGGTTTGTGAATGCCGGATGAACGTAATTTATAAAAGTTATAGTCGGGGATATAAGAGGAAATTTTCAGTATCTATTTTCGTAATTGTCTCGGACTGACTGTTGACAATTAACAAAGAGAGTCACAGAAGAACAATGACACTGTGAAAAATGGACTAATTCAGCAACGGTAAGAAACCGAGAAACTAGGTTGGGAAGATCCTGATTTGGAGTGTGTAACAGTCAACCTTTGAAGGTGAGAAAGAATAAGCAAAGGTATTAAAGATGTTAAAGCTAACAATCATCACATTGGATAAGGTCAGGAAGAAAGATTATCGAACACGTGAGTTGTGAGAAAGGGCATAGCTCTTTTTGACCTTATCGTTCACTAGAAGTCAGTGCAAAAGCATGGAGCAAAGTTGCTGAGAAAGAGAAATTACAACTGAAATTGGAAAACACCGATTTTACCAGGGTATCAGATAGACTGAATTAAGATTGAAGAATAATGAAATATCATTGAATTCGCGGTTATTTGCAGGTCTGATTGAATGTCAGTACACTACGCTTTGAGAACGTGCATAACGCTAAGTACTGGGGACAATGTTGTTATGATACAAAGGAGATCCGATTCTAAAAAGCAATACACTTCAGTGAATTTCTAAGTGTGATCAGCTGTCAACGGATCTATATCTTTT----TGGATGGATGGAACAGGAACCTTCTGAAATGAAATGAATTAATCTAAGAGACTCTGAGCTCCGATTGATGTTATTATCCTTTACTAAGAGAGAACTACTTAGGGCATCACCAGGTCTTACCCTTTACTTCTGGAATGATAACAAAAAANNAAAAAAAGATGAATTATTTATGCCATAGACGCTCCAGACTTATTCCTAAAGTCATAATTAATATGGCCTTGATACATCAGAGCCTAGAAAGGACTTTCCAAGAGTGAAAGGAATGGCATCAGAAGCTTCGAATGTTACGATGTCGAATGAATAGGATGCTCATACTGGTTATAGTAAATTAAGATTGTGGTCTTATAGGCTGCGAAAATTATAGTTCAAATTAAATCCATAAAATTAATTAATATTTGAACAATAATATAAACGTGTAAAAAGAATCTTGATAACATCCAATCTCTAATAATTACCCGGATCTTGGAACTGTGGATTGAAAAAACTTTTTTTGAACTTCTTATGATCTTGGACTCTTATAATGATAATGATTTGTCATAATATGAAGCCCGTTTATACGGCAAATGACATACGATTCGTGATCCGCCCTATACAATGGGAGAGACAAATAAGTTATGAAACAGGTAGGCTGTTGGTGGAAAAAATACTTTTATTTACACACTTGGTCGATTAGAAATTTAAGATTTGCATCTAATATTTGCTTTTGCTATAGAGAAAAAATCGGCAAAAAATCCTTTGAGTTACAAAATTCTGTTAGCGGATCGTATTCTAACCTAGTAGAATAAAAGAATCTTAAAAGAGTAATAGAGGTTGTGAGAATTGATGGGATGACTTATTACCAGACATCATTTGTACGGAATTATACACCCGATATTGTTGATGAATTGATGGTCATTACATTGATATTGAAATAAGTTTGTCTTACAATTTTAAAATAATCGATGCTTGTTGTTAAAATTGTTGAGACTTAGTGACATTGGATAATGTACGCTCTAGATTGT----ACTCACTCATACACTCTATAACTTTTCGTTAACCATACTAATTTGATGACTATCATGCAAATATTATGGGAAATGGTATTGGCCTGAGATGCAGGGACTCTGTTTGATAGAATTCATCTGTACATGGGTTTGCCATTACCGCTAAGATAATTCGATTTTGACTTACATTATCGGGTTGTGTGGGACTTAAAGCCGT--------------TATAATTCTAGGACAAAGGCAGGTGTTATTACACAGTAAATAAACATTGTACGCGGAATCTTGCCTGATAGGTTTAGAAAAAGTTTTCACTGAACGTAAAATCTGCTTTCAGGAAAGTTATTTGAGTTTTTCCTCAAATTTCTTTGACTCCTCTTCTTTTCAGATATATCGATGGCTTATGGTCGATTGAAGTAACATTCTTTCTGGCCAGAGGCTTTTGACTGGTGAAGCAACGCTTAATCAGGCTTTCTTACGAAACAGGAAGTCTTATCCATCTACAGTCTTTACAGTATGAATCTTAGCTTCATATTTAATAAGCCCACAAATCTGTTGATAAAACCAGTTAGGGGTAAGCTAAAGGGAAATTTACCATGCCCCTCATTGTGCAATCCTTGGGAAACTATATACTATTGCGGGAAGTACATTTAAATCATATCTTGCAGGCTGTAATAAATTTATCTCTTTACTAGAAAATAATTAGCTATTGCAGCAAGCCCAAGGTCCTATAATACGATTAAACCATTATCGCATTAACAAACGATTTATGTGGACTGGTAAGCGGTATTTTATAGTAATACGCCAATGTGAAAACACGATCCCGAAATGATGTAGACCTATTGCTTAGTACTCTCAAAAACTGTTAAATACTTAGTGTGGGTGGTTTTATTGGAGGTCAGAAGGGAGTCTGTATACCAAACGTTGTTAATTTCAAGAAGTAATTAGTAGCATAATACTGAGAATGAATAGGTTCTTCAAATTTGCTGAAAATTGCTATTGAAATGAGACTTTATTGTCTCACCATAGATACTCAGATGATTAGAAGTATTAAGTCATCGGTACGGGGTTGTAACGAATATGATACGCTTTATAGGAATAAAAAACTCGGAAATATGTTCTAATAATAACCGTAGAACACGATCAGGTATTAACCAGATCGGAAAGCGATATTATGAGACGGGATCTTTAAAACTTTTATAGAAGCTATTCTGAATATTATAATTATATAATCATGAGTCCGCGAATATCATTTTCAAAAACCTTGAGAGGCCAGAAGCGAAAGGTAGAAGTGAGTTGGCTTAAGGATTGTTTCTATTTTAAAAGTGTTCTATAACGATATTTGACTGCAGAATATTGTCTCGTCTTGAGACATACTATCTAGATCTCAAACTTTGATGTCTTGAAATAGACTTGCTTGAATGATATTCTTTACTAGAGATTCAGTTATGGAGAACTAATGTCATGGATAAATAAAATCGATTGACATTCTCTAAAATAGTCTGGCCATAATCTGCCATGAAGTATTGAAGTGCAAACTATCTTTATACAACCATAACGAAAAATGATATTGTAAGATTTTGGCTTCAAGCGATTGTCTGTGAATATGATATCGGATAAAAAAACCGAATTGTAAAAGCGATCAATTTTATCTGGTAGAGAATAATGGCACTCAATCCAGCCATACCATTGGGATTGAAGTTTCTGTATTTCGATTTTAATAACTTTAAAATAAAGCTATAACGCATTTCTTTCGGGCCTACTAAAACTCTTCTAGATAGAGTCGTCAAATAATCAACCGGAAACGCTCCGTTTTTTCTCCAAGCTCATCATTGAATGAAATCCTCTGACAGTCTTCGAAAAATACCATTAATTAGGTTTTTAATCTCGTGTAAAGGAAAGTGGGAAACGGCTCAGGATAAGGAAATGAAATTGAGAGAAGATTTTGTTGAGTTGAATACTAGATTTTTGACAATTAAACAAAGGTGTTTGGTTATACTTTTTCTCTAGTGGACGTCTTAGTAATGGGTAATATGGCCAATTTATAATCATGAGATTTCATGAACATCTTTCCACTATACACAGTGACACGCAGAAATATATGGTAGAGAATGTAAAAACCTGATCATTTTATATGATCGCGAAACATGGGACGTATATAATTACAGCATTCAATTATTAAGCAAAGGAGATTGTAGCTTGTTGCAAGGTCATATCAGGGTCCTCTTTCTGGCCCCATTCATAATGAGTGATGCCGCAATACATAAGTTTCAGCATTTATTGTGTTATTGAAAATTTCTCGACTAGATTCTAGGTAATTGGAAAAAACGTTTAGGAATATTAGAATTTGAGGGATCCTATGTAATGACACGCTTGATGATAGCTAAGCATCAGCTTTTATGAAGTGTCTTTGTTAATCATATTGTAAGATCATCAACTTACGGATAATGCTTTATTGCTTACTTGAGCTAACAAACAGTTATTTGTTCTATTGACTTTGCTCACTTTGGATCTTTCCTACACTAAATTGTTTTGATCATTCTACGGCGGATGTGGGTTTGTTAATGGATATCAGTATGCGAACATAAATA------AGATTACATATACATAGATCGAAAAAAAACTTTTTGTATCCATATCATTGACTATGGAGAAGATCATTAATGTCTTGGGTCGGGGGATAATAAGCTTTTCTCAAAAACCCCTCAATTACATAACTTGGTCCATATAATTATGGAAATTATATAGAGTTAAAAAAATTTTATTAATTTGACTCTTTGTATTTCTTTATGAAATCAAAACTTAAGGGTTGTAGCCGAGGGGACTAGGAGACGGCATCGGCTTCCATAAGGAAGCGAATGCAGAACACTATATAATAAAGTCCTCGAAGGATTAATACCACCGGTCAGAAGATTGGTTTCACAGTATGTAATCATTATAGAATGCGTCTTAAAACCTTTAGAATGCAGTCAGTGTGACACAATTAATTGGAAACCCCCTTTGGATGACCGGGAGAAATACTCATCATGGAATGTTGTAAATGATTTGCACAGAAGATCTATTTAGAGATGCCCTTATCAGTCTAAAGTTTTTGGAGTAAGAATGATTCGGACTCATAGAGTAGAAGATAAGTGGTCCCAGACAAGATGTTACCATCAACATTACCGAGACCTTTAAAGATTATATTTTCTCGAGCCTAAGGGTGGGTATGTGACAACTAGTGTGATTCCAGCCAACTGTGAGAGTCACCATGTGACTCAAAGTTTGCACGCCAGTATTTGGATCCCAATGGAGAGCGGAAGGTTTACCAAATAATGTCTGATAGGGTGTAATTCGGTCACATTATGCACAAATCAGTATGTATGACTGCATCATCAAACTTCAGACACAAATTATCAATCCTTATTTAGATAATTTGACTTCATATTTTGCCGATCTATCCGCGTCGGCGATGGAGAGTGGGTATATGAGTCATTATGAGACGGTATCATAAATAAAACTTCTACGCGAGATTAAGGGTATGAGACTGGCAGCCTTTATGAAAAAAATCATGGGTTGGTCTCGAACTAACTCTGACTCTGTTTCATTTTAAGCTGTTGAATATGGATGAGTATAACTATGGATATCACTAAATTTCTTAGTCAATGTCATTGAGATAGACAGGATGTGGATCCGAGAAATCATTGATTTAAGGAGGTCAAACTATTTTTGCTAGGGAGAAGCCTGATACGTGGTTCTGACTGATGAATTGGATGTCTCCTACAAAAAATCTTATGAATATAGAGGCATCAATCGTCAGCGCCCTGACCCAGGTCAGTCAAGACGCCTTTCTTTGCAGAAAATTATTTACCCTAGAATATGTCAGGAACCAATCTTATTGGTTTTTGTAAAAGAGTAGATCTGTTTTAGACTATCAA------TGTCTTTATCCAATTCGGCATCCCCGAATTTGTTATGGAAGAACAAAATAATCACATCAC--CCATGATCAGAC----CGGACGACAAGCCTTTGGTACTGATGA----AAATGTATTCCTAAATATATCTGTTTTCGTGTCTCATCAAAAAGATTGGAATATAATTGCATAAGAGGCTTAACGCAAAAGGGTTGATGGTTCAGAGCAGGATTAGCAAATCCAAGAAGGGTCATCTTTCATCCGGGAGGCTACTACTGATTTTTCAAAGGACGACATATATATGGGAGTAACAACATTAATAAAAACCAGAGCGATGGCCAAGGGAAAAAAAAAAATGACTAAAATTTTGAGTACCTTTCTGAGGAGGTAGAATCCACTATGCGCTGAACACAGAACGAAAAAATTCAGGATCAAAATGAAATTGACTTGCCACGACAACTACAGAAAGTTTTGTTGGTCACTGAGCAATTGAAAAGGCGTAAATTAGAAACTTCTCCGGTCGTGCGGAAGGTATGGCACTCAGTGCATTTACCTTTGAATGCAACAATCGGATTTTGCAAATATCATAGTAGATTTTAGATAATTGGCCAGCAAAAATTTTTACGAGGGCCTATTTTTGTGAAAAGAAATGTTGATCAGTTTCAAAACGCTAGAAATCCTATTGTTACGAAAAGAAGTCATGGTTAGATGACTTGGATGATAGTCCACATACATCGTTTTTCATTTT--CTTTCAGGAAGATAAGATCCTATCAACCAGAATATCTAATGTGATAAATAGGATCCATTTGAAATTGTATATCATTTTTCAAGGTCATCACGTGAAATTCCAAGGAAAAGATAATCAAAGTCCCAATCAATAGATTGTGGCCTTAGAAGGCCTCAATCAATGGATTTTTTATTTCCTTAAAATTTATCGACCGGAATACTTTGCACTGCATT------AAACGATTTCAGACTAATTTTTAAGGTGAATGGAAATT----TATCCGTCATCTTACATATTGATCATCATTGATTGTTTTCCCTCCATTTTTGAGGAGTTAAAAAGATCTGGCGTTATTTGAATGATTAAGCAAATGACACCCAAACGGTCAGTCAATGTCAGTGCTTGAGAAACATCGTAGCTTTTGGCACCAGAGAATGTCTGCCTTTGGGAACCTTCGAGAGTAATAGTAATTAATTGAAATGCATTGTGTAAAGCGGTCTCAAAGCGACGGGTAGAGGCTTGATGTTAAATGAGATCCGAAGAGGTGGGCTGACGATTAAAAAAATCTGAATCTTGGGTCTGATGTGTGGCAATAAGGCAATCTATTTTGGTATAGACCAAGGTTTCATCCGGGGGCGACCTATAGCTAAGAATATGACTCAAAAATAAAGGTGGTTAGAGTGGAGTTATGTTTTACCGAGATTATGATGTGCAGGGACAAGGGCCGTTGGAGAGGACTTTCCAGCGCTATGGAAAAAAAGATTCGATATCAATTCAATCGAGGATTTCAGAATGTCAGTTAGAAAGAGTCCCGGTCTACGTTGTGAAGCCGAAGGACGTGTTGGGGAAGAACCGTGTACGATCAAGATGGGCCCTTGAGCACTAGACATCCTGGAACAAATAGATCATCGGGGGAAGAAGTATTGTCCCCCAAAATTTTGTTTTCCTTAAGATTCCTGTAACAGACATATTATGCAAAGAATGGACTCATTGAAAGTGTGAGCCGATTATTTGAATGTCTAGAAGGATCTAATGCCCTATTCCTCAAGGTAAGTTTATTTCAATTTCTGACTCTGTTTTATAAACTGTATTGTTTTATCACAGTGGGAAAAATCTATCTTGCCTAAATAACACTACTATACAGGCTCATAAGCTGGGTATATTTATAAAAGGTCGCGTTGTACGATGGCCCTCAAACGGATTATAGTTGAACTGGACAAAAAAACGGGGATCACGTTTCGAAGAATCGCTTGTGAAGAAATACTACTGAACAATTGGCGTTTAAATTGCAGGTACAATTTTATCTCTTATAGACAAAAATCGCCTTGAAAGTTCCTTGGATTCACATTGTTATCATCAATGTACCTATTTCAATTTCGTTCACGACATACCTTACTCATCGATATTTTACAATATATCCATTGTAGGGGTCTGCATTAGAATCGGATGGGAAAATAATCATCGTTCGATTGTCACCAAGTATATCCTTGGTTCAAACAAAATATCCAAGTTAAAAAATAAAATAGAATTTTCAGATATTAAAAAATTGAATTCCCTGCTTAGG----ATTCAGTTAAGTTAAAAGATCATTGTCAGTCTATCATTGGATCCAAGTATATAAAGTGACGGAGATCAAAATGAGTGATTAAAAAAATTATGTTGACGAAATTACTTCTTCCAGATTCAAACTACGAGCCTATTTTTCGAATTTACCGCAATAAGATGATTCATTGAAACATGAAAGCTTTAATACTAAAACAATCAAAGATTAATAAATTCAGGGTTCACGAAAAATTCGGTTGAAGGTCGAAAGTGGTTCCTGAACCTTGACTAATCATATGTCCATCATTGACTTTATGATATAGCTCAATTGGTATTTAACGGAAAAAATGCGGTACGAGACTGTTCAAAATAGCGCTGGACTTACGGATACTATAAGGCTGACCGAGTATTTGAATAACGGTCCGGAAAACTAAATGTTTGTTAAAAAAAAAAATGGTTTATATGTTTCAAAGAAATATTAAACTTGTTCCCGAAACCAGGGCACAGTAGTTTATCAATATTAATGGCTGATACTCTTTTGATGGTTGCTCGCTTTCCGACCGTAATATTACATGAATTTTATCATGTGTTATAATTACAGTATGCGCAACCGAATTTTTTGCGGGATAAAAATCTGACTTGTTAAATCTTTATCG------CCCTATACAATGCAAAATTGCTTTACCATCAAATAAGATATCATAATTTAATGTAAGGTC----GTTGAATAATAATGTATCTAAAATATCGGCAGCTAATGGTGGATCTTTCTACTATACCCTTAGAATCTATTGATAAAAGATGTTGATACACTCTATTCCTAAATTTTTAATATTTAGAAAGTTTTCAAACCGGAAAATAAAAACAAAGATTTTGTTTACCTAAAATGAGGATGGAAGGCTATGA----------ATTTTAATTAAAGGTCGTGGCTGTTAGATCATCTACATAAGATTCTGATTTAGCGGTCGATTTATTTTCTCTCTGAGTTATGCAACGAAGCTGATAAAGATTGCGAAATTTGGTATTAGGAATGCAAACTTACGGAGTGTCAGTGGATGGGTTTGTCAGTAGGTCAGTGATACAAGGGTTTTATTTAACAGTTCATATCTTTTGCTTTCAATTAGGGTGGTGTCCTGGCCCTCCGTCTGTGATCAGGTCAGAGGGGCGCGTTCTCTAACCCACAGAACCTTTGTCATATGATAAGTTGAAGACAAATCTGTAAAGACCGTTCGAGAACCACATAGACTTTGCGAGTGTTATATACTTCTGGGATTACCCTTGCAATATGCGTGACTCGAAAAGAGTTGAGTGCAGGAAGTTGTTAGGGAGAGAGGGAAAATGAAAGAAATATCGTTGCGACCC----------------AAAAAAATAGCAATTTACGTAGC------------------ACAAGGAATTATGAAGTAAACCCACGGGATGTCACTCAGTTTATGAGTGTTTCGCCGAGGCGGACTACATGAACTTGATACCGAACTATTGTAATGTTATCAGTTGTGCAGGCGCAGACAGTGGAATGGAAAATCATCGTCATTTTTGAAAGAAACAAACACAGGGCTCTAATTAATATCGTTCCCATGGTAGAGATTCTCAATTGAATGACAAAAACATTACTAGTAGTTGGTAATTTAGAAGGTAAGGTATGCTATTGCAAAAAATGATAGTATAAAATATTGTGGTGATTTGAAACAAACTGTAATGTAAATTGTTGAAGAGTGTGAAGAAAACGTGAATGTGTCATCCAAAGAGAAAGTCTCGAAGGGTTTTTGTCGAAAGATCAATTTTAATGTCCGTATCATTTCCTGAAAGCGTCGCTAAGAATGTCGGTATTAAGAGGGGGGTTTAGTAAGCTAATGAGAAATGAATTTATGTAGACTTTAATGAGCATACTATACAAAATCCAAATTAGAGAAAGGGATTACTTTCAAGTAGTAGTCATCGAGAATTTGGGAGTTACGATTTTTGAGTAGCACAGAATGTCCTCGTCAATTTAACCTTACAAGACTACCCAAATACGAGACTAAAAGTCGGATTTTTTCAGGCAGACAATCGTCTACACAGTTTATATAGGTGGACTTCTTCCGGAGACGGCATCACGGAGTTTGAAAGTGGGTTGTCGTCAGCGTGGTTTGAACAGTAGGGCTATCTGTATTTATGAGGCTATTGTGAGACAGAGCTTCGATAAGATTTCATAGACTAATGAAGACTAAAGGGTTCAAAAAATATTCTCTGGCGTACCTTTTAGGTATAGATCTATGATGAATTCATTTCTGTAAACTGAATTTATTCGTTCGCAACCTTTTTCACGGGACGGAGTTTCTTGAACGGGTCCTTATACTCTTTGTGTCAACTTGTGATGAGGGTGTTTGTCATTGTAAAAGAGAAGGGTTATTTCTTGGATTCTGAAAATCTCCACTCCCCATCCTAAAAGTATCGTCGCAAAAGAGTAAGGGTATTTGTCTCTGCCTTTAGGCACAGGTCGGGGCATCCTGATCTATGTGGATGTATCACGGAATGACAAAGTGCGATGGCTTTCTGTTGACGATGAGATTTA"/>
                    <sequence id="seq_Jan19-30_MELmod" taxon="Jan19-30_MELmod" totalcount="4" value="ATGTACATCGGCGAGAATAGAAATATCGGACGATGACATAAAAGGAGTAAATGTAAACGGACGTCTCAGTGGGAGGATGCCGATCAGGCTGAGAGTATGCGGGATTGTGATTGAGAGGACATGGATGCCTAATTGATCAAAAGTGGGTGTTTATGGGAGGTTATATCAGAGGAGTCGTAAGCACGGAGATGCCAATCCGTAGGAGCTATTGGCGGTATAAGCCTGCAACCATG????????????????????????????????????????????????????????????????CGGCTATGCATGATCATATCCATGGCGGGCACGGATTATATGGGAAGCAACGGAAACGCGTGCACGAACATCTAACACAGGCAAAGTATTGGTTAGTGCATGGCAAAGCTCTCGTGCCAGTGTACACTTCAGAAGGGGCATGATAACATGTGTGCGAACGCGA??????????????????????????????????????????????????????????????????????AACAGCCAGCTACGCAATTCCTCTTTCGAGCCCCGGCGGAGCTACCGGGAGTTTTATTCATCCGCTTTGAAGGCGCAATTAGTCCGTTGGGAGGAGATACGCTTCCATGTGAACCATCGGGAGTTCGCTAATCCACAAGTATTCATACGAGGCAATTTTTTCGCGACTTTAAGCGGATAGCCGCATAAGTGGATTCGTTCAGGTGGTCGCGCCAATAAGCATAACAGTGCGGAATTAATTGACTGCCATTGCGATTGAGCTTGCCATTGCTCGACTGAAAGCACCAAACATTGCAGGGCACGTTCGGATTCTAACATCCATCGCCCCTGCGTGAGACAATATACATTAACGGACAAGGTACTGATCTTGAATTCCAGTAGAATTCTGTGATTCGAGTACTAAACAAAACCCATTCAGAATATTCTCACAAACTTACGAGAGCGAGCCTTTAAGAGCATCAGACAATGACG--TTATCTCAGACAGCTAATAGATAACCACACTCGGTCGGGTTCACCTGAAAAAAACTGGCGATGCCAATATGGCCGTCTGAGTGCTTCCCCGGAAATCCAAATTAAAGCCTGTGTAAGGCGGAAAGTGGCACAATAAGTACTGGAGTCACATTTTGGAAAACGGTAGGCGTGCATAGGCACGAGGCTATAGGGATGAGTATGAACGGGCCCCTAGGTCCGTGGGGGCACCTGGCGATTTAAGTCTGGGACCGTGAAATTGGCCGTAAACCGACACTCCCATCAAGTCGCCCGCTTATCATTGAACAATTTCATTTGAACGGATAAGTGTGACTTTGCCCTACGCGGGGGAAATGGCTTTGGGGGCGGGTGGAAACGTCTATATGATTATAAAAATGCAAGCCAGGGGGTTCGTTTGGGGGTGGGACGACCGGAGGAAGACTTAATGAATAAGATCGGGTATAAGACAAAATGCGATCAAGTGCCTGTTAGGCAATAAGACCCCGGGCCGATAGGTGGTTACGCCTACATGCGATATTCGGAGTAAGACAGAGTCTCTTTATGAAAATTTCGTTGTCAGCGGTCGAGTTCGCTTTTGGAGATCCTCGCGTGGTACACCACCTAGACGAATGGTCTTCAGAAGATACTCACAAGCGGTCATACTCATCAGCGTTAGTCCGCGAGATTACGACCGCCCGCACACTTGCCATTGAGCACACGTCTTCAGGGTTGCGCAAGGATTACCGCGTGACCTTGATCACTCACATCTCACCCGATGTGGGAGACATAGAACGCCAAGGTAACAACTTCACGTAAAGACTCAGAATATGCATCTGKTTGAGATTTCGAGAGACGTTACGTGCAGGCCGAAATGACGTTTTTCCACCTTTTGTGCGAGTTTACGGTCCCGGAATAGTGGCTGCGAACATAGGGTTCATTATCTTCGGGATTGAGGCTCCGACAGCTTTATTGTGGAAATGAGAGCACGCAAGCATAATTGAATGAAGAATTAAAATGATACTTAACTTGGTCTACCCAACGATGTTGGATCGAGTAAGAATATTTTCACAAAGGGCAATGGGTTTCCAACAGCCCATGCACGCGTGAATGGATTTAGATCGCTAAGACATGTTACATGCCTATGGGGTTGCAGATGGAAAAGAATACATTTGTAAGAGCGAAAAGAGGAATGACTCAGAGCCACAACCTGAATGCGAGCAATTAGAAGCGAGGAAAGCAACATGAGCAACTGCCTCGCGGCAGACCGGTGAACCTAAGCATTC--------------TAATAAAAGTACGATCTTGTTCTTGGCATGCCTCGCGGAGTTGGTTAAACGAATTTGCACAACTATAACTAGGTGTCTGGGTTTATTTTTGGAAGGGTTAATATTATAATATGAAAAGGGTCTGATCTTTGAATCAAAAATGGCGGGGCCTTAAAGTGAAAACCGGCTGCTAGAAATGAATGAACAATAGTTGATGATGAACCTAGTAAGGAAAAATGATTTTTATCACTCTAGCTTGAAAATAAAATACAAATAACTTTATTTAAAAAAGGCGTTATAATCGAAAGATTTCAAAACCTAAAGGCTTAGACTTGATGTGTTGACACAG????TAGTCCTCGTCCATTAGCTGTGGGCGTGAAAATACAATAGTGATCATGTTCTCCCTCCTTTTCTCTGATGCTTAGGTTCTCTTTGACTGATTGTAAGTCTCTCGGCAACTTAAAGTTCCGGAAGCCAGCGAGGAAATAGAGTCTTATGTTGTTACTTTTGAACTTACATCATGCTGTTTACATACATTTATTCGATCTTTTTAATGATTTTACAACCATCACCATAAAGGTAACATTACCGTTAAATAGCAAATTCATGGAATAGAGTTCAATCACGCAATATTTTCTCTGGTTTATTCTTCTATAGTCACCCTTACTTTGGACCAAACCTTCGCCGCGTAGATTCTCAAATTATTAATHTTGAATTGGTAACTAATTGAAAAAATGYCTGGTTCTTTTTGGCTTGTT??????????????????????????????????????????????????????????????????????????????????CGCATGCAATTCATCGGTTTCMAAAAGATAGTATTCGGAAATTTAACACTCATCTTTACCTTACTCTAAAATTCCAAGCTTACATTGTTTGATTTCGAATTATACTATAATATATTTTTTTTTTCTTATACTTATGTTCTTACTTCTGTCTTGATATTCAGTGTTTAACTTTTTTTCACTTACCCGCTATTAGTAACCTGAGGCATATGATGCAAAAGAACATTCTCTTTTAATTTCACTTATATTTGCCGGGGTTCTTCCATTATAAGTTGAACTGGTTCTATGGGGATCTGAAACCAATTTTTGATATTTAAAAAGGTTTTAAAAATCTAAATAAGAATCTTTCTGAGAATGTCAGAAATCGAGCAATTAAAACTTGTTAGATCACAAAACGTCAATATCAGTAACACAGATGTTCATCGTTTGACTCCGCAATTATCGTTCTTTTTAGCGTATCCTTTGGTATAAAATTTTTTTTACCTGGCTAGAATCTAATATTAGTACCATAAACTTTCTTTTTTATACTATTAGTTCGATCATCGCCATGTGGAATATGTTGCCTTCACAAATTTGATTTTATATATAATTTACTGTTTTTCCCTTTCATCTTTAATCATTTTAAATGGTTTCGTATTAATGTTTCTCGCATTTATGTTATATCATGATACGATGAGAATTAAGAATTAAGTAATGACTAAAAACACTCTAATCATTTTTTAGAGATTTATCATTCTATATATGTT----AATGACTTTTGCGAAATCGGTATACATAACCGCTATATTTGAAGTTATTCTGAT----GATAAAGATATTGTTTTCTCTATATCTACAAATTATTTGGTGCACAGATTGATCTAATGTACAARGRTTCATCTTTGAATTCATTATTAGAT----ATACTCCTAAAGGAAGGTATAAACTATATTAGACATTATCATATTCTTTTAAGACAATTCAATTATTATTGTAAGTATATACCACCATCATTGAATCTGTTAACTTTGCACGGTAAAATCTCTCTTGATTATAGATCTTTCACAGATGTATTGATGTTTTTCTCAATAACCGTCTCTTTCAAAGAATAAGATATCTCTCTAATATCTATTAGTAAACAACCTCTCTCTTTCGTACAACTCTATTAGCCACACGCTGACCTTTTAAGATAATTCACGAAATAAAATTTTAAA----TCTTCTAGCTTTAGCCATTAGGTGTGAGATCTTGTGATATTTGGATAGGAAATATTTCCTCAAAGGCGCTTTTGTGAAAAGGCAATACTTTCATTAGGAAGTATTTACTGGGCTAACGGAGGTCGTTAACAATACCATATCCTCACTTTGGCATTACAGTCCGGTAACCTCATGTAGCGTAATGTAAAATCATTTATTATATCTTTAGAGTCATCTTTTTCATTTTCTTGTTGACATGCTAACGAATTGTACTATGGGATCTTTGTAGCGTTGGCCATTACAATCTATTTTTACGATTGGGTTAGCGAATTTCTATATATGCGACCCAAAAAAGGTTGATGATAAGATTATTGATTCTGTCTGACTTGCTGTAAACAAGTCTTAGTCTTTTGAAGATAGTCGGATATGAAAATCTTCGCGAAAAAATTTTACTGCCTTCAGACTCTCCCTCGAGGGTAATGAGGGTTTGGATTGATTTTTGTTCATATTGCCATATAA------------GATGTATTATCACAAATAAACTTCATCTTTCTGATGAACMTAAAAGTAATGGTCTAGGTGTTTTCTTTTTCTCTTATAGATCCATAGTTATGTATTTWGGTAAAGAAATACYCAGGTAAAAAGKTTGACTAAAYCYGWCTTGGATTTTAACTTACAATGTCAAATRTTTCAAAGATTTTTCACGGAGAATCTGTTATCGTTCGACACCTACATCCACATTTATAGTATTATATTCTTTGCATACTTTTTACCATTCGTTCGTTTTTTAGGTTCCTTCAG?????????????????????????????????ATCCTTTAGTGTTAGACTCTCTAACATTGTATAATACATACTTAGTTGTACATACTTAATTACATTAATAAGTGTAAGTGAGGCGTAAATTGGTTTGGGTGATTGTGCTCACT???????CGTTTCAATTGTCCGGCGGTTGGAATACTTTGTTACAGAGAGAGAGATGGAGAGTTTCAACGATTTAGTAAAATTGTTATTTCGTGTTGTTCGATCACAGTTTTATATTGAAGGTCGTCTGGGGTTGATCTTTATCGTCAATTGTTTGTCTGTATTTGAAAATAAGGGTAAGCTTGAAAAAATGTACTTATAATAGTAAATTTTGTCTGTCATCTACAAAAAATGATTACGAGCGAAAGGCCACATAATCTGATGAATTCTTACTATTTCCGTATCATATAAAACTTTCCACTCTTACGTAAGTTCGCTTTGATTGTATTTTGGATTCAAAAATAATCTATCTATTGGATTTCATTCGAGTTAGCCGATACAAGGCAGGAACCTTATTTGATGGTAAGACAAGGCACGTTGTACATTCAACCTTTTTAGTCGTCAGTTTGTGTTTGTGTGAAGGTTTCTTTCATGGAAGATTCGTGATAGTGATTGATTAAGAGTTAATTCGGCTACTAATGTGTTAGTTTGATGCAAAGGGATGGATGTTTGAGAGCCGACTGACTGTTGATGCTTTATTTTGCGTCTTTGATGACAGATCAATAGGTAGGCCTAGTTCTGACTATTGATGAGTATACATTTGCAGTTTTGTTTTTGTATCTCATAAAGAGCATTCTAATTTGTAAGTATGAGCGTGAGAGTATGGCGGTATGTTATAATTTCTACAAAATAATCTACATCATGATTGTGATAGTGAGGACGAATTCATTGGTGAAACCTTCCTCACTCAGTCTAGTAAAGAGGGACTCTCTTTCGAGGAAAAAATCTCTCTAATGGTTTCGATGTTATGTGATAAGCAGATTTTGACATCGTTATCGCAAAATACATTTACTTCATTGATGTTTGACACATATGTTTTTTAGATCGTTTTGATGCCACTATTTATAGTAAATAACATACGTGAATAGGTCTGTTTATGTATTTAGTTCTGTCAGATTTGAATTTCGTTTAGATTTTCATATTTAGTAGATAGTATATTTATTGAACAATTTATTTTGGATAGTGAAGTTTGTTCATAAAGGTTTGTCAACACTCTGGGAATGTTTCAAAGATTGAATATCTGCGGGTTTGTTATATAGAATTAGTTTTTTGAAAAGTATTCGATTCAGTTATCAAAATCATACTAGTTTATATGGTAATCTTATTGTATTGTTGCGTCATATTTTGTGRGTGTAATTGACATCCYCTCCGATGTACTGTGCAGGGGGCTATCTATTGGTCTAACTGTGTATAGGAGAGGGAATTTCTGAGTCGCTATCTCTTCAAGCAACTCCAAAGATTAACTGTGGAGGAAAAAAGATATAGAGTTTTAGTCTGTCAAAGCATAGAAGTTAGCTTTCAAAGTTCATGGTTTAGAGTAGTTAGTAGGGTTTTCAATGTTATTCTTGATATCTGTTTTGAAGATATGTTTAGATCGATCGTATCTTAAGGAATATGTGATTTTCAATAAATCGATAGGTTTAGGAGTTAAAAGCTGGCAATACAAATGTTTTATAGTAACTTTCTTTGTATCGCTCTGTTTTTTGTCAAGTGAATCTACGTATTGTGTTTACAATTCGAAAAAGTTGTTAAGGGATAACGATTTTAGTTCGACTTTACTATTTGAGACTTAACATATTAAAATTCACGCAAAAATACCCTCTTTAAATTCATGGTAAGTAAGAGTTAAAAGATACAAATTTCTTATAATTATAAAAGATATCTGAATGTTTTTTTTAAGAGAATTCAATGTCGATGAAAACATAACACTTTATATATACTTTTGGATAGAGATTTTGTTCTTTGATAGTATATAGTATTCTAACTGATAGTCATTATTGTCATGATCCAGAATC----TTCATCAGAGAGGGTTGGCATTATAAATGTAATCGTTAAACCTTACTCAATTTATATTGAGGTTGTTGATTGGAAGTGAATTTTAGTATAAGCTTTTGAAATTAAGCTCTTTATTAACCGTTTTATTTGCAATTGGCTAATACTATTGTAAAAGGCTAGAAATCTTGGCAAAAAAATGTAATTGTTGTATTATCTGTTCAAGTGTTTTTGAAATCTTATGGGGAAAAGATGGCGATAATTTTTTTGTAACAGAATGTGAATATATGAGTGTGTTGATTCTTGAGCGAGTACAATTGAGGGCGTCCACTTTTTTCTTCTGTTTATTTTGATAACTTTATAATTCTCTTAGGTTACTGACAAACTGTTTCTTAGCTTCGGATGGTCTAATAGAATCGGAGGGATACTCCATCAATTTTTGCTTTGTGGATGGTCTGTTTAATCTATCTTATCATGACTCCGTTGAGTGTGGCGCCCTATTTGAGGGCAAATGTTAACATTTGTGGAGTCAGATGTTCGATTTCAAGTTTCTCTTGACGTGGGTGGGTATTGAGGTTTAAATCTTTGTTACAATATATATCAGTAGTATGTCGGATATTGATAAAATAACCGATAAGGCAGTTAAAATATATCACAATGGATCTCATAAAGTTTTTCTCATTGACTATTAAAATCTTAGTGGTAAAGTGAATGTGAGTCTC--ATAAGATGACAGTAACAATGCACAGAAGCATAGGTCTCGCCCATAAGCCGCGTCTCACCATATATCAGCGTGAGTGTATGCTTGACAAATGGTTTTACTAAGGAGGAAAATGGGAACCAAAATAACATTTACTTTGAAACTTGGTTTTAGTATAGTCAAGAGAAAATGAATGACAGGCGTAGCATATCAGACTAGAAGCACTTACAAGCATAGTGGGTAATCTAAGTTGCTTGTATGCTGCCTTTAGGAGTATGCGACGACCTTCTTTTATTTCAGAAAGATGAATTGCCATCGAGTGCACGTAGCAAGAGCTATTTTTCTACGAGAGAGTGTGTTACTCTGCTGAAGTAATTTGGTTTTCGTTTTTTAAAGGGTATGATTCAAGCTATAGCGATCTATTTTAGACAGTGAGAGAGCATATGCGAGGGGGAAAATTGGTTATAGACAAGCACGGTTCGAAACATGGTCTCTAAGTGTCTTTGGTTTCGCGATTGTTGGGGCCATGCAAAGGGAGTTATAGTCTTTTAGACAACATGAAGAAGATCAAAAATATCACGGTCAGAGAATCGGGGGCCTTGGATTAGAACCACCTTGTAAAACGGTCCGATGATGTTTGCTTCATCATATAAAGCTTTCGATTTGATGTAAGCAGACTTTGGAAGCGAGCCAAAGAGATGGAATTTCGAAGAGTAGATGTTTCTTGAATTAAACCACACTGTTTACATTGCAACCTCTCGTAGTAAAAAGAATGGTGTATAGAGAACAGTACAAGTACATAGGAGAGTGTCTTAAGTCTTAGGAATGGTCAGATTTGTCACAAAGACAATGAAGTCATGTCAATTCAGATACTATACCGGATCTTACTGAATATCATTCCTCGAAATGATAATGGGCTTCCCGCCAACCCTTGATTGTAATCATGTTTGAGATTGTCTGATTCTAAGTCACCGTGTGTTGAATGGAAGGTATCAAGAACATGCTATTCATATGTTCGAACTTATTTTTGTATTCGTGGTTTTCAAAATTTTATAAGATGAGATTGACTTTAGTCGTCTCCGATGATTTATCAATGTTGGGCGTACAAGTAGAATGCGTTCAAATCACAATTGATTGCTGAAAATGAGGTATTGCTCTGGTATCAGATGGTATTATGACTTGGCTTATACAAGATAAGCTTAAATAAACCAGACGGATCCTTCTTCTTTAATTAATGTACATATTAGCCCAAGTCCACATTACACAGCGATGTACTGTTGATATTTCGGATAAGATGCTGATAACAAAAGTAGCTAAATATTCCCGGGGGATCTGATTCGCTTTTCGGTTGGAAGTTGATTTAAAAGGAACTATATTGTGGATCCTATATATATCAGTTGAAGCTCTATGCTAAGTGGTAGAGGCTTAGTAGATATTTCCCCATTTATAATAAAATCTATGATGATCCTCAGTTCCTATTATGACACCAAATCATTTTCACTCACAACATTTCAATGGCAGATCCTGTTAGGCGTTTCATGTCCGTGTGCTCTTAATTCTCATATAGCCAGATCACTTATGTATGATATCCAGACGGTCTGAAACGACTATTTACACCGACATACATGAATGCCCTCTTATGGATAATAGAATGCTAACAAAATTTTTCTTGGACAGTCATTCAGGGGTGTCGTCTATCTATGTCTTTGGGATCATAGTATTCTTGATTCATTGCGGCGTCACTAACGAACATTTAATCTTACAAATTGTAGAATACTGAAATCATAAATGATTAGCTAAGGAGATGGGTTTCTCCATACAGTTAGTTGGGTGTTTATCTGAATATAGAAGATCTTATAACGCACTCTCAAGTTCTCTAACATTTCAAACAAGTCATACTCCACAATATGATAGTGAACTGAAGCTTTCTGGTAAGAAAGTTCTGACCTTCCTACGTCTGTAATTCTACTGGCACCTTCAGTCAATCTTTTTCAAGAGGTATAAATCAGAAACGCTGGGTTTTAGTCCATGCATTACTATAGCCTGATTTAATTCAAACGTATTCCATCTTATTAACATTTTGATTCTATATTGAATAAAAATTTTCTATGTAAAGGGCTTGATTAGACTTTTTTTTACGAGGTTTAATACTCTCCATGGTTCTCCAGTGAAAAAGTAGAATTTCTTTAGGCATGCCCATAAAAATTTTTTGTAGCCTTTCTGTAGAAATGTAATCCCTTCTTTTTCTCGACCCCTCTAGAAATTTACTCTAAAATCTTAACTAGCGAACGGGAGGGTAGTTATCCACGGACAGGTACATCATTATATCTCACACTGTTATAGCAATCTAGAAAAAAAGGGAACAATACCTACGATCACG??????????????????????GGCAAATTTTTTCAAAGCAACTTCAATTATAACATGCGGTATCTATTGGCGGTTGTAGGAATCAAATATCTTAAATCATAGTTCAAGCTTTGTCTCTGCACTTTTTTGCAAATCTTTGTTTTAAAGAAAGTCAGAGTTAATGCCAATGATTCAGAATCATATGGTTAAAAGTTCAGTTAGCGTTCGATATTACCGTAAACTTCTCTATTCACTATTATATTAAAGCTTCGTTCTGTTTTATAAATGCTCGGGTTCTTGCTTTACATGTCGCCTTCTACCTTTCTCGTTAAACTATGCTAACTATTTGTGGTATCGACATTATGAGGCGCAGTTGTGTCTATGTGTCTGACTATTGTTAATTACCGTGATTAAAACTGYAATACTGGTTCAGTTGTTTGCTTATGCTCACTTTGTTACTGTATCCTACTGGACAATTGTATGGCATGAATTTACAGTTACCAMCTTTCTTATAGACACTTGTAAGTATAGTGAGTCTGTTGGAAACCCTTGCTGTTTATGTTAACCTTTTATGCKTTTTCTCCTTTTTGTATGACTCCATGTAGTAAAAGTTTCTGYCTTAAGACAAAACCGATTAAGACCGTTTAGGCAATTGCAAGGATGGCAAATATAGGGACCGCTGCCAAGACTTTTAATTTCCGTGTATCTGGACATGCTGAAGTGGTTGCGTCTGACCTCATATGGGACCGCGACCTTGCACCCTTGAATTTCCGATGTATTTTCCGTTTCAATCTCGACGTCCAAAATTTTGGGTYTTWATGTTCGTCCGCGGTTTTACGTCCTTTTGAAAGTAAAATTCAAACCTTCGCGCCGTGCACACGTTTTTATGGACGCGTGCCTTGTTGGATGGGCACTTCCATGAAATCCTACTTGGCTTTTAATATGAGTTTCTTTGGATGTTTGGCTATCCATACTTGCGGTTTTGTACGCTATTCATAAGCGGGGACATTGACTTGATCCACATACAGTATTGGTTCTCTGCGCTTACATACTCGCCTTTATGGCTAGAAATCGCTATTGATGAATGTAGCTGCTGGCGCTTATGCGTTTACTTTCCTTCCTGTGTTGGGAGAGGGCTTAATATATCGTCCCGACCGAGTAAATTTGTGAAGGACAATAAACTCTTGAGATGGCAGCCGGCATTTCAGACATGCAAGGCCGAACACACTGATTGAACTCAGCGAGCCAGATTGAAGCAACAGGATTGAGAATTCCGAAGTTTAGGCCATTGGCACTTCATATTTCTTGCTAGGGATTATTCAGGGCCGTTTCAATAGAGCTGCTAGGACCACCAATGGCCAGGCCAGTGTTGCCATGTGGCAGAATTTAAGGGAGTGGGGGGTTCGGGATCAATACTCGGTTTTCAATTGCGGCTCGGATACAGGATTCACTTATGACGCATGGGCTTATTTGCGCTTATCTTTGCGGTGTTCATACAAAGCGCCCAATTGCTGTTCAGAGTGATCATTTAACACATTGCGGCTCTGGCTGGTCCTTCTGGCGGCACAGTCAGTTCTTCCATAACATTCTAAGCGGGTGACCAAGAATCCCTCCCAGATTATTTAACGGACTTTGCCACTTACCAGTTGCGAGGGCACCCTTTTACTTAATGTCAATAGCGATTCTACTTCGGGGGTTGACCGTACGGGGCTTGCTACGAATGCCACACATTGCATGCATCTTTCTATGCGGCAATTAAAACAATGGGATGGCAGGCTAAGAATTTGAGCCAAAGGCCTTACGGCAGGCAAAGGCTTAGAATCTACACTCTGCAGCCATTTCCTAACTGCATTTGGTCTTACATGTGTGCCACAATTATCATCCCCTACCTACTGCACGATAGGACCACTTCTTTTACCACAATTGATGGGGTTCTATGTGGGCGCGCCAGCGCATTTATGTAGGATAGACCACACCGTAAAGACTATGACGGTCTAGCACGGAGCATGTTCCACTAATGGTTGATTT??????????????????????????????????????????????????????????????????????TTGCCATAATCAAAACCTGCTTGCCCAGGCACGTCCGGGCACACAGACAGTTAC????????????????????????????????????????????????????????????????????????????????????????????????GCCGAGTCCGTTATCCGAAAACAATTGGTTCGTTC?????????????????ACTGCAGTTCGCTGGACAGTTTTTGGCTTTTGATTAAAGCATTCGTGTATTTCATTAGTGAAATCATCGAGTTGGGAGATAGGACAGGGTGTACCAATACGGGGAATTGCCAAGTCATACATAAGGTGCTCGGATTTTTGGCCAGCTCCAGTATCATCTAGGTCTCTTTCGCTAGGCTTTTTCTGGGCCATTGTTGGCTTAGTTATTTCTTTAGGGCGGGTATGCAGACTATGATCATGTTGGCCAAAAATTAAGTGCCCGCACCACCAGGCTTAGATGTCAGGCGGCGTGGGTACCATACTCTGGGGATGCACACTGGCTTTTTTGCAGATATGCGTGGTAATGCTTAGTTCCAGTTAGCAGGTTGCCAGACCACACCGCGATTGTTGGATGCACGCCAGATTGAAGCAGAGAATACGAGACGCTTACAAAATTTGCTCCATTGGCATTGCATATTTCTTGACTCGGAACTTTCAGTGCTGCAGGAATTGATCTGGTCAGACCTTCAGTAGCCATGCCAGCATTGGACCCATTGGCACCGCGTGAGCTTACCGGGGGGCCTGGCCGTAAATGCTATCGGGTTACATGTGTAACATGGTTCGACAAGAGACTTAACGGGCCTTTCTTTTTCTTCGCATTCTTATGCGGTGTTCACTCACCAATGAACCAGGTTCTGTTAAAAGCGATCCGCTAACACATTTCGGCTTTGGGTAGTCTTGCTGACGGCATTGTCAGTGCATCCGCTCAGGGGATAGTCGTGAAAATTTTGAGTTTCCCACCCAGGTTGGCCCTTTACGGCATGAACTTAGCCAAACCGATCAGAGCAGTTTGGACTCCAGGGCGGACGCAT?????????????????????????GTTTRCTACGAATGCCACACATTGCATGCTTATTTCTGTGCGGCAATTAAGACAATTGGATGGCAAGATAAGACTTTGAGCCAATCCCCGGGGCGTTGGCGGGCAAAGGCTTAGAACATAAAATCATCATTCATTGGCTKCCTGCTCTTGGGTATACTCTTGTGCCACART--TNTTCCGCTAGCTTATGCCARATTACACCAGCGCTTTAACCACACATAATGCGGTTATAYACGGGCTTGCCAGGGCATTTTTATAGGATAAACCGACAAAGAGAAAGTTTGCAGATTTGACAAAGAGCATATTCCATTAGTGGCAGCTTTCTGGTTCAACTTGGCTTAGTCAAAGAGTATCTGCTTGGACCCGAAACAATTTATGACCATTTGCCATGATCATCGCCAGGAAACTCTAGGTTGAGTCTTTTCTCACAAGGCCGCTTAAGCGGCGAGATTGTTCCGGTGTTAAGCATAAGAAAAGAATCCTTTTTACATGGCCGGGATTTTGTCACAGCATGCCTGGTTCAACACACTTATTTGTAAGGGCTTGAGCCGGGTCAATTATCCGAAAAAGATTGGTAAGTTCCTGGAGGCCGGCGGGGGACTGGAATTCGCTGGAGCTTTATTGCGTTTTGATTTAAACATGGTG??????????????????????????????????????TTAAGATCTCACTATTATGGTGTTAGGATATTTGTTAATCTCCACTATAAGGTAAACCTTGGATAAAGTTTCGTTGGCTGATTTTTTTGGCACTGTTGGCACGGTTATTTTTATTCTGCGGGTATGCAGATTATGAACTTGCTGGCCAGACGACCCTTGCAATTATCGTGAGGAAACCGTGCCTTCATGTCAGCCGTTGTGGTTGCCATTTCGTGGTAATTTACTAGCGCTTTTATGCTCACTCGGAATTGGTAATTCCATCGTAAATTAGAACTGATGGTGACCATGGTCGGCTGCCACGAGTTTGAATATCCTGGAGGTGAAGCAACAATGCTCGCCCAGACGAGATGGTGGTGAAAGTGGATCGCTGCCACGATTTTAGGTCGGTTATTTGCAGAACACCGAGATGGCTGCTATGATACACTTGATTCCTCGTTTGTCCTTGTGGCTGTTTCCGCATGCATGCTCTTTCCTCAGTCAAAAAAAATGTTAATCGGACTAAACTACTTCGTGCCCGTTTAGACCTTGTTGGTCTTGCGGCTTTATGAATAACGTTTTCCGAGCTTACTTCCTTTTTCTTTAATACGCATTTGAAGCGGAAGGAAGCTTGGGCGTTTGAATGATACAAACGAAACGCTTAATGGTGTTGGGTTTATATCCACTTTTACGCACTCGTTTATATGCTTATGCGCCCCCGTGAATGAGGATCGGACCGTTCGGTCCTCTTAGGAAAAATATTCGGGCATATCCACTCGCGCATGGTTCATTTACCATTGGAGCGCTCGTGAGATGTTTAAAGGGGCCTAGACTATGTCTCATTTTCTGGGTGCTGTAATGGCGGATGGACTAGTTCGCTGGATCGCCTGATGCGTGCTATCGCCCGTGCGCGCGCGCGTTTTTATTACCATGGCAGGAGTTTCGAGGATCCCTGGATTCGGACTTAATTATATGTTTCAGCGACAAAATCTATCACCTTCAATTTGGGTGCGGGTTTGGGGTCCTTTAGGCATCAGGTCTTGTACTCAGTTATAGGAACACGAAAGATCGCAAGAGGTAAGTTGGCAGAGAGAACTAAAATGTGCGCCAGGTATTGGCGTTATTTCATAGCAGTTAAAATCCGTCTTCATTTTCTGCGCTGCCGTGTGGATTGTTACGCTTGGATAGACATGCTTAACTAAGGTTAATTAACATCGTGTGAAGCAGGCGGTATAAACTGGCGAATATAACGGCAACTGGATGAGTATCAGACGAAGCCAAATTCCCTGACTGCGCGTGAGCCCTCACAAGGTAATGGTTCCTGTACGGTCAACGTGTTTAAGACCGGCGTTCTTCGTCAATATCAACGCCTGTGCGGTGGCGGTCATGCCTTAGATTGCGTTTGACCTCGACCGTCTGACCATTGAGCAGGATTTGTATCCTTATAC??????????????????????????????????????????????????????GGGTGCGGGCCAATGTTTTCGGTTTGTTTTGCGCATTGCATGGTTATGGACTGAATTTTGGAGACGACGGAACCTCTTGATTCCAAATTTGGATCATTTTCTGCGGGTGCTGTTGGTTGGGCTTCAGTACGGTTTAGGCCGGATTGGTTCGACCTAGGCTACGGAAGTCATCGTAACCGCTGGGGTGAGGTTGACCTTGTCCGGGGATGCTCCACAATGCGCGGACTTGGATTTGCGGCTTTCACTAGGTCGCCCCCACGCTTAAAGGTTCGATGGAAATGAACGTCTTCAGAGATGCGCGTTTTTGCGCTTGTGTGCGGACATTGTAGGTCGCACACCCATGATTTTGGCCACCGTACATGGACAGGTATTCACAGAATTACGAGGTAGGCGGCTGCGAAACAAGTTTCGAGCTGTCAAATCCGAAATTGCTTTAGATAATGGAAAACCGCAAGGGGTTTTAGGCGGTCATGAAAGGGAGGATGCGTGGTGTTGGCACCATTTAGGAAAGAGGCGGACTTTGTCGCGATCCACTTTTGAACTTCCGTGTTTGTGAGGGAGGATGTAGGCGAGTCCTTCGAGGCGATCAATAAGGTGACAGTGGGTACGTGATTTAGGGGGACTAAGGGTAGTAAGGACCGCACGTAAAATAGCAGCGGCCATTGGGAATTTGATTGACGGCACTTAATCGAGGGTTTCGAGAGCCAGGGTGTTACTTGGCAGCTCTTGCTTCTTTTTTTGGCAATTGCAGGGCAGACTTTTAGGAGTTTGCGGATGACCGATTGAGCCAGTGATTGGACTTCAAAATGGGACCACACAGAGCAGTGTTGATAAACTTTATCCTAGAGTTTACCGTGAACCTTTAAGGACTTGCTTGCGGCGGACAGAACACGGTTGCTGTGGCGGAAGCCGCTATAATTTCGGAACTCTGGGTCAGTGCCMGCGGTTATRTTTTGGCGGGGATAACTTTGAGTGCCATTGTCCGAAACCATTAGACAGGTTATTTCTCCCACTGCACCTGGTGGGGTGGCCGGGGGAGTATGAACTTCCTATTGTTCGGGTCTCATTATTCTCGCGTTTGGTTGGGGATTACAGCCTCTGGCCGAACCTGAGATCTTCCTTTTGGTAGTTGAAGAAGAAAAATACACATTTGGATCATTATTTTTGGATGGGCTTCTCTGTTTAAGCCTTATTGGGGGTTAGAACTGGCCCGGGGGGGAGTAGAAATACAATTACCTAGCCAGATATTTGGTATTCTAATCCCTTGGGGGAGGTGATGTAGGTGAGATTGAGAATATGGGGCAGTTGTTGGTCATTGATCTGGGGATTGCAATTTACAACCTT????????????????????????GCTATTTCTAAGTTGGGCTTTCGTTTGGTTATGCTGTGTTGTTGTTAAAAACGCTACCAGGATTTAGGCCACGGCCGAGCTCCAGCCAGCTTACTTCTGTAGGACACGCTGGGCAAGTGGTCGCCAGGCCACGGTTGGAATATTATCGTCCCACGGGAGTATTTGGGGGAACATCGTTTGGACTCGGCCCTGTTGACCCTAGGGCCAAGGTTGATTAGAGCTAAAAGAATCACCTGCAGACGCGTCKCGATAATACCAGCCCTTGGTCTTAATCGTGGGGGTGCACGAATAAGCGTAATAGTTCCCAGAGTGCTGCACTCCATTGTCTGGTTTTTTTTGTGGCATTTGCAGCGGAGGCCGGCGCGCGCGGTTGAAAGGATGACGGATTGACCGTCTTCATACCCCTAATGATACATGCGTGGAATTACAAGAGAAAGATTTTGAATATGAGATGTTCGAGGACGTTGTTTGTGGTGTCGGCTTTCTTTCCTGGCTATTGCTTGGGGTGTTACGGACACTTGTACTCTGTAACCAGGTTGCAGTCTATTGAGGTGAATTTTACGCGCGTTCACCCGCAAAGTTGCCATCTTTTTTCTTGGGCCGAGCCAGGGATTACCGTGTGCATTGGGGCTTGAC????????????????????????????????CATTGACTGCCGTCGTCATTCGCCTAAAGCATGCTTTCGGCCATGCGTTTGTTCGTTTCTATTACCCTGGCATCGGTGTTTTGCCCAGTTGGGTGCGCATTTCGTTATCTTTTTCAGGTTCAAATGACTTAACCTTCAATATGGGTGCGGGTTTGGGCGCTTCTTGGCATCAGGGCACGTGAAAACTTTTGAGAGGGAGGGCAAACTTCGGCTTAACCACCAGCGAGAACTATCATGTACGCAACGTTTGTCCAATTTGGGTGCTTTCAAAACGTGTTCATTTTATTTTTGTCCGTACGGTTTGATAGGCCTGGGTGTGGCTGCCTAACTCGGCTAGATTGTTCCAGAATCGGCGCGAGACCGATTGAACTTTAACAAAAATCTTTAAGAGGATCGGCTGATGCGCCAGACACCCAGAAACTATTTCCGAGAGTCTCCCGGGAAGCCTTAATTCGGAGACGGGACGTCTTGCGAATATACAGATCGTATGGTATCAAGATACATCCTCCTTTATGCGGTGTTTTGTAGACGGTTGCTAGAGTTTGGAGCCCGCCAAGATATTACGAAACGCAGGATCCTTATACGGCGTTGACCTTGACACTGAGATTAGAGTCTTTAATACATGACGACTACCATTTACGTCGTGTTGCGTCAGGCTGCGTCCACGTTCTTTTGGTCATTCGCATCATTATCACGTAATGCACCAACGTGAAAGGTCAGTCCGCCAACCACA?????????????????????????????????CCGGTGGGACACCCTTATGGGTGCATGCCTTTGCATTTCTTCATATTTGAATTAAATCTCGTTTTTGAGGATTCATAATAATCTACCTAACTTTGTTAACGTGTATTTTTGTTCCTTTATTTGGTTCTTCAAGACCGGCGAACCGGCGGAGATAATGCGAACACGGAGATCCCTTGATATGGACGTGCGGATCTGTATGGTTATGGATTTTTTAGGTCTATCGGTTGGTCTCTTTAATCTAAATTTAGTTATTGATTGCTAATCGCCTTATCAGAGCTTTTTGCAATTCCGAGCTAGCTTTTAACCATGTGACTATCCGTATCCTTTTTTTTCTTTGCTTGTTGCAGCGCGTAGTTCGTGATACCATCAACCAAGACAAAGTGATTAACGACAGCTTATGGGTTTTCTATTTGTCTGCGTTTTTTCAATATTTTAATAATGAGTAAATCTGCTTATGCACGCCTTTATCTGTCCACGCTTCTCTATATTAGTAAACATAGCAAACAAAAAAAGATAATGAACGCACCTGTGCATTTATTCGGTTCTGTAGTTACGGTAGCTTTAACGCTTGGCACCTCCACACWAGGACCTTGAGACAGGGATAATGAGCTTGTTAACTTCTTTGTTCACCTGGATATTTTTGCATTTTTAGGACCCCTGCTTTCTTCAATGCTTTTTCATATTCTCTCACATCTATATTGCTACCTTTATTCTCTCTATGTGGCAGTACAAATTTTATTCCGTCACATAGGTTGATATCTTTGTGGTTCTTATCTTCTCCTGATGCACAAACAAGCTAACAGTTTGATCAACTGTTTAAATACAATGCTATATCTCTACATAACCAAATC????????????????????????????TCACTAAAACGGGCCCGTACTCCAACTCTCTGTCAGGCACTTAGGCCACGATTCCGCTTATGTACAAGGGAGCACAATCAGCCTTCTGAAAAAATAAATTTCTATTACTACCATAACTTTTAAAAGTCTTTCTACTGTTCTCCTTTAGTATTATTGGTCAACCTGGCCTTAGTTGAAATTGGATCCCTTCTATTTAACTTCAAGCCGCTAYGYTCAATTAGGAATAATGACAGATGCGTCTTATGGAGCCTTTAACKAATGGGTACYCTAAACACGTGACGTTATAAGTTCGCGGGATTATTTCCAAATATAGACTGACCCAACATTTGGTGGGAATGTTCTATTGTCCAACATTTTAACAAGCTAACAGTAATCAAGGATACTGATCTCTCGGTCAGCAAAATGTCAAGGCTTATTCCGAAATGGATTCTTCTATGATACACTACAGGGATCCTCAATCTGCTGCTATATGCGAATATGCTATTTTACTCACGCCATGATCATTTTATGAAGAGATATGTTGACTTGTTATACTAAGGTAGTTGCTGTGAATATTTACCCGTCCTATCGTAATTAAGGAAGAACTCCTTGGCTTTTATTATGGTATATTTTTAAAAATGAGTGCGTTTATTCCCAAATGGTCCTTACAGTTTTGCCTGCTCGGGGTT?????????????????????????????????????????????????????????????????????????????????????????????????????????GTATTTCTTTAAGTATAATTTCGTAGCTCCAAGGGCCTAATACTCTCTGTAGTAGGAGAGTCAATTAATTAACATGATCATGATCTTGAACCATAAGATCACTCGACCTTGATGAGGGTACACGGGTCAGATGAGTTATCAACAAGAGTATATCMCATTGTCTATGTGCSTATSTGTRAACAAGAGAGGCCATAGCYCAGAAATAGAGGGCAAGTGAATGACTATTTAAGACCAACCGTACGTAGAAAACATTGTGCATGTGAGTGCATGTCAGAGAACCAAGGAATCAGTTTGTGGATGCCGGATGAACGTAATTTATAAAAGTTATAGTCCGAGATATAAGAGGAAATTTTCAGTATCTATTTTCGTAATTGTCTCGGACTGACTGTTGACAATTAACAAAGAGAGTCACAGAAGAACAATGACTCTGTGAAAAATGGACTAATTCAGCAACGGTAAGAAACCGAGAAACTAGGTTGGGAAGATCCTGATTTGGAG?????????GTCAAACTTTGAAGRTGAGARMGAATAAGCAAAGGTATTAAAGATGTAAAAGCTAACAATCATCATATTGGATAAGGTCAGGAAAAAAGATTATCGAACACGTGAGTTGTGATAAAGAGCATAGCTCTTTTTGACCTTATCGTTCACTAGAAGTCAGTGCAAAAGCATGGAGCAAAGTTGCTGAGAAAGAGAAATTACAACTGAAATTGGAAAACACCGATTTTACAAGGGTATCAGATAGACTGAATTAAGATTGAAGAATGATGAAATATCATTGAATTCGCGGTTATTTGCAGGTCTGATTGAATGTCAGTACACTACGCTTTGAGAATGTGTATAACGCTAAGTACTGAAGACAATGTTGTTATGATACAAAGGAGATCCGATTCTAAAAAGCAAT--ACTTCAGTGAATTTCTAAGTGTGATCAGCTGTCAACGGATCTATATCTTTT----TGGATGGATGGAACAGGAACCTTCTGAAATGAAATGAATTAATCTAAGAGACTCTGAGCTCCGATTGATGTTATTATCTTTTACTAAGCGAGAACTACTTAGGGCATCACCAGGTCTTACCCTTTACTTCTGAAATGGTAACAAAAAACAAAAAAAAGATGAATGATTTATGCCATAGACGCTCCAGGCTTATTCCCAAATTCATAATTAATATTGCCTTGATACATCAGAGCCTAGAAATGACTTTCCAAGAGTGAAACGAATGGCTTCAGAAGCTTCGAATGTTACGATGTCGAATGAATAGGATGCTC???????????AGTAAATTAAGATTGTGGTCTTACAGGCTGCAAAAATTATAGTTCAAATTAAATCCATAAAATTAATTAATATTTGAACAATAATATAAACTTGTAAAAAGAATCTTGATAACGTCCAATCTCTAATAATTACCCGGATCTTGGAACCGTGGATTGAAAAAACATTTTTTGAACTTCTTATGATCTTGGACTTTTATAATGATAATGATTTGTCATAATATGAAGCCCGTTTATACGGCAAGTGACATACGATTCGTGATCCGCCCTATACAATGGGAGAGACAAATAAGTTATGAAACAGGTAGGCTGTTGGTGGAAAAAATACTTTTATTTACACACTTGGTCGGTTAGAAATTTAAGATTTGCATCTAATATTTGCTTTTGCTATAAAGAAAAAATTGGCAAAAAATCCTTTGAGTTATAAAATTCTGTTAGCGGATCGTATTCTAACCTAGTAGAATAAAAGAATCTTAAAAGAGTAATAGAGGTTGTGAGAATTAATGGGATGACTTATTACAAGACATCATTTGTGCGGAATTATGCACCCGATATTGTTGATGAATTGATGGTCATTACATTGATATTGAAATAAGTTTGTCTTACAATTTTAAAATAATCGATGCTTGTTGTTAAAATTGTTGAGACTTAGTGACATTGGATAATGTACGCTCTAGATTGT----ACTCACTCATACACCCTATAACTTTTCGTTAACCATACTAATTTGATGACTATCATGCAAATATTATGGGAAATGGTATTGGCCTGAGATGCAGGGACTCTGTTTGATAGAATTCATCTGTACATGGGTTTGCCATTACCACTAAGATAATTTGATTTTGACTTACATTATCAGGTTGTGTGGGGCTTAAAGCCGT--------------TATAATTCTAGGACAAAGGCAGGTGTTATTACACAGTAAATAAACATTGTACGCGGAATCGTGCCTGATAGGTTTAGAAAAAATTTTCACTGAATGTAAAATCTGCTTTCAGGAAAGTTATTTGAGTTTTTCCTCAAATTTCTTTGACTCCTCTTCTTTTCAGATATATCGATGGCTTATGGTCGATTGAAGTAACATTCTTTCTGGCCAGAGGCTTTTGACTGGTGAAGCAACGCTTAATCAGGCTTTCTTACCAAACAGGAAGTCTTATCCATCTACAGTCTTTACAGTATGAATCTTAGCTTCATATTTGATAAGTCCACAAAKCTGTTGATAAAACCAATTRGGGGTAAGCTTAAAGGGAATTTACGATGTCCCTCATTGTGCAATTCTTGGGAAATTATATACTATTGCGGGAAGTACATTTAAATCATATCTTGCAGGCTGTAATAAATTTATCTCTTTACTAGAAAATAATTAGCTATTGCAGCAAGCCMAAGGTCCTACAATACGATTAAACCATTATCGCATTAACAAACGATTTATGTGGACTGGTAAGCGGTATTTTATAGTAATACGCCAATGTGAAAACACGATCCCGAAATGATGTAGACCTATTGCTTAGTACTCTCAAAAACTGTTAAATACTTAGTGGGGGTGGTTTTATTGGAGGTCAGAAGGGAGTCTGTATATCAAACGTTGTTAATTTCAAGAAGTAATTAGTAGCATAATACTGAGAATGAATAGG????????????????????????????????????????????????????????????????????????AAGTATTAAGTCGTGGGTACGGGGGTGTAACGAATATGATACGCTTTATAGGAATAGAAAACTCGGAAATATGTTCTAATAATAACCGTAGAACACCATCAGGTATTAACCAGATCGGAAAGCGATATTATGAGACGGGATCTTTAAAACTTTTATAGAAGCTATTCTGAATATTATAATTATATAATCATGGGTCCGCGAATATCATTTTCAAAAACCTTGAGAGGCCAGAAGCGAAAGGTAGAAGTGAGTTGGCTTAAGGATTGTTTCTATTTTAAAAGTGTTCTATAACGATATTTGACTGCAGAATATTGTCTCGTCTTGAGACATACTATCTAGATCTCAAACGTTGATGTCTTGAAATAGACTTGCTTGAATGATATTCTTTACTAGAGATTCAGTTATGGAGAACTAATGTCATGGATAAATAAAATCGATTGACATTCTCTAAAATAGTCTGGCCATAATCTGCTATGAAGTATTGCAATCCAAACTATCTTTATACAACCATAACGAAAAATGATATTGTAAGATTTTGGCTTCAAGTGATTGTCTGTGAATATGATATCGAATAAAAAAACCGAATTGTAAAAGCGATCAATTTTATCTGGTAGAGAATAATGGCACTCAATCCAGCCATACCATTGGGATTGAAGTTTCTGTATTTCGATTTTAATAACTTTAAAATAAAGGTATAACGCATTTCTTTCTGGCCTACTAAAACCCTTCTAGATAGAGTCGTCAAATAATCAACTGGAAACGCTCCGTTTTTTCTCCAAGCTCATCATTGAATGAAGTCCTCTGACAGTCTTCGAAAAATACCATTAATTAGGTTTTTAATCTCATGTAAAGGAAAATGGGAAACGGCCCAGGATAAGGAAATGAAATTGAGAGAAGATTTTGTTGAGTTGAATACTAGATTTTTGACAATTAAACAAAGGTGTTTGGTTATACATTTTCTCTAGTGGACGTCTTAGTAATGGGTAATATGGCCRATTTATAATCATGAGATTTCATGGACATCTTTCCACTCTACACAGTGACTCGCAGAAATATATGGTAGAGAATGTAAAAACCTGATCATTTTATATGATCGCGAAACATGGGACGTATATAATTACAGCGTTCAATTATTAAGCAAAGGAGATTGTAGCTTGTTGCAAGGTCATATCAGGGTCCTCTTTCTGGCCTCATTCATAATGAGTGATGCTGCAATACATAAGTTTTAGCATTTATTGTGTTATTGAAAATTTCTCGACTAGATTCTAGGTAATTGGAAAAAACGTTTAGGAATATTAGAATTTGAGGGATCTTA??????????????TGATGATAGCTAAGCATCAGCTTTTATGAAGTGTCTTTGTTAATCATATTGTAAGATCATCAACTTACGGATAATGCTTTATTG????????????????AACGGTTATTTGTTCTATTGATTTTGCTCACTTTGGATCCTTCCTACACTAAATTGTTTTGATCATTCTACGGCGGATGTGAGTTTGTTAATGGATATCAGTATGCGAACATAAATA------AGATTACATATACATAGATCGAAAAAAAACTTTTTGTATCCATATCATTGACTATGGAGAAGATCATTAATGTCTTGGGTCGGGGGATAATAAGCTTTTCTCAGAAATTCCTCAATTACATAACTTGGTCCATCTAGTTATGGAAATTATATAGAGTTAAAAAAATTTTATTAATTTGACTCTTTGTATTTCTTTATGAAATCAAAACTTAAGGGTTGTAGCCGAGGGGACTAGGAGACGGCATCGGCTTCCATAAGGAAGCGAATGCAGAACACTATATAATAAAGTCCTCGAAGGATTAATACCACCGGTCAGAAGATCGGTTTCACAGTATGTAATCATTATAGAATGTGTCTTAAAACCTTTAGAATGCAGTCAGTGTGACACAATTAATTGGAAACCCCCTTTGGATGACCGGGAGAAATACTCATCATGGAATGTTGTAAATGATTTGCACAGAAGATCTATTTAGAGATGCCCTTATCAGCCTAAAGTTTTTGGAGTAAGAATGATTCGGACTCATAGAGTAGAAGATAAGTGGTCCCAGACAAGATGTTACCATCAACATTACCGAGACCTTTAAAGATTATCTTTTCTCGAGCCTAAGGGTGGGTATGTGACAACTAGTGTGATTCCAGCCAACTGTGAGAGTCACCATGTGACTCAAAGTTTGCACGCCAGTATTTGGATCTCAATGGAGAGCGGAAGATTTACCAAATAATGTCTGATAGGGTGTAATTAGGTCACATCATGCATAAATCAGTATGGATGACTGCATCATCAAACTTCAGACACAAATTATCAATCCTTATTTAGATAATTTGACTTCATATTTTGCCGATCTATCCGCGCCGGCGATGGAGAGTGGG??????????????????ACGGTATCATAAATAAAACTTCTACGCGAGATCAAGGGTATGAGACTGGCAGCCTTTATGAAAACAATCGTGGGTTGGTCTCGAACTAACTCTGACTCCGTTTCATTTTAAGCTGTTGAATATGGATGAGTATAACTATGGATATCACTAAATTTCTTAGTCAATGTCATTGGGATAGACAGGATGTGGATCCGAGAAATTATTGATTTAAGGAGGTCAAACTATTTTTGCTAGGGAGAAGCCTGAT?????????????????????????????????????????TCTTATGAATATAGAGGCTTCAATCGGCAGCTCCTTGACCCAGGCCAGTCAAGACGTCTTTCTTTGCAGCAAATTATTTACCCTAGAATATGTAAGGAACCAATCTTATTGGTTTTTGTAAAAGAGTAGATCTGTTTTAGACTATCAACAATTATGTCTTTATCTAATTCGGCATCCCCGGATTTGTTATGGAAGAACAAAATAATCACATCAC--CCATGATCAGAC----CGGACGACAAGCCTTTGGTACTGATGAAACCAAATGTATTCCTAAATATATCTGTTTTCGTGTCTCATCAAATAGACTGGAATATAATTGCATAAGAGGCTTAACGCAAAAGGGTTGATGGTTCAGAGCAGGATTAGCAAATCCAAGAAGGGTCATCTTTCATCCGGGAGGCTACTACTGATTTTTCAAAGGACGACATATATATGAGAGTAACAACATTAATAAAAACCAGAGCGATGGCCAGGGGAAAAAAAAAAACGACTAAACTTTTGAGTACCTTTCTGAGGAGGTAGAATCCACTACGCGCTGAACACAGAAGGAAAAAATTCAGGATCAAAATGAAATTGACTTGCCACGACAACTACAGAAAGTTTTGTTGGTCACTGAGCAATTGAAAAGGCGTAAATTAGAAACTTCCCCGGTCGTGCGGAAGGTATGGCACTCAGTGCATTTACCTTTGAATGCAA???????????????AATATCATAGTAGATTTTAGATAATTGGCCAGCAAAAATTTTTACGAGGGCCTGTTCTTGTGAAAAAAAATGTTGATCATTTTCAAAAAGCTAGGAATCCTATTGGTACGAAAAGATGTCCTGGTTAGATGACTTGGATGATAGTCCACATACATCGTTTTTCATTTT--CTTTCAGGAAGATCAGATCTTATCAACCAGAATATCTAGTGTGATAAATAGGATCCATTTGAAATTGTATATCATTTTTCAAGGCCATCACGTGAAATTCCATGGAAAAGATAATAAAAGTCCCAATCA------TGCGGCCCTAGAAAGCCTCAATCAATGGATTTTTTATTTCCTTAAAATTTATCGACTGGAATACTTTTCACTGCATT------AAACGACTTCAGACTAATTTTTAAGGTGAATGGAAATT----TATCCATCGTCATACACATTGATCATCATTGATTGTTTTCCCTCCATTTTTGAGGAATTAAAAATATCTGGCGTTATTTGAATGATTAAGCAAACGACACCCCAATGGTCAGTCAATGTCAGTGCTTGAGAAACATCGTAGCTTTTGGCACCAGAGAACGTCTGCCTTTGGGAACCTTCGAGAGTAATAGTAATTAATTGAAATCCATTGTGTAAAGCGGTCTCAAAGTGACGGGTAGAGGCTTGATGTTAAATGAGATCCGAAGAGGTGGGCTGACGATTAAAAAAATCTGAATCTTGGATCTGATGTGTGGCAATAAGGCAATCTACTTTGGTATAGACCAAGGTTTCATCCGGGGGCGACCTATAGCTAAGAATATGACTCAAAAATAAAGATGGTTAGAGTGAAGTTATGTTTTACCGAGACAATGATGTGCAGGGACAAGGGCCGTTGGAGAGGACTTTCCAGCGCTGTGGAAAAAAAGTTTCGATATCAATTCAATTGAGGATTTCAGAATGTCAGTTAGAAAGAGTCCCAGTCTACGTTGTGAAGCCGAAGGACGTGTCGGGGGAGAACCGTGTACGATCAAGATGGACCCTTGAGCACTACACATCCTGGAACAAATAGATCATCGGGGGAA???GTATTGTCCCCCAAAATTTCGTTTTCCTTAAGATTCCTGTAACAGACATTTTATGCAGAGAATGGACTCATTGAAAGTGTGAGCCGATTATTTGAATGTCTGGAAGGATCTAATGCCCTATTCCTCAAGGTAAGTTTATTTCAATTTCTGACTMTGTTTTACAAACTGTATTGTTTTATCACAGTGGGAAAAATCTATCTTGCCTAAATAACACTACTATACAGGCTCATAGGCTGGGTATATTTATAAAAGGTCGCGTTGTACGATGGCCCTCAAACGGATTATAGTTGAACTGGACAAAAAAACGGGAATCATGTTT????????????????????????????????????????GGTTAAATTGCGGGTACAATTTTATCTCTTATAGACAAAAATCGCCTTGAAAGTTCCTTGGATTCACATTGTTATCATCAATGTACCAATTTCAATTTCGTTCACGACATACCTTACTCATCGATATTTTACAATATATCCATTGTAGGTGTCTGCATTAGAATCGGATGGAAAAATAATCATCGTTCGATTGTCACCAAGTATATCCTTGGTTCAAACTAAATATCCAAGTTAAAAAATAAAATAGAATTTTCAAATATTAAAAAATTGAATCCCCTGCTTAGG----ATTCAGTTAAGTTAAAAGATCATTGTCAGTCTATAATTGGATCCAAGTATATAAAGTGACGGAGATCAAAATGAGTGATTAAAAAAATTATGTTGACGAAATTACTTCTTCCAGATTCAAACTACGAGCCTATTTTTCAAATTTACCGAAATAAGATGATTCATTGAAACATGAAAGCTTTAATACTAAAACAATCAAAGATTAATAAATTCAGGGTTCACGAAAAATTCGGTTCAAGGTCGAAAGTGGTTCCTAAACCTTGACTAATAATATGTCCATCATTGACTTCATGGTATAGCTCAATTGGTATTTAATGG--AAAATGCGGTACGAGACTGTTCAAAATAGCGCTGGACTTACGGATACTATAAGGCTGACCGAGTATTTGAACAACGGTCCCGAAAACTAAATGTTTGTTAAAAAAAAAAATGGTTTATATGTTTCAAAGAAATATTAAACTTGTTCCCGAAACCAGGGCACAGTAGTTTATCAATATTAATGGCTGATACTCTTTTGATGGTTGCTCGCTTTCCGACCGTAATATTACATGAATTTTATCATGTGTTATAATTACAGTATGCGCAACCGAATTTTTCGCGGGATAAAAACCGGACTTGTTAAATCTTCATCA------CCCTATACAATGCAAAATTGCTTTACCATCAAATAAGATATCATAATATAATGTAAGGTT----GTTGAATAATAATGTATCTAAAATATCGGCAGCTAATGGTGGATCTTTCTACTATACCCTTAGAATCTATTGATGAAAGATGTTGATACACTCTATTCCTAAATTTTTAATATTTAGAAGGTTTTCAAACTGGAAAATAAAAACAAAAATTTTGTTTACCTAGAATGAGGATGGAAGGCTATGA----------ATTTTAATTAAAGGTCGTGGCTGTTAGATAATCTACATAAGATTCTGATTTAGCGGTGGATTTATTTTCTCTCTGAGTTATGCAACGAAGCTGATAAAGATCGCGAAATTTGGTATTAGGAATGCAAACTTACGGATTGTCAGTGGATGAGTTTGTCAGTAGGTCAGTGATACAAAGGTTTTATTTAACAGTTCATATCTTTTGCTTTCAATTAGGGTGATGTTCTGGCCCTCCGTCTGTGATCAGGTCAGAGAGGCACGTTCTCTAACCCACAGAACCTTTGTCATATGATAAGTTGAAGACGAATCTGTAAAGTCCGTTCGAGAACCACATAGACTTTGCGAGTGTTATATACTTCTGGGATTACCCTTGCAATATGCGTGACTCGAAAAGAGTTGAGTGCAGGAAGTTGTTAGGGAGAGAGGGAAAATGAAAGAAATATCGTTGTGACCC----------------AAAAAAATAGCACTTTATGTGGT------------------ACAAGGAATTATGAAGTAAACCCACGGGATGTCACTCAGCTTATGAGTGTTTCGCCGAGGCGGACTACATGAACTTGATACCGAACTATTGTAATGTTATCAGTTGTGCAGGCGCAGACGGTGGAATGTAAAAGCATCGTCATTTTTGAAAGAAACAAACACAGGGCTTTAATTAATATAGTTCCCATAGTAGGGATTCTCAATTGAATGACAAAAACATTACTAGGAGTTGGTAATTTAGAAAGTAAGGTGTGCTATTGCAAAAAATGATAGTATAAAATATTGTGGTGATTTGAAGCAAACTGTAATGTAAATTGTTGAAGAGTGTGAAGAAAACGTGAATGTGTCATCCAAAGAGAAAGTCTCGAAGGGTTTTTGTCGAAAGATCAATTTTAACGTCTGTATCATTTCCTGAAGGCGTCGCCAAGAAAGTCGGTATTAAGAGGGGGGTTTAGTAAGCTAATGCGAAATGAATTTATGTAGACTTTAATGAGCATACTATACAAAATCGAAATTAGAGAAGGGGATTACTTTCAAGTAGTAGTCATTGAGAATTTGGGAGTTACGATTTTTGAGTAGCACAGAATGTCCTCGTCAATTTAACCTTACAAGACTACC???????????????????TGGATTTTTTCAGGCAGACAACCATCTACGCAGTTTATATAGGCGGACTTCTTCCGGAGACGGCATCACGGAGTTTGAATGGGGGTTGTCGTCAGCGTGGTTTGAACAGTAAGGCTATCTGTATTTATGAGGCTATTGTGAGACAGAGCTTCGATAAGATTTCATAGACTAATGAAGACTAAAGGGTTCAAAAAATATTCTCTGGCGTACCTTTTAGTTATAGATCTATGGTGAATTCATTTCTGTAAACTGAATTTATTCGTTCGCAACGTTTTTCACAGGACGGAGTTTCTTGGACGGGTCGTTATACTCTTTGTGTCAAATTGTGATGAGGATGTTTGTCATYGTAAAARAGAAWGGTTATTTCTTGGATTCTGAAAATCTCCACTCCCCATCCTAAAAGTATCGTCGCAAAAGAGTAAGGGTATTTGTCTCTGCCTTTAGGCACAAGCCGGGGCATCCTGATCTATGTGGATATATCACGGAATGACAAAGTGCGATGGCTTTCTGCTGACRATGAGATTTA"/>
                    <sequence id="seq_Jan19-49_Pennantia_cunninghamii" taxon="Jan19-49_Pennantia_cunninghamii" totalcount="4" value="ATGTACATCGGCGAGAATAGAAATATCGGACGATGACATAAAAGGAGTAAATGTAAACGGACGTCTCAGTGGGAGGATGCCGATCAGGCTGAGAGTATGCGGGATTGTGATTGAGAGGACATGGATGCCTAATTGATCAAAAGTGGGTGTTTATGGGAGGTTATATCAGAGGAGTCGTAAGCACGGAGATGCCAATCCGTAGGAGCTATTGGCGGTATAAGCCTGCAACCATGAGGAGGGGAATTCGCTCGATACGTTATGATCCCGCCCGGATATTCCGCGTCGTTAGACCCTCAACGGCTATGCATGATCATATCCATGGCGGGCACGGATTATATGGGAAGCAACGGAAACGCGTGCACGAACATCTAACACAGGCAAAGTATTGGTTAGTGCATGGCAAAGCTCTCGTGCCAGTGTACACTTCAGAAGGGGCATGATAACATGTGTGCGAACGCGATCCCGCACTTCATACTGCCCTAACGGGCGCCTGCGATATTATTACGGACGCAACTCATATTAGAGACCTCAACAGCCAGCTACGCAATTCCTCTTTCGAGCCCCGGCGGAGCTACCGGGAGTTTTATTCATCCGCTTTGAAGGCGCAATTAGTCCGTTGGGAGGAGATACGCTTCCATGTGAACCATCGGGAGTTCGCTAATCCACAAGTATTCATACGAGGCAATTTTTTCGCGACTTTAAGCGGATAGCCGCATAAGTGGATTCGTTCAGGTGGTCGCGCCAATAAGCATAACAGTGCGGAATTAATTGACTGCCATTGCGATTGAGCTTGCCATTGCTCGACTGAAAGCACCAAACATTGCAGGGCACGTTCGGATTCTAACATCCATCGCCCCTACGTGAGACAATATACATTAACGGACAAGGTACTGATCTTGAATGGCAGTAGAATTCTGTGATTCGACTATTAAACAAAACCCATTCAGAATATTCTCACAAACTTACGAGAGCGAGCCTTTAAGAGCATCAGACAATGACG--TTATCTCAGACAGCTAATAGATAACCACACTCGGTCGGGTTCACCTGAAAGAAACTGGCGATGTCAATATGGCCGTCTGAGTGCTTTCCCGGAAATCCAAATTAAAGCCTGTGTAAGGCGGAACGGGGCACCATAAGTACTGGAGTCACATTTTGGAAAACGGTAGGCGTGCATAGGCACGAGGCTACAGGGATGAGTATGAACGGGCCCCTAGGTCCGTGGGGGCACCTGGCGATTTAAGTCTGGGACCGTGAAATTGGCCGTGAACCGACACTCCCATCAAGTCGCCCGCTTATCATTGAACAATTTCATTTGAACGGATAAGTGTGACTTTGCCCTACGCGGGGGAAATGGCTTTGGGGGCGGGTGGAAACGTCTATATGATTATAAAAATGCAAGCCAGGGGGTTCGTTTGGGGGTGGGACGACCGGAGGAAGACTTAATGAATAAGATCGGGTATAAGACAAAATGCGATCAAGTGCCTGTTAGGCAATAAGACCCCGGGCCGATAGGTGGTTACGCCTACATGCGATATTCGGAGTAAGACAGAGTCTCTTTATGAAAATTTCGTTGTCAGCGGTCGAGTTCGCTTTTGGAGATCCTCGCGTGGTACACCACCTAGACGAATGGACTTCAGAAGATACTCACAACAGGTCATACTCATCAGCGTTAGTCCGCGAGATTACGACCGCCCGCACACTTGCCATTGAGCACACGTCTTCAGGGTTGCGCAAGGATTACCGCGTGACCTTGATCACTCACATCTCACCCGATGTGGGAGACATAGAATGCCAAGGTAACAACTTCACGTAAAGACTCAGAATATGCATCTGGTTGAGATTTCGAGAGACGTTACGTGCAGGCCGAAATGACGTTTTTCCACCTTTTGTGCGAGTTTACGGTCCCGGAATAGTGGCTGCGAACATAGGGTTCATTATCTTCGGGATTGAGGCTCCGACAGCTTTATTGTGGAAATGAGAGCACGCAAGCATAATTGAATGAAGAATTAAAATGATACTTAACTTGGTCTACCCAACGATGTTGGATCGAGTAAGAATATTTTCACAAAGGGCAATGGGTTTCCAACAGCCCATGCACGCGTGAATGGATTTAGATCGCTAAGACATGTTACATGCCTATGGGGTTGCAGATGGAAAAGAATACGTTTGTAAGAGCGAAAAGAGGAATGACCCAGAGCCACAACCTGAATGCGAGCAATTAGAAGCGAGGAAAGCAACATGAGCAACTGCCTCGCGGCAGACCGGTGAACATAAGTATTC--------------TAATAAAAGTACGATCTTGTTCTTGGCATGCCTCGCGGAGTTGGTTAAACGAATTTGCACAACCATAACTAGGTGTCTGGGTTTATTTTTGGAAGGGTTAGTATTATAATATGAAAAGGGTCTGATCTTTGAATCAAAAATGGTGGGGCCTTAAAGTGAAAACCGGCTGCTAGAAATGAATGAACAATAGTTGATGACGAACCTAGTAAGGAAAAATGATTTTTATCACTATAGCTTGAAAATAAAATACAAACAACTTTATTTAAAAAAGGCATTATAATCGAAAGGTTTCAAAACCTAAAGACTTAGACTTGATGTGTTGACACAGTAATTAGCCCTCGTCCATTTGCTGTGGGCGTGAAAATACTATAGTGATCATGTTCTCCCTCCTTTTCTCTGATGCTTAGGTTCTCTTTGACTGATTGTAAGTCTCTCGGCAACTTAAAGTTCCGGAAGCCAGCGAGGAAATAGAGTCTTATGTTGTTACTTTTGAACTTACATTATGCTGTTTACATACATTTATTCGATCTTTTTAATGATTTTACCGTCCTCACCCTAAAGGTAACATTACCGTTGAATAGCAAATTCATGGAATAGAGTTCAATCACGCAATATTTTCTCTGGTTTATTCTTCTATAGTCACCCTTACTTTGGACCAAACCTTCGCCGCGTAGATTCTCAAATTCTTAATCTTGAATTGGTAACTAATCGAAAAAATGTCTGGTTCTTTTTGACTTGTTTATTTTTTTTCTATGGCAGACTTTTACTGGAATCTAAATACTATGGAGTACCCACCCGATATTAATCTCTTTCTTGCTTATCCGCATGCCATTCATCGGTTTGCAAAAGATAGTATTCGGAAATTTAACACTCATCTTTACCTTACTCTAAAATTCCAAGCTTACATTGTTTGATTTCGAATTATACTATAATATATTTTTTTTTTCTTATACTCATGTTCTTACTTCTGTCTTGATATTCAGTGTTTAACTTTTTTTCACTTACCCGCTATTAGCAACCTGAAGCATATGATGCAAAAGAATATCCTCTTTTAATTTCACTTATATTTGCCGGGGTTCTTCCATTATAAGTTGAACTGGTTCTATGGGGATCTGGAACCAATTTTTGATATTTAAAAAGGTTTTAAAAATCTAAATAAGAATCTCTCTGAGAATGTCAGAAACCGAGCAATTAAAACTTGTTAGATCACAAAACGTCAATATCAGTAACACAGATGTTCATCGTTTGACTCCACAATTATCGTTCTTTTTAGCGTATCTTTTGGTATAAAATTTTTTTTACCTGGCTAGAATCTAATACTAGTATCATAAACTTTCTTTTTTATACCATTAGTTCGATCATCGCCATGTGGAATATGTTGCCTTCACAAATTTGATTTTATATATAATTTACTGTTTTTCCCCTTCATCTTTAATCATTTAAAATGGTTTCGTATTAATGCTACTCGCCTTTATATTATATCATGATACGATGAGAATCAAGAATTAAGTAATGACTAAAAACACTCTAATCATTTCTTAGAGATTTATCATTCTATATATGTT----AATGACTTTTGTGTAATCAGTATACATAACCGCTATATTTGAAGTTATTCTGAT----GATAAAGATATTGTTTTCGCTATATCTACAAATCATTGGGGGTACAGATTGATCTAATGTACAAGGATTCATCTTTGAATTCATTCTTAGATATACATACTCCTAAAGGAAGGTATCAACTATATTAGACATTATCATATTCTTTTAAGACCATTCAATTGATCTTGTAAGTATATACCACCATCATTGAATCTGTTAACTTTGCACGGTAAAATCTCTCTTGATTATGGATCTTTCACAGATGTATGGATGTTTTTCCCAAGAACCGTCTCTTTCAAAGAGTAAGATATCTTTCTAATATCTATTAGTAAACAACCTCTCTCTTTGGTACAACTCTATTAGACACACTCTGACCTTTTAAGATAATTCATGAAATAAAATTTTAAA----TCTTCTAGCTTTAGCCATTAGGTGTCAGATCTTCTGATATTTGGATAAGAAACCTTTCCTCAAAGTCGCTTTTGTGAAAAGGCAATACTTTTATGCGGAAGTATTTACTGGGCTAACAGAGGTCCTTAACAATACCATATCCTCACTTTGGCATTCCAGTTGGGTAACCTCATGTAGCGTAATGTAAAATCATTTATTATATCTTTAGAGTCATCTTTTTCATTTTCTTGTTGACATGCTAACCAATTGTACTATAGAAGCTTTGTAGCGTTGGCCATTACAATCTATTTTTACGATTGGGTTAGCGAAATTCTATATATGCGACCCAAAAAAGGTTGATGATAAGATTATTGGTTCTGTCTGACTTGCTGTAAACAAGTCTTAGTCTTTTGAAGATAGCCGAATATGAAAATCTTCGCGAAAAAATTTTCTTACCTCCAGACTCTCTTTCGAGGGTAATGAGGGGTTGGATTGATTATTGTTCATATTGCCATATAA------------AATGTATTATCACAAATAAACTTCATCTTTCTAATGAACCTAAAAGTCATAGTCTAGGTGTTTCCTTTTTCTTTTATAGATCCATAGTTATATATTTTGGTAAAGAAATACTCAGGTAAAAAGTTTGCCTAAACCCGACTTGGATTTTAACTTACAATGTCAAATATTTCAAAGATTTTCCACTGAGAATCTGTTATCGTTCGGCACCTACATCTACATTTATAGTATTATATTCTTTGCATACTTTTTACCATTCGTTCGTTTTTTAGGTTCCTTCAGTTTCTCCTTGATTTTTGCAGAATGACAATATAAATCCTTTAGTGTTAGACTCTCTAACATTGTATAATACATACTTAGTTGTACATACTTAATTACATTAATAAGTGTAAGTGAGACGTAAATTGTTTGGGATGATTGTGCTCACTACGGTTGCATTTCAATTTTCCAGCGGTTGGAATACTTTGTTACAGAGAGAGAGATGGAGAGTTTCAACGATTTAGTACAATTGTTATTTCGCGTTGTTCGATCACAGTTTTATATTGAAGGTCTTCTGGGGTTGATCTTTATCGTTAA----TCGTCTGGCTTTGAAAATAAGGGTAAGCTTGAAAAAATGTACTTATAATAGTAAATTTTGTCTGTCATCTACAAAAAATGATTACGAGCGAGAGGCCACATAATCTGATGAATTCTTACTATTTCAGTATTATATAAAACTTTCCACTCTTACGTAAGTTCGCTTCGATTGTATTTTGGATTCAAAAATAATCAATCTATTGGATTTCATTCGAGTTAGCCGATACAAGGCAGGAACTTTATTTGATTGTAAGACAAGGCACGTTGTACATTCAACCTTTTTAGTTGTCAGTTTGTGTTTGTGTGAAGGTTTCTTTCATGGAAGATTCGTGATGGTAATTGATTAAGAGTTAATTCGGCTACTAATGTGTTAGTTTGATGCAAGGGGATGGATGTTTGAGAGCCGACTGACTGTTGATGCTTTATTTTGCGTCTTTGATGACAGATCAATAGGTAGGCCTAGTTCTGACTAATGATGGGTATACATTTGAAGTTTTGTTTTTGTATCTCATAAAGAGCATTCTCATTTGTAAGTATGAGCGTGAGAGTATGACGGTATGTTATAATTTCTACAAAATAATCTACATCATGATTGTGATAGTGAGGACGAATTCATTGGTGAAAACTTTCTCACTCAGTCTAGTAAAGAGGGACTCTCTTTCGACGAAAAAACCTCTCTAGTGGTTTCGATGTTATGTAATAAGCAGATTTTAACATCGTTATCGCAACATATATTTACTTCATTGATGTTTGACACATATGTTTTTTAGATCGCTCTGACGTCACTATTTATAGTAAATAACATATGTGAATAGGTCTGTTTATGTATTTAGTTCTGTCAGATTTGAATTTTGTTTAGATTTTCATATTCAGTAGATAGTATATTTATTGAACAATTTATTTTGGATAGTGAAGTTTCTTCATAAAGGTTTGTCAACACTGTGAGAATGTTTCAAAGATTGAATATCTGCGGGTTTGTTATATAGAATTAGTTTTTTGAAACGTATTCGATTCAGTTATCAAAATCATACTGATATATATGGGAATTTTATTGTATTGTTGTGTCATATTGCGTGGGTGTAATTGACATCCCCTCTGATGTACTGTGTAGGGGGCTATCTATTGGTCTAACTGTGTATAGGAGAGGGAATTTCTGAGCCGCTCTCTCTTCAAGTAACTCCAAAGATTAACTTTGAAGGAAAAAAGGTATAGAGTATTAGTCTGTCAAAGCATAGAAGGTAGCTTTCAAAGTTCATAGTTTAGAGTAGTCAGTAGGGTTTTCAATGTTATTCTTGATATCTGTTTTGAAGATATGTTTAGATGGATGGTATCTTAAGGAATATGTGATTTTCAAAAAATCGATAGGTCTAGGCGTTAAAAGCTGGCAATACAAATGTTTTATAGTAACTTTCTTTGTATCGCTCTGTTTTTTGTCAAGTGAATCTATGTATTGTGTTTACAATTCGAAAAAGTTGTTAAGGGGTAACGATTTTAGTTCGACTTTACTAGTTGAGACTTAACCTCTTTCAATTCATGCAAAAATACCCTCTTTAAATTCATGG----TAAGAGTTGAAAGATAGAAATTTCTTATAAGTATAAAAGATATATGAATGTTTTTTTTAAGAGGATTCAATGTGAATGGAAACAGAACACTTTATATATACCTTTGCATATAGATTTTGTTCTTTGATGGTATATAGTATTCTAACTGGTGGTCATTATTGTCATGATCCAGAATC----TTCACCAGAGATGGTTGGCAATATCAATGTAATCGTTAAACCTTACTCAATTGATATTACGGTTGTTGATTGGAAGTGCATTTTAGCATAAGCATTCGAAATTAAGGTCTTTATTAACTGTTTTATTTGCAATTGGTTAATATTATTGTAAAAGTCTAGAAATTTTGGCAAAAAAATGTAATTGTTGTATTATCTGTTCAAGTGTTTTTGAAATCTAATGGGGAAAAAATGGCGATAATTTTTTTGTAACAGAATGTGAATAGATGAGTGTGTAGATTCTTGGGAGAGTACAATTGAGGGCGGCCACTTTTTTCTTCTGTTTATTTTGATAACTTTATAATTTTCTTAGGTTACTGACAAACTGTTTCTTAGCTTCGGATGGTCTAATAGAGTCAGAGGGATACTCCATCAATTTTTGCTTTGTGGATGGTCTGTTTAATCTATCTTATCATGACTCCTTTGAGTGTGGCGCCCTATTCGAGAGCAAATGTTAACATTTGTGGAGTCAGATGTTAGATTTCAAGTTTCTCTTGACGTGGGTGGGTATTGAGGTTTAAATCTTTGTTACAATATATATCGGTAGTATGTCGGATATTGATAAAATAACCGATAAGGCAGTTGAAATATATCGCAATGGATCTTATAACGTTTTTCTCATTGATCATTAAAATCTTAGTGGTAAAGTGAATGTGAGTCTC--ATAAGATGACAGTAAAAATGCCCAGAAGCATAGGACTCACTCATAAGCCGCGTCTCACCATGTATCAGTGTGAGTGTATGCTTGACAAATGGTTTTACTAAGGAGGAAAATGGGAACCAAAATAACATTTGCTTTGAAACTTGGTTTTAGTATAGTCAAGAGAAAATGAATGACAGGCGTAGCACATCAGACTAAAGGCACTTACAAGCATAGTGGGTAATCTAAGTTGCTTGTATGCTGCCTTTAGGAGTATGCGACGACCTTCTCTTATTTCAGAAAGATGAATTGCCATCGAGTGCACGGAGCAAGAGCTATTTTTCTACGAGAGAGTGTGTTACTCTGCTGAAGTAATTTGGTTTTCGTTTTTTAAAGGGTGTGATTCAAGCTATAACGATCTATTTTAGAAAGTGAGAGAGCATATGCGAGGGGGAAAATTGGTTATAGACAAGCACGGTTCGGAACATGGTCTCTAAGTGTCTTTGGTTTCGCGATTGTTGGGGCCATGCAAAGGGGGTTGTAGTCTTTTAGACAACATGAAGAAGATCAAAAAGATCACGGTCAGAGAATCAGGGGCCTTGGATTAGAAACACCTTGTAAGAAGGTCCGATGATATTTGCTTCATCATATAAAACTTTCGATTTGATGTAAGCAGACTTTGGAAGCGAGCCAAAGAGATGGAATTTCGAAGAGTAGATGTTTCTTGAATGAAAACCCACCGTTTACATTGCAATCTCTCGTAGTAAAAAGAATGGTGTATAGAGAACAGTACAAGTACATAGGAGAGTGTCTTAAGTCCTAGGAATGATCAGATTCGTCACAAAGACAGGGAAGTCATGTCAGTTTAGATACTATACCGAACCTTACTGAATATCATCCCTCGAAATGACAATGGGCTTCCCGCCAACCCTTGATTGTAATCATGTTTGAGATTGTCTGATTCTAAGTCACCGTGTGTTGAATGGAATGTATCAAGAACATGCTATTCATATGTTCGAACTTAATTTTGTATTCGTGGTTTTCAAAATTTTATAAGATGAGATTGACTTTAGTTGTCTCCGATGATTTATCAATGTTGGGCGTACAAGTAGAATGAGTTCAAATCAAAATTGATTGCTGAACATGAGGGGTTACTCTGGTATCAGATGATATTATGACTTGGCTTATACAAGATAAGCTTAAATAAACTAGATGGATCCTTCTTCTTTAATTAATGTACATATTAGCCCAAGTCCATATTACACAGTGATGTACTGCTGATATTTCGGATAAGATCCTGATAACAAAAGTAGCTAAATATTCCCGGGGGATCTAATTCGCTTTTCGGTTGGAAGTTGATTTAAAAGGAACTATATTGTGGATCCTATATATATCAGTTGAAGCTCTATGCTAAGTGGTAGAGGCTTAGTAGATATTTCCCCATTTATAATAAAATCTATGATGATCCTTAGTTCCTATTATGACACCAAATCATTTTCACTCACAATATTTCAATGGCAGATCCTGTTAGGCGTTTCATGTCCGTGTGCTCTTAATTCTCATATAGCCAGATCACTTATGTATGATATCCAGACGGTCTGAAACGACTATTTACACCGACATACATGAATGCTCTCTTATGGATAATAGAATGCTAACAAAATTTTTCTTGGACAGTCATTCAGGGGTGTCGTCCATCTATGTCTTTGGGATCATAGTATTCTTGATTCATTGCGGCGTCACTAACGAACATTTAATCTTACAAATTGTAGAATACTGAAATCATAAATGATTGGCTAAGGAGATGGGTTTCTCCATACAGTTAGTTGGGTGTTTATCTGAATATATAAGATCTTATAACGCACTCTCAAGTCCTCTAACATTTCAAACAAGTCATACTCCACAATATGATAGTGAACTGAATCTTTCTGGTAAGAAAGTTCTGACCTTCCTACGTCTGTAATTCTACTGGCACCTTCAATCAATCCTTTTCAAGAGGTATAAATCAGAAACGCTGGGTTTTAGTCCATGCATTACTATAGCCTGATTTAGTTCAAACGTATTCTATCTTATTAACATTTTGATTCTATATTGAATGAAAATTTTCTATGTAAAAGGCTTGATTAGGCTTTTTTTTACGAGGGTTAATACTCTCCATGTTTCTCCAGTGAAAAAGTAGCATTACTTTAGGCATGCCCATAAAAATTTTTTGTAGCCTTTCTGTAGAAATGTAATCCCTTCTTTTTCCCGACCCCTCTAGAAATTTATTCTAAAATCTTAACTAGCGAACGGGAGGGTAGTTATCCACGGGCAGGTACATCATTATATCTCACACAGTTATAGCAATCTAGAAAAAAGGGGAACAATACCTACGATCACGATGAGTAATGTTATTTTCCTGAGCCAAATTTTTTCAAAGCAACTTCAATTATAACATGCGGTATCTATTGGCGATTGTAGGAATCAAATATATTAAATCATAGTTCAAGCTTTGTCTCTGCACTTTTTTGCAAATCTTTGTTTTAAAGAAAGTCAGAGTTAATGCCAATGATTCAGAATCATATGGTTAAAAGTTCAGTTAGCGTTCGATATTACTGTAAACTTCTCTATTCACTTTTATGTTAGAGCTTCGTTCTGTTTTATAAATGCTCGGGTTCTTGCTTTACACGTCGCCTTCTACCCTTCTCGTTAAACTATGCTAACTATTTGTGGTATCGACATTATGAGGCGCAGTTGTGTCTATGTGTCTGATTATTGTTGATTCCTGTGATTAAAACTGCAATACTGGTTCAGTTGTTTGCTTATGCCCACTTTGCTACTGTATCCTACTGGACAATTGTATGGCATCAATTTACAGTTACCAACTTTCTTATAGACGCTTATAAATATGGCGAGTCTGTTGGAAACCCTTGCTGTTTATGTTAACCTTTTATGCGTTTTCTCTTATTTGTATGACTCTATGTAGTAAAAGTTTCTGTCTTAAGACAAAACCGATTAAGACCGTTTAGGCAATTGCAAGGATGGCAAATATAGGGACCGCTGCCAAGACTTTTAATTTCCGTGTATCTGGACATGCTGAAGTGGTTGCGTCTGACCTCATATGGGACCGCGACCTTGCACCCTTGAATTTCCGATGTATTTTCCGTTTCAATCTCGACGTCCAAAATTTTGGGTCTTTATGTTCGTCCGCGGTTTTACGTCCTTTTGAAAGTAAAATTCAAACCTTCGCGCCGTGCACACGTTTTTATGGACGCGTGCCTTGTTGGATGGGCACTTCCATGAAATCCTACTTGGCTTTTAATATGAGTTTCTTTGGATGTTTGGCTATCCATACTTGCGGTTTTGTACGCTATTCATAAGCGGGGACATTGACTTGATCCACATACAGTATTGGTTCTCTGCGCTTACATACTCGCCTTTATGGCTAGAAATCGCTATTGATGAATGTAGCTGCTGGCGCTTATGTGTTTACTTTCCTTCCTGTGTTGGGAGAGGGCTTAATATATCGTCCCGACCGAGTAAATTTGTGAAGGACAATAAACTCTTGAGATGGCAGCCGGCATTTCAGACATGCAAGGCCGAACACACTGATTGAACTCAGCGAGCCAGATTGAAGCAACAGGATTGAGAATTCCGAAGTTTAGGCCATTGGCACTTCATATTTCTTGCTAGGGATTATTCAGGGCCGTTTCAATAGAGCTGCTAGGACCACCAATGGCCAGGCCAGTGTTGCCATGTGGCAGAATTTAAGGGAGTGGGGGGTTCGGGATCAATACTCGGTTTTCAATTGCGGCTCGGATACAAGATTCACTTATGACGCATGGGCTTATTTGCGCTTATCTTTGCGGTGTTCATACAAAGCGCCCAATTGCTGTTCAGAGTGATCATTTAACACATTGCGGCTCTGGCTGGTCCTGGTGGCGGCACAGTCAGTTCTTCCATAACATTCTAAGCGGGTGACCAAGAATCCCTCCCAGATTATTTAACGGACTTTGCCACTTACCAGTTGCGAGGGCACCCTTTTACTTAATGTCAATAGCGATTCTACTTCGGGGGTTGACCGTACGGGGCTTGCTACGAGTGCCACACATTGCATGCATCTTTCTATGCGGCAATTAAAACAATGGGATGGCAGGCTAAGAATTTGAGCCAAAGGCCTTACGGCAGGCAAAGGCTTAGAATCTACACTCTGCAGCCATTTCCTAACTGCATTTGGTCTTACATGTGTGCCACAATTATCATCCCCTACCTACTGCACGATAGGACCACTTCTTTTACCACAATTGATGGGGTTCTATGTGGGCGCGCCAGCGCATTTATGTAGGATAGACCACACCGTAAAGACTTTGACGGTCTAGCACGGAGCATATTCCACTAATGGCTGATTTCTGGTTCAAGTTGGTTTAATCAAAGAACATAGGCTTGGCGCCCAGAATTTTCGAACGCATCATTCACCGTTTGCCATGATCAAAACCAGCTTGCCCGGGCACGCCCGGGCACACAGACAGTTACTGGGGGGGGATTGTGCGTGGGGAAGTGCTTTTCCATCCTTGGACGCGATTTTGTCACAATCAGCTTACATCAGTACGTTTATCTCTAAGGGTCTTTGCCGAGTCCGTTATCCGAAAGCAACTGGTTCGTTCCTGGAGGCCGGAGGGGGACTGCAGTTCGCTGGACAGTTTTTGGCTTTTGATTAAAGCATTCGTGTATTTCATTAGTGAAATCATCGAGTTGGGAGATAGGACAGGGTGTACCAATACGGGGAATTGCCAAGTCATACATAAGGTGCTCGGATTTTTGGCCAGCTCCAGTATCATCTAGGTCTCTTTCGCTAGGCTTTTTCTGGGCCATTGTTGGCTTAGTTATTTCTTTAGGGCGGGTATGCAGACTATGATCATGTTGGCCAAAAATTAAGTGCCCGCACCACCAGGCTTAGATGTCAGGCGGCGTGGGTACCATACTCTGGGGATGCACACTGGCTTTTTTGCAGATATGCGTGGTAATGCTTAGTTCCAGTTAGCAGGTTGCCAGACCACACCGCGATTGTTGGATGCACGCCAGATTGAAGCAGAGAATACGAGACGCTTACAAAATTTGCTCCATTGGCATTGCATATTTCTTGACTCGGAACTTTCAGTGCTGCAGGAATTGATCTGGTCAGACCTTCAGTAGCCATGCCAGCATTGGACCCATTGGCACCGCGTGAGCTTACCGGGGGGCCTGGCCGTAAATGCTATCGGGTTACATGTGTAACATGGTTCGACAAGAGACTTAACGGGCCTTTCTTTTTCTTCGCATTCTTATGCGGTGTTCACTCACCAATGAACCAGGTTCTGTTAAAAGCGATCCGCTAACACATTTCGGCTTTGGGTAGTCTTGCTGACGGCATTGTCAGTGCATCCGCTCAGGGGATCGTCGTGAAAATTTTGAGTTTCCCACCCAGGTTGGCCCTTTACGGCATGAACTTAGCCAAACCGATCAGAGCATTTTGGACTCCAGGGCGGACGCATCTACCTCTGGGGTTCACCCAACCAAGTTTGCTACGAATGCCACACATTGCATGCTTATTTCTGTGCGGCAATTAAGACAATTGGATGGCAAGATAAGACTTTGAGCCAATCCCCGGGGCGTTGGCGGGCAAAGGCTTAGAACATAAAATCATCATTCATTGGCTGCCTGCTCTTGGGTATACTCTTGTGCCACAATTATCTTCCGCTAGCTTATGCCAGATTACACCAGCGCTTTAACCACACATAATGCGGTTATATACGGGCTTGCCAGGGCATTTTTATAGGATAAACCGACAAAGAGAAAGTTTGCAGATTTGACAAAGAGCATATTCCATTAGTGGCAGCTTTCTGGTTCAACTTGGCTTAGTCAAAGAGTATCTGCTTGGACCCGAAACAATTTATGACCATTTGCCATGATCATCGCCAGGAAACTCTAGGTTGAGTCTTTTCTCACAAGGCCGCTTAAGCGGCGAGATTGTTCCGGTGTTAAGCGTAAGAAAAGAATCCTTTTTACATGGCCGGGATTTTGTCACAGCATGCCTGGTTCAACACACTTATTTGTAAGGGCTTGAGCCGGGTCAATTATCCGAAAAAGATTGGTAAGTTCCTGGAGGCCGGCGGGGGACTGGAATTCGCTGGAGCTTTATTGCGTTTTGATTTAAACATGGTGGTACTTTATGCATGAACAATACTTTGCAGGAAGTTCCATTAAGATCTCACTATTATGGTGTTAGGATATTTGTTAATCTCCACTATAAGGTAAACCTTGGATAAAGTTTCGTTGGCTGATTTTTTTGGCACTGTTGGCACGGTTATTTTTATTCTGCGGGTATGCAGATTATGAACTTGCTGGCCAGACGACCCTTGCAATTATCGTGAGGAAACCGTGCCTTCATGTCAGCCGTTGTGGTTGCCATTTCGTGGTAATTTACTAGCGCTTTTATGCTCACTCGGAATTGGTAATTCCATCGTAAATTAGAACTGATGGTGACCATGGTCGGCTGCCACGAGTTTGAATATCCTGGAGGTGAAGCAACAATGCTCGCCCAGACGAGATGGTGGTGAAAGTGGATCGCTGCCACGATTTTAGGTCGGTTATTTGCAGAACACCGAGATGGCTGCTATGATACACTTGATTCCTCGTTTGTCCTTGTGGCTGTTTCCGCATGCATGCTCTTTTCTTAGTCAAAAAAAATGTTAATCGGACTAAACTACTTCGTGCCCGTTTAGACTTTGTTGGTCTTGCGGCTTTATGAATAACGTTTTCCGAGCTTACTTCCTTTTTCTTTAATACGTATTTGAAGCGGAAGGAAGCTTGGGCGTTTGAATGATACAGACGAAACGCTTAATGGTGTTGGGTTTATATCCACTTTTACGCACTCGTTTATATGCTTATGCGCCCCCGTGAATGAGGATCGGACCGTTCGGTCCTCTTAGGAAAAATATTCGGGCATATCCACTCGCGCATGGTTCATTTACCATTGGAGCGCTCGTGAGATGTTTAAAGGGGCCTAGACTATGTCTCATTTTCTGGGTGCTGTAATGGCGGATGGACTAGTTCGCTGGATCGCCTGATGCGTGCTATCGCCCGTGCGCGCGCGCGTTTTTATTACCATGGCAGGAGTTTCGAGGATCCCTGGATTCGGACTTAATTATATGTTTCAGCGACAAAATCTATCACCTTCAATTTGGGTGCGGGTTTGGGGTCCTTTAGGCATCAGGTCTTGTACTCAGTTATAGGAACACGAAAGATCGCAAGAGGTAAGTTGGCAGAGGGAACTAAAATGTGCGCCAGGTATTGGCGTTATTTCATAGCAGTTAAAATCCGTCTTCATTTTCTGCGCTGCCGTGTGGATTGTTACGCTTGGATAGACATGCTTAACTAAGGTTAATTAACATCGTGTGAAGCAGGCGGTATAAACTGGCGAATATAACGGCAACTGGATGAGTATCAGACGAAGCCAAATTCCCTGACTGCGCATGAGCCCTCACAAGGTAATGGTTCCTGTACGGTCAACGTGTTTAAGACCGGCGTTCTTCGTCAATATCAACGCCTGTGCGGTGGCGGTCATGCCTTAGATTGCGTTTGACCTCGACCGTCTGACCATTGAGCAGGATTTGTATCCTTATACCGTTGGATACAATCTGGGGGTGAGATACGGGGGCATCCAACCGGATTGAGTAGAGGGTGCGGGCCAATGTTTTCGGTTTGTTTTGCGCATTGCATGGTTATGGACTGAATTTTGGAGACGACGGAACCTCTTGATTCCAAATTTGGATCATTTTCTGCGGGTGCTGTTGGTTGGGCTTCAGTACGGTTTAGGCCGGATTGGTTCGACCTAGGCTACGGAAGTCATCGTAACCGCTGGGGTGAGGTTGACCTTGTCCGGGGATGCTCCACAATGCGCGGACTTGGATTTGCGGCTTTCACTAGGTCGCCCCCACGCTTAAAGGTTCGATGGAAATGAACGTCTTCAGAGATGCGCGTTTTTGCGCTTGTGTGCGGACATTGTAGGTCGCACACCCATGATTTTGGCCACCGTACATGGACAGGTATTCACAGAATTACGAGGTAGGTGGCTGCGAAACAAGTTTCGAGCTGTCAAATCCGAAATTGCTTTAGATAATGGAAAACCGCAAGGGGTTTTAGGCGGTCATGAAAGGGAGGATGCGTGGTGTTGGCACCATTTAGGAAAGAGGCGGACTTTGTCGCGATCCACTTTTGAACTTCCGTGTTTGTGAGGGAGGATGTAGGCGAGTCCTTCGAGGCGATCAATAAGGTGACAGTGGGTACGTGATTTAGGGGGACTAAGGGTAGTAAGGACCGCACGTAAAATAGCAGCGGCCATTGGGAATTTGATTGACGGCACTTAATCGAGGGTTTCGAGAGCCAGGGTGTTACTTGGCAGCTCTTGCTTCTTTTTTTGGCAATTGCAGGGCAGACTTTTAGGAGTTTGCGGATGACCGATTGAGCCAGTGATTGGGCTTCAAACTGGGACCACACAGAGCAGTGTTGATAAACTTTATCCTAGAGTTTACCGTGAACCTTTAAGGACTTGCTTGCGGCGGACAGAACACGGTTGCTGTGGCGGAAGCCGCTATAATTTCGGAACTTTGGGCCAGTGCCAGCGGTTATGTTTTGGCGGGCATAACTTTGAGTGCCATTGTCCGAAACCATTAGACAGGTTATTTCTCCCACTGCACCTGGTGGGGTGGCCGGGGGAGTATGAACTTCCTATTGTTCGGGTCTCATTATTCTCGCGTTTGGTTGGGGATTACAGCCTCTGGCCGAACCTGAGATCTTCCTTTTGGTAGTTGAAGAAGAAAAATACACATTTGGATCATTATTTTTGGCTGGGCTTCTCTGTTTAAGCCTTATTGGGGGTTAGAACTGGCCCGGGGGGGAGTAGAAATACAATTACCTAGCCGGATATTTGGTATTCTAATCCCTTGGGGGAGGTGATGTAGGTGAGATTGAGAATATGGGGCAGTTGTTGGTCATTGATTTGGGGATTGCAATTTACAACCTTGCTGGCCGCGGCCTGTTGTCGGGAGCTATTTCTAAGTTGGGCTTTCGTTTGGTTATGCTGTGTTGTTGTTAAAAACGCTACCAGGATTTAGGCCACGGCCGAGCTCCAGCCAGCTTACTTCTGTAGGACACGCTGGGCAAGTGGTCGCCAGGCCACGGTTGGAATATTATCGTCCCACGGGAGTATTTGGGGGAACATCGTTTGGACTCGGCCCTGTTGACCCTAGGGCCAAGGTTGATTAGAGCTAAAAGAATCACCTGCAGACGCGTCGCGATAATACCAGCCCTTGGTCTTAATCGTGGGGGTGCACGAATAAGCGTAATAGTTCCCAGAGTGTTGCACTCCATTGTCTGGTTTTTTTTGTGGCATTTGCAGCGGAGGCCGGCGCGCGCGGTTGAAAGGATGACGGATTGACCGTCTTCATACCCCTAATGATACATACCTGGAATTACAAGAGAAAGATTTTGAATATGAGATGTTCGAGGACGTTGTTTGTGGTGTCGGCTTTCTTTCCTGGCTATTGCTTGGGGTGTTACGGACACTTGTACTCTGTAACCAGGTTGCAGTCTATTGAGGTGAATTTTACGCGCGTTCACCCGCAAAGTTGCCATCTTTTTTCTTGGGCCGAGCCAGGGATTACCGTGTGCATTGGGGCTTGACTTGTGCCTCAGGGCTTGGCTATGGTTATTTCGCATTGACTGCCGTCGTCATTCGCCTAAAGCATGCTTTCGGCCATGCGTTTGTTCGTTTCTATTACCCTGGCATCGGTGTTTTGCCCAGTTGGGTGCGCATTTCGTTATCTTTTTCAGGTTCAAATGACTTAACCTTCAATATGGGTGCGGGTTTGGGCGCTTCTTGGCATCAGGGCACGTGAAAACTTTTGAGAGGGAGGGCAAACTTCGGCTTAACCACCAGCGAGAACTATCATGTACGCAACGTTTGTCCAATTTGGGTGCTTTCAAAACGTGTTCATTTTATTTTTGTCCGTACGGTTTGATAGGCCTGGGTGTGGCTGCCTAACTCGGCTAGATTGTTCCAGAATCGGCGCGAGACCGATTGAACTTTAACAAAAATCTTTAAGAGGATCGGCTGATGCGCCAGACACCCAGAAACTATTTCCGAGAGTCTCCCGGGAAGCCTTAATTCGGAGACGGGACGTCTTGCGAATATACAGATCGTATGGTATCAAGATACATCCTCCTTTATGCGGTGTTTTGTAGACGGTTGCTAGAGTTTGGAGCCCGCCAAGATATTACGAAACGCAGGATCCTTATACGGCGTTGACCTTGACACTGAGATTAGAGTCTTTAATACATGACGACTACCATTTACGTCGTGTTGCGTCAGGCTGCGTCCACGTTCTTTTGGTCATTCGCATCATTATCACGTAATGCACCAACGTGAAAGGTCAGTCCGCCAACCACACGTGGAGTTTTAACCTTAATCGATAGGAAGTGCCCGGTGGGACACCCTTATGGGTGCATGCCTTTGCATTTCTTCATATTTGAATTAAATCTCGTTTTTGAGGATTCATAATAATCTACCTAACTTTGTTAACGTGTATTTTTGTTCCTTTATTTGGTTCTTCAAGACCGGCGAACCGGCGGAGATAATGCGAACACGGAGATCCCTTGATATGGACGTACGGATCTGTATGGTTATGGATTTTTTAGGTCTATCGGTTGGTCTCCTTAATCTAAATTTAGTTATTGATTGCTAATCGCCTTATCAGAGCTTTTTGCAATTCCGAGCTAGCTTTTAACCATGTGAGTATCCGTATCCTTTTTTTTCTTTGCTTGTTGCAGCGCGTAGTTCGTGATACCATCAACCAAGACAAAGTGATTAACGACAGCTTATGGGTTTTCTATTTGTCTGCGTTTTTTCAATATTTTAATAATGAGTAAATCTGCTTATGCACGCCTTTATCTGTCCACGCTTCTCTATATTAGTAAACGTAGCAAACAAA----GATAATGAACGCACCTGTGCATTTATTCGGTTCTGTAGTTACGGTAGCTTTAACGCTTGGCACCTCCACACTAGGACCTTGAGACAGGGATAATGAGCTTGTTAACTTCTTTGTTCACCTGGATATTTTTGCATTTTTAGGACCCCTGCTTTCTTCAATGCTTTTTCATATTCTCTCACATCTATATTGTTACCTTTATTCTCTCTATGTGGCAGTACAAATTTTATTCCGTCACATAGGTTGATATCTTTGTGGTTCTTATCTTCTCCTGATGCACAAACAAGCTAACAGTTTGATCAACTGTTTAAATACAATGCTATATCTCTACATAACCAAATCTATTCTGCACATCGATACTCTAACTGATTCACTAAAACGGGCCCGTACTCCAACTCTCTGTCAGGCACTTGGGCCATGATTCCGCTTATGTACAAGGGAGCACACTTAGCCTTCGGAAAAACTAATTTTCTATTACTACCATAACTTTTAAAAGTCTTTCTACTGTTCTCCTTTAGTATTATTGGTCAACCTGGCCTTAGTTGAAATTGGATCCTTTCTATTTAACTTCAAGCCGCTATGCTCAATTAGGAATAATGACAGATGTGTCCTGTGGAGTCTTTAACTAATGGGTACTCTAAACACGTGACATTATAAGTTCGCGTGATTATTTCCAAATATAGACTGATCCAACATTTGGTGGGAATGTTCTATTGTCCAACATTATAACAAGCGAACAGTAATCAAGGATACTGATCTCTCGGTCAGCAAACTGTGAAGGCTTATTCCGAAATGGACTCTTCTATGATACATTACAGGGATCCTCAATCTCCTGCTATATGCGAATATGCTATTTTACTCACGCCATGATCATTTTATGAAGAGATATGTTGACTTGTTATACTAACCTAGTTGCTGGGAATATTTACCCGTCCTATAGTAATTAAGGAAGAAGTCCTTGGCTTTTATTATGGTATATTTTTAAAAATGAGTGCGTTTATTCCTAAATGGTCCTTACAGTTTTGCCTGCTCGGGGTTTACTTGGATTGCTCTTGCCAGTCTTGGATATCCTGTAAGTCGTGAGACTTAGAACCTGGGAATCACCGTCCTACTATGATACTTAAACAGTTAAACTGTATAGGAGTATTTCTGTAGGTATAATTTCGTAGCTCCAAGGGTCAAATACTCTCTGTAGTAGGAGAGTCAATTAATTAACATGATC-----------AATTAAGATCACTCGACCTTGATGAGAGTACACGGGTCAGATAAGTTATCAACAAGAGTACATCTCATTGTCTATGTGCGTATGTGTGAACAAGAGAGACAATAGCCCAGAAATAGAGGGCCAGTGAATGACTATTTAAGACCAACTGCACGTAGAAAACATTGTGCATGTGAGTGCATGTCAGAGAACCAAAGAATCAGTTTGTGAATGCCGGATGAACATAATTTATAAAAGTTATAGTCCGGGATATAAGAGGAAATTTTCAGTATCTATTTTCGTAATTGTCTCGGACTGACTGTTGACAATTAACAACGAGAGTCACAGAAGAACAATGACTCTGTGAAAAATGGACTAATTCAGCAACGGTAAGAAACCGAGAAACTAGGTTGGGAAGATCCTGATTTGGAGTGTGTAACAGTCAAACTTTGAAGGTGAGAAAGAATAAGCAAAGTTATTAAAGAGGTGAAAGCTAACAATCATCATATTGGATAAGGTCAGGAAGAAAGATTATCGAACACGTGAGTTGTGATAAAGAGCATAGCTCTTTTTGACCTTATCGTTCACTAGAAGTCAGTGCAAAAGCATGGAGCAAAGTTGCTGAGAAAGAGAAATTACAACTGAAATTGGAAAACACCGATTTTACAAGGGTATCAGATAGACTGAATTAAGATTGAAGAATGATGAAATATCATTGAATTCGCGGTTATTTGCAAGTCTGATTGAATGTCAGTACACTACGCTTTGAGAACGTGTATAACGCTAAGTACTGAGGACAATGTTGTTATGATACAACGGAGATCCGATTCTAAAAAGCCAT--CCTTCAGTGAATTTCTAAGTGTGATCAGCTGTCAATGGATCTATATCTTTT----TGGATGGATGGAACAGGAACCTTCCGAAATGAAATGAATTAATCTAAGAGACTCTGAGCTCCGATTGATGTTATTATCCTTTACTAAGAGAGAACTACTTAGGGCAGCACCAGGTCTTACCCTTTACTTCTGTAATGGTAACAAAAAACAAAAAAAAGATGAATGATTTATGCCATAGACTCTCCAGACTTATTCCCAAAGTCATAATTAATATGGCCTTGATACATCAGAGTCTAGAAATAACTTTCCAAGAGTGAAACGAATGGCATCAGAAGCTTCGAATTTTCCGATGTCGAATGAATAGGATGCTCATACTGGTTATAGTAAATTAAGATTGTGGTCTTATAGGCTGCGAAAATTATAGTTCAAATTAAATCAATAAAATTAATTAATATTTGAACAATAATGTAAACGTGTAAAAAGAATCTTGATAACATCCAATCTCTAATAATTACCCGGATCTTGGAACCGTGGATTGAAAAAACCTTTTTTGAACTTCTTATGATCTTGGACTCTTATAATGATAATGATTTGTCATAATATGAAGCCCGTTTATACGGCAAATGACATACGATTCGTCATCCGCCCTATACAATGGGAGAGACAAATAAGTTATGAAACAGGTAGGCTGTTGGTGGAAAAAATACTTTTATTTACACACTTGGTCGATTAGAAATTTAAGATTTGCATCTAATATTTGCTTTTGATATAGAGAAAAAATTGGCAAAAAATCCTTTGAGTTATAAAATTCTGTTAGTGGATCGTATTCTAACCTAGTAGAATAAAAGAATCTTAAAAGAGTAATAGAGGTTGTGAGAATTGATGGGATGATTTATTACCAGACATCATTTGTACGGAATTATGCACCCGATATTGTTGATGAATTGATGGTCATTACATTGATATTGAAATAAGTTTGTCTTACAATTTTAAAATAATCGATGCTTGTTGTTAAAATTGTTGAGACTTAGTGACATTGGATAATGTACGCTCTAGATTGT----ACTCACTCATACACTCTATAACTTTTCGTTAACCATACTAATTTGATGACTATCATGCAAATATTATGGGAAATGGTATTGGCCTGAGATGCAGGGACTCTGTTTGATAGAATTCATCTGTACATGGGGTTGCCATTACCACTAAGATAATTTGATTTTGACCTACATTATCGGGTTGTGTGGGGCTTAAAGCCGT--------------TATAATCCTAAGACAAAGGCAGGTGTTATTACACAGTGAATAAACATTGTACCCAGAATCTTGCCTGATAGGTTTAGAAAAAGTTTTCACTGAACGTAAAATCTGCTTTCAGGAAAGTTATTTGAGTTTTTCCTCAAATTTCTTTGACTCCTCTTCTTTTCAGATATATCGATGGCTTATGGTCTATTGAAGCAACATTCTTTCTGGCCAGAGGCTTTTGACTGGTGAAGCAACGCTTAATCAGGCTTTCTTACCAAACAGGAAGTCTTATCCATCTACAGTCTTTACAGTATGAATCTTAGCTTCATATTTGATAAGTCCACAAATCTGTTGATAAAACCAGTTAGGGGTAAGCTTAAAGGAAATTTACGATGGCCCTCATTGTGCAATCCTTGGGAAACTATATACTATTGCAGGAAGTACATCTAAATCATATCTTGCAGGCTGTAATAAATTTATCTCCTTACTAGAAAATAATTAGCTATTGCAGCAAGCCCAAGGTCCTACAATACGATTAAACCATTATCGCATTAACAAATGATTTATGTGGACTGGTAAGCGGTATTTTATAGTAATACGCCAATGTGAAAACGCGATCCCGAAATGATGTAGACCTATTGCTTAGTACTCTCAAAAACTGTTAAATACTTAGTGTGGGTGGTTTTATTAGAGGTCAGAAAGGGGTCTGCATATCAAACGTTGTTAATTTCAAGGAGTAATCAATAGCATAATACTGAGAATGAATAGGTTCTTCAAATTTGCTGAAAATTGCTATTGAAATGAGACTTTATTGTCTCACCATAGATACTCAGATGATTAGAAGTATTAAGTCATGGATACGGGGTTGTAACGAATATGATACGCCTTATAGGAATAAAAAACTCGGAAATATGTTCTAATAATAACCGTAGAACACGATCAGGTATTAACCAGATCGGAAAGCGATATTATGAGACGGGATCTTTAAAACTTTTATAGAAGCTATTCTGAATATTATAATTATATAATCATGAGTCCGCGGATATCATTTTCAAAAGCCTTGAGAGGCCAGAAGCGAAAGGTAGAAATGAGTTGGCTTAAGGATTGTTTCTATTTTAAAAGTGTTCTATAACTATATTTGACTGCAGAATATTGTCTCGTCTTGAGACATACTATCTAAATCTCAAACTTTGATGTCTTGAAATAGACTTGCTTAAATGATATTCTTTACTAGAGATTCAGTTATGGAGAACTAATGTCATGGATAAATAAAATCGATTGACATTCTCTAAAATAGTCTGGCCATAATCTGCTATGAAGTATTGAAGTGCAAACCATCTTTATACAACCATAACGAAAAATGATATTGTAAGATTTTGGCTTCAAGTGATTGTCTGTGAATATGATATCGAATAAAAAAACCAAATTGTAAAAGTGATCAATTTTATCTGGTAGAGAATAATGGCACTCAATCCAGCCATACCATTGGGATTGAAGTTTCTGTATTTCGATTTTAATAACTTTAAAATAAAGGTATAACGCATTTCTTTCTGGCCTACTAAAACCCTTCTAGATAGAGTCGTTAAATAATCAACCGGAAACGCTCCGTTTTTTCGCCAAGCTCATCATTGAATGAAGTCCTCTGACAGTCTTCGAAAAATACCATTAATTAGATTTTTAATATCATGGAAAGGAAAATGGGAAAAGGCTCAGGATAAGGAAATGAAATTGAGAGAAGATTTTGTTGAGCTGAATACTAGATTTTTGACAATTAAACAAAGGTGTTTGGTTATACCTTTTCTCTAGTGGACTTCTTAGTAATGGGTAATATGGCCGATTTATAATCATGAGATTTCATGGACATCTTTCTATTATACACAGTGACTCGCAGAAATATATGGTAGAGAATGTAAAAACCTGATCATTTTATATGATCGCGAAACACGGGACGTATATAATTACAGCGTTCAATTATTAAGCAAAGGAGATTGTAGCTTGTTGCAAGGTCATATCAGGGTCCTCTTTCTGGCCGCATTCATAATGAGTGATGCTGCAATACATAAGTTTCAGCATTTATTGTGTTATTGAAAATTTCTCGACTAGATTCTAGGTAATTGGAAAAAACCTTTAGGAATATTAGAATTTGAGGGATCTTATGTGATGACACTCTTGATGATAGCTAAGCATCAGCTTTTATGAAGAGTCTTTGTTAATCATATTGTAAGATCATCAACTTACGAATAATGCTTTATTGCCTACTTGAGCTAACAAGCAGTTATTTGTTCTATTGATTTTGCCCACTTTGGATCCTTCCTACACTAAATTGTTTTGATCATTCTACGGCGGATGTGAGTTTGTTAATGGATATCAGTATGCGAACATAAATA------AGATTACATATACATAGATCGAAAAAAAACCTTTTGTATCCATATCATTGGCTATGGAGAAGATCATTAATGTCTTGGGTAGGGGGATAATAAGTTTTTCTCAGAAACTCCTCAATTACATAACTTGGTCCATATAGTTATGGACATTATATAGAGTTAAAAAAATTTTATTAATTTGACCCTTTGTATTTCTTTATGAAATCAAAACTTAAGGGTTGTAGCCGAGGGGACTAGGAGACGGCATCGGCTTCCATAAGGAAGCGAATGCAGAACACTATATCATAAAGTCCTCGAAGGATTAATACCACCGGTCAGAAGATCGGTTCCACAGTATGTAATCATTATAGAATGTGTCTTAAAAACTTTAGAATGCAGTCAGCGTGACACAATTGATTGGAAACCCTCTTTGGATGACCGAGAGAAATACTCATCATGGAATGTTGTAAATGATTTGCACAGAAGATCTATTTAGAGATGCCTTTATCAGCCTAAAGTTTTTGGAGTAAGAATGATTCGGACTCATAGAGTAGAAGATAAGTGGTCCCAGACAAGATGTTACCATCAACATTACCGAGACCTTTAAAGATTATATTTTCTCGAGCCTAAGGGTGGGTATGTGACAACTAGTGTGATTCCAGCCAACTGTGAGAGTCACCATGTGACTCAAAGTTTGCACGCCAGTATTTGAATCTCAATGGAGCGCGGAAGATTTACCAAATAATGTCTGATAGGGTGTAATTAGGTCACATCATGCATAAATCAGTATGGATGACTGCATCATCAAACTTCAGACACAAATTATCAATCCTTATTTAGATAATTTGACTTCATATTTTGCAGATCTATCTGCGCCGGCGATGGAGAGTGAGTATATGAGTCATTATGAGACAGTATCATAAATAAAATTTCTATGCGAGATCAAGGGTATGAGACTGGCAGCCTTTATGAAAACAATTATGGGTTGGTCTCGAACTAACTCTGACTCTGTTTCATTTTAAGCTGTTGAATATGGATGAGTATCACTATGGATATCACCAAATTTCTTAGTCAACGTCATTGAGATAGACAGGATGTGGATCCGGGAAATCATTGATTTAAGGAGGTCAAACTATTTTTGCTAGGGAGAAGCCTGATACGTGGTTCTGACTGATTAATTGTATGTCTCCTACAAAAAATCTTATGAATATAGAGGCGTCAATCCTCAGCTTCTTGACCCAGGTCAGTGAAGACGTCTTTCTTTGCAGCAAATTATTTACCTTAGAATATGTCAGGAACCAATCTTATTGTTTTTTGGAAAAGAGTAGATCTGTTTTAGACTATCAACAATTATGTCTTTATCCAATTCGGCATCCTCGGATTTGTTATGGCACAGCAAAAAAATCACATCAC--CCATGATCAGAC----CGGACGACAAGCCTTTGGTACTGATGAAACCAAATGTATTCCTAAATATATCTGTTTTCGTGTCTCCTCAAAAAGATTAGAATATAATTGCATAAGAGGCTTAACGCAAAAGGGTTGATGGTTCAGAGCAGGATTAGCAAATCCAAGAAGAGTCATCTTTCATCCGGGAGGCTACTACCGATTTTTCAAAGGACGACATATATATGGGAGTAACAATATTAATAAAAACCAGAGCGGTGGCCAGGGGAAAAAAAAAAATGACAAAAATTTTGAGTACCTTTCTGAGGAAGTAGAATCCACTATGCGCTGAACACAGAACGAAAAAATTCAAGATCAAAATGAAATTGACTTGCCACGACAACTACAGAAAGTTTTGTTGGTCACTGAGCAATTGAAAACGCGTAAATTAGAAACTTCCCCGGTCCTGCGGAAGGTATGGCACTCAGTGCATTTACCTTTGAATGCAACAATCGGAATTTGCAAATATCATAGTAGATTCTAGATGATTGGCCAGCAAAAATTTTTACGAGGGCCTGTTCTTGTGAAAAGACATGTTGATCAGTTTCAAAACGCTAGGAATCCTATTGTTACGAAAAGATGTCATGGTTAGATGACTTGGATGATCGTCCACATACATCCCTTTTCATTTT--CTTTCAGGAAGATCAGATCCTATCAATCAGAATATCTAGTGTGATAAATAGGATCCATTTGAAATTGTATATCATTTTTCAAGGTCATCACGTGAAATTCCATGGAAAAGATAATAAAAGTCCCAATCAATCGATTGTGGCCTTAGAAAGCCTCAATCAATGGATTTTTTATTTCCTTAAAATCTATCGACTGGAATACTTTGCACTGCATT------CAACGACTTCAGCCTAATTTTTAAGGTGAATGGAAATT----TATCCGTCATCATACACATTGATCATCATTGATTGTTTTCCCTCCATTTTTGAGAAGTTAAAAATATCTGGCGTTATTTGAATGATTAAGCAAACAACACCCAAATGGTCAGTCAATGTCAGTGTTTGAGAACCATGGTAGCTTTTGGCATCGGAGAACGTCTGCCTTTGGGAACCTTTGAGAGTAATAGTAATTAATTGAAATGAATTGTGTAAAGCGGTCTCAAAGGGACGGGTAGGGGCTTGATGTTAAATGAGATCCGAAGAGGTGGGCTGACGATTAAAAAAATCTGAATCTTGGATCTGATGTGTGGCAATAAGGCAATCTACTTTGGTATAGACCAAAGTTTCATCCAGGGGCGACCTATAGCTAAGAATATGACTCAAAAATAAAGGTGGTTAGAGTGAAGTTATGTTTTACCGCGACAATGATGTGCAGGGACAAGGGCCGTTGGAGAAGACTTTCCAGCGCTGTGGAAAAAAAGATTCGATATCAATTCAATCGAGGATTTCAGAATGTCAGTTAGAAAGAGTCCCGGTCTACGTTGTGAAGCCGAAGGACGTGTCGGGGGAGACCCGTGTACGATCAAGATAGACGCTTGAGCACTACACATCCTGGAACAAAGAGATCATCGGGGGAAGAAGTATTGTCCCCCAAAATATTGTTTTCCTTAAGATTCCTGTAACAGACATATTATGCAGAGAATGGACTCATTGAAAGTGTGAGCGGATTATTTGCATGTCTGGAAGGATCTAATGCTCTATTCCTCAAGGTAAGTTTATTTCAATTTCTGACTCTGTTTTACAAACTGTATTGTTTTATCACAGTGGGAAAAATTTATTTTGTCTAAATAACACTATCATACAGGCTCATAGGCTGGGTATATTTATAAAAGGTTGCGTTGTACGATGGCCCTCAAACGGATTATAGTTGAACTGGACAAAAAAACAGGGATCACGTTTCGAAGAATCGCTTGTGAAGAAATACTACTGAACAATTGGCGGTTAAATTGCAGGTACTATTTTATCTCTTATAGACAAAAATCACCTTGAAAGTTCCTTGGATTCACATTGTTATCATCAATGCAACCATTTCAATTTCGTTCACGACATACCTTACTCATCGATATTTTACAATATATCCATTGTAGGTGTCTGCATTAGAATCGGATGGAAAAATAATCATGGTTCGATTGTCACCAAGTATATCCTTGGTTCAAACAAAATATCCAAGTTAAAAAACAAAATAGAATATTCAGATATTAAAAAATTGAATCCCCTGCTCAGG----ATTCAGTTAAGTTAAAAGATCATTGTCAGTGTATCATTGGATCCAAGTATATAAAGTGCCGGAGATCAAAATAAGTGATTAAAAAAATGATGTTGACGAAATTACTTCTTCCAGATTCAAACTACGAGCCTATTTTTCAAATTTACCGCAATAAGATGATTCATTGAAACATGAAAACTTTAATACTAAAACAATCAAAGATTAATAAATTCAGGGTTCACGAAAAATTCGGTTCAAGGTCGAAAGCGGTTCCTAAACCTTGACTAATTATATGTCCATCATTGACTTCATGGTATAGCTCAATTGGTATTTAACGG--AAAATGCGGTACGAGACTGTTCAAAATAGCGCTGGGCTTACGGATACTATAAGGCTGACCGAGTATTTGAACAACGGTCCGGAAAACCAAATGTTTGCTAAAAAAAAAAATGGTTTATATGTTTCAAAGAAATATTAAACTTGTTCCCGAAACCAGGGCACAGTAGTTTATCAATATTAATGGCTGATACTCTTTTGATGGTTGCTCGCTTTCCGACCGCAATATTACATGAATTTTATCATGTGTTATAATTACAGTATGCGCAACCGAATTTTTCGCGAGATAAAAACCTGACTTGTTAAATCTTCATCA------CCCTATAGAATGCAAAATTGCCTTACCATCAAATAAGATATCATAATATAATGTACGGTC----GTTGAATAATAATGTATCTAAAATATCGGTAGCTAATGGTGGATCTTTCTACTATACCCTTAGAACCTATTGATGAAAGATGTTGATACACTCTATTCCTAAATTTTTAATTTTTAGAAAGTTTTCAAACTGGAAAATGAAAACACAAATTTTGTTTACCTAGAATGAGGATGGAAGTCTATGA----------ATTTTAATTAAAGGTCGTGACTGTTAGATCATCTACATAAGATTCTGATTTAGCGATGGATTTATTTTCTCTCTGAGTTATGCAACGAAGCTGATAAAGATCGCGAAATTTGGTATTAGGAATGCAAACTTACGGATTGTCAGTGGATGAGTTTGTCGGTAGGTCAGTGATACAAGGATTTTATTTAACAGTTCATATCTTTTGCTTTCAATTAGAGTGATGTTCTGGCCCTCCGTCTGTGATCGGGTCAGAGAGGCGCATTCTCTAACCCACAGAACCTTTGTCATATGATAAGTTGAAGACAAATCTGTAAGGTCCGTTCGAGAACCACATAGACTTTGCGAGTGTTATATACTTTTAGGATTACCCTTGCAATATGAGTGACTCGAAAAGGGTTGAGTGCAGGAAGTTGTTAGGGAGAGAGGGAAAATGAAAGAAATATTGTTGTGACCC----------------AAAAAAATAGCAATTTGCGTGGT------------------ACAAGGAATTATGAAGTAAACCCACGGGATGTCACTCAGCTTATGAGTGTTTCGCCGAGGCGGACTACATGAACTTGATACCGAACTATTGTAATGTTATCAGTTGTGCAGGCGCAGACAGTGGAATGTCAAATCATCGTCATTTTCGAAAGAAACAAAAACAGGGCTTTAATTAATATCGTTCCCATAGTAGGGATTCGCAATTGAATGACAAAAACATTACTAGGAGTTGGGAATTTGGAAAGTAAGGTGTGCTATTGCAAAAAATGATAGTATAAAATATTGTGGTGATTTGAAGCAAACTGTAATGTAAATTGTTGAAGAGTGTGAAGAAAACGTGAATGTGTCATCCACAGAGAAAGTCTCGAAGGGTTTTTGTCGAAAGATGAATTTTAACGTCTGTATCATTTCCTGAAAGTGTCGCTAAGAATGTCGGTATTAAGAGGGGGGTTTAGGAAGCTAATGCAAAATGAATTTATGTAGACTTTAGTGAGCATACTATACAAAATCGAAATTAGAGAAAGGGATTACTTTTAAGTAGTAGTCATCGAGAATTTGGGAGTTACGATTTTTGAGTAGCACAGAATGTCCTTGTCAATTTAACCTTACAAGACTACCCAAATACGAGACTAGAAGTTGGATTTTTTCAGGCAGACAACCATCTACACAGTTTATATAGGCGGACTTCTTCCGGAGACGGCATCACAGAGTTTGAATGGGGGTTGTTGTCAGCGTGGTTTGAACAGTAAGGCTATCTGTATTTATGAGGCTATTGTGAGACAGAGCTTCGATAAGATTTCATAGACTAATGAAGACTAAAGGATTCAAAAAATATTCTCTGGCGTACCTTTTAGTTATAGATCTATGGTGAATTCATTTCTGTAAATTGAATTTATTCGTTCGCAACGTTTTTCACAGGACGGAGTTTCTTGGATGGGTCCTTATACTCTTTGTGTCAAATTGTGATGAGTATGTTTGTCATCGTAAAAGAGAAAGGTTATTTCTTGGATTCTGAAAATCTCCACTCCCCATCCTAAAAGTATCATCGCAAAAGAGTAAGGGTATTTGTCTCTGCCTTTAGGCACAAGCCGGGACATCCTGATCTATGTGGATTTATAACGGACTGACAAAGTGTGATGGCTTTCTGCTGACAATGAGATTTA"/>
                    <sequence id="seq_Jan19-50_PENend" taxon="Jan19-50_PENend" totalcount="4" value="ATGTACATCGGCGAGAATAGAAATATCGGACGATGACATAAAAGGAGTAAATGTAAACGGACGTCTCAGTGGGAGGATGCCGATCAGGCTGAGAGTATGCGGGATTGTGATTGAGAGGACATGGATGCCTAATTGATCAAAAGTGGGTGTTTATGGGAGGTTATATCAGAGGAGTCGTAAGCACGGAGATGCCAATCCGTAGGAGCTATTGGCGGTATAAGCCTGCAACCATGAGGAGGGGAATTCGCTCGATACGTTATGATCCCGCCCGGATATTCCGCGTCGTTAGACCCTCAACGGCTATGCATGATCATATCCATGGCGGGCACGGATTATATGGGAAGCAACGGAAACGCGTGCACGAACATCTAACACAGGCAAAGTATTGGTTAGTGCATGGCAAAGCTCTCGTGCCAGTGTACACTTCAGAAGGGGCATGATAACATGTGTGCGAACGCGATCCCGCACTTCATACTGCCCTAACGGGCTCCTGCGATATTATTACGGACGCAACTCATATTAGAGACCTCAACAGCCAGCTACGCAATTCCTCTTTCGAGCCCCGGCGGAGCTACCGGGAGTTTTATTCATCCGCTTTGAAGGCGCAATTAGTCCGTTGGGAGGAGATACGCTTCCATGTGAACCATCGGGAGTTCGCTAATCCACAAGTATTCATACGAGGCAATTTTTTCGCGACTTTAAGCGGATAGCCGCATAAGTGGATTCGTTCAGGTGGTCGCGCCAATAAGCATAACAGTGCGGAATTAATTGACTGCCATTGCGATTGAGCTTGCCATTGCTCGACTGAAAGCACCAAACATTGCAGGGCACGTTCGGATTCTAACATCCATCGCCCCTACGTGAGACAATATACATTAACGGACAAGGTACTGATCTTGAATGGCAGTAGAATTCTGTGATTCGACTATTAAACAAAACCCATTCAGAATATTCTCACAAACTTACGAGAGCGAGCCTTTAAGAGCATCAGACAATGACG--TTATCTCAGACAGCTAATAGATAACCACACTCGGTCGGGTTCACCTGAAAGAAACTGGCGATGCCAATATGGCCGTCTGAGTGCTTTCCCGGAAATCCAAATTAAAGCCTGTGTAAGGCGGAACGGGGCACCATAAGTACTGGAGTCACATTTTGGAAAACGGTAGGCGTGCATAGGCACGAGGCTACAGGGATGAGTATGAACGGGCCCCTAGGTCCGTGGGGGCACCTGGCGATTTAAGTCTGGGACCGTGAAATTGGCCGTGAACCGACACTCCCATCAAGTCGCCCGCTTATCATTGAACAATTTCATTTGAACGGATAAGTGTGACTTTGCCCTACGCGGGGGAAATGGCTTTGGGGGCGGGTGGAAACGTCTATATGATTATAAAAATGCAAGCCAGGGGGTTCGTTTGGGGGTGGGACGACCGGAGGAAGACTTAATGAATAAGATCGGGTATAAGACAAAATGCGATCAAGTGCCTGTTAGGCAATAAGACCCCGGGCCGATAGGTGGTTACGCCTACATGCGATATTCGGAGTAAGACAGAGTCTCTTTATGAAAATTTCGTTGTCAGCGGTCGAGTTCGCTTTTGGAGATCCTCGCGTGGTACACCACCTAGACGAATGGACTTCAGAAGATACTCACAACAGGTCATACTCATCAGCGTTAGTCCGCGAGATTACGACCGCCCGCACACTTGCCATTGAGCACACGTCTTCAGGGTTGCGCAAGGATTACCGCGTGACCTTGATCACTCACATCTCACCCGATGTGGGAGACATAGAATGCCAAGGTAACAACTTCACGTAAAGACTCAGAATATGCATCTGGTTGAGATTTCGAGAGACGTTACGTGCAGGCCGAAATGACGTTTTTCCACCTTTTGTGCGAGTTTACGGTCCCGGAATAGTGGCTGCGAACATAGGGTTCATTATCTTCGGGATTGAGGCTCCGACAGCTTTATTGTGGAAATGAGAGCACGCAAGCATAATTGAATGAAGAATTAAAATGATACTTAACTTGGTCTACCCAACGATGTTGGATCGAGTAAGAATATTTTCACAAAGGGCAATGGGTTTCCAACAGCCCATGCACGCGTGAATGGATTTAGATCGCTAAGACATGTTACATGCCTATGGGGTTGCAGATGGAAAAGAATACGTTTGTAAGAGCGAAAAGAGGAATGACCCAGAGCCACAACCTGAATGCGAGCAATTAGAAGCGAGGAAAGCAACATGAGCAACTGCCTCGCGGCAGACCGGTGAACATAAGCATTC--------------TAATAAAAGTACGATCTTGTTCTTGGCATGCCTCGCGGAGTTGGTTAAACGAATTTGCACAACCATAACTAGGTGTCTGGGTTTATTTTTGGAAGGGTTAGTATTATAATATGAAAAGGGTCTGATCTTTGAATCAAAAATGGTGGGGCCTTAAAGTGAAAACCGGCTGCTAGAAATGAATGAACAATAGTTGATGACGAACCTAGTAAGGAAAAATGATTTTTATCACTATAGCTTGAAAATAAAATACAAACAACTTTATTTAAAAAAGGCATTATAATCGAAAGGTTTCAAAACCTAAAGACTTAGACTTGATGTGTTGACACAGTAATTAGCCCTCGTCCATTTGCTGTGGGCGTGAAAATACTATAGTGATCATGTTCTCCCTCCTTTTCTCTGATGCTTAGGTTCTCTTTGACTGATTGTAAGTCTCTCGGCAACTTAAAGTTCCGGAAGCCAGCGAGGAAATAGAGTCTTATGTTGTTACTTTTGAACTTACATTATGCTGTTTACATACATTTATTCGATCTTTTTAATGATTTTACCGTCCTCACCCTAAAGGTAACATTACCGTTGAATAGCAAATTCATGGAATAGAGTTCAATCACGCAATATTTTCTCTGGTTTATTCTTCTATAGTCACCCTTACTTTGGACCAAACCTTCGCCGCGTAGATTCTCAAATTCTTAATCTTGAATTGGTAACTAATCGAAAAAATGTCTGGTTCTTTTTGACTTGTTTATTTTTTTTCTATGGCAGACTTTTACTGGAATCTAAATACTATGGAGTACCCACCCGATATTAATCTCTTTCTTGCTTATCCGCATGCCATTCATCGGTTTGCAAAAGATAGTATTCGGAAATTTAACACTCATCTTTACCTTATTCTAAAATTCCAAGCTTACATTGTTTGATTTCGAATTATACTATAATATATTTTTTTTTTCTTATACTCATGTTCTTACTTCTGTCTTGATATTCAGTGTTTAACTTTTTTTCACTTACCCGCTATTAGCAACCTGAAGCATATGATGCAAAAGAATATCCTCTTTTAATTTCACTTATATTTGCCGGGGTTCTTCCATTATAAGTTGAACTGGTTCTATGGGGATCTGGAACCAATTTTTGATATTTAAAAAGGTTTTAAAAATCTAAATAAGAATCTCTCTGAGAATGTCAGAAACCGAGCAATTAAAACTTGTTAGATCACAAAACGTCAATATCAGTAACACAGATGTTCATCGTTTGACTCCACAATTATCGTTCTTTTTAGCGTATCTTTTGGTATAAAATTTTTTTTACCTGGCTAGAATCTAATACTAGTATCATAAACTTTCTTTTTTATACCATTAGTTCGATCATCGCCATGTGGAATATGTTGCCTTCACAAATTTGATTTTATATATAATTTACTGTTTTTCCCCTTCATCTTTAATCATTTAAAATGGTTTCGTATTAATGCTACTCGCCTTTATATTATATCATGATACGATGAGAATCAAGAATTAAGTAATGACTAAAAACACTCTAATCATTTCTTAGAGATTTATCATTCTATATATGTT----AATGACTTTTGTGTAATCAGTATACATAACCGCTATATTTGAAGTTATTCTGAT----GATAAAGATATTGTTTTCGCTATATCTACAAATCATTTGGGGTACAGATTGATCTAATGTACAAGGATTCATCTTTGAATTCATTCTTAGATATACATACTCCTAAAGGAAGGTATCAACTATATTAGACATTATCATATTCTTTTAAGACCATTCAATTTATCTTGTAAGTATATACCACCATCATTGAATCTGTTAACTTTGCACGGTAAAATCTCTCTTGATTATGGATCTTTCACAGATATATGGATGTTTTTCCCAAGAACCGTCTCTTGCAAAGAGTAAGATATCTCTCTAATATCTATTAGTAAACAACCTCTCTCTTTCGTACAACTCTATTAGACACACTCTGACCTTTTAAGATAATTCATGAAATAAAATTTTAAA----TCTTCTAGCTTTAGCCATTAGGTGTCAGATCTTCTGATATTTGGATAAGAAACATTTCCTCAAAGTCGCTTTTGTGAAAAGGCAATACTTTTATTCGGAAGTATTTACTGGGCTAACAGAGGTCCTTAACAATACCATATCCTCACTTTGGCATTCCAGTTGGGTAACCTCATGTAGCGTAATGTAAAATCATTTATTATATCTTTAGAGTCATCTTTTTCATTTTCTTGTTGACATGCTAACCAATTGTACTATAGAAGCTTTGTAGCGTTGGCCATTACAATCTATTTTTACGATGGGGTTAGCGAAATTCTATATATGCGACCCAAAAAAGGTTGATGATAAGATTATTGATTCTGTCTGACTTGCTGTAAACAAGTCTTAGTCTTTTGAAGATAGCCGAATATGAAAATCTTCGCGAAAAAATTTTCTTACCTCCAGACTCTCTTTCGAGGGTAATGAGGGGTTGGATTGATTATTGTTCATATTGCCATATAA------------AATGTATTATCACAAATAAACTTCATCTTTCTGATGAACCTAAAAGTCATAGTCTAGGTGTTTCCTTTTTCTTTTATAGATCCATAGTTATATATTTTGGTAAAGAAATACTCAGGTAAAAAGTTTGCCTAAACCCGACTTGGATTTTAACTTACAATGTCAAATATTTCAAAGATTTTCCACTGAGAATCTGTTATCGTTCGGCACCTACATCTACATTTATAGTATTATATTCTTTGCATACTTTTTACCATTCGTTCGTTTTTTAGGTTCATTCAGTTTCTCCTTGATTTTTGCAGAATGACAATATAAATCCTTTAGTGTTAGACTCTCTAACATTGTATAATACATACTTAGTTGTACATACTTAATTACATTAATAAGTGTAAGTGAGGCGTAAATTGTTTGGGATGATTGTGCTCACTACGGTTGCATTTCAATTTTCCAGCGGTTGGAATACTTTGTTACAGAGAGAGAGATGGAGAGTTTCAACGATTTAGTACAATTGTTATTTCGCGTTGTTCGATCACAGTTTTATATTGAAGGTCTTCTGGGGTTGATCTTTATCGTTAA----TCGTCTGGCTTTGAAAATAAGGGTAAGCTTGAAAAAATGTACTTATAATAGTAAATTTTGTCTGTCATCTACAAAAAATGATTACGAGCGAGAGGCCACATAATCTGATGAATTCTTACTATTTCAGTATTATATAAAACTTTCCACTCTTACGTAAGTTCGCTTCGATTGTATTTTGGATTCAAAAATAATCTATCTATTGGATTTCATTCGAGTTAGCCGATACAAGGCAGGAACTTTATTTGATTGTAAGACAAGGCACGTTGTACATTCAACCTTTTTAGTTGTCAGTTTGTGTTTGTGTGAACGTTTCTTTCATGGAAGATTCGTGATGGTCATTGATTAAGAGTTAATTCGGCTACTAATGTGTTAGTTTGATGCAAGGGGATGGATGTTTGAGAGCCGACTGACTGTTGATGCTTTATTTTGCGTCTTTGATGACAGATCAATAGGTAGGCCTAGTTCTGACTAATGATGGGTATAAATTTGAAGTTTTGTTTTTGTATCTCATAAAGAGCATTCTCATTTGTAAGTATGAGCGTGAGAGTATGACGGTATGTTATAATTTCTACAAAATAATCTACATCATGATTGTGATAGTGAGGACGAATTCATTGGTGAAAACTTTCTCACTCAGTCTAGTAAAGAGGGACTCTCTTTCGACGAAAAAACCTCTCTAGTGGTTTCGATGTTATGTAATAAGCAGATTTTAACATCGTTATCGCAACATATATTTACTTCATTGATGTTTGACACATATGTTTTTTAGATCGCTCTGACGTCACTATTTATAGTAAATAACATATGTGAATAGGTCTGTTTATGTATTTAGTTCTGTCAGATTTGAATTTTGTTTAGATTTTCATATTCAGTAGATAGTATATTTATTGAACAATTTATTTTGGATAGTGAAGTTTCTTCATAAAGGTTTGTCAACACTGTGAGAATGTTTCAAAGATTGAATATCTGCGGGTTTGTTATATAGAATTAGTTTTTTGAAACGTATTCGATTCAGTTATCAAAATCATACTGATATATATGGGAATTTTATTGTATTGTTGTGTCATATTGCGTGGGTGTAATTGACATCCCCTCTGATGTACTGTGTAGGGGGCTATCTATTGGTCTAACTGTGTATAGGAGAGGGAATTTCTGAGCCGCTCTCTCTTCAAGTAACTCCAAAGATTAACTTTGAAGGAAAAAAGGTATAGAGTATTAGTCTGTCAAAGCATAGAAGGTAGCTTTCAAAGTTCATAGTTTAGAGTAGTCAGTAGGGTTTTCAATGTTATTCTTGATATCTGTTTTGAAGATATGTTTAGATGGATGGTATCTTAAGGAATATGTGATTTTCAAAAAATCGATAGGTCTAGGCGTTAAAAGCTGGCAATACAAATGTTTTATAGTAACTTTCTTTGTATCGCTCTGTTTTTTGTCAAGTGAATCTATGTATTGTGTTTACGATTCGAAAAAGTTGTTAAGGGATAACGATTTTAGTTCGACTTTACTAGTTGAGACTTAACCTCTTTCAATTCATGGAAAAATACCCTCTTTAAATTCATGG----TAAGAGTTGAAAGATAGAAATTTCTTAGCATTATAAAAGATATATGAATGTTTTTTTTAAGAGGATTCAATGTGAATGGAAACAGACCACTTTATATATACCTTTGCATATAGATTTTGTTCTTTGATGGTATATAGTATTCTAACTGGTGGTCATTATTGTCATGATCCAGAATC----TTCACCAGAGAGGGTTGGCAATATCAATGTAATCGTTAAACCTTACTCAATTGATATTACGGTTGTTGATTGGAAGTGCATTTTAGCATAAGCATTCGAAATTAAGGTCTTTATTAACTGTTTTATTTGCAATTGGTGAATATTATTGTAAAAGTCTAGAAATCTTGGCAAAAAAATGTAATTGTTGTATTATCTGTTCAAGTGTTTTTGAAATCTAATGGGGAAAAAATGGCGATAATTTTTTTGTAACAAAATGTGAATAGATGAGTGTGTAGATTCTTGGGAGAGTACAATTGAGGGCGGCCACTTTTTTCTTCTGTTTATTTTGATAACTTTATAATTTTCTTAGGTTACTGACAAACTGTTTCTTAGCTTCGGATGGTCTAATAGAGTCAGAGGGATACTCCATCAATTTTTGCTTTGTGGATGGTCTGTTTAATCTATCTTATCATGACTCCTTTGAGTGTGGCGCCCTATTCGAGAGCAAATGTTAAAATTTGTGGAGTCAGATGTTAGATTTCAAGTTTCTCTTGACGTGGGTGGGTATTGAGGTTTAAATCTTTGTTACAATATATATCGGTAGTATGTCGGATATTGATAAAATAACCGATAAGGCAGTTGAAATATATCGCAATGGATCTTATAACGTTTTTCTCATTGATCATTAAAATCTTAGTGGTAAAGTGAATGTGAGTCTC--ATAAGATGACAGTAAAAATGCTCAGAAGCATAGGACTCACTCATAAGCCGCGTCTCACCATGTATCAGTGTGAGTGTATGCTTGACAAATGGTTTTACTAAGGAGGAAAATGGGAACCAAAATAACATTTGCTTTGAAACTTGGTTTTAGTATAGTCAAGAGAAAATGAATGACAGGCGTAGAACATCAGACTAAAGGCACTTACAAGCATAGTGGGTAATCTAAGTTGCTTGTATGCTGCCTTTAGGAGTATGCGACGACCTTCTCTTATTTCAGAAAGATGAATTGCCATCGAGTGCACGGAGCAAGAGCTATTTTTCTACGAGAGAGTGTGTTACTCTGCTGAAGTAATTTGGTTTTCGTTTTTTAAAGGGTGTGATTCAAGCTATAACGATCTATTTTAGAAAGTGAGAGAGCATATGCGAGGGGGAAAATTGGTTATAGACAAGCACGGTTCGGAACATGGTCTCTAAGTGTCTTTGGTTTCGCGATTGTTGGGGCCATGCAAAGGGGGTTGTAGTCTTTTAGACAACATGAAGAAGATCAAAAAGATCACGGTCAGAGAATCGGGGGCCTTGGATTAGAAACACCTTGTAAGAAGGTCCGATGATGTTTGCTTCATCATATAAAACTTTCGATTTGATGTAAGCAGACTTTGGAAGCGAGCCAAAGAGATGGAATTTCGAAGAGTAGATGTTTCTTGAATGAAAACCCACCGTTTACATTGCAATCTCTCGTAGTAAAAAGAATGGTGTATAGAGAACCGTACAAGTACATAGGAGAGTGTCTTAAGTCCTAGGAATGATCAGATTCGTCACAAAGACAGTGAAGTCATGTCAGTTTAGATACTATACCGAACCTTACTGAATATCATCCCTCGAAATGACAATGGGCTTCCCGCCAACCCTTGATTGTAATCATGTTTGAGATTGTCTGATTCTAAGTCACCGTGTGTTGAATTGAATGTATCAAGAACATGCTATTCATATGTTCGAACTTAATTTTGTATTCGTGGTTTTCAAAATTTTATAAGATGAGATTGACTTTAGTTGTCTCCGATGATTTATCAATGTTGGGCGTACAAGTAGAATGAGTTCAAATCAAAATTGATTGCTGAA-ATGAGGTGTTACTCTGGTATCAGATGATATTATGACTTGGCTTATACAAGATAAGCTTAAATCAACTAGATGGATCCTTCTTCTTTAATTAATGTACATATTAGCCCAAGTCCATATTACACAGTGATGTACTGCTGATATTTCGGATAAGATCCTGATAACAAAAGTAGCTAAATATTCCCGGGGGATCTAATTCGCTTTTCGGTTGGAAGTTGATTTAAAAGGAACTATATTGTGGATCCTATATATATCAGTTGAAGCTCTATGCTAAGTGGTAGAGGCTTAGTAGATATTTCCCCATTTATAATAAAATCTATAATGATCCTTAGTTCCTATTATGACACCAAATCATTTTCACTCACAATATTTCAATGGCAGATCCTGTTAGGCGTTTCATGTCCGTGTGCTCTTAATTCTCATATAGCCAGATCACTTATGTATGATATCCAGACGGTCTGAAACGACTATTTACACCGACATACATGAATGCTCTCTTATGGATAATAGAATGCTAACAAAATTTTTCTTGGACAGTCATTCAGGGGTGTCGTCCATCTATGTCTTTGGGATCATAGTATTCTTGATTCATTGCGGCGTCACTAACGAACATTTAATCTTACAAATTGTAGAATACTGAAATCATAAATGATTGGCTAAGGAGATGGGTTTCTCCATACAGTTAGTTGGGTGTTTATCTGAATATATAAGATCTTATAACGCACTCTCAAGTCCTCTAACATTTCAAACAAGTCATACTCCACAATATGATAGTGAACTGAATCTTTCTGGTAAGAAAGTTCTGACCTTCCTACGTCTGTAATTCTACTGGCACCTTCAATCAATCCTTTTCAAGAGGTATAAATCAGAAACGCTGGGTTTTAGTCCATGCATTACTATAGCCTGATTTAGTTCAAACGTATTCTATCTTATTAACATTTTGATTCTATATTGAATGAAAATTTTCTATGTAAAAGGCTTGATTAGGCTTTTTTTTACGAGGGTTAATACTCTCCATGTTTCTCCAGTGAAAAAGTAGCATCGCTTTAGGCATGCCCATAAAAATTTTTTGTAGCCTTTCTGTAGAAATGTAATCCCTTCTTTTTCCCGACCCCTCTAGAAATTTATTCTAAAATCTTAACTAGCGAACGGGAGGGTAGTTATCCACGGGCAGGTACATCATTATATCTCACACAGTTATAGCAATCTAGAAAAAAGGGGAACAATACCTACGATCACGATGAGTAATGTTATTTTCCTGAGCCAAATTTTTTCAAAGCAACTTCAATTATAACGTGCGGTATCTATTGGCGATTGTAGGAATCAAATATATTAAATCATAGTTCAAGCTTTGTCTCTGCACTTTTTTGCAAATCTTTGTTTTAAAGAAAGTCAGAGTTAATGCCAATGATTCAGAATCATATGGTTAAAAGTTCAGTTAGCGTTCGATATTACTGTAAACTTCTCTATTCACTTTTATGTTAGAGCTTCGTTCTGTTTTATAAATGCTCGGGTTCTTGCTTTACACGTCGCCTTCTACCCTTCTCGTTAAACTATGCTAACTATTTGTGGTATCGACATTATGAGGCGCAGTTGTGTCTATGTGTCTGATTATTGTTGATTCCTGTGATTAAAACTGCAATACTGGTTCAGTTGTTTGCTTATGCCCACTTTGCTACTGTATCCTACTGGACAATTGTATGGCATGAATTTACAGTTACCAACTTTCTTATAGACGCTTATAAATATGGCGAGTCTGTTGGAAACCCTTGCTGTTTATGTTAACCTTTTATGCGTTTTCTCTTATTTGTATGACTCTATGTAGTAAAAGTTTCTGTCTTAAGACAAAACCGATTAAGACCGTTTAGGCAATTGCAAGGATGGCAAATATAGGGACCGCTGCCAAGACTTTTAATTTCCGTGTATCTGGACATGCTGAAGTGGTTGCGTCTGACCTCATATGGGACCGCGACCTTGCACCCTTGAATTTCCGATGTATTTTCCGTTTCAATCTCGACGTCCAAAATTTTGGGTCTTTATGTTCGTCCGCGGTTTTACGTCCTTTTGAAAGTAAAATTCAAACCTTCGCGCCGTGCACACGTTTTTATGGACGCGTGCCTTGTTGGATGGGCACTTCCATGAAATCCTACTTGGCTTTTAATATGAGTTTCTTTGGATGTTTGGCTATCCATACTTGCGGTTTTGTACGCTATTCATAAGCGGGGACATTGACTTGATCCACATACAGTATTGGTTTTCTGCGCTTACATACTCGCCTTTATGGCTAGAAATCGCTATTGATGAATGTAGCTGCTGGCGCTTATGTGTTTACTTTCCTTCCTGTGTTGGGAGAGGGCTTAATATATCGTCCCGACCGAGTAAATTTGTGAAGGACAATAAACTCTTGAGATGGCAGCCGGCATTTCAGACATGCAAGGCCGAACACACTGATTGAACTCAGCGAGCCAGATTGAAGCAACAGGATTGAGAATTCCGAAGTTTAGGCCATTGGCACTTCATATTTCTTGCTAGGGATTATTCAGGGCCGTTTCAATAGAGCTGCTAGGACCACCAATGGCCAGGCCAGTGTTGCCATGTGGCAGAATTTAAGGGAGTGGGGGGTTCGGGATCAATACTCGGTTTTCACTTGCGGCTCGGATACAAGATTCACTTATGACGCATGGGCTTATTTGCGCTTATCTTTGCGGTGTTCATACAAAGCGCCCAATTGCTGTTCAGAGTGATCATTTAACACATTGCGGCTCTGGCTGGTCCTGGTGGCGGCACAGTCAGTTCTTCCATAACATTCTAAGCGGGTGACCAAGAATCCCTCCCAGATTATTTAACGGACTTTGCCACTTACCAGTTGCGAGGGCACCCTTTTACTTAATGTCAATAGCGATTCTACTTCGGGGGTTGACCGTACGGGGCTTGCTACGAGTGCCACACATTGCATGCATCTTTCTATGCGGCAATTAAAACAATGGGATGGCAGGCTAAGAATTTGAGCCAAAGGCCTTACGGCAGGCAAAGGCTTAGAATCTACACTCTGCAGCCATTTCCTAACTGCATTTGGTCTTACATGTGTGCCACAATTATCATCCCCTACCTACTGCACGATAGGACCACTTCTTTTACCACAATTGATGGGGTTCTATGTGGGCGCGCCAGCGCATTTATGTAGGATAGACCACACCGTAAAGACTTTGACGGTCTAGCACGGAGCATATTCCACTAATGGCTGATTTCTGGTTCAAGTTGGTTTAATCAAAGAACATAGGCTTGGCGCCCAGAATTTTCGAACGCATCATTCACCGTTTGCCATGATCAAAACCAGCTTGCCCGGGCACGCCCGGGCACACAGACAGTTACTGGGGGGGGATTGTGCGTGGGGAAGTGCTTTTCCATCCTTGGACGCGATTTTGTCACAATCAGCTTACATCAGTACGTTTATCTCTAAGGGTCTTTGCCGAGTCCGTTATCCGAAAGCAACTGGTTCGTTCCTGGAGGCCGGAGGGGGACTGCAGTTCGCTGGACAGTTTTTGGCTTTTGATTAAAGCATTCGTGTATTTCATTAGTGAAATCATCGAGTTGGGAGATAGGACAGGGTGTACCAATACGGGGAATTGCCAAGTCATACATAAGGTGCTCGGATTTTTGGCCAGCTCCAGTATCATCTAGGTCTCTTTCGCTAGGCTTTTTCTGGGCCATTGTTGGCTTAGTTATTTCTTTAGGGCGGGTATGCAGACTATGATCATGTTGGCCAAAAATTAAGTGCCCGCACCACCAGGCTTAGATGTCAGGCGGCGTGGGTACCATACTCTGGGGATGCACACTGGCTTTTTTGCAGATATGCGTGGTAATGCTTAGTTCCAGTTAGCAGGTTGCCAGACCACACCGCGATTGTTGGATGCACGCCAGATTGAAGCAGAGAATACGAGACGCTTACAAAATTTGCTCCATTGGCATTGCATATTTCTTGACTCGGAACTTTCAGTGCTGCAGGAATTGATCTGGTCAGACCTTCAGTAGCCATGCCAGCATTGGACCCATTGGCACCGCGTGAGCTTACCGGGGGGCCTGGCCGTAAATGCTATCGGGTTACATGTGTAACATGGTTCGACAAGAGACTTAACGGGCCTTTCTTTTTCTTCGCATTCTTATGCGGTGTTCACTCACCAATGAACCAGGTTCTGTTAAAAGCGATCCGCTAACACATTTCGGCTTTGGGTAGTCTTGCTGACGGCATTGTCAGTGCATCCGCTCAGGGGATCGTCGTGAAAATTTTGAGTTTCCCACCCAGGTTGGCCCTTTACGGCATGAACTTAGCCAAACCGATCAGAGCATTTTGGACTCCAGGGCGGACGCATCTACCTCTGGGGTTCACCCAACCAAGTTTGCTACGAATGCCACACATTGCATGCTTATTTCTATGCGGCAATTAAGACAATTGGATGGCAAGATAAGACTTTGAGCCAATCCCCGGGGCGTTGGCGGGCAAAGGCTTAGAACATAAAATCATCATTCATTGGCTGCCTGCTCTTGGGTATACTCTTGTGCCACAATTATCTTCCGCTAGCTTATGCCAGATTACACCAGCGCTTTAACCACACATAATGCGGTTATATACGGGCTTGCCAGGGCATTTTTATAGGATAAACCGACAAAGAGAAAGTTTGCAGATTTGACAAAGAGCATATTCCATTAGTGGCAGCTTTCTGGTTCAACTTGGCTTAGTCAAAGAGTATCTGCTTGGACCCGAAACAATTTATGACCATTTGCCATGATCATCGCCAGGAAACTCTAGGTTGAGTCTTTTCTCACAAGGCCGCTTAAGCGGCGAGATTGTTCCGGTGTTAAGCGTAAGAAAAGAATCCTTTTTACATGGCCGGGATTTTGTCACAGCATGCCTGGTTCAACACACTTATTTGTAAGGGCTTGAGCCGGGTCAATTATCCGAAAAAGATTGGTAAGTTCCTGGAGGCCGGCGGGGGACTGGAATTCGCTGGAGCTTTATTGCGTTTTGATTTAAACATGGTGGTACTTTATGCATGAACAATACTTTGCAGGAAGTTCCATTAAGATCTCACTATTATGGTGTTAGGATATTTGTTAATCTCCACTATAAGGTAAACCTTGGATAAAGTTTCGTTGGCTGATTTTTTTGGCACTGTTGGCACGGTTATTTTTATTCTGCGGGTATGCAGATTATGAACTTGCTGGCCAGACGACCCTTGCAATTATCGTGAGGAAACCGTGCCTTCATGTCAGCCGTTGTGGTTGCCATTTCGTGGTAATTTACTAGCGCTTTTATGCTCACTCGGAATTGGTAATTCCATCGTAAATTAGAACTGATGGTGACCATGGTCGGCTGCCACGAGTTTGAATATCCTGGAGGTGAAGCAACAATGCTCGCCCAGACGAGATGGTGGTGAAAGTGGATCGCTGCCACGATTTTAGGTCGGTTATTTGCAGAACACCGAGATGGCTGCTATGATACACTTGATTCCTCGTTTGTCCTTGTGGCTGTTTCCGCATGCATGCTCTTTTCTTAGTCAAAAAAAATGTTAATCGGACTAAACTACTTCGTGCCCGTTTAGACTTTGTTGGTCTTGCGGCTTTATGAATAACGTTTTCCGAGCTTACTTCCTTTTTCTTTAATACGTATTTGAAGCGGAAGGAAGCTTGGGCGTTTGAATGATACAGACGAAACGCTTAATGGTGTTGGGTTTATATCCACTTTTACGCACTCGTTTATATGCTTATGCGCCCCCGTGAATGAGGATCGGACCGTTCGGTCCTCTTAGGAAAAATATTCGGGCATATCCACTCGCGCATGGTTCATTTACCATTGGAGCGCTCGTGAGATGTTTAAAGGGGCCTAGACTATGTCTCATTTTCTGGGTGCTGTAATGGCGGATGGACTAGTTCGCTGGATCGCCTGATGCGTGCTATCGCCCGTGCGCGCTCGCGTTTTTATTACCATGGCAGGAGTTTCGAGGATCCCTGGATTCGGACTTAATTATATGTTTCAGCGACAAAATCTATCACCTTCAATTTGGGTGCGGGTTTGGGGTCCTTTAGGCATCAGGTCTTGTACTCAGTTATAGGAACACGAAAGATCGCAAGAGGTAAGTTGGCAGAGGGAACTAAAATGTGCGCCAGGTATTGGCGTTATTTCATAGCAGTTAAAATCCGTCTTCATTTTCTGCGCTGCCGTGTGGATTGTTACGCTTGGATAGACATGCTTAACTAAGGTTAATTAACATCGTGTGAAGCAGGCGGTATAAACTGGCGAATATAACGGCAACTGGATGAGTATCAGACGAAGCCAAATTCCCTGACTGCGCATGAGCCCTCACAAGGTAATGGTTCCTGTACGGTCAACGTGTTTAAGACCGGCGTTCTTCGTCAATATCAACGCCTGTGCGGTGGCGGTCATGCCTTAGATTGCGTTTGACCTCGACCGTCTGACCATTGAGCAGGATTTGTATCCTTATACCGTTGGATACAATCTGGGGGTGAGATACGGGGGCATCCAACCGGATTGAGTAGAGGGTGCGGGCCAATGTTTTCGGTTTGTTTTGCGCATTGCATGGTTATGGACTGAATTTTGGAGACGACGGAACCTCTTGATTCCAAATTTGGATCATTTTCTGCGGGTGCTGTTGGTTGGGCTTCAGTACGGTTTAGGCCGGATTGGTTCGACCTAGGCTACGGAAGTCATCGTAACCGCTGGGGTGAGGTTGACCTTGTCCGGGGATGCTCCACAATGCGCGGACTTGGATTTGCGGCTTTCACTAGGTCGCCCCCACGCTTAAAGGTTCGATGGAAATGAACGTCTTCAGAGATGCGCGTTTTTGCGCTTGTGTGCGGACATTGTAGGTCGCACACCCATGATTTTGGCCACCGTACATGGACAGGTATTCACAGAATTACGAAGTAGGCGGCTGCGAAACAAGTTTCGAGCTGTCAAATCCGAAATTGCTTTAGATAATGGAAAACCGCAAGGGGTTTTAGGCGGTCATGAAAGGGAGGATGCGTGGTGTTGGCACCATTTAGGAAAGAGGCGGACTTTGTCGCGATCCACTTTTGAACTTCCGTGTTTGTGAGGGAGGATGTAGGCGAGTCCTTCGAGGCGATCAATAAGGTGACAGTGGGTACGTGATTTAGGGGGACTAAGGGTAGTAAGGACCGCACGTAAAATAGCAGCGGCCATTGGGAATTTGATTGACGGCACTTAATCGAGGGTTTCGAGAGCCAGGGTGTTACTTGGCAGCTCTTGCTTCTTTTTTTGGCAATTGCAGGGCAGACTTTTAGGAGTTTGCGGATGACCGATTGAGCCAGTGATTGGGCTTCAAACTGGGACCACACAGAGCAGTGTTGATAAACTTTATCCTAGAGTTTACCGTGAACCTTTAAGGACTTGCTTGCGGCGGACAGAACACGGTTGCTGTGGCGGAAGCCGCTATAATTTCGGAACTTTGGGCCAGTGCCAGCGGTTATGTTTTGGCGGGCATAACTTTGAGTGCCATTGTCCGAAACCATTAGACAGGTTATTTCTCCCACTGCACCTGGTGGGGTGGCCGGGGGAGTATGAACTTCCTATTGTTCGGGTCTCATTATTCTCGCGTTTGGTTGGGGATTACAGCCTCTGGCCGAACCTGAGATCTTCCTTTTGGTAGTTGAAGAAGAAAAATACACATTTGGATCATTATTTTTGGCTGGGCTTCTCTGTTTAAGCCTTATTGGGGGTTAGAACTGGCCCGGGGGGGAGTAGAAATACAATTACCTAGCCGGATATTTGGTATTCTAATCCCTTGGGGGAGGTGATGTAGGTGAGATTGAGAATATGGGGCAGTTGTTGGTCATTGATTTGGGGATTGCAATTTACAACCTTGCTGGCCGCGGCCTGTTGTCGGGAGCTATTTCTAAGTTGGGCTTGCGTTTGGTTATGCTGTGTTGTTGTTAAAAACGCTACCAGGATTTAGGCCACGGCCGAGCTCCAGCCAGCTTACTTCTGTAGGACACGCTGGGCAAGTGGTCGCCAGGCCACGGTTGGAATATTATCGTCCCACGGGAGTATTTGGGGGAACATCGTTTGGACTCGGCCCTGTTGACCCTAGGGCCAAGGTTGATTAGAGCTAAAAGAATCACCTGCAGACGCGTCGCGATAATACCAGCCCTTGGTCTTAATCGTGGGGGTGCACGAATAAGCGTAATAGTTCCCAGAGTGTTGCACTCCATTGTCTGGTTTTTTTTGTGGCATTTGCAGCGGAGGCCGGCGCGCGCGGTTGAAAGGATGACGGATTGACCGTCTTCATACCCCTAATGATACATGCCTGGAATTACAAGAGAAAGATTTTGAATATGAGATGTTCGAGGACGTTGTTTGTGGTGTCGGCTTTCTTTCCTGGCTATTGCTTGGGGTGTTACGGACACTTGTACTCTGTAACCAGGTTGCAGTCTATTGAGGTGAATTTTACGCGCGTTCACCCGCAAAGTTGCCATCTTTTTTCTTGGGCCGAGCCAGGGATTACCGTGTGCATTGGGGCTTGACTTGTGCCTCAGGGCTTGGCTATGGTTATTTCGCATTGACTGCCGTCGTCATTCGCCTAAAGCATGCTTTCGGCCATGCGTTTGTTCGTTTCTATTACCCTGGCATCGGTGTTTTGCCCAGTTGGGTGCGCATTTCGTTATCTTTTTCAGGTTCAAATGACTTAACCTTCAATATGGGTGCGGGTTTGGGCGCTTCTTGGCATCAGGGCACGTGAAAACTTTTGAGAGGGAGGGCAAACTTCGGCTTAACCACCAGCGAGAACTATCATGTACGCAACGTTTGTCCAATTTGGGTGCTTTCAAAACGTGTTCATTTTATTTTTGTCCGTACGGTTTGATAGGCCTGGGTGTGGCTGCCTAACTCGGCTAGATTGTTCCAGAATCGGCGCGAGACCGATTGAACTTTAACAAAAATCTTTAAGAGGATCGGCTGATGCGCCAGACACCCAGAAACTATTTCCGAGAGTCTCCCGGGAAGCCTTAATTCGGAGACGGGACGTCTTGCGAATATACAGATCGTATGGTATCAAGATACATCCTCCTTTATGCGGTGTTTTGTAGACGGTTGCTAGAGTTTGGAGCCCGCCAAGATATTACGAAACGCAGGATCCTTATACGGCGTTGACCTTGACACTGAGATTAGAGTCTTTAATACATGACGACTACCATTTACGTCGTGTTGCGTCAGGCTGCGTCCACGTTCTTTTGGTCATTCGCATCATTATCACGTAATGCACCAACGTGAAAGGTCAGTCCGCCAACCACACGTGGAGTTTTAACCTTAATCGATAGGAAGTGCCCGGTGGGACACCCTTATGGGTGCATGCCTTTGCATTTCTTCATATTTGAATTAAATCTCGTTTTTGAGGATTCATAATAATCTACCTAACTTTGTTAACGTGTATTTTTGTTCCTTTATTTGGTTCTTCAAGACCGGCGAACCGGCGGAGATAATGCGAACACGGAGATCCCTTGATATGGACGTACGGATCTGTATGGTTATGGATTTTTTAGGTCTATCGGTTGGTCTCCTTAATCTAAATTTAGTTATTGATTGCTAATCGCCTTATCAGAGCTTTTTGCAATTCCGAGCTAGCTTTTAACCATGTGAGTATCCGTATCCTTTTTTTTCTTTGCTTGTTGCAGCGCGTAGTTCGTGATACCATCAACCAAGACAAAGTGATTAACGACAGCTTATGGGTTTTCTATTTGTCTGCGTTTTTTCAATATTTTAATAATGAGTAAATCTGCTTATGCACGCCTTTATCTGTCCACGCTTCTCTATATTAGTAAACGTAGCAAACAAA----GATAATGAACGCACCTGTGCATTTATTCGGTTCTGTAGTTACGGTAGCTTTAACGCTTGGCACCTCCACACTAGGACCTTGAGACAGGGATAATGAGCTTGTTAACTTCTTTGTTCACCTGGATATTTTTGCATTTTTAGGACCCCTGCTTTCTTCAATGCTTTTTCATATTCTCTCACATCTATATTGTTACCTTTATTCTCTCTATGTGGCAGTACAAATTTTATTCCGTCACATAGGTTGATATCTTTGTGGTTCTTATCTTCTCCTGATGCACAAACAAGCTAACAGTTTGATCAACTGTTTAAATACAATGCTATATCTCTACATAACCAAATCTATTCTGCACATCGATACTCTAACTGATTCACTAAAACGGGCCCGTACTCCAACTCTCTGTCAGGCACTTGGGCCATGATTCCACTTATGTACAAGGGAGCACACTTAGCCTTCGGAAAAACTAATTTTCTATTACTACCATAACTTTTAAAAGTCTTTCTACTGTTCTCCTTTAGTATTATTGGTCAACCTGGCCTTAGTTGAAATTGGATCCTTTCTATTTAACTTCAAGCCGCTATGCTCAATTAGGAATAATGACAGATGTGTCCTGTGGAGTCTTTAACTAATGGGTACTCTAAACACGTGACATTATAAGTTCGCGTGATTATTTCCAAATATAGACTGATCCAACATTTGGTGGGAATGTTCTATTGTCCAACATTATAACAAGCGAACAGTAATCAAGGATACTGATCTCTCGGTCAGCAAACTGTGAAGGCTTATTCCGAAATGGATTCTTCTATGATACACTACAGGGATCCTCAATCTCCTGCTATATGCGAATATGCTATTTTACTCACGCCATGATCATTTTATGAAGAGATATGTTGACTTGTTATACTAACCTAGTTGCTGTGAATATTTACCCGTCCTATAGTAATTAAGGAAGAAGTCCTTGGCTTTTATTATGGTATATTTTTAAAAATGAGTGCGTTTATTCCTAAATGGTCCTTACAGTTTTGCCTGCTCGGGGTTTACTTGGATTGCTCTTGCCAGTCTTGGATATCCTATAAGTCGTGAGACTTAGAACCTGGGAATCACCGTCCTACTATGATACTTAAACAGTTAAACTGTATAGGAGTATTTCTGTAGGTATAATTTCGTAGCTCCAAGGGTCAAATACTCTCTGTAGTAGGAGAGTCAATTAATTAACATGATC-----------AATTAAGATCACTCGACCTTGATGAGAGTACACGGGTCAGATAAGTTATCAACAAGAGTACATCTCATTGTCTATGTGCGTATGTGTGAACAAGAGAGACAATAGCCCAGAAATAGAGGGCCAGTGAATGACTATTGAAGACCAACTGCACGTAGAAAACATTGTGCATGTGAGTGCATGTCAGAGAACCAAAGAATCAGTTTGTGAATGCCGGATGAACATAATTTATAAAAGTTATAGTCCGGGATATAAGAGGAAATTTTCAGTATCTATTTTCGTAATTGTCTCGGACTGACTGTTGACAATTAACAACGAGAGTCACAGAAGAACAATGACTCTGTGAAAAATGGACTAATTCAGCAACGGTAAGAAACCGAGAAACTAGGTTGGGAAGATCCTGATTTGGAGTGTGTAACAGTCAAACTTTGAAGGTGAGAAAGAATAAGCAAAGTTATTAAAGAGGTGAAAGCTAACAATCATCATATTGGATAAGGTCAGGAAGAAAGATTATCGAACACGTGAGTTGTGATAAAGAGCATAGCTCTTTTTGACCTTATCGTTCACTAGAAGTCAGTGCAAAAGCATGGAGCAAAGTTGCTGAGAAAGAGAAATTACAACTAAAATTGGAAAACACCGATTTTACAAGGGTATCAGATAGACTGAATTAAGATTGAAGAATGATGAAATATCATTGAATTCACGGTTATTTGCAAGTCTGATTGAATGTCAGTACACTACGCTTTGAGAACGTGTATAACGCTAAGTACTGAGGACAATGTTGTTATGATACAACGGAGATCCGATTCTAAAAAGCCAT--CCTTCAGTGAATTTCTAAGTGTGATCAGCTGTCAATGGATCTATATCTTTT----TGGATGGATGGAACAGGAACCTTCCGAAATGAAATGAATTAATCTAAGAGACTCTGAGCTCCGATTGATGTTATTATCCTTTACTAAGAGAGAACTACTTAGGGCAGCACCAGGTCTTACCCTTTACTTCTGTAATGGTAACAAAAAACAAAAAAAAGATAAATGATTTATGCCATAGACTCTCCAGACTTATTCCCAAAGTCATAATTAATATGGCCTTGATACATCAGAGTCTAGAAATAACTTTCCAAGAGTGAAACGAATGGCATCAGAAGCTTCGAATTTTCCGATGTCGAATGAATAGGATGCTCATACTGGTTATAGTAAATTAAGATTGTGGTCTTATAGGCTGCGAAAATTATAGTTCAAATTAAATCAATAAAATTAATTAATATTTGAACAATAATGTAAACGTGTAAAAAGAATCTTGATAACATCCAATCTCTAATAATTACCCGGATCTTGGAACCGTGGATTGAAAAAACCTTTTTTGAACTTCTTATGATCTTGGACTCTTATAATGATAATGATTTGTCATAATATGAAGCCCGTTTATACGGCAAATGACATACGATTCATCATCCGCCCTATACAATGGGAGAGACAAATAAGTTATGAAACAGGTAGGCTGTTGGTGGAAAAAATACTTTTATTTACACACTTGGTCGATTAGAAATTTAAGATTTGCATCTAATATTTGCTTTTGATATAGAGAAAAAATTGGCAAAAAATCCTTTGAGTTATAAAATTCTGTTAGTGGATCGTATTCTAACCTAGTAGAATAAAAGAATCTTAAAAGAGTAATAGAGGGTGTGAGAATTGATGGGATGATTTATTACCAGACATCATTTGTACGGAATTATGCACCCGATATTGTTGATGAATTGATGGTCATTACATTGATATTGAAATAAGTTTGTCTTACAATTTTAAAATAATCGATGCTTGTTGTTAAAATTGTTGAGACTTAGTGACATTGGATAATGTACGCTCTAGATTGT----ACTCACTCATACACTCTATAACTTTTCGTTAACCATACTAATTTGATGACTATCATGCAAATATTATGGGAAATGGTATTGGCCTGAGATGCAGGGACTCTGTTTGATAGAATTCATCTGTACATGGGGTTGCCATTACCACTAAGATAATTTGATTTTGACCTACATTATCGGGTTGTGTGGGGCTTAAAGCCGT--------------TATAATCCTAAGACAAAGGCAGGTGTTATTACACAGTGAATAAACATTGTACCCAGAATCTTGCCTGATAGGTTTAGAAAAAGTTTTCACTGAACGTAAAATCTGCTTTCAGGAAAGTTATTTGAGTTTTTCCTCAAATTTCTTTGACTCCTCTTCTTTTCAGATATATCGATGGCTTATGGTCTATTGAAGCAACATTCTTTCTGGCCAGAGGCTTTTGACTGGTGAAGCAACGCTTAATCAGGCTTTCTTACCAAACAGGAAGTCTTATCCATCTACAGTCTTTACAGTATGAATCTTAGCTTCATATTTGATAAGTCCACAAATCTGTTGATAAAACCAGTTAGGGGTAAGCTTAAAGGAAATTTACGATGGCCCTCATTGTGCAATCCTTGGGAAACTATATACTATTGCAGGAAGTACATCTAAATCATATCTTGCAGGCTGTAATAAATTTATCTCCTTACTAGAAAATAATTAGCTATTGCAGCAAGCCCAAGGTCCTACAATACGATTAAACCATTATCGCATTAACAAATGATTTATGTGGACTGGTAAGCGGTATTTTATAGTAATACACCAATGTGAAAACGCGATCCCGAAATGATGTAGACCTATTGCTTAGTACTCTCAAAAACTGTTAAATACTTAGTGTGGGTGGTTTTATTAGAGGTCAGAAAGGGGTCTGCATATCAAACGTTGTTAATTTCAAGGAGTAATCAATAGCATAATACTGAGAATGAATAGGTTCTTCAAATTTGCTGCAAATTGCTATTGAAATGAGACTTTATTGTCTCACCATAGATACTCAGATGATTAGAAGTATTAAGTCATGGGTACGGGGTTGTAACGAATATGATACGCCTTATAGGAATAAAAAACTCGGAAATATGTTCTAATAATAACCGTAGAACACGATCAGGTATTAACCAGATCGGAAAGCGATATTATGAGACGGGATCTTTAAAACTTTTATAGAAGCTATTCTGAATATTATAATTATATAATCATGAGTCCGCGGATATCATTTTCAAAAGCCTTGAGAGGCCAGAAGCGAAAGGTAGAAATGAGTTGGCTTAAGGATTGTTTCTATTTTAAAAGTGTTCTATAACTATATTTGACTGCAGAATATTGTCTCGTCTTGAGACATACTATCTAAATCTCAAACTTTGATGTCTTGAAATAGACTTGCTTAAATGATATTCTTTACTAGAGATTCAGTTATGGAGAACTAATGTCATGGATAAATAAAATCGATTGACATTCTCTAAAATAGTCTGGCCATAATCTGCTATGAAGTATTGAAGTGCAAACCATCTTTATACAACCATAACGAAAAATGATATTGTAAGATTTTGGCTTCAAGTGATTGTCTGTGAATATGATATCGAATAAAAAAACCAAATTGTAAAAGTGATCAATTTTATCTGGTAGAGAATAATGGCACTCAATCCAGCCATACCATTGGGATTGAAGTTTCTGTATTTCGATTTTAATAACTTTAAAATAAAGGTATAACGCATTTCTTTCTGGCCTACTAAAACCCTTCTAGATAGAGTCGTTAAATAATCAACCGGAAACGCTCCGTTTTTTCGCCAAGCTCATCATTGAATGAAGTCCTCTGACAGTCTTCGAAAAATACCATTAATTAGATTTTTAATATCATGGAAAGGAAAATGGGAAAAGGCTCAGGATAAGGAAATGAAATTGAGAGAAGATTTTGTTGAGCTGAATACTAGATTTTTGACAATTAAACAAAGGTGTTTGGTTATACCTTTTCTCTAGTGGACTTCTTAGTAATGGGTAATATGGCCGATTTATAATCATGAGATTTCATGGACATCTTTCTATTATACACAGTGACTCGCAGAAATATATGGTAGAGAATGTAAAAACCTGATCATTTTATATGATCGCGAAACACGGGACGTATATAATTACAGCGTTCAATTATTAAGCAAAGGAGATTGTAGCTTGTTGCAAGGTCATATCAGGGTCCTCTTTCTGGCCGCATTCATAATGAGTGATGCTGCAATACATAAGTTTCAGCATTTATTGTGTTATTGAAAATTTCTCGACTAGATTCTAGGTAATTGGAAAAAACCTTTAGGAATATTAGAATTTGAGGGATCTTATGTGATGACACTCTTGATGATAGCTAAGCATCAGCTTTTATGAAGAGTCTTTGTTAATCATATTGTAAGATCATCAACTTACGAATAATGCTTTATTGCCTACTTGAGCTAACAAGCAGTTATTTGTTCTATTGATTTTGCCCACTTTGGATCCTTCCTACACTAAATTGTTTTGATCATTCTACGGCGGATGTGAGTTTGTTAATGGATATCAGTATGCGAACATAAATA------AGATTACATATACATAGATCGAAAAAAAACCTTTTGTATCCATATCATTGGCTATGGAGAAGATCATTAATGTCTTGGGTAGGGGGATAATAAGTTTTTCTCAGAAACTCCTCAATTACATAACTTGGTCCATATAGTTATGGACATTATATAGAGTTAAAAAAATTTTATTAATTTGACCCTTTGTATTTCTTTATGAAATCAAAACTTAAGGGTTGTAGCCGAGGGGACTAGGAGACGGCATCGGCTTCCATAAGGAAGCGAATGCAGAACACTATATCATAAAGTCCTCGAAGGATTAATACCACCGGTCAGAAGATCGGTTCAACAGTATGTAATCATTATAGAATGTGTCTTAAAAACTTTAGAATGCAGTCAGCGTGACACAATTGATTGGAAACCCTATTTGGATGACCGAGAGAAATACTCATCATGGAATGTTGTAAATGATTTGCACAGAAGATCTATTTAGAGATGCCTTTATCAGCCTAAAGTTTTTGGAGTAAGAATGATTCGGACTCATAGAGTAGAAGATAAGTGGTCCCAGACAAGATGTTACCATCAACATTACCGAGACCTTTAAAGATTATATTTTCTCGAGCCTAAGGGTGGGTATGTGACAACTAGTGTGATTCCAGCCAACTGTGAGAGTCACCATGTGACTCAAAGTTTGCACGCCAGTATTTGAATCTCAATGGAGCGCGGAAGATTTACCAAATAATGTCTGATAGGGTGTAATTAGGTCACATCATGCATAAATCAGTATGGATGACTGCATCATCAAACTTCAGACACAAATTATCAATCCTTATTTAGATAATTTGACTTCATATTTTGCAGATCTATCTGCGCCGGCGATGGAGAGTGAGTATATGAGTCATTATGAGACAGTATCATAAATAAAATTTCTATGCGAGATCAAGGGTATGAGACTGGCAGCCTTTATGAAAAAAATTATGGGTTGGTCTCGAACTAACTCTGACTCGGTTTCATTTTAAGCTGTTGAATATGGATGAGTATCACTATGGATATCACAAAATTTCTTAGTCAACGTCATTGAGATAGACAGGATGTGGATCCGGGAAATCATTGATTTAAGGAGGTCAAACTATTTTTGCTCGGGAGAAGCCTGATACGTGGTTCTGACTGATTAATTGTATGTCTCCTACAAAAAATCTTATGAATATAGAGGCGTCAATCCTCAGCTTCTTGACCCAGGTCAGTGAAGACGTCTTTCTTTGCAGCAAATTATTTACCTTAGAATATGTGAGGAACCAATCTTATTGTTTTTTGGAAAAGAGTAGATCTGTTTTAGACTATCAACAATTATGTCTTTATCCAATTCGGCATCCTCGGATTTGTTATGGCAGAGCAAAAAAATCACATCAC--CCATGATCAGAC----CGGACGACAAGCCTTTGGTACTGATGAAACCAAATGTATTCCTAAATATATCTGTTTTCGTGTCTCCTCAAAAAGATTAGAATATAATTGCATAAGAGGCTTAACGCAAAAGGGTTGATGGTTCAGAGCAGGATTAGCAAATCCAAGAAGAGTCATCTTTCATCCGGGAGGCTACTACCGATTTTTCAAAGGACGACATATATATGGGAGTAACAATATTAATAAAAACCAGAGCGGTGGCCAGGGGAAAAAAAAAAATGACAAAACTTTTGAGTACCTTTCTGAGGAAGTAGAATCCACTATGCGCTGAACACAGAACGAAAAAATTCAAGATCAAAATGAAATTGACTTGCCACGACAACTACAGAAAGTTTTGTTGGTCACTGAGCAATTGAAAACGCGTAAATTAGAAACTTCCCCGGTCCTGCGGAAGGTATGGCACTCAGTGCATTTACCTTTGAATGCAACAATCGGAATTTGCAAATATCATAGTAGATTCTAGATGATTGGCCAGCAAAAATTTTTACGAGGGCCTGTTCTTGTGAAAAGACATGTTGATCAGTTTCAAAACGCTAGGAATCCTATTGTTACGAAAAGATGTCATGGTTAGATGACTTGGATGATCGTCCACATACATCCCTTTTCATTTT--CTTTCAGGAAGATCAGATCCTATCAATAAGAATATCTAGTGTGATAAATAGGATCCATTTAAAATTGTATATCATTTTTCAAGGTCATCACGTGAAATTCCATGGAAAAGATAATAAAAGTCCCAATCAATCGATTGTGGCCTTAGAAAGCCTCAATCAATGGATTTTTTATTTCCTTAAAATCTATCGACTGGAATACTTTGCACTGCATT------CAACGACTTCAGCCTAATTTTTAAGGTGAATGGAAATT----TATCCGTCATCATACACATTGATCATCATTGATTGTTTTCCCTCCATTTTTGAGAAGTTAAAAATATCTGGCGTTATTTGAATGATTAAGCAAACAACACCCAAATGGTCAGTCAATGTCAGTGTTTGAGAAACATGGTAGCTTTTGGCATCGGAGAACGTCTGCCTTTGGGAACCTTCGAGAGTAATAGTAATTAATTGAAATGAATTGTGTAAAGCGGTCTCAAAGGGACGGGTAGGGGCTTGATGTTAAATGAGATCCGAAGAGGTGGGCTGACGATTAAAAAAATCTGAATCTTGGATCTGATGTGTGGCAATAAGGCAATCTACTTTGGTATAGACCAAAGTTTCATCCAGGGGCGACCTATAGCTAAGAATATGACTCAAAAATAAAGGTGGTTAGAGTGAAGTTATGTTTTACCGCGACAATGATGTGCAGGGACAAGGGCCGTTGGAGAAGACTTTCCAGCGCTGTGGAAAAAAAGATTCGATATCAATTCAATCGAGGATTTCAGAATGTCAGTTAGAAAGAGTCCCGGTCTACGTTGTGAAGCCGAAGGACGTGTCGGGGGAGACCCGTGTACGATCAAGATAGACGCTTGAGCACTACACATCCTGGAACAAAGAGATCATCGGGGGAAGAAGTATTGTCCCCCAAAATATTGTTTTCCTTAAGATTCCTGTAACAGACATATTATGCAGAGAATGGACTCATTGAAAGTGTGAGCGGATTATTTGCATGTCTGGAAGGATCTAATGCTCTATTCCTCAAGGTAAGTTTATTTCAATTTCTGACTCTGTTTTACAAACTGTATTGTTTTATCACAGTGGGAAAAATCTATTTTGTCTAAATAACACTATCATACAGGCTCATAGGCTGGGTATATTTATAAAAGGTTGCGTTGTACGATGGCCCTCAAACGGATTATAGTTGAACTGGACAAAAAAACAGGGATGACGTTTCGAAGAATCGCTTGTGAAGAAATACTACTGAACAATTGGCGGTTAAATTGCAGGTACTATTTTGTCTCTTATAGACAAAAATCACCTTGAAAGTTCCTTGGATTCACATTGTTATCATCAATGCAACCATTTCAATTTCGTTCACGACATACCTTACTCATCGATATTTTACAATATATCCATTGTAGGTGTCTGCATTAGAATCGGATGGAAAAATAATCATGGTTCGATTGTCACCAAGTATATCCTTGGTTCAAAAAAAATATCCAAGTTAAAAAACAAAATAGAATATTCAGATATTAAAAAATTGAATCCCCTGCTCAGG----ATTCAGTTAAGTTAAAAGATCATTGTCAGTGTATCATTGGATCCAAGTATATAAAGTGCCGGAGATCAAAATAAGTGATTAAAAAAATGATGTTGACGAAATTACTTCTTCCAGATTCAAACTACGAGCCTATTTTTCAAATTTACCGCAATAAGATGATTCATTGAAACATGAAAGCTTTAATACTAAAACAATCAAAGATTAATAAATTCAGGGTTCACGAAAAATTCGGTTCAAGGTCGAAAGCGGTTCCTAAACCTTGACTAATTATATGTCCATCATTGACTTCATGGTATAGCTCAATTGGTATTTAACGG--AAAATGCGGTACGAGACTGTTCAAAATAGCGCTGGGCTTACGGATACTATAAGGCTGACCGAGTATTTGAACAACGGTCCGGAAAACCAAATGTTTGCTAAAAAAAAAAATGGTTTATATGTTTCAAAGAAATATTAAACTTGTTCCCGAAACCAGGGCACAGTAGTTTATCAATATTAATGGCTGATACTCTTTTGATGGTTGCTCGCTTTCCGACCGCAATATTACATGAATTTTATCATGTGTTATAATTACAGTATGCGCAACCGAATTTTTCGCGAGATAAAAACCTGACTTGTTAAATCTTCATCA------CCCTATAGAATGCAAAATTGCCTTACCATCAAATAAGATATCATAATATAATGTACGGTC----GTTGAATAATAATGTATCTAAAATATCGGTAGCTAATGGTGGATCTTTCTACTATACCCTTAGAACCTATTGATGAAAGATGTTGATACACTCTATTCCTAAATTTTTAATTTTTAGAAAGTTTTCAAACTGGAAAATGAAAACACAAATTTTGTTTACCTAGAATGAGGATGGAAGGCTATGA----------ATTTTAATTAAAGGTCGTGACTGTTAGATCATCTACATAAGATTCTGATTTAGCGATGGATTTATTTTCTCTCTGAGTTATGCAACGAAGCTGATAAAGATCGCGAAATTTGGTATTAGGAATGCAAACTTACGGATTGTCAGTGGATGAGTTTGTCGGTAGGTCAGTGATACAAGGATTTTATTTAACAGTTCATATCTTTTGCTTTCAATTAGAGTGATGTTCTGGCCCTCCGTCTGTGATCGGGTCAGAGAGGCGCATTCTCTAACCCACAGAACCTTTGTCATATGATAAGTTGAAGACAAATCTGTAAGGTCCGTTCGAGAACCACATAGACTTTGCGAGTGTTATATACTTTTAGGATTACCCTTGCAATATGAGTGACTCGAAAAGGGTTGAGTGCAGGAAGTTGTTAGGGAGAGAGGGAAAATGAAAGAAATATTGTTGTGACCC----------------AAAAAAATAGCAATTTGCGTGGT------------------ACAAGGAATTATGAAGTAAACCCACGGGATGTCACTCAGCTTATGAGTGTTTCGCCGAGGCGGACTACATGAACTTGATACCGAACTATTGTAATGTTATCAGTTGTGCAGGCGCAGACAGTGGAATGTCAAATCATCGTCATTTTCGAAAGAAACAAAAACAGGGCTTTAATTAATATCGTTCCCATAGTAGGGATTCGCAATTGAATGACAAAAACATTACTAGGAGTTGGGAATTTGGAAAGTAAGGTGTGCTATTGCAAAAAATGATAGTATAAAATATTGTGGTGATTTGAAGCAAACTGTAATGTAAATTGTTGAAGAGTGTGAAGAAAACGTGAATGTGTCATCCACAGAGAAAGTCTCGAAGGGTTTTTGTCGAAAGATGAATTTTAACGTCTGTATCATTTCCTGAAAGTGTCGCTAAGAATGTCGGTATTAAGAGGGGGGTTTAGGAAGCTAATGCAAAATGAATTTATGTAGACTTTAGTGAGCATACTATACAAAATCGAAATTAGAGAAAGGGATTACTTTTAAGTAGTAGTCATCGAGAATTTGGGAGTTACGATTTTTGAGTAGCACAGAATGTCCTTGTCAATTTAACCTTACAAGACTACCCAAATACGAGACTAGAAGTTGGATTTTTTCAGGCAGACAACCATCTACACAGTTTATATAGGCGGACTTCTTCCGGAGACGGCATCACAGAGTTTGAATGGGGGTTGTTGTCAGCGTGGTTTGAACAGTAAGGCTATCTGTATTTATGAGGCTATTGTGAGACAGAGCTTCGATAAGATTTCATAGACTAATGAAGACTAAAGGATTCAAAAAATATTCTCTGGCGTACCTTTTAGTTATAGATCTATGGTGAATTCATTTCTGTAAATTGAATTTATTCGTTCGCAACGTTTTTCACAGGACGAAGTTTCTTGGATGGGTCCTTATACTCTTTGTGTCAAATTGTGATGAGTATGTTTGTCATCGTAAAAGAGAAAGGTTATTTCTTGGATTCTGAAAATCTCCACTCCCCATCCTAAAAGTATCATCGCAAAAGAGTAAGGGTATTTGTCTCTGCCTTTAGGCACAAGCCGGGACATCCTGATCTATGTGGATTTATAACGGACTGACAAAGTGTGATGGCTTTCTGCTGACAATGAGATTTA"/>
                    <sequence id="seq_Jan19-53_Schefflera_actinophylla_CANB874342" taxon="Jan19-53_Schefflera_actinophylla_CANB874342" totalcount="4" value="ATGTACATCGGCGAGAATAGAAATATCGGACGATGACATAAAAGGAGTAAATGTAAACGGACGTCTCAGTGGGAGGATGCCGATCAGGCTGAGAGTATGCGGGATTGTGATTGAGAGGACGTGGATGCCTAATTGATCAAAAGTGGGTGTTTATGGGAGGTTCTATCAGAGGAGTCGTAAGCACGGAGATGCCAATCCGTAGGAGCTATTGGCGGTGTAAGCCTGCAACCATGAGGAGGGGAATTCGCTCGATACGTTATGATCCCGCCCGGATATTCCGCGTCGTTAGACCCTCAACGGCTATGCGTGATCATATCCATGGCGGGCACGGATTATATGGGAAGCAACGGAAACGCGTGCACGAACATCTAACACAGGCAAAGTATTGGTTAGTGCATGGCAAAGCTCTCGTGCCAGTGTACACTTCAGAAGGGGCATGATAACATGTGTGCGAATGCGATCCCGCACTTCATACTGCCCTAACGGGCGCCTGCGATATTATTACGGACGCAACTCATATTAGAGACCTCAACAGCCAGCTACGCAATTCCTCTTTCGAGCCCCGGCGGAGCTACCGGGAGTTTTATTCATCCGCTTTGAAGGCGCAATTAGTCCGTTGGGAGGAGATACGCTTCCATGTGAACCATCGGGAGTTCGCTAATCCACAAGTATTCATACGAGGCAATTTTTTCGCGACTTTAAGCGGATAGCCGCATAAGTGGATTCGTTCAGGTGGTCGCGCCAATAAGCATAACAGTGCGGAATTAATTGACTGCCATTGCGATTGAGCTTGCCATTGCTCGACTGAAAGCACCAAACATTGCAGGGCACGTTCGGATTCTAACATCCATCGCCCCTGCGTGAGACAATATACATTAACGGACAAGGTACTGATCTTGAATGGCAGTAGAATTCTGTGATTCGACTACTAAACAAAACCAATTCAGAATATTCTCACAAATTTACGAGAGCGAGCCTTTAAGAGCATCAGACAACGACG--TTATCTCAGACAGCTAATAGATAACCACACTCGGTCGGGTTCACCTGAAAAAAACTGGAAATACCAATATGGCCGTCTGAGTGCTTCCCCGGAAATCCAAATTAAAGCCTGTGTAAGGCGGAACGTGGCACAATAAGTACTGGAGTCACATTTTGGAAAACGGTAGGCGTGCATAGGCACGAGGCTACAGGGATGAGTATGAACGGGCCCCTAGGTCCGTGGGGACACCTGGCGATTTAAGTCTGGGACCGTGAAATTGGCCGTGAACCGACACTCCCATCAAGTCGCCCGCTTATCATTGAACAATTTCATTTGAACGGATAAGTGTGACTTTGCCCTACGCGGGGGAAATGGCTTTGGGGGCGGGTGGAAACGTCTATATGATTATAAAAATGCAAGCCAGGGGGTTCGTTTGGGGGTGGGACGACCGGAGGAAGACTTAATGAATAAGATCGGGTATAAGACAAAATGCGATCAAGTGCCTGTTAGGCAATAAGACCCCGGGCCGATAGGTGGTTACGCCTACATGCGATATTCGGAGTAAGACAGAGTCTCTTTATGAAAATTTCGTTGTCAGCGGTCGAGTTCGCTTTTGGAGATCCTCGCGTGGTACACCACCTAGACGAATGGACTTCAGAAGATACTCACAAGAGGTCATACTCATCAGCGTTAGTCCGCGAGATTACGACCGCCCGCACACTTGCCATTGAGCACACGTCTTCAGGGTTGCGCAAGGATTACCGCGTGACCTTGATCACTCACATCTCACCCGATGTGGGAGACATAGAACGCCAAGGTAACAACTTCACGTAAAGACTCAGAATATGCATCTGGTTGAGATTTCGAGAGACGTTACGTGCAGGCCGAAATGACGTTTTTCCACCTTTTGTGCGAGTTTACGGTCCCGGAATAGTGGTTGCGAACATAGGGTTCATTATCTTCGGGATTGAGGCTCCGACAGCTTTATTGTGGAAATGAGAGCACGCAAGCATAATTGAATGAAGAATTAAAATGATACTTAACTTGGTCTACCCAACGACGTTGGATCAAGTAAGAATATTTTCACAAAAGGCAATGGGTTTCCGACAGCTCATGCACGCGTGAATGGATTTAGATCGCTAAGGCATGTTACATGCCTATGGGGTTGCAGATGAAAAAGAATACGTTTGTAAGAGCGAAAAGAGGAATGATCCAGAGCCACAACCTGAATGCGAGCAATTAGAAGCGAGGAAAGCAAAATGAGCAATTGCCTCGCGGCAGACCGGTGAACATAAGCATTCGACTGTGGGTTCGATAATAAAAGTACGATCTTGTTCTTGGCATGGCTCGCGGAGTTGGTTAAACGAATTTGCACAACTATAACTAGGTGTCTGGGTTTATTTTTGGAAGGGTTAGTATTATAATATGAAAAGGGTTTGATCTTTGAATCAAAAATCGTAAGGCCTTAAAGTGAAAACCGGCGGCTAGAAATGAATGAACAATAGTTGGTGATGAACCTAGTAAGGAAAAGGGATTTTTATCACTCTAGCTTGAAAATAAAATACAAACAACTTTATTTAAAAAAGGCGTTATAATCGAAAAGTTTCAAAACCTAAAGGCTTAGACTTGGTGTGTTGACACAGTAATTAGTCCTCGTCCATTTGTTCTGGGCGTGAAAATACTATAGTGATCATGTTCTCCCTCCTTTTCTCCGATGCTTAGGTTCTCTTTGACTGATTGTAAGTCTCTCGGCAACTTAAAGTTCCGGAAGCCAGCGAGGAAATAGAGTCTTATGTTGTTACTTTTGAACTTACATTATGCTGTTTACATACATTTATTCGATCTTTTTAATGATTTTACCGTCCTCACCATAAAGGTAACATTACCGTTGAATAGCAAATTCATGGAATAGAGTTCAATCACGCAATATTTTCTCTGGTTTATTCTTCTATAGCCACCCTTACTTTGGACCAAACCTCCGCCGCGTAGATTCTCAAATTATTAATCTTGAATTGGTAACTAATTGAAAAAATGTCTGGTTCTTTTTGACTTGTTTATTTTTTTTCTATGGCAGACGTTTACTGGAATCTAAATACTATGGAGTACCCACCCGATATTAATCTCTTTCTTGCTTATCCGCATGCAATTCATCGGTTTCCAAAGGATAGTATTCGGAAATTTAACACTCATCTTTACCTTACTCTAAAATTCCAAGCCTACATAGTTTGATTTCGAATTATACTATAATATATTTTTTTTTTCTTATACTCATGTTCTTACTTCTGTCTTGATATTCAGTGTTTAACTTTTTTTCACTTACCCGCTATTAGTAACCTGAGGCATATGATGCAAAAGAACATCCTCTTTTAATTTCACTTATATTTGCCGGGGTTCTTCCATTATAAGTTGAACTGGTTCTATGGGGATCTGGAACCAATTTTTGATGTTTAAAAAGATTTTAAAAATCTAAATAAGAATCTTTCTGAGAATGTCAGAAACCGAGCAATTAAAACTTGTTAGATCACAAAACGTCAATCTCAGTAACACAGATGTTCATCGTTTGACTCCGCAATTATCGTTCTTTTTAGTGTATCTTTGGGTATAAAATTTTTTTTACCTGGCTAGAATCTAATACTAGTACCATAAACTTTCTTTTTTATACTATTTGTTCGATCATCGCCATGTGGAATATTTTGCCTTCACAAATTTGATTTTATATATAATTTACTGTTTTTCTCTTTCATCTTTAATCATTTTAATTGGTTTCGTATTAATGTTTCTCGCATTTATGTTATATCATGATATGATGAGAATCAAGAATTAAGTAATGACTAAAAACACTCTAATCATTTCTTAGAGATTTATCATTCTATATATGTTAATGAATGACCTTTGTGAAATCGGTATACATAATCGTTATATTTGAAGTTATTCTGATGATAGATAAAGATATTGTTTTCTCTATATCTACAAATTATTTGGGGCACATATTGATCTAATGTACAAGGGTTCATCTTTGAATTCATTCTTAAAT----ATACTCCTAAAGCAAGGTATAAACTATATTAGACATTATCATATTCTTTTAAGACAATTCAATTATTATTGTAAGTATATACCACCATCATTGAATCTGTTAACTTTGCACGGTAAAATCTCTCTTGATTATAGATCTTTCACAGATGTATGGA------TCTCAATAACCGTCTCTTTCAAAAAATAAGATATCTCTCTAATATCTATTAGTAAACAACCTCTCTCTTTCGTACAACTCTATTAGCCACACTCTGACCTTTTAAGATAATTCATGAAATAAAATTTTAAA----TCTTTTAGCTTTAATCATTATGTGTGAGATCTTCTGATATTTGGATAAGAAACATTTCCTCAAAGGCGCCTTTGTGAAAAGGCAATACTTTTATTAGGAAGTATTTACTGGGCTAACGGAGGTCGTTAACAATAACATATCCTCACTTTGGCATTACAGTCGGGTAACCTCATGTAGCGTAATGTAAAATCATTTATTATATCTTTATAGTCATCTTTTTCATTTTCTTGTTGACATGCTAACGAATTGTACTATGGGATCTTTGTAGCGTTGGCCATTACAATCTATTTTTACGATTGGGTTAGCGAATTTCTATATATGTGACCCAAAAAAGGTTGATGATAAGATTATTGATTCTGTCTGACTTGCTGTAAACAAGTCTTAGTCTTTTGAAGATGGCCGGATCTGAAAATCTTCGCGAAAAAATTTTACTGCCTTCAGACACTCCCTCGAGGGTAATGAGGGGTTGGATTGATTTTTGTTCATATTGCCATATAA------------GATGTATAATCACAAATAAACTTCATCTTTTTGATGAACCTAAGAGTAATGGTCTAGGTGTTTCCTTTTTCTCTTATAGATCCATAGTTATATATTTTGGTAAAGAAATACTCAGGTAAAAAGTTTGACTAAACCCGGCTTGGATTTTAACTTACAATGTCAAATATTTTAAAGATTTTTCACGGAGAATCTGTTATCGTTCGACACTTACATTCACATTTATAGTATTATATTCTTTGCATACTTTTTACCATTCGTTCGTTTTTTAGGTTCCTTCAGTTTCCCCTTGCTTTTTGCAGCATGACAATATAAATCCTTTAGTGTTAGACTCTCTAACATTGTATAATACATACTTAGTTGTACATACTTAATTACATTAATAAGTGTAAGTGAGGCGTAAATTGTTTTGGGTGATTGTGCTCACTAAGGTTACATTTCAATTGTCCAGCGGTTGGAATACTTTGTTACAGAGAGAGAGATGGAGAGTTTCAACGATTTAGTAAAATTGTTATTTCGTGTTATTCGATCACAGTTTTATATTGAAGGTCTTCTGGGGTTGATCTTTATCGTCAA----TCGTCTGGATTTGAAAATAAGGATAAGATTGAAAAAAAGTACTTATAATAGTAAATTTTGTCTATCATCTACAAAAAATGATTACAAGCAAAAGGCCACATAATCTGATGAATTCTTACTATTTCCGCATCATATAAAACTTTCCACTCTTACGTAAGTTCGCTTCGATTGTATTTTGGATTCAAAAATAATCTATCTATTGGATTTCATTCGAGTTAGTCGATACAAGGCAGGAACCTTATTTGATGGTAAGACAAGGCACGTTGTACATTCAACCTTTTTAGTTGTCAGTTTGTGTTTGTGTGAAGGTTTCTTTCATGGAAGATTCGTGATAGTGATTGATTAAGAGTTAATTCGGCTACTAATGTGTTAGTTTGATGCAAAGGGATGGATGTTTGAGAGCCGACTGACTGTTGATGCTTTATTTTGTGTCTTTGATGACAGATCAATAGGTAGGCCTAGTTCTGACTATTGATGAGTATAAATTTGAAATTTTTTTTTTGTATCTCATAAAGAGCATTCTCATTTGTAAGTATGAGCGTGAGAGTATGACGGTATGTTATAATTTCTACAAAATAATCTACATCATGATTGTGATAGTGAGGACGAATTCATTGGTGAAAACTTCCTCACTCAGTCTAGTAAAGAGGGACTCTCTTTCGAGGAAAAAATCTCTCTAGTGGTTTCGATGTTATGTAATAAGCAGATTTTGACATCGTTATCGCAAAATACATTTACTTCATTGGTGTTTGACACATATGTTTTTTAGATTGCTCTGACGCCACTATTTATAGTAAATAATATATGTGAATGGGTCTGTTTATGTATTTAGTTCTGTCAGATTTGAATTTCGTTTAGATTTTCATATTTAGTAGATAGTATATTTATTGAACAATTTATTTTGGATAGCGAAGTTTGTTCATAAAGGTTTGTCAACACTGTGGGAATGTTCCAAGGGTTGAATATCTGCGGGTTTGTTATATAGAATTAGTTTTTTGAAAAGTATTCGATTCAGTTATCAAAATCATACTGATTTATATGAGAATTTTATTGTATTGTTGCGTCATATTGCGTGGGTGTAATTGACATCCTCTCTGATGTACTGTGCAGGGGGCTATCTATTAGTCTAACTGTGTATAGGAGAGGGAATTTCTGAGTCGCTATCTCTTCAAGCACCTCCAAAGATTAACTTTGGAGGAAAAAAGATATAGAGTATTAGCCTGTCAAAGCATAGAAGTTAGCTTTCAAAGTTCATGGTTTAGAGTAGTTAGTAGGGTTTTCAATGTTATTCTTGATATCTGTTTTGAAGTTATGTTTAGATCGATCGTATCTTAAGGAATCTGTGATTTTCAAGAAACCGATAGGTTTAGGGGTTAAAAGCTGGCAATACAAAGTTTTTATAGTAACTTTCTTTGTATCGCTCTGTTTTTTGTCAGGTGAATCTATGTATTGTGTTTACAATTCGAAAAAGTTGTTAAGGGATAACGATTTTAGTTCAACTTTACTATTTGAGACTTAACGTCTTTCAATTC------AAATACCCTCTTTAAATTCATGG----TAAGAGTTGAAAGATATAAATTTCTTATAACTATAAAAGATATCTGAATGTTTTTTTTAAGAGAATTCAATGTCGATGAAAACACAACACCTTATATATACTTTTGCATAGATATTTTATTCTTTGATAGTATATAGTATTCTAACTGATGGTCATTATTGTCATGATCCAGAATC----TTCATCAGAGAGGATTGGCAATATAAATGTAATCGTTAAACCTTACTCAATTGATATTAAAGTTGTTGATTGGAAGTGCATTTTAGTATAAGTTTTTGAAGTTAAGCTCTTTATTAACCGTTTTATTTGCAATTGGCTAATACTGTTGTAAAAGTCTAGAAATTTTGGCAAAAAAATGTAATTGTTGTGTTATCTGTTCAAGTGTTTTTGAAATCTTATGGGGAAAAGATGGCGATAATTTTTTTGTAACAGAATGTGAATAAATGAGTGTGTTGATTTTTGAGTGAATACAATTGAGTGCGGCCACTTTTTTCTTCTGTTTGTTTTGATAACTTTATAATTCTCTTAGGTTACTGACAAACTGTTTCTTAGCTTCGGATGGTCTAATAGAGTCGGAGGGATACTCCATCAATTTTTGCTTTATGGATGGTCTGTTTAATTTATCTTATCATGACTCCTTTGAGTGTGACGCCCTATTCGAGGGCAAATGTTAATATTTGTGGAGTCAGATGTTCGATTTCAAGTTTCTCTTGACGCGAGTGGGTATTGAGGTTTAAATATTTGTTACAATATATATCAATAGTATGTCGGATTTTGATAAAACAACCGATAAGGCAGTTGAAACATATCACAATGGATCTCATAAAGTTTTTCTCATTGACCATTAAAATCTTAGTGGTAAAGTGAATGCGAGTCT--CATAAGATGACAGTAACAATGCCTAGAAGAATCGGTCTCGCCCATAAGCCGTGTCTCACCATGTATCAGTGTGAGTGTATGCTTGACAAATGGTTTTACTAAGGAGGAAAATGGGAACCAAAATAACATTTACTTTGAAACTTGGTTTTAGTATAGTCAAGAGAAAATGAATGACAGGCGTAGCATATCAGACTAAAGTCACTTACAAGCATAGTGGGTAATCTAAGTTGCTTGTATGCTGCCCTTAGGAGTATGCGACGACCTTCTCTTATTTCAGAAAGATGAATTGCCATCGAGTGCACGTAGCAAGAGCTATTTTTCGACGAGAGAGTGTGTTACTCTGCTGAAGTAATTTGGTTTTTGTTTTTTAAAAGGTATGATTCAAACTATAACGACCTATTTTAGACAGTGAGGGAGCATATGCGAGGGGGAAAATTGGTTATAGACAAGCACAGTTCGAAACATGGTCTCTAAGTGTCTTTGGTTTCGCGATTGTTGGGACCATGCAAAGGGGGTTATAGTCTTTTAGACAACATGAAGAAGATCAAAAATATCACGGTTAGAGAATCAGGGGCCTTGGATTAGAACCACTTTGTAAGACGGTCAGATGATGTTTGCTTCATCACATAAAACTTTCGATTTGATATAAGCAGACTTTGGAAGCGAGCCAAGGAGATGGGATTTCAAAGGGTAGGTGTTTCTTGAATGAAACCACACGGTTTACATTGCAACCTCTCGTAGTAAAAAGAATGGTGTATAGAGAACGGTACAAGTACATAGGAGAGTGTCTTAAGTCTTAGGAATGGTCAGACTTGTCACAACGACAGTGAAGTTACGTCAGTTCAGATACTATACCGGATCTTACTGAATATCATCCCTCGAAATGATAATGGGCTTCCCGCCAACCCTTGGTTGTAATCATGTTTGAGATTGTCTGATTCTAAGTCACCGTGTGTTGAATGGAAGGTATCAAGAACATGCTATTCATATGTTCGAACTTAATTTTGTATTCGTGGTTTTCAAAATTTTATAAGATGAGATTGACTTTAGTTGTCTCCGATGATTTATCAATGTTGGGCGTACAAGTAGAATGCGTTCAAATCAATATTGATTGCTGAAAATGAGGTGTTGCTCTGGTATCAGATGGTATTATGACTTGGGTTATACAAGGTAAGCTTAAATAAACCAGATGGATCCTTCTTCTTTAATTAATGTACATATTAGCCCAAGCCCATATTACACAGTGATGTACTGTTGATATTTCGGATAAGATGCTGATAACAAAAGTAGCTAAATATTCCCGGGGGATCTGATTCGCTTTTCGGTTGGAAGTTGATTTAAAAGGAACTATATTGTGGATCCTATATCTATCAGTTGAAGCTCTATGCTAAGTGGTAGAGGCTTAGTAGATATTTCCCCATTTATAATAAAATCTATGATGATCCTCAGTTCCTATTATGACACCAAATCATTTTCACTCACAACATTTCAATGGCAGATCCTGTTAGGCGTTTCATGTCCGTGTGCTCTTAATTCTCATATAGCCAGATCACTTATGTATGATATCCAGACGGTCTGAAACGACTATTTACACCGACATACATGAATGCTCTCTTATGGATAATAGAATGCCAACAAAATTTTTCTTGGACAGTCATTCAGGGGTGTCGTCTATCTATGTCTTTGGGATCATAGTATTCTTCATTCATTGCAGCGTCCCTAACGAACATTTAATCTTACAAATTGTAGAATACTGAAATCATAAATGATTAGCTAAGGAGATGGGTTTCACCATACGGTTAGTTGGGTGTTTATCTGAATATATGAGATCTTATAACGCATTCTCAAGTCCTCCAACATTTCAAACAAGTCATCCTCCACAATATGATAGTGAACTGAAGCTTTCTGGTAAGAAAGTTCTGACCTTCCCACGTCTGTAATTCTACTGGCACCTTCAGTCAATCCTTTTCAAGAGGTATAAATCAGAAACGCTGGGTTTTAGTCCATGCATTACTATAGCCTGATTTAATTCAAACCTATTCTATCTTATTAACATTTTGATCCTATATTGAATAAAAATTTTCTATGTAAAGGGCTTGATTAGGCTTTTTTTTACGAGGTTTAATACTCTTCATGGTTCTCCAGTGAAAAAGTAGCATTTCTTTAGGCATGCCCATAAAAATTTTTTGTAGCCTCTCTGTAAAAATGTAATCCCTTCTTTTTCCCGACCCCTCTAGAAATTTACTCTAAAATCTTAACTAGCGAACGGGAGGGTAGTTATCCACGGGCAGGTACATCATTATATCTCACACTGTTATAACAATATAGAAAAAAAGGGTACAATACCTACGATCACGATGAGTAATGTTATTTTCCTCAGGCAAATTTTTTCAAAGCAACTTCAATTATAACATGCGGTATCTATTGGCGATTGTAGGAATCAAATATATTAAATCATAGTTCAAGCTTTGTCTCTGCACTTTTTTGCGAATCTTTGTTTTAAAGAAAGTCAGAGTTAATGCCAATGATTCAGAATCATATGGTTAAAAGTTCAGTTAGCGTTCGATATTACTGTAAACTTCTCTATTTACTATTATGTTAGAGTTTCGTTCTGTTTTATAAATGCTCGGGTTCTTGCTTTACATGTCGCCTTCTACCTTTCTCGTTAAACTATGCTAACTATTTGTGGTATCGACATTATGAGGCGCAGTTGTGTTTATGTGTCTGATTATTGTTGATTCCCGTGATTAAAACTGCAATACTGGTTCAGTTGTTTGCTTATGCTCACTTTGTTACTGTATCCTACTGGACAATTGTATGGCATGAATTTACAGTTACCAACTTTCTTATAGACCCTTGTAAATATGGTGAGTCTGTTGGAAACCCTTGCTGTTTATGTTAACCTTTTATGCGTTTTCTCCTATTTGTATGACTTCATGTAGTAAAAGTTTCTGTCTTAAGACAAAACCGATTAAGACCGTTTAGGCAATTGCAAGGATGGCAAATATAGGGACCGCTGCCAAGACTTTTAATTTCCGTGTATCTGGACATGCTGAAGTGGTTGCGTCTGACCTCATATGGGACCGCGACCTTGCACCCTTGAATTTCCGATGTATTTTCCGTTTCAATCTCGACGTCCAAAATTTTGGGTCTTTATGTTCGTCCGCGGTTTTACGTCCTTTTGAAAGTAAAATTCAAACCTTCGCGCCGTGCACACGTTTTTATGGACGCGTGCCTTGTTGGATGGGCACTTCCATGAAATCCTACTTGGCTTTTAATATGAGTTTCTTTGGATGTTTGGCTATCCATACTTGCGGTTTTGTACGCTATTCATAAGCGGGGACATTGACTTGATCCACATACAGTATTGGTTCTCTGCGCTTACATACTCGCCTTTATGGCTAGAAATCGCTATTGATGAATGTAACTGCTGGCGCTTATGTGTTTACTTTCCTTCCTGTGTTGGGAGAGGGCTTAATATATCGTCCCGACCGAGTAAATTTGTGAAGGACAATAAACTCTTGAGATGGCAGCCGGCATTTCAGACCTGCAAGGCCGAACACACTGATTGAACTCAGCGAGCCAGATTGAAGCAACAGGATTGAGAATTCCGAAGTTTAGGCCATTGGCACTTCATATTTCTTGCTAGGGATTATTCAGGGCCGTTTCAATAGAGCTGCTAGGACCACCAATGGCCAGGCCAGTGTTGCCGTGTGGCAGAATTTAAGGGAGTGGGGGGTTCGGGATCAATACTCGGTTTTCAATTGCGGCTCGGATACAGGATTCACTTATGACGCATGGGCTTATTTGCGCTTATCTTTGCGGTGTTCATACAAAGCGCCCAATTGCTGTTCAGAGTGATCATTTAACACATTGCGGCTCTGGCTGGTCCTTCTGGCGGCACAGTCAGTTCTTCCATAACATTCTAAGCGGGTGACCAAGAATCCCTCCCAGATTATTTAACGGACTTTGCCACTTACCAGTTGCGAGGGCACCCTTTTACTTAATGTCAATAGCGATTCTACTTCGGGGGTTGACCGTACGGGGCTTGCTACGAATGCCACACATTGCATGCATCTTTCTATGCGGCAATTAAAACAATGGGATGGCAGGCTAAGAATTTGAGCCAAAGGCCTTACGGCAGGCAAAGGCTTAGAATCTACACTCTGCAGCCATTTCCTAATTGCATTTGGTCTTACATGTGTGCCACAATTATCATCCCCTACCTACTGCACGATAGGACCATTTCTTTTACCACAATTGATGGGGTTCTATGTGGGCGCGCCAGCGCATTTATGTAGGATAGACCACACCGTAAAGACTTTGACGGTCTAGCACGGAGCATATTCCACTAATGGCTGATTTCTGGTTCAAGTTGGTTTAATCAAAGAACATAGGCTTGGCGCCCAGAATTTTCGAACGCATCATTCACCGTTTGCCATGATCAAAACCAGCTTGCCCGGGCACGCCCGGGCACACAGACAGTTACTGGGGGGAGATTGTGCGTGGGGAAGTGCTTTTCCATCCTTGGACGCGATTTTGTCACAATCAGCTTACATCAGTACGTTTATCTCTAAGGGTCTTTGCCGAGTCCGTTATCCGAAAGCAACTGGTTCGTTCCTGGAGGCCGGAGGGGGACTGCAGTTCGCTGGACAGTTTTTGGCTTTTGATTAAAGCATTCGTGTATTTCATTAGTGAAATCATCGAGTTGGGAGATAGGACAGGGTGTACCAATACGGGGAATTGCCAAGTCATACATAAGGTGCTCGGATTTTTGGCCAGCTCCAGTATCATCTAGGTCTCTTTCGCTAGGCTTTTTCTGGGCCATTGTTGGCTTAGTTATTTCTTTAGGGCGGGTATGCAGACTATGATCATGTTGGCCAAAAATTAAGTGCCCGCACCACCAGGCTTAGATGTCAGGCGGCGTGGGTACCATACTCTGGGGATGCACACTGGCTTTTTTGCAGATATGCGTGGTAATGCTTAGTTCCAGTTAGCAGGTTGCCAGACCACACCGCGATTGTTGGATGCACGCCAGATTGAAGCAGAGAATACGAGACGCTTACAAAATTTGCTCCATTGGCATTGCATATTTCTTGACTCGGAACTTTCAGTGCTGCAGGAATTGATCTGGTCAGACCTTCAGTAGCCATGCCAGCATTGGACCCATTGGCACCGCGTGAGCTTACCGGGGGGCCTGGCCGTAAATGCTATCGGGTTACATGTGTAACATGGTTCGACAAGAGACTTAACGGGCCTTTCTTTTTCTTCACATTCTTATGCGGTGTTCACTCACCAATGAACCAGGTTCTGTTAAAAGCGATCCGCTAACACATTTCGGCTTTGGGTAGTCTTGCTGACGGCATTGTCAGTGCATCCGCTCAGGGGATAGTCGTGAAAATTTTGAGTTTCCCACCCAGGTTGGCCCTTTACGGCATGAACTTAGCCAAACCGATCAGAGCATTTTGGACTCCAGGGCGGACGCATCTACCTCTGGGGTTCACCCAACCAAGTTTGCTACGAATGCCACACATTGCATGCTTATTTCTGTGCGGCAATTAAGACAATTGGATGGCAAGATAAGACTTTGAGCCAATCCCCGGGGCGTTGGCGGGCAAAGGCTTAGAACATAAAATCCTCATTCATTGGCTGCCTGCTCTTGGGTATACTCTTGTGCCACAATTATCTTCCGCTAGCTTATGCCAGATTACACCAGCGCTTTAACCACACATAATGCGGTTATATACGGGCTTGCCAGGGCATTTTTATAGGATAAGCCGACAAAGAGAAAGTTTGCAGATTTGACAAAGAGCATATTCCATTAGTGGCAGCTTTCTGGTTCAACTTGGCTTAGTCAAAGAGTATCTGCTTGGACCCGAAACAATTTATGACCATTTGCCATGATCATCGCCAGGAAACTCTAGGTTGAGTCTTTTCTCACAAGGCCGCTTAAGCGGCGAGATTGTTCCGGTGTTAAGCGTAAGAAAAGAATCCTTTTTACATGGCCGGGATTTTGTCACAGCATGCCTGGTTCAACACACTTATTTGTAAGGGCTTGAGCCGGGTCAATTATCCGAAAAAGATTGGTAAGTTCCTGGAGGCCGGCGGGGGACTGGAATTCGCTGGAGCTTTATTGCGTTTTGATTTAAACATGGTGGTACTTTATGCATGAACAATACTTTGCAGGAAGTTCCATTAAGATCTCACTATTATGGTGTTAGGATATTTGTTAATCTCCACTATAAGGTAAACCTTGGATAAAGTTTCGTTGGCTGATTTTTTTGGCACTGTTGGCACGGTTATTTTTATTCTGCGGGTATGCAGATTATGAACTTGCTGGCCAGACGACCCTTGCAATTATCGTGAGGAAACCGTGCCTTCATGTCAGCCGTTGTGGTTGCCATTTCGTGGTAATTTACTAGCGCTTTTATGCTCACTCGGAATTGGTAATTCCATCGTAAATTAGAACTGATGGTGACCATGGTCGGCTGCCACGAGTTTGAATATCCTGGAGGTGAAGCAACAATGCTCGCCCAGACGAGATGGTGGTGAAAGTGGATCGCTGCCACGATTTTAGGTCGGTTCTTTGCAGAACACCGAGATGGCTGGTATGATACACTTGATTCCTCGTTTGTCCTTGTGGCTGTTTCCGCATGCATGCTCTTTCCTCAGTCAAAAAAAACGTTAATCGGACTAAACTACTTCGTGCCCGTTTAGACCTTGTTGGTCTTGCGGCTTTATGAATAACGTTTTCCGAGCTTACTTCCTTTT----TGATACGCATTTGAAGCGGAAGGAAGCTTGGGCGTTTGAATGATACAGACGAAACGCTTAATGGTGTTGGGTTTATATCCACTTTTACGCACTCGTTTATATGCTTATGCGCCCCCGTGAATGAGGATCGGACCGTTCGGTCCTCTTAGGAAAAATATTCGGGCATATCCACTCGCGCATGGTTCATTTACCATTGGAGCGCTCGTGAGATGTTTAAAGGGGCCTAGACTATGTCTCATTTTCTGGGTGCTGTAATGGCGGATGGACTAGTTCGCTGGATCGCCTGATGCGTGCTATCGCCCGTGCGCGCACGCGTTTTTATTACCATGGCAGGAGTTTCGAGGATCCCTGGATTCGGACTTAATTATATGTTTCAGCGACAAAATCTATCACCTTCAATTTGGGTGCGGGTTTGGGGTCCTTTAGGCATCAGGTCTTGTACTCAGTTATAGGAACACGAAAGATCGCAAGAGGTAAGTTGGCAGAGGGAACTAAAATGTGCGCCAGGTATTGGCGTTATTTCATAGCAGTTAAAATCCGTCTTCATTTTCTGCGCTGCCGTGTGGATTGTTACGCTTGGATAGACATGCTTAACTAAGGTTAATTAACATCGTGTGAAGCAGGCGGTATAAACTGGCGAATATAACGGCAACTGGATGAGTATCAGACGAAGCCAAATTCCCTGACTGCGCGTGAGCCCTCACAAGGTAATGGTTCCTGTACGGTCAACGTGTTTAAGACCGGCGTTCTTCGTCAATATCAACGCCTGTGCGGTGGCGGTCATGCCTTAGATTGCGTTTGACCTCGACCGTCTGACCATTGAGCAGGATTTGTATCCTTATACCGTTGGATACAATCTGGGGGTGAGGTACGGGGGCATCCAACCGGATTGAGTAGAGGGTGCGGGCCAATGTTTTCGGTTTGTTTTGCGCATTGCATGGTTATGGACTGAATTTTCGAGACGACGGAACCTCTTGATTCCAAATTTGGATCATTTTCTGCGGGTGCTGTTGGTTGGGCTTCAGTACGGTTTAGGCCGGATTGGTTCGACCTAGGCTACGGAAGTCATCGTAACCGCTGGGGTGAGGTTGACCTTGTCCGGGGATGCTCCACAATGCGCGGACTTGGATTTGCGGCTTTCACTAGGTCGCCCCCACGCTTAAAGGTTCGATGGAAATGAACGTCTTCAGAGATGCGCGTTTTTGCGCTTGTGTGCGGACATTGTAGGTCGCACACCCATGATTTTGGCCACCGTACATGGACAGGTATTCACAGAATTACGAGGTAGGCGGCTGCGAAACAAGTTTCGAGCTGTCAAATCCGAAATTGCTTTAGATAATGGAAAACCGCAAGGGGTTTTAGGCGGTCATGAAAGGGAGGATGCGTGGTGTTGGCACCATTTAGGAAAGAGGCGGACTTTGTCGCGATCCACTTTTGAACTTCCGTGTTTGTGAAGGAGGATGTAGGCGAGTCCTTCGAGGCGATCAATAAGGTGACAGTGGGTACGTGATTTAGGGGGACTAAGGGTAGTAAGGACCGCACGTAAAATAGCAGCGGCCATTGGGAATTTGATTGACGGCACTTAATCGAGGGTTTCGAGAGCCAGGGTGTTACTTGGCAGCTCTTGCTTCTTTTTTTGGCAATTGCAGGGCAGACTTTTAGGAGTTTGCGGATGACCGATTGAGCCAGTGATTGGGCTTCAAACTGGGACCACACAGAGCAGTGTTGATAAACTTTATCCTAGAGTTTACCGTGAACCTTTAAGGACTTGCTTGCGGCGGACAGAACACGGTTGCTGTGGCGGAAGCCGCTATAATTTCGGAACTCTGGGCCAGTGCCAGCGGTTATGTTTTGGCGGGGATAACTTTGAGTGCCATTGTCCGAAACCATTAGACAGGTTATTTCTCCCACTGCACCTGGTGGGGTGGCCGGGGGAGTATGAACTTCCTATTGTTCGGGTCTCATTATTCTCGCGTTTGGTTGGGGATTACAGCCTCTGGCCGAACCTGAGATCTTCCTTTTGGTAGTTGAAGAAGAAAAATACACATTTGGATCATTATTTTTGGATGGGCTTCTCTGTTTAAGCCTTATTGGGGGTTAGAACTGGCCCGGGGGGGAGTAGAAATACAATTACCTAGCCAGATATTTGGTATTCTAATCCCTTGGGGGAGGTGATGTAGGTGAGATTGAGAATATGGGGCAGTTGTTGGTCATTGATCTGGGGATTGCAATTTACAACCTTGCTGGCCGCGGCCTGTTGTCGGGAGCTATTTCTAAGTTGCGCTTTCGTTTGGTTATGCTGTGTTGTTGTTAAAAACGCTACCAGGATTTAGGCCACGGCCGAGCTCCAGCCAGCTTACTTCTGTAGGACACGCTGGGCAAGTGGTCGCCAGGCCACGGTTGGAATATTATCGTCCCACGGGAGTATTTGGGGGAACATCGTTTGGATTCGGCCCTGTTGACCCTAGGGCCAAGGTTGATTAGAGCTAAAAGAATCACCTGCAGACGCGTCGCGATAATACCAGCCCTTGGTCTTAATCGTGGGGGTGCACGAATAAGCGTAATAGTTCCCAGAGTGTTGCACTCCATTGTCTGGTTTTTTTTGTGGCATTTGCAGCGGAGGCCGGCGCGCGCGGTTGAAAGGATGACGGATTGACCGTCTTCATACCCCTAATGATACATGCATGGAATTACGAGAGAAAGATTTTGAATATGAGATGTTCGAGGACGTTGTTTGTGGTGTCGGTTTTCTTTCCTGGCTATTGCTTGGGGTGTTACGGACACTTGTACTCTGTAACCAGGTTGCAGTCTATTGAGGTGAATTTTACGCGCGTTCACCCGCAAAGTTGCCATCTTTTTTCTTGGGCCGAGCCAGGGATTACCGTGTGCATTGGGGCTTGACTTGTGCCTCAGGGCTTGGCTATGGTTATTTCGCATTGACTGCCGTCGTCATTCGCCTAAAGCATGCTTTCGGCCATGCGTTTGTTCGTTTTTATTACCCTGGCATCGGTGTTTTGCCCAGTTGGGTGCGCATTTCGTTATCTTTTTCAGGTTCAAATGACTTAACCTTCAATATGGGTGCGGGTTTGGGCGCTTCTTGGCATCAGGGCACGTGAAAACTTTTGAGAGGGAGGGCAAACTTCGGCTTAACCACCAGCGAGAACTATCATGTACGCAACGTTTGTCCAATTTGGGTGCTTTCAAAACGTGTTCATTTTATTTTTGTCCGTACGGTTTGATAGGCCTGGGTGTGGCTGCCTAACTCGGCTAGATTGTTCCAGAATCGGCGCGAGACCGATTGAACTTTAACAAAAATCTTTAAGAGGATCGGCTGATGCGCCAGACACCCAGAAACTATTTCCGAGAGTCTCCCGGGAAGCCTTAATTCGGAGACGGGACGTCTTGCGAATATACAGATCGTATGGTATCAAGATACATCCTCCTTTATGCGGTGTTTTGTAGACGGTTGCTAGAGTTTGGAGCCCGCCAAGATATTACGAAACGCAGGATCCTTATACGGCGTTGACCTTGACACTGAGATTAGAGTCTTTAATACATGACGACTACCATTTACGTCGTGTTGCGTCAGGCTGCGTCCACGTTCTTTTGGTCATTCGCATCATTATCACGTAATGCACCAACGTGAAAGGTCAGTCCGCCAACCACACGTGGAATTTTAACCTTAATCGATAGGAAGTGCCCGGTGGGACACCCTTATGGGTGCATGCCTTTGCATTTCTTCATATTTGAATTAAATCTCGTTTTTGAGGATTCATAATAATCTACCTAACTTTGTTAACGTGTATTTTTGTTCCTTTATTTGGTTCTTCAAGACCGGCGAACCGGCGGAGATAATGCGAACACGGAGATCCCTTGATATGGACGTACGGATCTGTATGGTTATGGATTTTTTAGGTCTATCGGTTGGTCTCCTTAATCTAAATTTAGTTATTGATTGCTAATCGCCTTATCAGAGCTTTTTGCAATTCCGAGCTAGCTTTTAACCATGTGACTATCCGTATCCTTTTTTTTCTTTGCTTGTTGCAGCGCGTAGTTCGTGATACCATCAACCAAGACAAAGTGATTAACGACAGCTTATGGGCTTTCTATTTGTCTGCGTTTTTTCAATATTTTAATAATGAGTAAATCTGCTTATGCACGCCTTTATCTGTCCACGCTTCTCTATATTAGTAAACGAAGAAAAAAAA------TAATGAACGCACCTGTGCATTTATTCGGTTCTGTAGTTACGGTAGCTTTAACGCTTGGCACCTCCACACTAGGACCTTGAGACAGGGATAATGAGCTTGTTAACTTCTTTGTTCACCTGGATATTTTTGCATTTTTAGGACCCCTGCTTTCTTCAATGCTTTTTCATATTCTCGCACATCTATATTGCTACCTTTATTCTCTCTATGTGGCAGTACAAATTTTATTCCGTCACATAGGTTGATATCTTTGTGGTTCTTATCTTCTCCTGATGCACAAACAAGCTAACAGTTTGATCAACTGTTTAAATACAATGCTATATCTCTACATAACCAAATCTATTCTGCACATCGATACTCTAACTGATTCACTAAAACGGGCCCGTACTCCAACTCTCTGTCAGGCACTTGGGCCATGATTCCGCTTATGTACAAGGGAGCACGATCAGCCTTCTGAAAAAATAATTTTCTATTACTACCATAACTTTTAAAAGTCTTTCTACTGTTCTCCTTTAGTATTATTGGTCAACCTGGTCTTAGTTGAAATTGGATCCTTTCTATTTAACTTCAAGCCGCTATGCTCAATTAGGAATAATGACAGATGTGTCCTGTGGAGTCTTTAACTAATGGGTACTCTAAACACGTGACGTTATAAGTTCGTGTGATTATTTCCAAACATAGACTGACCCAACATTTGGTGGGAATGTTCTATTGTCCAACATTATAACAAGCTAACAGTAATCAAGGATACTGATCTCTCGGTCAGCAAAATGTGAAGGCTTATTCCGAAATGGATTCTTCTATGATATACTACAGGGATCCTCAATCTCCTGCTATATGCGAATATGCTATTTTACTCACGCCATGATCATTTTATGAAGAGATATGTTGACTTGTTATACTAACGTAGTTGCTGTGAATATTTACCCGTCCTATAGTAATTAAGGAAGAACTCCTTGGCTTTTATTATGGTATATTCTTAAAAATGAGTGCGTTTATTCCCAAATGGTCCTTACAGTTTTGCCTGCTCGGGGTTTACTTGGATTGCTCTTGCCAGTCTTGGATATCCTATAAGTCGTGAGACTTAGAACCTGGGAATCACCGTCCTACTATGATACTTAAACAGTTAAACTGTATAGGAGTATTTCTGTAAGTATAATTTCGTAGCTCTAAGGGCCTAATACTCTCTGTAGTAGGAGAGTCAATTAATTAACATGATC-----------TTGTAAGATCACTCGACCTTGATGAGGGTACACGGGTCAGATGAGTTATCAACAAGAGCACATCTCATTGTCTACGTGCGTATGTGTGGACAAGAGAGGCAATAGCCCAGAAATAGAGGGCAAGTGAATGACTATTTAAGACCAACTGTACGTAGAAAACATTGTGCATGTGGGTGCACGTCAGAGAACCAAGGAATCTGTTTGTGAATGCCGGATGAACGTAATTTATAAAAGTTATAGTCGGGGATATAAGAGGAAATTTTCAGTATCTATTTTCGTAATTGTCTCGGACTGACTGTTGACAATTAACAAAGAGAGTCACAGAAGAACAATGACACTGTGAAAAATGGACTAATTCAGCAACGGTAAGAAACCGAGAAACTAGGTTGGGAAGATCCTGATTTGGAGTGTGTAACAGTCAACCTTTGAAGGTGAGAAAGAATAAGCAAAGGTATTAAAGATGTTAAAGCTAACAATAATCATATTGGATAAGGTCAGGAAGAAAGATTATCGAACACGTGAGTTGTGAGAAAGGGCATAGCTCTTTTTGACCTTATCGTTCACTAGAAGTCAGTGCAAAAGCATGGAGCAAAGTTGCTGAGAAAGAGAAATTACAACTGAAATTGGAAAACACCGATTTTACCAGGGTATCAGATAGACTGAATTAAGATTGAAGAATAATGAAATATCATTGAATTCGCGGTTATTTGCAGGTCTGATTGAATGTCAGTACACTACGCTTTGAGAACGTGCATAACGCTAAGTACTGGGGACAATGTTGTTATGATACAAAGGAGATCCAATTCTAAAAAGCAATACACTTCAGTGAATTTCTAAGTGTGATCAGCTGTCAACGGATCTATATCTTTT----TGGATGGATGGAACAGGAACCTTCTGAAATGAAATGAATTAATCTAAGAGACTCTGAGCTCCGATTGATGTTATTATCCTTTACTAAGAGAGAACTACTTAGGGCATCACCAGGTCTTACCCTTTACTTCTGGAATGATAACAAAAAACAAAAAAAAGATGAATGATTTATGCCATAGGCGCTCCAGACTTATTCCTAAAGTCATAATTAATATGGCCTTGATACATCAGAGCCTAGAAATGACTTTCCAAGAGTGAAAGGAATGGCATCAGAAGCTTCGAATGTTACGATGTCGAATGAATAGGATGCTCATACTGGTTATAGTAAATTAAGATTGTGGTCTTATAGGCTGCGAAAATTATAGTTCAAATTAAATCCATAAAATTAATTAATATTTGAACAATAATATAAACGTGTAAAAAGAATCTTGATAACATCCAATCTCTAATAATTACCCGGATCTTGGAACTGTGGATTGAAAAAACTTTTTTTGAACTTCTTATGATCTTGGACTCTTATAATGATAATGATTTGTCATAATATGAAGCCCGTTTATACGGCAAATGACATACGATTCGTGATCCGCCCTATACAATGGGAGAGACAAATAAGTTATGAAACAGGTAGGCTGTTGGTGGAAAAAATACTTTTATTTACACACTTGGTCGATTAGAAATTTAAGATTTGCATCTAATATTTGCTTTTGCTATAGAGAAAAAATCGGCAAAAAATCCTTTGAGTTACAAAATTCTGTTAGCGGATCGTATTCTAACCTAGTAGAATAAAAGAATCTTAAAAGAGTAATAGAGGTTGTGAGAATTGATGGGATGACTTATTACCAGACATCATTTGTACGGAATTATGCACCCGATATTGTTGATGAATTGATGGTCATTACATTGATATTGAAATAAGTTTGTCTTACAATTTTAAAATAATCGATGCTTGTTGTTAAAATTGTTGAGACTTAGTGATATTGGATAATGTACGCTCTAGATTGT----ACTCACTCATACACTCTATAACTTTTCGTTAACCATACTAATTTGATGACTATCATGCAAATATTATGGGAAATGGTATTGGCCTGAGATGCAGGGACTCTGTTTGATAGAATTCATCTGTACATGGGTTTGCCATTACCGCTAAGATAATTCGATTTTGACTTACATTATCGGGTTGTGTGGGACTTAAAGCCGT--------------TATAATTCTAGGACAAAGGCAGGTGTTATTACACAGTAAATAAACATTGTACGCGGAATCTTGCCTGATAGGTTTAGAAAAAGTTTTCACTGAACGTAAAATCTGCTTTCAGGAAAGTTATTTGAGTTTTTCCTCAAATTTCTTCGACTCCTCTTCTTTTCAGATATATCGATGGCTTATGGTCGATTGAGGTAACGTTCTTTCTGGCCAGAGGCTTTTGACTGGTGAAGCAACGCTTAATCAGGCTTTCTTACGAAACAGGAAGTCTTATCCATCTACAGTCTTTACAGTATGAATCTTAGCTTCATATTTAATAAGCCCACAAATCTGTTGATAAAACCAGTTGGGGGTAAGCTAAAAGGAAATTTACCATGCCCCTCATTGTGCAATCCTTGGGAAACTATATACTATTGCGGGAAGTACATTTAAATCATATCTTGCAGGCTGTAATAAATTTATCTCTTTACTAGAAAATAATTAGCTATTGCAGCAAGCCCAAGGTCCTATAATACGATTAAACCATTATCGCATTAACAAACGATTTATGTGGACTGGTAAGCGGTATTTTATAGTAATACGCCAATGTGAAAACCCGATCCCGAAATGATGTAGACCTATTGCTTAGTACTCTCAAAAAGTGTTAAATACTTAGTGTGGGTGGTTTTATTGGAGGTCAGAAGGGAGTCTGTATACCAAACGTTGTTAATTTCAAGAAGTAATTAGTAGCATAATACTGAGAATGAATAGGTTCTTCAAATTTGCTGAAAATTGCTATTGAAATGAGACTTTATTGTCTCACCATAGATACTCAGATGATTAGAAGTATTAAGTCATCGGTACGGGGTTGTAACGAATATGATACGCTTTATAGGAATAAAAAACTCGGAAATATGTTCTAATAATAACCGTAGAACACGATCAGGTATTAACCAGATCGGAAAGCGATATTATGAGACGGGATCTTTAAAACTTTTATAGAAGCTATTCTGAATATTATAATTATATAATCATGAGTCCGCGAATATCATTTTCAAAAACCTTGAGAGGCCAGAAGCGAAAGGTAGAAGTGAGTTGGCTTAAGGATTGTTTCTATTTTAAAAGTGTTCTATAACGATATTTGACTGAAGAATATTGTCTCGTCTTGAGACATACTATCTAGATCTCAAACTTTGATGTCTTGAAATAGACTTGCTTGAATGATATTCTTTACTAGAGATTCAGTTATGGAGAACTAATGTCATGGATAAATAAAATCGATTGACATTCTCTAAAATAGTCTGGCCAGAATCTGCCATGAAGTATTGAAGTGCAAACTATCTTTATACAACCATAACGAAAAATGATATTGTAAGATTTTGGCTTCAAGCGATTGTCTGTGAATATGATATCGGATAAAAAAACCGATTTGTAAAAGCGATCAATTTTATCTGGTAGAGAATAATGGCACTCAATCCAGCCATACCATTGGGATTGAAGTTTCTGTATTTCGATTTTAATAACTTTAAAATAAAGCTATAACGCATTTCTTTCGGGCCTACTAAAACTCTTCTAGATAGAGTCGTCAAATAATCAACCGGAAACGCTCCGTTTTTTCTCCAAGCTCATCATTGAATGAAATCCTCTGACAGTCTTCGAAAAATACCATTAATTAGGTTTTTAATCTCGTGTAAAGGAAAGTGGGAAACGGCTCAGGATAAGGAAATGAAATTGAGAGAAGATTTTGTTGAGTTGAATACTAGATTTTTGACAATTAAACAAAGGTGTTTGGTTATACTTTTTCTCTAGTGGACGTCTTAGTAATGGGTAATATGGCCAATTTATAATCATGAGATTTCATGAACATCTTTCCACTATACACAGTGACACGCAGAAATATATGGTAGAGAATGTAAAAACCTGATCATTTTATATGATCGCGAAACATGGGATGTATATAATTACAGCATTCAATTATTAAGCAAAGGAGATTGTAGCTTGTTGCAAGGTCATATCAGGGTCCTCTTTCTGGCCCCATTCATAATGAGCGATGCCGCAATACATAAGTTTCAGCATTTATTGTGTTATTGAAAATTTCTCGACTAGATTCTAGGTAATTGGAAAAAACGTTTAGGAATATTAGAATTTGAGGGATCCTATGTAATGACACGCTTGATGATAGCTAAGCATCAGCTTTTATGAAGTGTCTTTGTTAATCATATTGTAAGATCATCAACTTACGGATAATGCTTTATTGCTTACTTGAGCTAACAAACAGTTATTTGTTCTATTGACTTTGCTCACTTTGGATCTTTCCTACACTAAATTGTTTTGATCATTCTACGGCGGATGTGGGTTTGTTAATGGATATCAGTATGCGAACATAAATAAG------ATTACATATACATAGATCGAAAAAAAACTTTTTGTATCCATATCATTGACTATGGAGAAGATCATTAATGTCTTGGGTCGGGGGATAATAAGCTTTTCTCAAAAACCCCTCAATTACATAACTTGGTCCATATAATTATGGAAATTATATAGAGTTAAAAAAATTTAATTAATTTGACTCTTTGTATTTCTTTATGAAATCAAAACTTAACGGTTGTAGCCGAGGGGGCTAGGAGACGGCATCGGCTTCCATAAGGAAGCGAATGCAGAACACTATATAATAAAGTCCTCGAAGGATTAATACCACCGGTCAGAAGATTGGTTTCACAGTATGTAATCATTATAGAATGCGTCTTAAAACCTTTAGAATGCAGTCAGTGTGACACAATTAATTGGAAACCCCCTTTGGATGACCGGGAGAAATACTCATCATGGAATGTTGTAAATGATTTGCACAGAAGATCTATTTAGAGATGCCCTTATCAGTCTAAAGTTTTTAGAGTAAGAATGATTCGGACTCATAGAGTAGAAGATAAGTGGTCCCAGACAAGATGTTACCATCAACATTACCGAGACCTTTAAAGATTATATTTTCTCGAGCCTAAGGGTGGGTATGTGACAACTAGTGTGATTCCAGCCAACTGTGAGAGTCACCATGTGACTCAAAGTTTGCACGCCAGTATTTGAATCCCAATGGAGAGCGGAAGGTTTACCAAATAATGTCTGATAGGGTGTAATTCGGTCACATTATGCACAAATCAGTATGTATGACTGCATCATCAAACTTCAGACACAAATTATCAATCCTTATTTAGATAATTTGACTTCATATTTTGCCGATCTATCCGCGTCGGCGATGGAGAGTGGGTATATGAGTCATTATGAGACGGTATCATAAATAAAACTTCTACGCGAGATCAAGGGTATGAGACTGGCAGCCTTTATGAAAAAAATCATGGGTTGGTCTCGAACTAACTCTGACTCTGTTTCATTTTAAGCTGTTGAATATGGATGAGTATAACTATGGATATCACTAAATTTCTTAGTCAATGTCATTGAGATAGACAGGATGTGGATCCGAGAAATCATTGATTTAAGGAGGTCAAACTATTTTTGCTAGGGAGAAGCCTGATACGTGGTTCTGACCGATTATTTGGATGTCTCCTACAAAAAATCTTATGAATATAGAGGCATCAATCGTCAGCGCCCTGACCCAGGTCAGTCAAGACGCCTTTCTTTGCAGAAAATTATTTACCCTAGAATATGTCAGGAACCAATCTTATTGGTTTTTGTAAAAGAGTAGATCTGTTTTAGACTATCAA------TGTCTTTATCCAATTCGGCATCCCCGAATTTGTTATGGAAGAACAAAATAATCACATCAC--CCATGATCAGAG----CGGACGACAAGCCTTTGGTACTGATGAAACCAAATGTATTCCTAAATATATCTGTTTTCGTGTCTCATCAAAAAGATTGGAATATAATTGCATAAGAGGCTTAACGCAAAAGGGTTGATGGTTCAGAGCAGGATTAGCAAATCCAAGAAGGGTCATCTTTCATCCGGGAGGCTACTACTGATTTTTCAAAGGACGACATATATATGGGAGTAACAACATTAATAAAAACCAGAGCGATGGCCAGGGGAAAAAAAAAAATGACTAAAATTTTGAGTACCTTTCTGAGGAGGTAGAATCCACTATGCGCTGAACACAGAACGAAAAAATTCAGGATCAAAATGAAATTGACTTGCCACGACAACTACAGAAAGTTTTGTTGGTCACTGAGCAATTGAAAAGGCGTAAATTAGAAACTTCTCCGGTCGTGCGGAAGGTATGGCACTCAGTGCATTTACCTTTGAATGCAACAATCGGATTTTCCAAATATCATAGTAGATTTTAGATAATTGGCCAGCAAAAATTTTTACGAGGGCCTATTCTTGTGAAAAGAAATGTTGATCATTTTCAAAACGCTAGAAATCCTATTGTTACGAAAAGAAGTCATGGTTAGATGACTTGGATGATAGTCCATATACATCGTTTTTCATTTT--CTTTCAGGAAGATAAGATCCTATCAACCAGAATATCTAATGTGATAAATAGGATCCATTTGAAATTGTATATCATTTTTCAAGGTCATCACGTGAAATTCCATGGAAAAGATAATCAAAGTCCCAATCAATAGATTGTGGACTTAGAAGGCC----TCAATGGATTTTTTATTTCCCTAAAATTTATCGACCGGAATACTTTGCACTACATT------AAACGATTTCAGACTAATTTTTAAGGTGAATGGAAATT----TATCCGTCATCTTACATATTGATCATCATTGATTGTTTTCCCTCCATTTTCGAGGAGTTAAAAAGATCTGGCGTTATTTGAATGATTAAGCAAATGACACCCAAACGGTCAGTCAATGTCAGTGCTTGAGAAACATCGTAGCTTTTGGCACCAGAGAATGTCTGTCTTTGGGAACCTTCGAGAGTAATAGTAATTAATTGAAATGCATTGTGTAAAGCGGTCTCAAAGCGACGGGTAGAGGCTTGATGTTAATTGAGATCCGAAGAGGTGGGCTGACGATTAAAAAAATCTGAATCTTGGGTCTGATGTGTGGCAATAAGGCAATCTATTTTGGTATAGACCAAGGTTTCATCCGGGGACGACCTATAGCTAAGAATATGACTCAAAAATAAAGGTGGTTAGAGTGGAGTTATGTTTTACCGAGATTATGATGTGCAGGGACAAGGGCCGTTGGAGAGGACTTTCCAGCGCTATGGAAAAAAAGATTCGATATCAATTCAATCGAGGATTTCAGAATGTCAGTTAGAAAGAGTCCCGGTCTACGTTGTGAAGCCGAAGGACGTGTCGGGGAAGAACCGTGTACGATCAAGATGTGCCCTTGAGCACTAGACATCCTGGAACAAATAGATCATCGGGGGAAGAAGTATTGTCCCCCAAAATTTTGTTTTCCTTAAGATTCCTGTAACAGACATATTATGCAAAGAATGGACTCATTGAAAGTGTGAGCCGATTATTTGAATGTCTAGAAGGATCTAATGCCCTATTCCTCAAGGTAAGTTTATTTCAATTTCTGACTCTGTTTTATAAACTGTATTGTTTTATCACAGTGGGAAAAATCTATCTTGCCTAAATAACACTACTATACAGGCTCATAAGCTGGGTATATTTATAAAAGGTCGCGTTGTACGATGGCCCTCAAACGGATTATAGTTGAACTGGACAAAAAAACGGGGATCACGTTTCGAAGAATCGCTTGTGAAGAAATACTACTGAACAATTGGCGGTTAAATTGCAGGTACAATTTTATCTCTTATAGACAAAAATCGCCTTGAAAGTTCCTTGGATTCACATTGTTATCATCAATGTACCTATTTCAATTTCGTTCACGACATACCTTACTCATCGATATTTTACAATATATCCATTGTAGGGGTCTGCATTAGAATCGGATGGAAAAATAATCATCGTTCGATTGTCACCAAGTATATCCTTGGTTCAAACAAAATATCCAAGTTAAAAAATAAAATAGAATTTTCAGATATTAAAAAATTGAATTCCCTGCTTAGG----ATTCAGTTAAGTTAAAAGATCATTGTCAGTCTATCATTGGATCCAAGTATATAAAGTGACGGAGATCAAAATGAGTGATTAAAAAAATTATGTTGACGAAATTACTTCTTCCAGATTCAAACTACGAGCCTATTTTTCGAATTTACCGCAATAAGATGATTCATTGAAACATGAAAGCTTTAATACTAAAACAATCAAAGATTAATAAATTCAGGGTTCACGAAAAATTCGGTTGAAGGTCGAAAGTGGTTCCTGAACCTTGACTAATCATATGTCCATCATTGACTTTATGATATAGCTCAATTGGTATTTAACGGAAAAAATGCGGTACGAGACTGTTCAAAATAGCGCTGGACTTACGGATACTATAAGGCTGACCGAGTATTTGAATAACGGTCCGGAAAACTAAATGTTTGTTAAAAAAAAAAATGGTTTATATGTTTCAAAGAAATATTAAACTTGTTCCCGAAACCAGGGCACAGTAGTTTATCAATATTAATGGCTGATACTCTTTTGATGGTTGCTCGCTTTCCGACCGTAATATTACATGAATTTTATCATGTGTTATAATTACAGTATGCGCAACCGAATTTTTCGCGGGATAAAAACCTGACTTGTTAAATCTTCATCG------CCCTATACAATGCAAAATTGCTTTACCATCAAATAAGATATCATAATTTAATGTAAGGTC----GTTGAATAATAATGTATCTAAAATATCGGCAGCTAATGGTAGATCTTTCTACTATACCCTTAGAATCGATTGATAAAAGATGTTGATACACTCTATTCCTAAATTTTTAATATTTAGAAAGTTTTCAAACTGGAAAATAAAAACAAAGATTTTGTTTACCTAGAATGAGGATGGAAGGCT----------ATGAATTTTAAATAAAGGTCGTGGCTGTTAGATCATCTACATAAGATTCTGATTTAGCGGTCGATTTATTTTCTCTCTGAGTTATGCAACGAAGCTGATAAAGATTGCGAAATTTGGTATTAGGAATGCAAACTTACGGAGTGTCAGTGGAGGGGTTTGTCAGTAGGTCAGTGATACAAGGGTTTTATTTAACAGTTCATATCTTTTGCTTTCAATTAGGGTGGTGTCCTGGCCCTCCGTCTGTGATCAGGTCAGAGGGGCGCGTTCTCTAACCCACAGAACCTTTGTCATATGATAAGTTGAAGACAAATCTGTAAAGACCGTTCGAGAACCACATAGACTTTGCGAGTGTTATATACTTCTGGGATTACCCTTGCAATATGCGTGACTCGAAAAGAGTTGAGTGCAGGAAGTTGTTAGGGAGAGAGGGAAAATGAAAGAAATATCGTTGCGACCC----------------AAAAAAATAGCAATTTACGTAGC------------------ACAAGGAATTATGAAGTAAACCCACGGGATGTCACTCAGTTTATGAGTGTTTCGCCGAGGCGGACTACATGAACTTGATACCGAACTATTGTAATGTTATCAGTTGTGCAGGCGCAGACAGTGGAATGTAAAATCATCGTCATTTTTGAAAGAAACAAACACAGGGCTCTAATTAATATCGTTGCCATGGTAGAGATTCTCAATTGAATGACAAAAACATTACTAGGAGTTGGTAATTTAGAAGGTAAGGTATGCTATTGCAAAAAATGATAGTATAAAATATTGTGGTGATTTGAAACAAACTGTAATGTAAATTGTTGAAGAGTGTGAAGAAAACGTGAATGTGTCATCCAAAGAGAAAGTCTCGAAGGGTTTTTGTCGAAAGATCAATTTTAATGTCCGTATCATTTCCTGAAAGTGTCGCTAAGAATGTCGGTATTAAGAGGGGGGTTTAGTAAGCTAATGAGAAATGAATTTATGTAGACTTTAATGAGCATACTATACAAAATCCAAATTAGAGAAAGGGATTACTTTCAAGTAGTAGTCATCGAGAATTTGGGAGTTACGATTTTTGAGTAGCACAGAATGTCCTCGTCAATTTAACCTTACAAGACTACCCAAATACGAGACTAAAAGTCGGATTTTTTCAGGCAGACAATCGTCTACACAGTTTATATAGGTGGACTTCTTCCGGAGACGGCATCACGGAGTTTGAAAGGGGGTTGTCGTCAGCGTGGTTTGAACAGTAGGGCTATCTGTATTTATGAGGCTATTGTGAGACAGAGCTTCGATAAGATTTCATAGACTAATGAAGACTAAAGGGTTCAAAAAATATTATCTGGCGTACCTTTTAGGTATAGATCTATGGTGAATTCATTTCTGTAAACTGAATTTATTCGTTCGCAACCTTTTTCACGGGACGGAGTTTCTTGAACGGGTCCTTATACTCTTTGTGTCAACTTGTGATGAGGGTGTTTGTCATTGTAAAAGAGAAGGGTTATTTCTTGGATTCTGAAAATCTCCACTCCCCATCCTAAAAGTATAGTCGCAAAAGAGGAAGGGTATTTGTCTCTGCCTTTAGGCACAAGTCGGGGCATCCTGATCTACGTGGATGTATCACGGAATGACAAAGTGCGATGGCTTTCTGCTGACGATGAGATTTA"/>
                    <sequence id="seq_Jan19-76_PENbay" taxon="Jan19-76_PENbay" totalcount="4" value="ATGTACATCGGCGAGAATAGAAATATCGGACGATGACATAAAAGGAGTAAATGTAAACGGACGTCTCAGTGGGAGGATGCCGATCAGGCTGAGAGTATGCGGGATTGTGATTGAGAGGACATGGATGCCTAATTGATCAAAAGTGGGTGTTTATGGGAGGTTATATCAGAGGAGTCGTAAGCACGGAGATGCCAATCCGTAGGAGCTATTGGCGGTATAAGCCTGCAACCATGAGGAGGGGAATTCGCTCGATACGTTATGATCCCGCCCGGATATTCCGCGTCGTTAGACCCTCAACGGCTATGCATGATCATATCCATGGCGGGCACGGATTATATGGGAAGCAACGGAAACGCGTGCACGAACATCTAACACAGGCAAAGTATTGGTTAGTGCATGGCAAAGCTCTCGTGCCAGTGTACACTTCAGAAGGGGCATGATAACATGTGTGCGAACGCGATCCCGCACTTCATACTGCCCTAACGGGCGCCTGCGATATTATTACGGACGCAACTCATATTAGAGACCTCAACAGCCAGCTACGCAATTCCTCTTTCGAGCCCCGGCGGAGCTACCGGGAGTTTTATTCATCCGCTTTGAAGGCGCAATTAGTCCGTTGGGAGGAGATACGCTTCCATGTGAACCATCGGGAGTTCGCTAATCCACAAGTATTCATACGAGGCAATTTTTTCGCGACTTTAAGCGGATAGCCGCATAAGTGGATTCGTTCAGGTGGTCGCGCCAATAAGCATAACAGTGCGGAATTAATTGACTGCCATTGCGATTGAGCTTGCCATTGCTCGACTGAAAGCACCAAACATTGCAGGGCACGTTCGGATTCTAACATCCATCGCCCCTACGTGAGACAATATACATTAACGGACAAGGTACTGATCTTGAATGGCAGTAGAATTCTGTGATTCGACTATTAAACAAAACCCATTCAGAATATTCTCACAAACTTACGAGAGCGAGCCTTTAAGAGCATCAGACAATGACG--TTATCTCAGACAGCTAATAGATAACCACACTCGGTCGGGTTCACCTGAAAGAAACTGGCGATGCCAATATGGCCGTCTGAGTGCTTTCCCGGAAATCCAAATTAAAGCCTGTGTAAGGCGGAACGGGGCACCATAAGTACTGGAGTCACATTTTGGAAAACGGTAGGCGTGCATAGGCACGAGGCTACAGGGATGAGTATGAACGGGCCCCTAGGTCCGTGGGGGCACCTGGCGATTTAAGTCTGGGACCGTGAAATTGGCCGTGAACCGACACTCCCATCAAGTCGCCCGCTTATCATTGAACAATTTCATTTGAACGGATAAGTGTGACTTTGCCCTACGCGGGGGAAATGGCTTTGGGGGCGGGTGGAAACGTCTATATGATTATAAAAATGCAAGCCAGGGGGTTCGTTTGGGGGTGGGACGACCGGAGGAAGACTTAATGAATAAGATCGGGTATAAGACAAAATGCGATCAAGTGCCTGTTAGGCAATAAGACCCCGGGCCGATAGGTGGTTACGCCTACATGCGATATTCGGAGTAAGACAGAGTCTCTTTATGAAAATTTCGTTGTCAGCGGTCGAGTTCGCTTTTGGAGATCCTCGCGTGGTACACCACCTAGACGAATGGACTTCAGAAGATACTCACAACAGGTCATACTCATCAGCGTTAGTCCGCGAGATTACGACCGCCCGCACACTTGCCATTGAGCACACGTCTTCAGGGTTGCGCAAGGATTACCGCGTGACCTTGATCACTCACATCTCACCCGATGTGGGAGACATAGAATGCCAAGGTAACAACTTCACGTAAAGACTCAGAATATGCATCTGGTTGAGATTTCGAGAGACGTTACGTGCAGGCCGAAATGACGTTTTTCCACCTTTTGTGCGAGTTTACGGTCCCGGAATAGTGGCTGCGAACATAGGGTTCATTATCTTCGGGATTGAGGCTCCGACAGCTTTATTGTGGAAATGAGAGCACGCAAGCATAATTGAATGAAGAATTAAAATGATACTTAACTTGGTCTACCCAACGATGTTGGATCGAGTAAGAATATTTTCACAAAGGGCAATGGGTTTCCAACAGCCCATGCACGCGTGAATGGATTTAGATCGCTAAGACATGTTACATGCCTATGGGGTTGCAGATGGAAAAGAATACGTTTGTAAGAGCGAAAAGAGGAATGACCCAGAGCCACAACCTGAATGCGAGCAATTAGAAGCGAGGAAAGCAACATGAGCAACTGCCTCGCGGCAGACCGGTGAACATAAGCATTC--------------TAATAAAAGTACGATCTTGTTCTTGGCATGCCTCGCGGAGTTGGTTAAACGAATTTGCACAACCATAACTAGGTGTCTGGGTTTATTTTTGGAAGGGTTAGTATTATAATATGAAAAGGGTCTGATCTTTGAATCAAAAATGGTGGGGCCTTAAAGTGAAAACCGGCTGCTAGAAATGAATGAACAATAGTTGATGACGAACCTAGTAAGGAAAAATGATTTTTATCACTATAGCTTGAAAATAAAATACAAACAACTTTATTTAAAAAAGGCATTATAATCGAAAGGTTTCAAAACCTAAAGACTTAGACTTGATGTGTTGACACAGTAATTAGCCCTCGTCCATTTGCTGTGGGCGTGAAAATACTATAGTGATCATGTTCTCCCTCCTTTTCTCTGATGCTTAGGTTCTCTTTGACTGATTGTAAGTCTCTCGGCAACTTAAAGTTCCGGAAGCCAGCGAGGAAATAGAGTCTTATGTTGTTACTTTTGAACTTACATTATGCTGTTTACATACATTTATTCGATCTTTTTAATGATTTTACCGTCCTCACCCTAAAGGTAACATTACCGTTGAATAGCAAATTCATGGAATAGAGTTCAATCACGCAATATTTTCTCTGGTTTATTCTTCTATAGTCACCCTTACTTTGGACCAAACCTTCGCCGCGTAGATTCTCAAATTCTTAATCTTGAATTGGTAACTAATCGAAAAAATGTCTGGTTCTTTTTGACTTGTTTATTTTTTTTCTATGGCAGACTTTTACTGGAATCTAAATACTATGGAGTACCCACCCGATATTAATCTCTTTCTTGCTTATCCGCATGCCATTCATCGGTTTGCAAAAGATAGTATTCGGAAATTTAACACTCATCTTTACCTTATTCTAAAATTCCAAGCTTACATTGTTTGATTTCGAATTATACTATAATATATTTTTTTTTTCTTATACTCATGTTCTTACTTCTGTCTTGATATTCAGTGTTTAACTTTTTTTCACTTACCCGCTATTAGCAACCTGAAGCATATGATGCAAAAGAATATCCTCTTTTAATTTCACTTATATTTGCCGGGGTTCTTCCATTATAAGTTGAACTGGTTCTATGGGGATCTGGAACCAATTTTTGATATTTAAAAAGGTTTTAAAAATCTAAATAAGAATCTCTCTGAGAATGTCAGAAACCGAGCAATTAAAACTTGTTAGATCACAAAACGTCAATATCAGTAACACAGATGTTCATCGTTTGACTCCACAATTATCGTTCTTTTTAGCGTATCTTTTGGTATAAAATTTTTTTTACCTGGCTAGAATCTAATACTAGTATCATAAACTTTCTTTTTTATACCATTAGTTCGATCATCGCCATGTGGAATATGTTGCCTTCACAAATTTGATTTTATATATAATTTACTGTTTTTCCCCTTCATCTTTAATCATTTAAAATGGTTTCGTATTAATGCTACTCGCCTTTATATTATATCATGATACGATGAGAATCAAGAATTAAGTAATGACTAAAAACACTCTAATCATTTCTTAGAGATTTATCATTCTATATATGTT----AATGACTTTTGTGTAATCAGTATACATAACCGCTATATTTGAAGTTATTCTGAT----GATAAAGATATTGTTTTCGCTATATCTACAAATCATTGGGGGTACAGATTGATCTAATGTACAAGGATTCATCTTTGAATTCATTCTTAGATATACATACTCCTAAAGGAAGGTATCAACTATATTAGACATTATCATATTCTTTTAAGACCATTCAATTTATCTTGTAAGTATATACCACCATCATTGAATCTGTTAACTTTGCACGGTAAAATCTCTCTTGATTATGGATCTTTCACAGATATATGGATGTTTTTCCCAAGAACCGTCTCTTTCAAAGAGTAAGATATCTCTCTAATATCTATTAGTAAACAACCTCTCTCTTTCGTACAACTCTATTAGACACACTCTGACCTTTTAAGATAATTCATGAAATAAAATTTTAAA----TCTTCTAGCTTTAGCCATTAGGTGTCAGATCTTCTGATATTTGGATAAGAAACCTTTCCTCAAAGTCGCTTTTGTGAAAAGGCAATACTTTTATTCGGAAGTATTTACTGGGCTAACAGAGGTCCTTAACAATACCATATCCTCACTTTGGCATTCCAGTTGGGTAACCTCATGTAGCGTAATGTAAAATCATTTATTATATCTTTAGATTCATCTTTTTCATTTTCTTGTTGACATGCTAACCAATTGTACTATAGAAGCTTTGTAGCGTTGGCCATTACAATCTATTTTTACGATGGGGTTAGCGAAATTCTATATATGCGACCCAAAAAAGGTTGATGATAAGATTATTGATTCTGTCTGACTTGCTGTAAACAAGTCTTAGTCTTTTGAAGATAGCCGAATATGAAAATCTTCGCGAAAAAATTTTCTTACCTCCAGACTCTCTTTCGAGGGTAATGAGGGGTTGGATTGATTATTGTTCATATTGCCATATAA------------AATGTATTATCACAAATAAACTTCATCTTTCTGATGAACCTAAAAGTCATAGTCTAGGTGTTTCCTTTTTCTTTTATAGATCCATAGTTATATATTTTGGTAAAGAAATACTCAGGTAAAAAGTTTGCCTAAACCCGACTTGGATTTTAACTTACAATGTCAAATATTTCAAAGATTTTCCACTGAGAATCTGTTATCGTTCGGCACCTACATCTACATTTATAGTATTATATTCTTTGCATACTTTTTACCATTCGTTCGTTTTTTAGGTTCCTTCAGTTTCTCCTTGATTTTTGCAGAATGACAATATAAATCCTTTAGTGTTAGACTCTCTAACATTGTATAATACATACTTAGTTGTACATACTTAATTACATTAATAAGTGTAAGTGAGGCGTAAATTGTTTGGGATGATTGTGCTCACTACGGTTGCATTTCAATTTTCCAGCGGTTGGAATACTTTGTTACAGAGAGAGAGATGGAGAGTTTCAACGATTTAGTACAATTGTTATTTCGCGTTGTTCGATCACAGTTTTATATTGAAGGTCTTCTGGGGTTGATCTTTATCGTTAA----TCGTCTGGCTTTGAAAATAAGGGTAAGCTTGAAAAAATGTACTTATAATAGTAAATTTTGTCTGTCATCTACAAAAAATGATTACGAGCGAGAGGCCACATAATCTGATGAATTCTTACTATTTCAGTATTATATAAAACTTTCCACTCTTACGTAAGTTCGCTTCGATTGTATTTTGGATTCAAAAATAATCTATCTATTGGATTTCATTCGAGTTAGCCGATACAAGGCAGGAACTTTATTTGATTGTAAGACAAGGCACGTTGTACATTCAACCTTTTTAGTTGTCAGTTTGTGTTTGTGTGAAGGTTTCTTTCATGGAAGATTCGTGATGGTCATTGATTAAGAGTTAATTCGGCTACTAATGTGTTAGTTTGATGCAAGGGGATGGATGTTTGAGAGCCGACTGACTGTTGATGCTTTATTTTGCGTCTTTGATGACAGATCAATAGGTAGGCCTAGTTCTGACTAATGATGGGTATACATTTGAAGTTTTGTTTTTGTATCTCATAAAGAGCATTCTCATTTGTAAGTATGAGCGTGAGAGTATGACGGTATGTTATAATTTCTACAAAATAATCTACATCATGATTGTGATAGTGAGGACGAATTCATTGGTGAAAACTTTCTCACTCAGTCTAGTAAAGAGGGACTCTCTTTCGACGAAAAAATCTCTCTAGTGGTTTCGATGTTATGTAATAAGCAGATTTTAACATCGTTATCGCAACATATATTTACTTCATTGATGTTTGACACATATGTTTTTTAGATCGCTCTGACGTCACTATTTATAGTAAATAACATATGTGAATAGGTCTGTTTATGTATTTAGTTCTGTCAGATTTGAATTTTGTTTAGATTTTCATATTCAGTAGATAGTATATTTATTGAACAATTTATTTTGGATAGTGAAGTTTCTTCATAAAGGTTTGTCAACACTGTGAGAATGTTTCAAAGATTGAATATCTGCGGGTTTGTTATATAGAATTAGTTTTTTGAAACGTATTCGATTCAGTTATCAAAATCATACTGATATATATGGGAATTTTATTGTATTGTTGTGTCATATTGCGTGGGTGTAATTGACATCCCCTCTGATGTACTGTGTAGGGGGCTATCTATTGGTCTAACTGTGTATAGGAGAGGGAATTTCTGAGCCGCTCTCTCTTCAAGTAACTCCAAAGATTAACTTTGAAGGAAAAAAGGTATAGAGTATTAGTCTGTCAAAGCATAGAAGGTAGCTTTCAAAGTTCATAGTTTAGAGTAGTCAGTAGGGTTTTCAATGTTATTCTTGATATCTGTTTTGAAGATATGTTTAGATGGATGGTATCTTAAGGAATATGTGATTTTCAAAAAATCGATAGGTCTAGGCGTTAAAAGCTGGCAATACAAATGTTTTATAGTAACTTTCTTTGTATCGCTCTGTTTTTTGTCAAGTGAATCTATGTATTGTGTTTACGATTCGAAAAAGTTGTTAAGGGATAACGATTTTAGTTCGACTTTACTAGTTGAGACTTAACCTCTTTCAATTCATGGAAAAATACCCTCTTTAAATTCATGG----TAAGAGTTGAAAGATAGAAATTTCTTAGAATTATAAAAGATATATGAATGTTTTTTTTAAGAGGATTCAATGTGAATGGAAACAGAACACTTTATATATATCTTTGCATATAGATTTTGTTCTTTGATGGTATATAGTATTCTAACTGGTGGTCATTATTGTCATGATCCAGAATC----TTCACCAGAGAGGGTTGGCAATATCAATGTAATCGTTAAACCTTACTCAATTGATATTACGGTTGTTGATTGGAAGTGCATTTTAGCATAAGCATTCGAAATTAAGGTCTTTATTAACTGTTTTATTTGCAATTGGTGAATATTATTGTAAAAGTCTAGAAATCTTGGCAAAAAAATGTAATTGTTGTATTATCTGTTCAAGTGTTTTTGAAATCTAATGGGGAAAAAATGGCGATAATTTTTTTGTAACAGAATGTGAATAGATGAGTGTGTAGATTCTTGGGAGAGTACAATTGAGGGCGGCCACTTTTTTCTTCTGTTTATTTTGATAACTTTATAATTTTCTTAGGTTACTGACAAACTGTTTCTTAGCTTCGGATGGTCTAATAGAGTCAGAGGGATACTCCATCAATTTTTGCTTTGTGGATGGTCTGTTTAATCTATCTTATCATGACTCCTTTGAGTGTGGCGCCCTATTCGAGAGCAAATGTTAAAATTTGTGGAGTCAGATGTTAGATTTCAAGTTTCTCTTGACGTGGGTGGGTATTGAGGTTTAAATCTTTGTTACAATATATATCGGTAGTATGTCGGATATTGATAAAATAACCGATAAGGCAGTTGAAATATATCGCAATGGATCTTATAACGTTTTTCTCATTGATCATTAAAATCTTAGTGGTAAAGTGAATGTGAGTCTC--ATAAGATGACAGTAAAAATGCCCAGAAGCATAGGACTCACTCATAAGCCGCGTCTCACCATGTATCAGTGTGAGTGTATGCTTGACAAATGGTTTTACTAAGGAGGAAAATGGGAACCAAAATAACATTTGCTTTGAAACTTGGTTTTAGTATAGTCAAGAGAAAATGAATGACAGGCGTAGCACATCAGACTAAAGGCACTTACAAGCATAGTGGGTAATCTAAGTTGCTTGTATGCTGCCTTTAGGAGTATGCGACGACCTTCTCTTATTTCAGAAAGATGAATTGCCATCGAGTGCACGGAGCAAGAGCTATTTTTCTACGAGAGAGTGTGTTACTCTGCTGAAGTAATTTGGTTTTCGTTTTTTAAAGGGTGTGATTCAAGCTATAACGATCTATTTTAGAAAGTGAGAGAGCATATGCGAGGGGGAAAATTGGTTATAGACAAGCACGGTTCGGAACATGGTCTCTAAGTGTCTTTGGTTTCGCGATTGTTGGGGCCATGCAAAGGGGGTTGTAGTCTTTTAGACAACATGAAGAAGATCAAAAAGATCACGGTCAGAGAATCGGGGGCCTTGGATTAGAAACACCTTGTAAGAAGGTCCGATGATGTTTGCTTCATCATATAAAACTTTCGATTTGATGTAAGCAGACTTTGGAAGCGAGCCAAAGAGATGGAATTTCGAAGAGTAGATGTTTCTTGAATGAAAACCCACCGTTTACATTGCAATCTCTCGTAGTAAAAAGAATGGTGTATAGAGAACAGTACAAGTACATAGGAGAGTGTCTTAAGTCCTAGGAATGATCAGATTCGTCACAAAGACAGTGAAGTCATGTCAGTTTAGATACTATACCGAACCTTACTGAATATCATCCCTCGAAATGACAATGGGCTTCCCGCCAACCCTTGATTGTAATCATGTTTGAGATTGTCTGATTCTAAGTCACCGTGTGTTGAATTGAATGTATCAAGAACATGCTATTCATATGTTTGAACTTAATTTTGTATTCGTGGTTTTCAAAATTTTATAAGATGAGATTGACTTTAGTTGTCTCCGATGATTTATCAATGTTGGGCGTACAAGTAGAATGAGTTCAAATCAAAATTGATTGCTGAA-ATGAGGTGTTACTCTGGTATCAGATGATATTATGACTTGGCTTATACAAGATAAGCTTAAATCAACTAGATGGATCCTTCTTCTTTAATTAATGTACATATTAGCCCAAGTCCATATTACACAGTGATGTACTGCTGATATTTCGGATAAGATCCTGATAACAAAAGTAGCTAAATATTCCCGGGGGATCTAATTCGCTTTTCGGTTGGAAGTTGATTTAAAAGGAACTATATTGTGGATCCTATATATATCAGTTGAAGCTCTATGCTAAGTGGTAGAGGCTTAGTAGATATTTCCCCATTTATAATAAAATCTATGATGATCCTTAGTTCCTATTATGACACCAAATCATTTTCACTCACAATATTTCAATGGCAGATCCTGTTAGGCGTTTCATGTCCGTGTGCTCTTAATTCTCATATAGCCAGATCACTTATGTATGATATCCAGACGGTCTGAAACGACTATTTACACCGACATACATGAATGCTCTCTTATGGATAATAGAATGCTAACAAAATTTTTCTTGGACAGTCATTCAGGGGTGTCGTCCATCTATGTCTTTGGGATCATAGTATTCTTGATTCATTGCGGCGTCACTAACGAACATTTAATCTTACAAATTGTAGAATACTGAAATCATAAATGATTGGCTAAGGAGATGGGTTTCTCCATACAGTTAGTTGGGTGTTTATCTGAATATATAAGATCTTATAACGCACTCTCAAGTCCTCTAACATTTCAAACAAGTCATACTCCACAATATGATAGTGAACTGAATCTTTCTGGTAAGAAAGTTCTGACCTTCCTACGTCTGTAATTCTACTGGCACCTTCAATCAATCCTTTTCAAGAGGTATAAATCAGAAACGCTGGGTTTTAGTCCATGCATTACTATAGCCTGATTTAGTTCAAACGTATTCTATCTTATTAACATTTTGATTCTATATTGAATGAAAATTTTCTATGTAAAAGGCTTGATTAGGCTTTTTTTTACGAGGGTTAATACTCTCCATGTTTCTCCAGTGAAAAAGTAGCATTGCTTTAGGCATGCCCATAAAAATTTTTTGTAGCCTTTCTGTAGAAATGTAATCCCTTCTTTTTCCCGACCCCTCTAGAAATTTATTCTAAAATCTTAACTAGCGAACGGGAGGGTAGTTATCCACGGGCAGGTACATCATTATATCTCACACGGTTATAGCAATCTAGAAAAAAGGGGAACAATACCTACGATCACGATGAGTAATGTTATTTTCCTGAGCCAAATTTTTTCAAAGCAACTTCAATTATAACGTGCGGTATCTATTGGCGATTGTAGGAATCAAATATATTAAATCATAGTTCAAGCTTTGTCTCTGCACTTTTTTGCAAATCTTTGTTTTAAAGAAAGTCAGAGTTAATGCCAATGATTCAGAATCATATGGTTAAAAGTTCAGTTAGCGTTCGATATTACTGTAAACTTCTCTATTCACTTTTATGTTAGAGCTTCGTTCTGTTTTATAAATGCTCGGGTTCTTGCTTTACACGTCGCCTTCTACCCTTCTCGTTAAACTATGCTAACTATTTGTGGTATCGACATTATGAGGCGCAGTTGTGTCTATGTGTCTGATTATTGTTGATTCCTGTGATTAAAACTGCAATACTGGTTCAGTTGTTTGCTTATGCCCACTTTGCTACTGTATCCTACTGGACAATTGTATGGCATGAATTTACAGTTACCAACTTTCTTATAGACGCTTATAAATATGGCGAGTCTGTTGGAAACCCTTGCTGTTTATGTTAACCTTTTATGCGTTTTCTCTTATTTGTATGACTCTATGTAGTAAAAGTTTCTGTCTTAAGACAAAACCGATTAAGACCGTTTAGGCAATTGCAAGGATGGCAAATATAGGGACCGCTGCCAAGACTTTTAATTTCCGTGTATCTGGACATGCTGAAGTGGTTGCGTCTGACCTCATATGGGACCGCGACCTTGCACCCTTGAATTTCCGATGTATTTTCCGTTTCAATCTCGACGTCCAAAATTTTGGGTCTTTATGTTCGTCCGCGGTTTTACGTCCTTTTGAAAGTAAAATTCAAACCTTCGCGCCGTGCACACGTTTTTATGGACGCGTGCCTTGTTGGATGGGCACTTCCATGAAATCCTACTTGGCTTTTAATATGAGTTTCTTTGGATGTTTGGCTATCCATACTTGCGGTTTTGTACGCTATTCATAAGCGGGGACATTGACTTGATCCACATACAGTATTGGTTCTCTGCGCTTACATACTCGCCTTTATGGCTAGAAATCGCTATTGATGAATGTAGCTGCTGGCGCTTATGTGTTTACTTTCCTTCCTGTGTTGGGAGAGGGCTTAATATATCGTCCCGACCGAGTAAATTTGTGAAGGACAATAAACTCTTGAGATGGCAGCCGGCATTTCAGACATGCAAGGCCGAACACACTGATTGAACTCAGCGAGCCAGATTGAAGCAACAGGATTGAGAATTCCGAAGTTTAGGCCATTGGCACTTCATATTTCTTGCTAGGGATTATTCAGGGCCGTTTCAATAGAGCTGCTAGGACCACCAATGGCCAGGCCAGTGTTGCCATGTGGCAGAATTTAAGGGAGTGGGGGGTTCGGGATCAATACTCGGTTTTCAATTGCGGCTCGGATACAAGATTCACTTATGACGCATGGGCTTATTTGCGCTTATCTTTGCGGTGTTCATACAAAGCGCCCAATTGCTGTTCAGAGTGATCATTTAACACATTGCGGCTCTGGCTGGTCCTGGTGGCGGCACAGTCAGTTCTTCCATAACATTCTAAGCGGGTGACCAAGAATCCCTCCCAGATTATTTAACGGACTTTGCCACTTACCAGTTGCGAGGGCACCCTTTTACTTAATGTCAATAGCGATTCTACTTCGGGGGTTGACCGTACGGGGCTTGCTACGAGTGCCACACATTGCATGCATCTTTCTATGCGGCAATTAAAACAATGGGATGGCAGGCTAAGAATTTGAGCCAAAGGCCTTACGGCAGGCAAAGGCTTAGAATCTACACTCTGCAGCCATTTCCTAACTGCATTTGGTCTTACATGTGTGCCACAATTATCATCCCCTACCTACTGCACGATAGGACCACTTCTTTTACCACAATTGATGGGGTTCTATGTGGGCGCGCCAGCGCATTTATGTAGGATAGACCACACCGTAAAGACTTTGACGGTCTAGCACGGAGCATATTCCACTAATGGCTGATTTCTGGTTCAAGTTGGTTTAATCAAAGAACATAGGCTTGGCGCCCAGAATTTTCGAACGCATCATTCACCGTTTGCCATGATCAAAACCAGCTTGCCCGGGCACGCCCGGGCACACAGACAGTTACTGGGGGGGGATTGTGCGTGGGGAAGTGCTTTTCCATCCTTGGACGCGATTTTGTCACAATCAGCTTACATCAGTACGTTTATCTCTAAGGGTCTTTGCCGAGTCCGTTATCCGAAAGCAACTGGTTCGTTCCTGGAGGCCGGAGGGGGACTGCAGTTCGCTGGACAGTTTTTGGCTTTTGATTAAAGCATTCGTGTATTTCATTAGTGAAATCATCGAGTTGGGAGATAGGACAGGGTGTACCAATACGGGGAATTGCCAAGTCATACATAAGGTGCTCGGATTTTTGGCCAGCTCCAGTATCATCTAGGTCTCTTTCGCTAGGCTTTTTCTGGGCCATTGTTGGCTTAGTTATTTCTTTAGGGCGGGTATGCAGACTATGATCATGTTGGCCAAAAATTAAGTGCCCGCACCACCAGGCTTAGATGTCAGGCGGCGTGGGTACCATACTCTGGGGATGCACACTGGCTTTTTTGCAGATATGCGTGGTAATGCTTAGTTCCAGTTAGCAGGTTGCCAGACCACACCGCGATTGTTGGATGCACGCCAGATTGAAGCAGAGAATACGAGACGCTTACAAAATTTGCTCCATTGGCATTGCATATTTCTTGACTCGGAACTTTCAGTGCTGCAGGAATTGATCTGGTCAGACCTTCAGTAGCCATGCCAGCATTGGACCCATTGGCACCGCGTGAGCTTACCGGGGGGCCTGGCCGTAAATGCTATCGGGTTACATGTGTAACATGGTTCGACAAGAGACTTAACGGGCCTTTCTTTTTCTTCGCATTCTTATGCGGTGTTCACTCACCAATGAACCAGGTTCTGTTAAAAGCGATCCGCTAACACATTTCGGCTTTGGGTAGTCTTGCTGACGGCATTGTCAGTGCATCCGCTCAGGGGATCGTCGTGAAAATTTTGAGTTTCCCACCCAGGTTGGCCCTTTACGGCATGAACTTAGCCAAACCGATCAGAGCATTTTGGACTCCAGGGCGGACGCATCTACCTCTGGGGTTCACCCAACCAAGTTTGCTACGAATGCCACACATTGCATGCTTATTTCTGTGCGGCAATTAAGACAATTGGATGGCAAGATAAGACTTTGAGCCAATCCCCGGGGCGTTGGCGGGCAAAGGCTTAGAACATAAAATCATCATTCATTGGCTGCCTGCTCTTGGGTATACTCTTGTGCCACAATTATCTTCCGCTAGCTTATGCCAGATTACACCAGCGCTTTAACCACACATAATGCGGTTATATACGGGCTTGCCAGGGCATTTTTATAGGATAAACCGACAAAGAGAAAGTTTGCAGATTTGACAAAGAGCATATTCCATTAGTGGCAGCTTTCTGGTTCAACTTGGCTTAGTCAAAGAGTATCTGCTTGGACCCGAAACAATTTATGACCATTTGCCATGATCATCGCCAGGAAACTCTAGGTTGAGTCTTTTCTCACAAGGCCGCTTAAGCGGCGAGATTGTTCCGGTGTTAAGCGTAAGAAAAGAATCCTTTTTACATGGCCGGGATTTTGTCACAGCATGCCTGGTTCAACACACTTATTTGTAAGGGCTTGAGCCGGGTCAATTATCCGAAAAAGATTGGTAAGTTCCTGGAGGCCGGCGGGGGACTGGAATTCGCTGGAGCTTTATTGCGTTTTGATTTAAACATGGTGGTACTTTATGCATGAACAATACTTTGCAGGAAGTTCCATTAAGATCTCACTATTATGGTGTTAGGATATTTGTTAATCTCCACTATAAGGTAAACCTTGGATAAAGTTTCGTTGGCTGATTTTTTTGGCACTGTTGGCACGGTTATTTTTATTCTGCGGGTATGCAGATTATGAACTTGCTGGCCAGACGACCCTTGCAATTATCGTGAGGAAACCGTGCCTTCATGTCAGCCGTTGTGGTTGCCATTTCGTGGTAATTTACTAGCGCTTTTATGCTCACTCGGAATTGGTAATTCCATCGTAAATTAGAACTGATGGTGACCATGGTCGGCTGCCACGAGTTTGAATATCCTGGAGGTGAAGCAACAATGCTCGCCCAGACGAGATGGTGGTGAAAGTGGATCGCTGCCACGATTTTAGGTCGGTTATTTGCAGAACACCGAGATGGCTGCTATGATACACTTGATTCCTCGTTTGTCCTTGTGGCTGTTTCCGCATGCATGCTCTTTTCTTAGTCAAAAAAAATGTTAATCGGACTAAACTACTTCGTGCCCGTTTAGACTTTGTTGGTCTTGCGGCTTTATGAATAACGTTTTCCGAGCTTACTTCCTTTTTCTTTAATACGTATTTGAAGCGGAAGGAAGCTTGGGCGTTTGAATGATACAGACGAAACGCTTAATGGTGTTGGGTTTATATCCACTTTTACGCACTCGTTTATATGCTTATGCGCCCCCGTGAATGAGGATCGGACCGTTCGGTCCTCTTAGGAAAAATATTCGGGCATATCCACTCGCGCATGGTTCATTTACCATTGGAGCGCTCGTGAGATGTTTAAAGGGGCCTAGACTATGTCTCATTTTCTGGGTGCTGTAATGGCGGATGGACTAGTTCGCTGGATCGCCTGATGCGTGCTATCGCCCGTGCGCGCGCGCGTTTTTATTACCATGGCAGGAGTTTCGAGGATCCCTGGATTCGGACTTAATTATATGTTTCAGCGACAAAATCTATCACCTTCAATTTGGGTGCGGGTTTGGGGTCCTTTAGGCATCAGGTCTTGTACTCAGTTATAGGAACACGAAAGATCGCAAGAGGTAAGTTGGCAGAGGGAACTAAAATGTGCGCCAGGTATTGGCGTTATTTCATAGCAGTTAAAATCCGTCTTCATTTTCTGCGCTGCCGTGTGGATTGTTACGCTTGGATAGACATGCTTAACTAAGGTTAATTAACATCGTGTGAAGCAGGCGGTATAAACTGGCGAATATAACGGCAACTGGATGAGTATCAGACGAAGCCAAATTCCCTGACTGCGCATGAGCCCTCACAAGGTAATGGTTCCTGTACGGTCAACGTGTTTAAGACCGGCGTTCTTCGTCAATATCAACGCCTGTGCGGTGGCGGTCATGCCTTAGATTGCGTTTGACCTCGACCGTCTGACCATTGAGCAGGATTTGTATCCTTATACCGTTGGATACAATCTGGGGGTGAGATACGGGGGCATCCAACCGGATTGAGTAGAGGGTGCGGGCCAATGTTTTCGGTTTGTTTTGCGCATTGCATGGTTATGGACTGAATTTTGGAGACGACGGAACCTCTTGATTCCAAATTTGGATCATTTTCTGCGGGTGCTGTTGGTTGGGCTTCAGTACGGTTTAGGCCGGATTGGTTCGACCTAGGCTACGGAAGTCATCGTAACCGCTGGGGTGAGGTTGACCTTGTCCGGGGATGCTCCACAATGCGCGGACTTGGATTTGCGGCTTTCACTAGGTCGCCCCCACGCTTAAAGGTTCGATGGAAATGAACGTCTTCAGAGATGCGCGTTTTTGCGCTTGTGTGCGGACATTGTAGGTCGCACACCCATGATTTTGGCCACCGTACATGGACAGGTATTCACAGAATTACGAGGTAGGCGGCTGCGAAACAAGTTTCGAGCTGTCAAATCCGAAATTGCTTTAGATAATGGAAAACCGCAAGGGGTTTTAGGCGGTCATGAAAGGGAGGATGCGTGGTGTTGGCACCATTTAGGAAAGAGGCGGACTTTGTCGCGATCCACTTTTGAACTTCCGTGTTTGTGAGGGAGGATGTAGGCGAGTCCTTCGAGGCGATCAATAAGGTGACAGTGGGTACGTGATTTAGGGGGACTAAGGGTAGTAAGGACCGCACGTAAAATAGCAGCGGCCATTGGGAATTTGATTGACGGCACTTAATCGAGGGTTTCGAGAGCCAGGGTGTTACTTGGCAGCTCTTGCTTCTTTTTTTGGCAATTGCAGGGCAGACTTTTAGGAGTTTGCGGATGACCGATTGAGCCAGTGATTGGACTTCAAACTGGGACCACACAGAGCAGTGTTGATAAACTTTATCCTAGAGTTTACCGTGAACCTTTAAGGACTTGCTTGCGGCGGACAGAACACGGTTGCTGTGGCGGAAGCCGCTATAATTTCGGAACTTTGGGCCAGTGCCAGCGGTTATGTTTTGGCGGGCATAACTTTGAGTGCCATTGTCCGAAACCATTAGACAGGTTATTTCTCCCACTGCACCTGGTGGGGTGGCCGGGGGAGTATGAACTTCCTATTGTTCGGGTCTCATTATTCTCGCGTTTGGTTGGGGATTACAGCCTCTGGCCGAACCTGAGATCTTCCTTTTGGTAGTTGAAGAAGAAAAATACACATTTGGATCATTATTTTTGGCTGGGCTTCTCTGTTTAAGCCTTATTGGGGGTTAGAACTGGCCCGGGGGGGAGTAGAAATACAATTACCTAGCCGGATATTTGGTATTCTAATCCCTTGGGGGAGGTGATGTAGGTGAGATTGAGAATATGGGGCAGTTGTTGGTCATTGATTTGGGGATTGCAATTTACAACCTTGCTGGCCGCGGCCTGTTGTCGGGAGCTATTTCTAAGTTGGGCTTTCGTTTGGTTATGCTGTGTTGTTGTTAAAAACGCTACCAGGATTTAGGCCACGGCCGAGCTCCAGCCAGCTTACTTCTGTAGGACACGCTGGGCAAGTGGTCGCCAGGCCACGGTTGGAATATTATCGTCCCACGGGAGTATTTGGGGGAACATCGTTTGGACTCGGCCCTGTTGACCCTAGGGCCAAGGTTGATTAGAGCTAAAAGAATCACCTGCAGACGCGTCGCGATAATACCAGCCCTTGGTCTTAATCGTGGGGGTGCACGAATAAGCGTAATAGTTCCCAGAGTGTTGCACTCCATTGTCTGGTTTTTTTTGTGGCATTTGCAGCGGAGGCCGGCGCGCGCGGTTGAAAGGATGACGGATTGACCGTCTTCATACCCCTAATGATACATGCCTGGAATTACAAGAGAAAGATTTTGAATATGAGATGTTCGAGGACGTTGTTTGTGGTGTCGGCTTTCTTTCCTGGCTATTGCTTGGGGTGTTACGGACACTTGTACTCTGTAACCAGGTTGCAGTCTATTGAGGTGAATTTTACGCGCGTTCACCCGCAAAGTTGCCATCTTTTTTCTTGGGCCGAGCCAGGGATTACCGTGTGCATTGGGGCTTGACTTGTGCCTCAGGGCTTGGCTATGGTTATTTCGCATTGACTGCCGTCGTCATTCGCCTAAAGCATGCTTTCGGCCATGCGTTTGTTCGTTTCTATTACCCTGGCATCGGTGTTTTGCCCAGTTGGGTGCGCATTTCGTTATCTTTTTCAGGTTCAAATGACTTAACCTTCAATATGGGTGCGGGTTTGGGCGCTTCTTGGCATCAGGGCACGTGAAAACTTTTGAGAGGGAGGGCAAACTTCGGCTTAACCACCAGCGAGAACTATCATGTACGCAACGTTTGTCCAATTTGGGTGCTTTCAAAACGTGTTCATTTTATTTTTGTCCGTACGGTTTGATAGGCCTGGGTGTGGCTGCCTAACTCGGCTAGATTGTTCCAGAATCGGCGCGAGACCGATTGAACTTTAACAAAAATCTTTAAGAGGATCGGCTGATGCGCCAGACACCCAGAAACTATTTCCGAGAGTCTCCCGGGAAGCCTTAATTCGGAGACGGGACGTCTTGCGAATATACAGATCGTATGGTATCAAGATACATCCTCCTTTATGCGGTGTTTTGTAGACGGTTGCTAGAGTTTGGAGCCCGCCAAGATATTACGAAACGCAGGATCCTTATACGGCGTTGACCTTGACACTGAGATTAGAGTCTTTAATACATGACGACTACCATTTACGTCGTGTTGCGTCAGGCTGCGTCCACGTTCTTTTGGTCATTCGCATCATTATCACGTAATGCACCAACGTGAAAGGTCAGTCCGCCAACCACACGTGGAGTTTTAACCTTAATCGATAGGAAGTGCCCGGTGGGACACCCTTATGGGTGCATGCCTTTGCATTTCTTCATATTTGAATTAAATCTCGTTTTTGAGGATTCATAATAATCTACCTAACTTTGTTAACGTGTATTTTTGTTCCTTTATTTGGTTCTTCAAGACCGGCGAACCGGCGGAGATAATGCGAACACGGAGATCCCTTGATATGGACGTACGGATCTGTATGGTTATGGATTTTTTAGGTCTATCGGTTGGTCTCCTTAATCTAAATTTAGTTATTGATTGCTAATCGCCTTATCAGAGCTTTTTGCAATTCCGAGCTAGCTTTTAACCATGTGAGTATCCGTATCCTTTTTTTTCTTTGCTTGTTGCAGCGCGTAGTTCGTGATACCATCAACCAAGACAAAGTGATTAACGACAGCTTATGGGTTTTCTATTTGTCTGCGTTTTTTCAATATTTTAATAATGAGTAAATCTGCTTATGCACGCCTTTATCTGTCCACGCTTCTCTATATTAGTAAACGTAGCAAACAAA----GATAATGAACGCACCTGTGCATTTATTCGGTTCTGTAGTTACGGTAGCTTTAACGCTTGGCACCTCCACACTAGGACCTTGAGACAGGGATAATGAGCTTGTTAACTTCTTTGTTCACCTGGATATTTTTGCATTTTTAGGACCCCTGCTTTCTTCAATGCTTTTTCATATTCTCTCACATCTATATTGTTACCTTTATTCTCTCTATGTGGCAGTACAAATTTTATTCCGTCACATAGGTTGATATCTTTGTGGTTCTTATCTTCTCCTGATGCACAAACAAGCTAACAGTTTGATCAACTGTTTAAATACAATGCTATATCTCTACATAACCAAATCTATTCTGCACATCGATACTCTAACTGATTCACTAAAACGGGCCCGTACTCCAACTCTCTGTCAGGCACTTGGGCCATGATTCCGCTTATGTACAAGGGAGCACACTTAGCCTTCGGAAAAACTAATTTTCTATTACTACCATAACTTTTAAAAGTCTTTCTACTGTTCTCCTTTAGTATTATTGGTCAACCTGGCCTTAGTTGAAATTGGATCCTTTCTATTTAACTTCAAGCCGCTATGCTCAATTAGGAATAATGACAGATGTGTCCTGTGGAGTCTTTAACTAATGGGTACTCTAAACACGTGACATTATAAGTTCGCGTGATTATTTCCAAATATAGACTGATCCAACATTTGGTGGGAATGTTCTATTGTCCAACATTATAACAAGCGAACAGTAATCAAGGATACTGATCTCTCGGTCAGCAAACTGTGAAGGCTTATTCCGAAATGGATTCTTCTATGATACACTACAGGGATCCTCAATCTCCTGCTATATGCGAATATGCTATTTTACTCACGCCATGATCATTTTATGAAGAGATATGTTGACTTGTTATACTAACCTAGTTGCTGTGAATATTTACCCGTCCTATAGTAATTAAGGAAGAAGTCCTTGGCTTTTATTATGGTATATTTTTAAAAATGAGTGCGTTTATTCCTAAATGGTCCTTACAGTTTTGCCTGCTCGGGGTTTACTTGGATTGCTCTTGCCAGTCTTGGATATCCTATAAGTCGTGAGACTTAGAACCTGGGAATCACCGTCCTACTATGATACTTAAACAGTTAAACTGTATAGGAGTATTTCTGTAGGTATAATTTCGTAGCTCCAAGGGTCAAATACTCTCTGTAGTAGGAGAGTCAATTAATTAACATGATC-----------AATTAAGATCACTCGACCTTGATGAGAGTACACGGGTCAGATAAGTTATCAACAAGAGTACATCTCATTGTCTATGTGCGTATGTGTGAACAAGAGAGACAATAGCCCAGAAATAGAGGGCCAGTGAATGACTATTTAAGACCAACTGCACGTAGAAAACATTGTGCATGTGAGTGCATGTCAGAGAACCAAAGAATCAGTTTGTGAATGCCGGATGAACATAATTTATAAAAGTTATAGTCCGGGATATAAGAGGAAATTTTCAGTATCTATTTTCGTAATTGTCTCGGACTGACTGTTGACAATTAACAACGAGAGTCACAGAAGAACAATGACTCTGTGAAAAATGGACTAATTCAGCAACGGTAAGAAACCGAGAAACTAGGTTGGGAAGATCCTGATTTGGAGTGTGTAACAGTCAAACTTTGAAGGTGAGAAAGAATAAGCAAAGTTATTAAAGAGGTGAAAGCTAACAATCATCATATTGGATAAGGTCAGGAAGAAAGATTATCGAACACGTGAGTTGTGATAAAGAGCATAGCTCTTTTTGACCTTATCGTTCACTAGAAGTCAGTGCAAAAGCATGGAGCAAAGTTGCTGAGAAAGAGAAATTACAACTAAAATTGGAAAACACCGATTTTACAAGGGTATCAGATAGACTGAATTAAGATTGAAGAATGATGAAATATCATTGAATTCACGGTTATTTGCAAGTCTGATTGAATGTCAGTACACTACGCTTTGAGAACGTGTATAACGCTAAGTACTGAGGACAATGTTGTTATGATACAACGGAGATCCGATTCTAAAAAGCCAT--CCTTCAGTGAATTTCTAAGTGTGATCAGCTGTCAATGGATCTATATCTTTT----TGGATGGATGGAACAGGAACCTTCCGAAATGAAATGAATTAATCTAAGAGACTCTGAGCTCCGATTGATGTTATTATCCTTTACTAAGAGAGAACTACTTAGGGCAGCACCAGGTCTTACCCTTTACTTCTGTAATGGTAACAAAAAACAAAAAAAAGATGAATGATTTATGCCATAGACTCTCCAGACTTATTCCCAAAGTCATAATTAATATGGCCTTGATACATCAGAGTCTAGAAAGAACTTTCCAAGAGTGAAACGAATGGCATCAGAAGCTTCGAATTTTCCGATGTCGAATGAATAGGATGCTCATACTGGTTATAGTAAATTAAGATTGTGGTCTTATAGGCTGCGAAAATTATAGTTCAAATTAAATCAATAAAATTAATTAATATTTGAACAATAATGTAAACGTGTAAAAAGAATCTTGATAACATCCAATCTCTAATAATTACCCGGATCTTGGAACCGTGGATTGAAAAAACCTTTTTTGAACTTCTTATGATCTTGGACTCTTATAATGATAATGATTTGTCATAATATGAAGCCCGTTTATACGGCAAATGACATACGATTCATCATCCGCCCTATACAATGGGAGAGACAAATAAGTTATGAAACAGGTAGGCTGTTGGTGGAAAAAATACTTTTATTTACACACTTGGTCGATTAGAAATTTAAGATTTGCATCTAATATTTGCTTTTGATATAGAGAAAAAATTGGCAAAAAATCCTTTGAGTTATAAAATTCTGTTAGTGGATCGTATTCTAACCTAGTAGAATAAAAGAATCTTAAAAGAGTAATAGAGGTTGTGAGAATTGATGGGATGATTTATTACCAGACATCATTTGTACGGAATTATGCACCCGATATTGTTGATGAATTGATGGTCATTACATTGATATTGAAATAAGTTTGTCTTACAATTTTAAAATAATCGATGCTTGTTGTTAAAATTGTTGAGACTTAGTGACATTGGATAATGTACGCTCTAGATTGT----ACTCACTCATACACTCTATAACTTTTCGTTAACCATACTAATTTGATGACTATCATGCAAATATTATGGGAAATGGTATTGGCCTGAGATGCAGGGACTCTGTTTGATAGAATTCATCTGTACATGGGGTTGCCATTACCACTAAGATAATTTGATTTTGACCTACATTATCGGGTTGTGTGGGGCTTAAAGCCGT--------------TATAATCCTAAGACAAAGGCAGGTGTTATTACACAGTGAATAAACATTGTACCCAGAATCTTGCCTGATAGGTTTAGAAAAAGTTTTCACTGAACGTAAAATCTGCTTTCAGGAAAGTTATTTGAGTTTTTCCTCAAATTTCTTTGACTCCTCTTCTTTTCAGATATATCGATGGCTTATGGTCTATTGAAGCAACATTCTTTCTGGCCAGAGGCTTTTGACTGGTGAAGCAACGCTTAATCAGGCTTTCTTACCAAACAGGAAGTCTTATCCATCTACAGTCTTTACAGTATGAATCTTAGCTTCATATTTGATAAGTCTACAAATCTGTTGATAAAACCAGTTAGGGGTAAGCTTAAAGGAAATTTACGATGGCCCTCATTGTGCAATCCTTGGGAAACTATATACTATTGCAGGAAGTACATCTAAATCATATCTTGCAGGCTGTAATAAATTTATCTCCTTACTAGAAAATAATTAGCTATTGCAGCAAGCCCAAGGTCCTACAATACGATTAAACCATTATCGCATTAACAAATGATTTATGTGGACTGGTAAGCGGTATTTTATAGTAATACACCAATGTGAAAACGCGATCCCGAAATGATGTAGACCTATTGCTTAGTACTCTCAAAAACTGTTAAATACTTAGTGTGGGTGGTTTTATTAGAGGTCAGAAAGGGGTCTGCATATCAAACGTTGTTAATTTCAAGGAGTAATCAATAGCATAATACTGAGAATGAATAGGTTCTTCAAATTTGCTGCAAATTGCTATTGAAATGAGACTTTATTGTCTCACCATAGATACTCAGATGATTAGAAGTATTAAGTCATGGGTACGGGGTTGTAACGAATATGATACGCCTTATAGGAATAAAAAACTCGGAAATATGTTCTAATAATAACCGTAGAACACGATCAGGTATTAACCAGATCGGAAAGCGATATTATGAGACGGGATCTTTAAAACTTTTATAGAAGCTATTCTGAATATTATAATTATATAATCATGAGTCCGCGGATATCATTTTCAAAAGCCTTGAGAGGCCAGAAGCGAAAGGTAGAAATGAGTTGGCTTAAGGATTGTTTCTATTTTAAAAGTGTTCTATAACTATATTTGACTGCAGAATATTGTCTCGTCTTGAGACATACTATCTAAATCTCAAACTTTGATGTCTTGAAATAGACTTGCTTAAATGATATTCTTTACTAGAGATTCAGTTATGGAGAACTAATGTCATGGATAAATAAAATCGATTGACATTCTCTAAAATAGTCTGGCCATAATCTGCTATGAAGTATTGAAGTGCAAACCATCTTTATACAACCATAACGAAAAATGATATTGTAAGATTTTGGCTTCAAGTGATTGTCTGTGAATATGATATCGAATAAAAAAACCAAATTGTAAAAGTGATCAATTTTATCTGGTAGAGAATAATGGCACTCAATCCAGCCATACCATTGGGATTGAAGTTTCTGTATTTCGATTTTAATAACTTTAAAATAAAGGTATAACGCATTTCTTTCTGGCCTACTAAAACCCTTCTAGATAGAGTCGTTAAATAATCAACCGGAAACGCTCCGTTTTTTCGCCAAGCTCATCATTGAATGAAGTCCTCTGACAGTCTTCGAAAAATACCATTAATTAGATTTTTAATATCATGGAAAGGAAAATGGGAAAAGGCTCAGGATAAGGAAATGAAATTGAGAGAAGATTTTGTTGAGCTGAATACTAGATTTTTGACAATTAAACAAAGGTGTTTGGTTATACCTTTTCTCTAGTGGACTTCTTAGTAATGGGTAATATGGCCGATTTATAATCATGAGATTTCATGGACATCTTTCTATTATACACAGTGACTCGCAGAAATATATGGTAGAGAATGTAAAAACCTGATCATTTTATATGATCGCGAAACACGGGACGTATATAATTACAGCGTTCAATTATTAAGCAAAGGAGATTGTAGCTTGTTGCAAGGTCATATCAGGGTCCTCTTTCTGGCCGCATTCATAATGAGTGATGCTGCAATACATAAGTTTCAGCATTTATTGTGTTATTGAAAATTTCTCGACTAGATTCTAGGTAATTGGAAAAAACCTTTAGGAATATTAGAATTTGAGGGATCTTATGTGATGACACTCTTGATGATAGCTAAGCATCAGCTTTTATGAAGAGTCTTTGTTAATCATATTGTAAGATCATCAACTTACGAATAATGCTTTATTGCCTACTTGAGCTAACAAGCAGTTATTTGTTCTATTGATTTTGCCCACTTTGGATCCTTCCTACACTAAATTGTTTTGATCATTCTACGGCGGATGTGAGTTTGTTAATGGATATCAGTATGCGAACATAAATA------AGATTACATATACATAGATCGAAAAAAAACCTTTTGTATCCATATCATTGGCTATGGAGAAGATCATTAATGTCTTGGGTAGGGGGATAATAAGTTTTTCTCAGAAACTCCTCAATTACATAACTTGGTCCATATAGTTATGGACATTATATAGAGTTAAAAAAATTTTATTAATTTGACCCTTTGTATTTCTTTATGAAATCAAAACTTAAGGGTTGTAGCCGAGGGGACTAGGAGACGGCATCGGCTTCCATAAGGAAGCGAATGCAGAACACTATATCATAAAGTCCTCGAAGGATTAATACCACCGGTCAGAAGATCGGTTCCACAGTATGTAATCATTATAGAATGTGTCTTAAAAACTTTAGAATGCAGTCAGCGTGACACAATTTATTGGAAACCCTATTTGGATGACCGAGAGAAATACTCATCATGGAATGTTGTAAATGATTTGCACAGAAGATCTATTTAGAGATGCCTTTATCAGCCTAAAGTTTTTGGAGTAAGAATGATTCGGACTCATAGAGTAGAAGATAAGTGGTCCCAGACAAGATGTTACCATCAACATTACCGAGACCTTTAAAGATTATATTTTCTCGAGCCTAAGGGTGGGTATGTGACAACTAGTGTGATTCCAGCCAACTGTGAGAGTCACCATGTGACTCAAAGTTTGCACGCCAGTATTTGAATCTCAATGGAGCGCGGAAGATTTACCAAATAATGTCTGATAGGGTGTAATTAGGTCACATCATGCATAAATCAGTATGGATGACTGCATCATCAAACTTCAGACACAAATTATCAATCCTTATTTAGATAATTTGACTTCATATTTTGCAGATCTATCTGCGCCGGCGATGGAGAGTGAGTATATGAGTCATTATGAGACAGTATCATAAATAAAATTTCTATGCGAGATCAAGGGTATGAGACTGGCAGCCTTTATGAAAAAAATTATGGGTTGGTCTCGAACTAACTCTGACTCTGTTTCATTTTAAGCTGTTGAATATGGATGAGTATCACTATGGATATCACCAAATTTCTTAGTCAACGTCATTGAGATAGACAGGATGTGGATCCGGGAAATCATTGATTTAAGGAGGTCAAACTATTTTTGCTCGGGAGAAGCCTGATACGTGGTTCTGACTGATTAATTGTATGTCTCCTACAAAAAATCTTATGAATATAGAGGCGTCAATCCTCAGCTTCTTGACCCAGGTCAGTGAAGACGTCTTTCTTTGCAGCAAATTATTTACCTTAGAATATGTCAGGAACCAATCTTATTGTTTTTTGGAAAAGAGTAGATCTGTTTTAGACTATCAACAATTATGTCTTTATCCAATTCGGCATCCTCGGATTTGTTATGGCAGAGCAAAAAAATCACATCAC--CCATGATCAGAC----CGGACGACAAGCCTTTGGTACTGATGAAACCAAATGTATTCCTAAATATATCTGTTTTCGTGTCTCCTCAAAAAGATTAGAATATAATTGCATAAGAGGCTTAACGCAAAAGGGTTGATGGTTCAGAGCAGGATTAGCAAATCCAAGAAGAGTCATCTTTCATCCGGGAGGCTACTACCGATTTTTCAAAGGACGACATATATATGGGAGTAACAATATTAATAAAAACCAGAGCGGTGGCCAGGGGAAAAAAAAAAATGACAAAACTTTTGAGTACCTTTCTGAGGAAGTAGAATCCACTATGCGCTGAACACAGAACGAAAAAATTCAAGATCAAAATGAAATTGACTTGCCACGACAACTACAGAAAGTTTTGTTGGTCACTGAGCAATTGAAAACGCGTAAATTAGAAACTTCCCCGGTCCTGCGGAAGGTATGGCACTCAGTGCATTTACCTTTGAATGCAACAATCGGAATTTGCAAATATCATAGTAGATTCTAGATGATTGGCCAGCAAAAATTTTTACGAGGGCCTGTTCTTGTGAAAAGACATGTTGATCAGTTTCAAAACGCTAGGAATCCTATTGTTACGAAAAGATGTCATGGTTAGATGACTTGGATGATCGTCCACATACATCCCTTTTCATTTT--CTTTCAGGAAGATCAGATCCTATCAATAAGAATATCTAGTGTGATAAATAGGATCCATTTAAAATTGTATATCATTTTTCAAGGTCATCACGTGAAATTCCATGGAAAAGATAATAAAAGTCCCAATCAATCGATTGTGGCCTTAGAAAGCCTCAATCAATGGATTTTTTATTTCCTTAAAATCTATCGACTGGAATACTTTGCACTGCATT------CAACGACTTCAGCCTAATTTTTAAGGTGAATGGAAATT----TATCCGTCATCATACACATTGATCATCATTGATTGTTTTCCCTCCATTTTTGAGAAGTTAAAAATATCTGGCGTTATTTGAATGATTAAGCAAACAACACCCAAATGGTCAGTCAATGTCAGTGTTTGAGAAACATGGTAGCTTTTGGCATCGGAGAACGTCTGCCTTTGGGAACCTTCGAGAGTAATAGTAATTAATTGAAATGAATTGTGTAAAGCGGTCTCAAAGGGACGGGTAGGGGCTTGATGTTAAATGAGATCCGAAGAGGTGGGCTGACGATTAAAAAAATCTGAATCTTGGATCTGATGTGTGGCAATAAGGCAATCTACTTTGGTATAGACCAAAGTTTCATCCAGGGGCGACCTATAGCTAAGAATATGACTCAAAAATAAAGGTGGTTAGAGTGAAGTTATGTTTTACCGCGACAATGATGTGCAGGGACAAGGGCCGTTGGAGAAGACTTTCCAGCGCTGTGGAAAAAAAGATTCGATATCAATTCAATCGAGGATTTCAGAATGTCAGTTAGAAAGAGTCCCGGTCTACGTTGTGAAGCCGAAGGACGTGTCGGGGGAGACCCGTGTACGATCAAGATAGACGCTTGAGCACTACACATCCTGGAACAAAGAGATCATCGGGGGAAGAAGTATTGTCCCCCAAAATATTGTTTTCCTTAAGATTCCTGTAACAGACATATTATGCAGAGAATGGACTCATTGAAAGTGTGAGCGGATTATTTGCATGTCTGGAAGGATCTAATGCTCTATTCCTCAAGGTAAGTTTATTTCAATTTCCGACTCTGTTTTACAAACTGTATTGTTTTATCACAGTGGGAAAAATCTATTTTGTCTAAATAACACTATCATACAGGCTCATAGGCTGGGTATATTTATAAAAGGTTGCGTTGTACGATGGCCCTCAAACGGATTATAGTTGAACTGGACAAAAAAACAGGGATCACGTTTCGAAGAATCGCTTGTGAAGAAATACTACTGAACAATTGGCGGTTAAATTGCAGGTACTATTTTATCTCTTATAGACAAAAATCACCTTGAAAGTTCCTTGGATTCACATTGTTATCATCAATGCAACCATTTCAATTTCGTTCACGACATACCTTACTCATCGATATTTTACAATATATCCATTGTAGGTGTCTGCATTAGAATCGGATGGAAAAATAATCATGGTTCGATTGTCACCAAGTATATCCTTGGTTCAAAAAAAATATCCAAGTTAAAAAACAAAATAGAATATTCAGATATTAAAAAATTGAATCCCCTGCTCAGG----ATTCAGTTAAGTTAAAAGATCATTGTCAGTGTATCATTGGATCCAAGTATATAAAGTGCCGGAGATCAAAATAAGTGATTAAAAAAATGATGTTGACGAAATTACTTCTTCCAGATTCAAACTACGAGCCTATTTTTCAAATTTACCGCAATAAGATGATTCATTGAAACATGAAAGCTTTAATACTAAAACAATCAAAGATTAATAAATTCAGGGTTCACGAAAAATTCGGTTCAAGGTCGAAAGCGGTTCCTAAACCTTGACTAATTATATGTCCATCATTGACTTCATGGTATAGCTCAATTGGTATTTAACGG--AAAATGCGGTACGAGACTGTTCAAAATAGCGCTGGGCTTACGGATACTATAAGGCTGACCGAGTATTTGAACAACGGTCCGGAAAACCAAATGTTTGCTAAAAAAAAAAATGGTTTATATGTTTCAAAGAAATATTAAACTTGTTCCCGAAACCAGGGCACAGTAGTTTATCAATATTAATGGCTGATACTCTTTTGATGGTTGCTCGCTTTCCGACCGCAATATTACATGAATTTTATCATGTGTTATAATTACAGTATGCGCAACCGAATTTTTCGCGAGATAAAAACCTGACTTGTTAAATCTTCATCA------CCCTATAGAATGCAAAATTGCCTTACCATCAAATAAGATATCATAATATAATGTACGGTC----GTTGAATAATAATGTATCTAAAATATCGGTAGCTAATGGTGGATCTTTCTACTATACCCTTAGAACCGATTGATGAAAGATGTTGATACACTCTATTCCTAAATTTTTAATTTTTAGAAAGTTTTCAAACTGGAAAATGAAAACACAAATTTTGTTTACCTAGAATGAGGATGGAAGGCTATGA----------ATTTTAATTAAAGGTCGTGACTGTTAGATCATCTACATAAGATTCTGATTTAGCGATTGATTTATTTTCTCTCTGAGTTATGCAACGAAGCTGATAAAGATCGCGAAATTTGGTATTAGGAATGCAAACTTACGGATTGTCAGTGGATGAGTTTGTCGGTAGGTCAGTGATACAAGGATTTTATTTAACAGTTCATATCTTTTGCTTTCAATTAGAGTGATGTTCTGGCCCTCCGTCTGTGATCGGGTCAGAGAGGCGCATTCTCTAACCCACAGAACCTTTGTCATATGATAAGTTGAAGACAAATCTGTAAGGTCCGTTCGAGAACCACATAGACTTTGCGAGTGTTATATACTTTTAGGATTACCCTTGCAATATGAGTGACTCGAAAAGGGTTGAGTGCAGGAAGTTGTTAGGGAGAGAGGGAAAATGAAAGAAATATTGTTGTGACCC----------------AAAAAAATAGCAATTTGCGTGGT------------------ACAAGGAATTATGAAGTAAACCCACGGGATGTCACTCAGCTTATGAGTGTTTCGCCGAGGCGGACTACATGAACTTGATACCGAACTATTGTAATGTTATCAGTTGTGCAGGCGCAGACAGTGGAATGTCAAATCATCGTCATTTTCGAAAGAAACAAAAACAGGGCTTTAATTAATATCGTTCCCATAGTAGGGATTCGCAATTGAATGACAAAAACATTACTAGGAGTTGGGAATTTGGAAAGTAAGGTGTGCTATTGCAAAAAATGATAGTATAAAATATTGTGGTGATTTGAAGCAAACTGTAATGTAAATTGTTGAAGAGTGTGAAGAAAACGTGAATGTGTCATCCACAGAGAAAGTCTCGAAGGGTTTTTGTCGAAAGATGAATTTTAACGTCTGTATCATTTCCTGAAAGTGTCGCTAAGAATGTCGGTATTAAGAGGGGGGTTTAGGAAGCTAATGCAAAATGAATTTATGTAGACTTTAGTGAGCATACTATACAAAATCGAAATTAGAGAAAGGGATTACTTTTAAGTAGTAGTCATCGAGAATTTGGGAGTTACGATTTTTGAGTAGCACAGAATGTCCTTGTCAATTTAACCTTACAAGACTACCCAAATACGAGACTAGAAGTTGGATTTTTTCAGGCAGACAACCATCTACACAGTTTATATAGGCGGACTTCTTCCGGAGACGGCATCACAGAGTTTGAATGGGGGTTGTTGTCAGCGTGGTTTGAACAGTAAGGCTATCTGTATTTATGAGGCTATTGTGAGACAGAGCTTCGATAAGATTTCATAGACTAATGAAGACTAAAGGATTCAAAAAATATTCTCTGGCGTACCTTTTAGTTATAGATCTATGGTGAATTCATTTCTGTAAATTGAATTTATTCGTTCGCAACGTTTTTCACAGGACGAAGTTTCTTGGATGGGTCCTTATACTCTTTGTGTCAAATTGTGATGAGTATGTTTGTCCTCGTAAAAGAGAAAGGTTATTTCTTGGATTCTGAAAATCTCCACTCCCCATCCTAAAAGTATCATCGCAAAAGAGTAAGGGTATTTGTCTCTGCCTTTAGGCACAAGCCGGGACATCCTGATCTATGTGGATTTATAACGGACTGACAAAGTGTGATGGCTTTCTGCTGACAATGAGATTTA"/>
                    <sequence id="seq_Jan19-81_Corokia_cotoneaster_KJLM96" taxon="Jan19-81_Corokia_cotoneaster_KJLM96" totalcount="4" value="ATGTACATCGGCGAGAATAGAAATATCGGACGATGACATAAAAGGAGTAAATGTAAACGGACGTCTCAGTGGGAGGATGCCGATCAGGCTGAGAGTATGCGGGATTGTGATTGAGAGGACATGGATGCTTAATTGATCAAAAGTGGGTGTTTATGGGAGGTTATATCAGAGGAGTCGTAAGCACGGAGATGCCAATCCGTAGGAGCTATTGGCGGTATAAGCCTGCAACCATGAGGAGGGGAATTCTCTCGATAAGTTATGATCCCGCCCGGATATTCAGCGTCGTTAGACCCTCAACGGCTATGCATGATCATATCCATGGCGGGCACGGATTATATGGGAAGCAACGGAAACGCGTGCACGAACATCTAACACAGGCAAAGTATTGGTTAGTGCATGGCAAAGCTCTCGTGCCAGTGTACACTTCAGAAGGGGCATGATAACATGTGTGCGAACGCGATCCCGCACTTCATACTGCCCTAACGGGCGCCTGCGATATTATTACGGACGCAACTTATATTAGAGACCTCAACAGCCAGCTACGCAATTCCTCTTTCGAGCCCCGGCGGAGCTACCGGGAGTTTTATTCATCCGCTTTGAAGGCGCAATTAGTCCGTTGGGAGGAGATACGCTTCCATGTGAACCATCGGGAGTTCGCTAATCCACAAGTATTCATACGAGGCAATTTTTTCGCGACTTTAATCGGATCGCCGCATAAGTGGATTCGTTCAGGTGGTCGCGCCAATAAGCATAACAGTGCGGAATTAATTGACTGCCATTGCGATTGAGCTTGCCATTGCTCGACTGAAAGCACCAAACATTGCAGGGCACGTTCGGATTCTAACATCCATCGCCCCTGCGTGAGACAATATACATTAACGGACAAGGTACTGATCTTGAATGGCAGTAGAATTCTGTGATTCGACTATTAAACAAAACCCATTCAGAATATTCTCACAAACTTACGAGAGCGAGCATTTAAGAGCATCAGACAATGACG--TTATCTCAGACAGCGCATAGATAACCACACTCGGTCGGGTTCACCTGAAAAAAACCGGCGATGCCAATATGGCCGTCTGAGTGCTTCCCCGGAAATCCAAATTAAAGCCTGTGTAAGGCGGAACGCGGCACCATAAGTACTGGAGTCACATTTTGGAAAACGGTAGGCGTGCATAGGCACGAGGCTACAGGGATGAGTATGAACGGGCCCCTAGGTCCGTGGGGGCACCTGGCGATTTAAGTCTGGGACCGTGAAATTGGCCGTGAACCGACACTCCCATCAAGTCGCCCGCTTATCATTGAACAATTTCATTTGAACGGATAAGTGTGACTTTGCCCTACGCGGGGGAAATGGCTTTGGGGGCGGGTGGAAACGTCTATATGATTATAAAAATGCAAGCCAGGGGGTTCGTTTGGGGGTGGGACGACCGGAGGAAGACTTAATGAATAAGATCGGGTATAAGACAAAATGCGATCAAGTGCCTGTTAGGCAATAAGACCCCGGGCCGATAGGTGGTTACGCCTACATGCGATATTCGGAGTAAGACAGAGTCTTTTTATGAAAATTTCGTTGTCAGCGGTCGAGTTCGCTTTTGGAGATCCTCGCGTGGTACACCACCTAGACGAATGGTCTTCAGAAGATACTCACAAGAGGTCATACTCATCAGCGTTAGTCCGCGAGATTACGACCGCCCGCACACTTGCCATTGAGCACACGTCTTCAGGGTTGCGCAAGGATTACCGCGTGACCTTGATCACTCACATCTCACCCGATGTGGGAGACATAGAACGCCAATGTAACAACTTCACGTAAAGACTCAGAATATGCATCTGGTTGAGATTTCGAGAGACGTTACGTGCAGGCCGAAATGACGTTTTTCCACCTTTTGTGCGAGTTTACGGTCCCGGAATAGTGGCTGCGAACATAGGGTTCATTATCTTCGGGATTGAGGCTCCGACAGCTTTATTGTGGAAATGAGAGCACGCAAGCATAATTGAATGAAGAATTAAAATGATACTTAACTTGGTCTACCCAACGATGTTGGATCGAGTAAGAATATTTTCACAAAGGGCAATGGGTTTCCAACAGCCCATGCACGCGTGAATGGATTTAGATCGCTAAGACATGTTACATGCCTATGGGGTTGCAGATGGAAAAGAATACGTTTGTAAGAGCGAAAAGGGGAATGACCCAGAGCCACAACCTGAATGCGAGCAATTAGAAGCGAGGAAAGCAACATGAGCAACTGCCTCGCGGCAAACCGGTGAGCATAAACATTC--------------TAATAAAAGTACGATCTTCTTCTTGTCATGCCTCGCGGAGTTGGTTAAACGAATTTGCACAACCATAACTAGGTGTCTGGGTTTATTTTTGGAAGGGTTAGTATTATAATATGAAAAGGATCTGATCTTTGAATCAAAAATGGTAGGGCCTCAAAGTAAAAACCGACTGCTAGGAATTAATCAACAATAGTTGGTGATGAACCTAGTAAGGAAAAATCATTGTTATCACTATAGCTTGAAAATAAAATACAAATAACTTTATTTAAAAAAGGCGGTATAATTGAAAGGTTTCAAAACTTAAAGACTTAGACTTGATGTGTTAACACAGTAATTAGTCCTCATCCATTTGCTATGGGCGTGAAAATACTATAGTGATCATGTTCTCCCTCTTTTTCTCTGATGCTTAGGTTCTCTTTGACTGATTGTAAGTCTCTCAGCAACTTAAAGTTCCGGAAGCCAGCAAGGAAATAGAGTCTTATGTTGTTACTTTTGAACTTACATTATGCTGTTTACATACATTTATTCGATCTTTTTAATGATTTTACAGTCCTCACCATAAAGGTAACATTACCGTTGAATAGCAAATTCATGGAATCGGGTTCAATCACGCAATATTTTCTCTGGTTTATTCTTCTATAGTCACCCTTACTTTGGACCAAACTTTCGCCGCGTAGATTCTCAGATTCTTAATCTTGAATTGGTAACTAATTGAAAAAATGTCTGGTTCTTTTTGACTTGTTTATTTTTTTTCTATGGCAGCCCTTTACTGGAATCTAAATACTATGGAGTACCCACCCGATATTAATCTCTTTCTTGCTTATCCGCACGCAATTCATCGGTTTCCAAGGGATAGTATTCGGAAATTTAACACTCATTTTTACCTTACTCTAAAATTCCCAGCCTACATTGTTTGATTTCGAATTATACCATAATATATTTTTTTTTTCTTATACTCGTGTTCTTCCTTCTGTCTTGATATTCAGCGTTTAACTTTTTTTCACTTACCCGCTATTAGTAACCTGAGGCACATGATGCAAAAGAACATTCTTTTTTAATTTCACTTATCTTTGCCGGGGTTCTTCCATTATAAGTTGAACTGGTTCTATGGGGATCTGGAACCAACTTTTAACATTTAAAAGGGTTTTAAAAATCTAAATAAGAATCTCTCTGACAATGTCAGAAACCGAGCAATTAAAACTTGTTAGATCACAAAACATCAATATCAGTAACACAGGTGTTCATCGTTTGACTCCGCAATTATAGTTCTTTTTAGTTTATCTTTTGGTATAAAATTTTTTTTACCTGGCTAGAATCTACTACTAGTACCATAAACTTTGTTTTTTATACTATTAGTTCGATTATCGCCATGTGGAATATGTTGCCTTCACAAATTTGATTTTATATATAATTTACTGTTTTTCCCTTTCATCTTTAATCCTTTTAAATGGTTTTGTATTAATGTTACTCGCATTTATGTTATATCATGATACGATGAGAATCAAGCATTAAGTAATGACTAAAAACGCTTTAATCATTTCTTAGAGATTTATCATTCTATATATGTT----AATGACGTTTGTGAAATCAGTATAGAAAAACGCTATATTTGAAATTATTCTGAT----GATAAAGATATTTTTATCTCTACATCTCAAAATAATCTTGGGCACATATTTATCTAATATACAAGGATTCGTCTTTGAATTCATTCTTAGAA----ATACTTCTAAAGGAAGGTATCAACCCTATTAGACATTATCATATTCGTTTAAGACAATTCAATTAATATTCTCATTATATACTATCATAATTGAATCTGTTAACTTTGCACGGTAACATCTCGCTTGATTATAGATCTTTTACAGATATATGGATGTTTTTCTTTAAAACCGTCTATTGCAAAGAATAAGATATCTCTCTAATATCTATTAGTAAACAACCTCTCTCTTTCGTACAACTCTATTAGACACACTCTGACCTTTTAAGATCATTTATGAAATAAGATTTTAAA----TCTTTCAGCTTTAACCATTAGGTGTCAGATCTTCTGATATTTGGATAAGAAATATTTCCTCAAAGGCGTCTTTGTCATAAGGAAATACTTTCATTCGGAAGTTTTTACTGGGCTAACAGAGGTCATTAACAATACCACATCCTTACTTTGGTATTTCAGTTGGGTAAGCTCATGTAGCGTAATGTAAAATCATTTATTATATCTTTAAAGTTATCTTTTTCATTTGCATGTTGACATGCTAACTAATTGTACTATAGGAACTTTGTAGCGTTGGCCATTACAATCTATTTTTACGATTGTGTTAACGAATTTCTATATATGCGACCCAAAAAAGGTTGATGATAAGATTATTGATTCTGTCTGACTTACTGTAAACAAGTCTTAGTCTTTTGAAGATAGCCGAATATGAGAATCTTCGCGAAAAAATTTTCCTGCCTTCAGACTCTCGTTCGAGGGTAATGAGGGGTTGGATTGATTTTTGTTCATATTGCCATATAA------------GATGTATTATCACAAATAAGCTTCATCTTTCTGATGAACCTAAAACTCATGGTATAGGTGTTTCCTTTTTCTCTTATAGATTCATAGTTATATATTTTGGTAAAGAAATACTCAGGTAAAAAGTTTGCCTAAACCCGACTTGGATTTTAACTTACAATGTCAAATATTTCAAAGATTTTTCACTGAGAATCTGTTATCGTTCGGCACCTACATCTACATTTATAGTATTATATTCTTTGTATACTTTTTACCATTTGTTCGTTTTTTAGGTTCTTTCAGTTTCGCCTCGATTTTTGCAGAATGCCAATATAAATCCTTTAGTGTTAGACTCTCTAACATTGTATAATACATACTTAGTTGTACATACTTAATTACATTAATAGGTGTAAGTGAGGCGTAAATTGTTTTGGATGATTGTGCTCACTAAGCTTCCGTTTAAATTTTCCAGCGGTTGAAATACTTTGTTACAGAGAGAGAGATAGAGAGTTTCAACGATTTAGTACAATTGTTATTTCGTGTTGTTCAATTACAGTTATATATTGAAAGTCTTCTGGAGTTGATCTTTATCGTTAA----TTGTCCGGCTTTGAAAATAAGTATAAGCTTGAAAAAATGTACTTATAATAGTAAATTTTCTCTGTCATTTACAAAAAGTGATTACGAACGAAAGGCCACATAATCTGATGAATTCTTACTATTTCAGTATCATATAAAATTTTCCACTCTTACGTAAGGTCGCTTCGATTGTATTTTGGATTCAAAAATATTCTATCTATTGGATTTTATTGGAGTTAGACGATAGAAGACAGGAGCTTTATTTGATGGTAAGACAAAGCGCGTTGTACATTAAACCCTTTTAGTTGTCAGTTTGTGTTTGTGTGAAGGTTTCTTTCATGGAAGATTCGTGATAGTGATTGATTAAGAGTTAATTCGGCTACTAATGTGTTAGTTTGATGCAAAGGGATGGATGTTTGAGAGCCGACTGACTGTTGATGCTTTATTTTGCGTCATTGATGACAGATCAATAGGCAGGCCTAGTTCTGACTAATAATGGGTATACATTTGAAATTTAGTTTTTGTATCTCATAAAGAGCATTCTAATTTGTAAGTATGAGCGGGAGAGTATGACCGGATGTTATAATTTCTACAAAGTAATCTACATCATGATTGTGATAGTGAGGACGAATTCATTGGTGAAAACTTCCTCACTCAGTCTAGTAAAGGGGGACTCTCTTTCGAGGAAAAAATCGCCCTAGTGGTTTCGACGTTCTATAATAAGCAGATTGTGACATTGTGATCGCAAAATACATTTACTTCATTGATGTTTGATACATATGTTTTTTAGATTGCTCTGACGTCGCTATTTATAGTAAATAACATATGTGAATCGGTCTATTTATGTATTTAGTTCTGTCCGATTTGAATTTTGTTTAGATTTTCATATTCAGTGGATAGTATATTGATTTAACAATTTATTTTGGGTGGTGAAGTTTCTTCATAAAGGTTTGTCAACACTGTGGGAATGTTTCAAAGATTGAATATCTGTGGGTTTGTTATATAGAATTAGTTTTTTGAAAAGTATTTGATTCTGTTATCCAAATCATACTGATTTATATGAGCATTTTATTGTATTGTCGTGTCATATTGCGTGAGTGTAATTGACATCCCCTCTGATGTACTGTGTAGGAGGCAATCCATTGGTCTAACTGTGGATAGGAGAGGGAATTTCTGAGTAACTTGCTCTTCAAGCAACTCTAAAGATTGACTTTGAAGGAAAAAAGATTTAGAGTATTAGTCTGTCAAAGCATAAAGGTTAGTTTTCAAAGTTCATAGTTTAGAGTAGTCAGTAGGGTTTTCAATGTTATTCTTGATATCTGTTTTAAAGATATGTTTAGATTGATCGTATCTTAAGGAATATGTGATTTTCAATAAATCGATAGGTCTAGGGGTTAGAAACTGACAATATAAATGTTTTATAGTAACTTTCTTCGTATCACCCTGTTTTTTGTCAAGTGAATCTATGTATTGTGTTTACTATTTGAAAAAGTTGTCAGGGGATAACGATTTTAGTTCGACTTTACTATTTGAGACTTAACGACTTTCAATTTATGCACAAATACCCTCTTTAAATTCATGG----TAAGAGTTGAAATATACAAACTTATTATCATTATAAAAGAGATATGAATGTTTTTTTTAATAAAATTAAATGTGGATGAAAATAGACCACCTTATATCTA----TGAATAGAGATTTCGTTCTTTGATGGTATATAGTATTCTAACTAATGGTCATTATTGTCGTGATCTAGAATC----TTCATCAGAGAGTGTTAGTAATATCAATGTAATCGTTAAACCTTACTCAATTGATACTGAGGTTGTTGATTGGAAGTGAATTTTAGCATAAGCTTTCGAAATTAAGGTTTTTATTAACTGTTTTATTTTCAATTGGCTAATATTATTGTAAAAGTCTAGAAATATTGGCAAAAAAATCTAATTGTTGTATTATCTGTTCAAGTGTTTTTAAAATCTAATGGGTTGAAAATGGTGATAGTCTTTTTGTAACACAATGTGAATCAATGAGTGTCTCAATTCTTGAGAGAGTACAATCGAGAGTGGCTATTTTTTTCTTCTGTTTTTTTTGATAACTTTATAATTCTTTTAGGTTACTGACAAACTGTTTCTTAGCTTCGGATGGCCTAATAGGGTTGGAGGGATACTCCATCAATTTTTGCTTTATGGATAGTCTGTTTAATCCATCTTATCATGACTTCTTTGAGTGTGGCGCCCTATTCGAGAGCAAATGTTAATATTTGTGGAGTCAGATGTTAGATTTCAGGTTCCTCTTGACGCGAGTGAGTATTCGAGTTTAAATCTTTGTTACAATATATATCAGTAGTATGTCGTATATTGATAAAATAATCGATAAGGCAGTTGAAATATATCACAATGGATCTTATAAAGTTTTTCTCATCGACCATTAAAATCTTAGTGGTAAAGCGAATGTGAGTCTC--ATAAGATGACGGTAAAAAAACCCAGAAGCATAGGACTCCCCCATAAGCTGTGTCTCGCCATGTATCAGCGCGAGTGTATGCTTGACCGATGGTTTTACTAAGGAGGAAAATTAGAACCAAAATAACATTTGCTTTGAAACTTGGTTTTAGTATAGTCAAGAGAAAATGAATGACAGACGTAGCATATCAGCCTAAAGGCACTTACAAGCATAGTGGGTAATCTAAGGTGCTTGTATGCTGCCTTTAGGAGTATGCGACGACCTTCTCTTATTTAAGAAAGATGAATTGCCATCGAGTGCACGTAGCAAGAGCTATTTTTCTACGAGCGCGTGTGTTACCCTGCTGAAGTAATTTGGTTTTCGTTTTTTAAAAGATGTGATTCAAACTATAACGATCCATTTTAGACAGTGAGAGGGCATATACGAGGGAGAAAATTGGTTGTGGACAAGCACAGTTGGAAACGTGGTCTCTAAGTGTCTTTGGTTTCGCGATTGTTGGAGCCATGCAAAGAGGGTTCTAGTCTTTTAGACAACACGAAGGAGATCAAAAATATCACGGTCAGAGAATCGGGGGCCTTGAATTAGAACCACCTTGTAAGAAAGTCCAATGATGTTTGCTTCATCATATAAAGCTTTCTATTTGATATGAGCAGACTTTGAAAGCGAGACAAAGAGATGGAATTTCGAAGAGTAGATGTTTCTTGCGTGAAATCCCGCGGTTTACATTGCAATCTCTCGTAGTAAAAAGAATGGTGTATAGAGAACAGTACAAGTACATAGGAGAGTGTCTTAAGTCCTAGGAATGGTCAGATTTGTCACAAAAACAGCGAAGTTATGTGAGTTCAGATACTATACCGGATCTTACTGAATATCATCCCTCGAAATGACAATGGGCTTCCTGGCAACCCTTGATTGTAATCATGTTTGGGATTGTCTGATTCTAAGTCCCCGTGTGTTGAATGGAATGTATAAAGAACATGCTATTCATATGTTCGAAATTAATTTTGTATTCGTGGTTTTCAAAATTTTATAAGATGAGATTGACTTTAGTTGTCTCCGATGATTTATCAATGTTGGTCGTACAAGTAGAATGCGTTCAAATCAACGTTGATTGCTGAGAATGAGGTATTGCCCTGGTATCAGATGGTATTATGACTTGGCTTATACAAGATAAGCTTAAATAAACCAGATGGATCTTTCTTCTTTAATTAATGTACATATTAGTCCAAGTCCATATTACACAGTGATGTACTGTTGATATTTCTGATAAGATGCTGATAACAAAAGTAGCTAAATATTCCCGGGGGACCTGATTCTCTTTTCGGTTGGAAGTCGATTTAAAAGGAACTATATTGTGGATCCTATATATATCAGTTGAAGTTCTATGCTAAGTGGTAGAGGCTTAGTAGATATTTCCCCATTTATAATAAAATCCATGATGATCCTTAGTTCCTATTATGACACCCAATCATTTTCACTCATAATATTTCAATGGCAGATCCTGTTAGGCGTTTCATGTCAGTGTGCTCTTAATTCTCATATAGCCAGATTACTTATGTATGATATCCAGACGGTCTGAAACGACTATTTACACGGACATACATGAATGCCCTCTTATGGATAATAGAATGCTAACAAAATTTTTCTTGGACAGTCATTCAGGGATGTCGTCCATCTATGTCTTTGGGATGATAGTATTCTTGATTCATTGCGGCGTCACTAACAAACGTTTAATCTTACAAATTGTAGAATACTGAAATCATCAATGATTGGCTAGAAAGATGGGTTTCTCCATACAGTTAGTTGGGTGTTTATCTGAATATATAAGATTTTATAACACACTCCCAAGTCCTCCAACATTTCAAACAACTCATACTCCACAATATAATAGTGAACTGAATCTTTCTGGTAAGAAAGTTCTGACCTTCCTACGTCTGTAATTCTACTGGCACCTTCAGCCCATCCTTTTCAAGAGGTATAAATCAGAAACGCTGAGTTTTAGTCGATGCATTACTATAGCCTGATTTAGTTCGAACGTATTCCATCTTATTAACATTTTGATTCTATATTGAATGAAAATTTTCTATGTAAAAGGCTTGATTAGGCTTCTTTTTACGAGGGTTAATACTCTCCATGTTTCCCCAGTGAAAAAGTAGCATCGCTTTAGGCATGCCCATAAAAATTTTTTCTAGCCTTTCTGTAGAAATGCAATCCCTTCTTTTTCCCCACCCCTCTAGAAATTTACTCTAAAATCTTAATTAGCGAACGGGAGGGTAGTTATCCACGGGCAGGTACATCCTTATATCTCACACAGGTATAGCAATTTAGAAAAAAGGGGAACAATACCTACGATCACGATGAGTAATGTTATTTTCCTCGGGCAAATTTTTTCAAAGCAACTTCAATTATAACGTGCAGTATCTATTGGCGGTTGTAGGAATCAAATATATTAAATCCTAGTTCAAGATTTGTCTCTCCACTTTTTTGCAAATCTTTGTTTTAAAGAAAGTCAGAGTTAATGCCAATGATTCAGAATCATATGGTTAAAAGTTCAGTTAGCGTTCGATATTACTGTAAATTTCTCCATTCACTATTATGTTAGGGATTCGTTCTGTTTTATAAATGCTCGGGTTCTTGCTTTACATGTCGCCTTCTATCTTTCTCTTTAAATTATGCTAACTATTTGTGGTATCGACATTATGAGGCACAGTTGTGTCTATGTGTCTGATTATTGTTGATTCCCGTGTTTAAAACTGCAATGCTGGTTCAGTTGTTTGCTTATGCCCACTTTGCTACTGTATCCTACTGGACAATTGTATGGCGTGAATTTACAGTTACTAACTTTCTTATAGCCACTTATAAATATGGCGAGTCTGTTGGAAACCCTTGCTGTTTATGTTAACCTTTTATGCGTTTTCTCCTATTTGTATGACTTCATGTAGTAAAAGCTTCTGTCTTAAGACAAAACCGATTAAGACCGTTTAGGCAATTGCAAGGATGGCAAATATAGGGACCGCTGCCAAGACTTTTAATTTCCGTGTATCTGGACATGCTGAAGTGGTTGCGTCTGACCTCATGTGGGACCGCGACCTTGCACCCTTGAATTTCCGATGTATTTTCCGTTTCAATCTCGACGTCCAAAATTTTGGGTCTTTATGTTCGTCCGCGGTTTTACGTCCTTTTGAAAGTAAAATTCAAACCTTCGCGCCGTGCACACGTTTTTATGGACGCGTGCCTTGTTGGATGGGCACTTCCATGAAATCCTACTTGGCTTTTAATATGAGTTTCTTTGGATGTTTGGCTATCCATACTTGCGGTTTTGTACGCTATTCATAAGCGGGGACATTGACTTGATCTACATACAGTATTGGTTCTCTGCGCTTACATACTCGCCTTTATGGTTAGAAATCGCTATTGATGAATGTAGCTGCTGGCGCTTATGTGTTTACTTTCCTTCCTGTGTTGGGAGAGGGCTTAATATATCGTCCCGACCGAGTAAATTTGTGAAGGACAATAAACTCTTGAGATGGCAGCCGGCATTTCAGACATGCAAGGCCGAACACACTGATTGAACTCAGCGAGCCAGATTGAAGCAACAGGATTGAGAATTCCGAAGTTTAGGCCATTGGCACTTCATATTTCTTGCTAGGGATTATTCAGGGCCGTTTCAATAGAGCTGCTAGGACCACCAATGGCCAGGCCAGTGTTGCCATGTGGCAGAATTTAAGGGAGTGGGGGGTTCGGGATCAATACTCGGTTTTCAATTGCGGCTCGGATACAGGATTCACTTATGACGCATGGGCTTATTTGCGCTTATCTTTGCGGTGTTCATACAAAGCGCCCAATTGCTGTTCAGAGTGATCATTTAACACATTGCGGCTCTGGCTGGTCCTTCTGGCGGCACAGTCAGTTCTTCCATAACATTCTAAGCGGGTGACCAAGAATCCCTCCCAGATTATTTAACGGACTTTGCCACTTACCAGTTGCGAGGGCACCCTTTTACTTAATGTCAATAGCGATTCTACTTCGGGGGTTGACCGTACGGGGCTTGCTACGAACGCCACACATTGCATGCATCTTTCTATGCGGCAATTAAGACAATGGGATGGCAGGTTAAGAATTTGAGCCAAAGGCCTTACGGCAGGCAAAGGCTTAGAATCTACACTCTGCAGCCATTTCCTAACTGCATTTGGTCTTACATGTGTGCCACAATTAGCATCCCCTACCTACTGCACGATAGGACCACTTCTTTTACCACAATTGATGGGGTTCTATGTGGGCGCGCCAGCGCATTTATGTCGGATAGACCACACCGTAAAGACTTTGACGGTCTAGCACGGAGCATATTCCACTAATGGCTGATTTCTGGTTCAAGTTGGTTTAATCAAAGAACATAGGCTTGGCGCCCAGAATTTTCGAACGCATCATTCACCGTTTGCCATGATCAAAACCAGCTTGCCCGGGCACGCCCGGGCACGAAGACAGTTACTGGGGGGGGATTGTGCGTGGGGAAGTGCTTTTCCATCCTTGGACGCGATTTTGTCACAATCAGCTTACATCAGTACGTTTATCTCTAAGGGTCTTTGCCGAGTCCGTTATCCGAAAGCAACTGGTTCGTTCCTGGAGGCCGGAGGGGGACTGCAGTTCGCTGGACAGTTTTTGGCTTTTGATTAAAGCATTCGTGTATTTCATTAGTGAAATCATCGAGTTGGGAGATAGGACAGGGTGTACCAATACGGGGAATTGCCAAGTCATACATAAGGTGCTCGGATTTTTGGCCAGCTCCAGTATCATCTAGGTCTCTTTCGCTAGGCTTTTTCTGGGCCATTGTTGGCTTAGTTATTTTTTTAGGGCGGGTATGCAGACTATGATCATGTTGGCCAAAAATTAAGTGCCCGCACCACCAGGCTTAGATGTCAGGCGGCGTGGGTACCATACTCTGGGGATGCACACTGGCTTTTTTGCAGATATGCGTGGTAATGCTTAGTTCCAGTTAGCAGGTTGCCAGACCACACCGCGATTGTTGGATGCACGCCAGATTGAAGCAGAGAATACGAGACGCTTACAAAATTTGCTCCATTGGCATTGCATATTTCTTGACTCGGAACTTTCAGTGCTGCAGGAATTGATCTGGTCAGACCTTCAGTAGCCATGCCAGCATTGGACCCATTGGCACCGCGTGAGCTTACCGGGGGGCCTGGCCGTAAATGCTATCGGGTTACATGTGTAACATGGTTCGACAAGAGACTTTTCGGGCTTTTCTTTTTCTTCGCATTCTTATGCGGTGTTCACTCACCAATGAACCAGGTTCTGTTAAAAGCGATCCGCTAACACATTTCGGCTTTGGGTAGTCTTGCTGACGGCATTGTCAGTGCATCCGCTCAGGGGAGAGTCGTGAAAATTTTGAGTTTCCCACCCAGGTTGGCCCTTTACGGCATGAACTTAGCCAAACCGATCAGAGCATTTTGGACTCCAGGGCGGACGCATCTACCTCTGGGGTTCACCCAACCAAGTTTGCTACGAATGCCACACATTGCATGCTTATTTCTGTGCGGCAATTAAGACAATTGGATGGCAAGATAAGACTTTGAGCCAATCCCCGGGGCGTTGGCGGGCAAAGGCTTAGAACATAAAATCATCATTCATTGGCTGCCTGCTCTTGGGTATACTCTTGTGCCACAATTATCTTCCGCTAGCTTATGCCAGATTACACCAGCGCTTTAACCACACATAATGCGGTTATATACGGGCTTGCCAGGGCATTTTTATAGGATAAACCGACAAAGAGAAAGTTTGCAGATTTGACAAAGAGCATATTCCATTAGTGGCAGCTTTCTGGTTCAACTTGGCTTAGTCAAAGAGTATCTGCTTGGACCCGAAACAATTTATGACCATTTGCCATGATCATCGCCAGGAAACTCTAGGTTGAGTCTTTTCTCACAAGGCCGCTTAAGCGGCGAGATTGTTCCGGTGTTAAGCATAAGAAAAGAATCCTTTTTACATGGCCGGGATTTTGTCACAGCATGCCTGGTTCAACACACTTATTTGTAAGGGCTTGAGCCGGGTCAATTATCCGAAAAAGATTGGTAAGTTCCTGGAGGCCGGCGGGGGACTGGAATTCGCTGGAGCTTTATTGCGTTTTGATTTAAACATGGTGGTACTTTATGCATGAACAATACTTTGCAGGAAGTTCCATTAAGATCTCACTATTATGGTGCTAGGATATTTGTTAATCTCCACTATAAGGTAAACCTTGGATAAAGTTTCGTTGGCTGATTTTTTTGGCACTGTTGGCACGGTTATTTTTATTCTGCGGGTATGCAGATTATGAACTTGCTGGCCAGACGACCCTTGCAATTATCGTGAGGAAACCGTGCCTTCATGTCAGCAGTTGTGGTTGCCATTTCGTGGTAATTTACTAGCGCTTTTATGCTCACTCGGAATTGGTAATTCCATCGTAAATTAGAACTGATGGTGACCATGGTCGGCTGCCACGAGTTTGAATATCCTGGAGGTGAAGCAACAATGCTCGCCCAGACGAGATGGTGGTGAAAGTGGATCGCTGCCACGATTTTAGGTCGGTTATTTGCAGAACACCGAGATGGCTGCTATGATACACCTAATTCCTCGTTTGTCCTTGTGGCTGTTTCCGCATGCATGCTCTTTCCTTAGTCAAAAAAAATGTTAATCGGACTAAACTACTTCGTGCCCGTCTAGACCTTGTTGGTCTTGCGGGTTTATGAATAACGTTTTCCGAGCTTACTTCCTTTTTCTTTAATACGCATTTGAAGCGGAAGGAAGCTTGGGCGTTTGAATGATACAGACGAAACGCTTAATGGTGTTGGGTTTATATCCACTTTTACGCACTCGTTTATATGCTTATGCGCCCCCGTGAATGAGGATCGGACCGTTCGGTCCTCTTAGGAAAAATATTCGGGCATATCCACTCGCGCATGGTTCATTTACCATTGGAGCGCTCGTGAGATGTTTAAAGGGGCCTAGACTATGTCTCATTTTCTGGGTGCTGTAATGGCGGATGGACTAGTTCGCTGGATCGCCTGATGCGTGCTATCGCCCGTGCGCGCTCGCGTTTTTATTACCATGGCAGGAGTTTCGAGGATCCCTGGATTCGGACTTAATTATATGTTTCAGCGACAAAATCTATCACCTTCAATCTGGGTGCGGGTTTGGGGTCCTTTAGGCATCAGGTCTTGTACTCAGTTATAGGAACACGAAAGATCGCAAGAGGTAAGTTGGCAGAGAGAACTAAAATGTGCGCCAGGTATTGGCGTTATTTCATAGCAGTTAAAATCCGTCTTCATTTTCTGCGCTGCCGTGTGGATTGTTACGCTTGGATAGACATGCTTAACTAAGGTTAATTAACATCGTGTGAAGCAGGCGGTATAAACTGGCGAATATAACGGCAACTGGATGAGTATCAGACGAAGCCAAATTCCCTGATTGCGCATGAGCCCTCACAAGGTAATGGTTCCTGTACGGTCAACGTGTCTAAGACCGGCGTTCTTCGTCAATATCAACGCCTGTGCGGTGGCGGTCATGCCTTAGATTGCGTTTGACCTCGACCGTCTGACCATTGAGCAGGATTTGTATCCTTATACCGTTGGATACAATCTGGGGGTGAGATACGGGGACATACAACCGGATTGAGTAGAGGGTGCGGGCCAATGTTTTCGGTTTGTTTTGCGCATTGCATGGTTATGGACTGAATTTTGGAGACGACGGAACCTCTTGATTCCAAATTTGGATCATTTTCTGCGGGTGCTGTTGGTTGGGCTTCAGTACGGTTTAGGCCGGATTGGTTCGACCTAGGCTACGGAAGTCATCGTAACCTCTGGGGTGAGGTTGACCTTGTCCGGGGATGCTCCACAATGCGCGGACTTGGATTTGCGGCTTTCACTAGGTCGCCCCCACGCTTAAAGGTTCGATGGAAATGAACGTCTTCAGAGATGCGCGTTTTTGCGCTTGTGTGCGGACATTGTAGGTCGCACACCCATGATTTTGGCCACCGTACATGGACAGGTATTCACAGAATTACGAGGTAGGCGGTTGCGAAACAAGTTTCGAGCTGTCAAATCCGAAATTGCTTTAGATAATGGAAAACCGCAAGGGGTTTTAGGCGGTCATGAAAGGGAGGATGCGTGGTGTTGGCACCATTTAGGAAAGAGGCGGACTTTGTCGCGATCCACTTTTGAACTTCCGTGTTTGTGAGGGAGGATGTAGGCGAGTCCTTCGAGGCGATCAATAAGGTGACAGTGGGTACGTGATTTAGGGGGACTAAGGGTAGTAAGGACCGCACGTAAAATAGCAGCGGCCATTGGGAATTTGATTGACGGCACTTAATCGAGGGTTTCGAGAGCCAGGGTGTTACTTGGCAGCTCTTGCTTCTTTTTTTGGCAATTGCAGGGCAGACTTTTAGGAGTTTGCGGATGACCGATTGAGCCAGTGATTGGACTTCAAACTGGGACCACACAGAGCAGTGTTGATAAACTTTATCCTAGAGTTTACCGTGAACCTTTAAGGACTTGCTTGCGGCGGACAGAACACGGTTGCTGTGGCGGAAGCCGCTATAATTTCGGAACTCTGGGCCAGTGCCAGCGGTTATGTTTTGGCGGGCATAACTTTGAGTGCCATTGTCCGAAACCATTAGACAGGTTATTTCTCCCACTGCACCTGGTGGGGTGGCCGGGGGAGTATGAACTTCCTATTGTTCGGGTCTCATTATTCTCGCGTTTGGTTGGGGATTACAGCCTCTGGCCGAACCTGAGATCTTCCTTTTGGTAGTTGAAGAAGAAAAATACACATTTGGATCATTATTTTTGGATGGGCTTCTCTGTTTAAGCCTTATTGGGGGTTAGAACTGGCCCGGGGGGGAGTAGAAATACAATTACCTAGCCAGATATTTGGTATTCTAATCCCTTGGGGGAGGTGATGTAGGTGAGATTGAGAATATGGGGCAGTTGTTGGTCATTGATCTGGGGATTGCAATTTACAACCTTGCTGGCCGCGGCCTGTTGTCGGGAGCTATTTCTAAGTTGCGCATTCGTTTGGTTATGCTGTGTTGTTGTTAAAAACGCTACCAGGATTTAGGCCACGGCCGAGCTCCAGCCAGCTTACTTCTGTAGGACACGCTGGGCAAGTGGTCGCCAGGCCACGGTTGGAATATTATCGTCCCACGGGAGTATTTGGGGGAACATCGTTTGGACTCGGCCCTGTTGACCCTAGGGCCAAGGTTGATTAGAGCTAAAAGAATCACCTGCAGACGCGTCGCGATAATACCAGCCCTTGGTCTTAATCGTGGGGGTGCACGAATAAGCGTAATAGTTCCCAGAGTGTTGCACTCCATTGTCTGGTTTTTTTTGTGGCATTTGCAGCGGAGGCCGGCGCGCGCGGTTGAAAGGATGACGGATTGACCGTCTTCATACCCCTAATGATACATGCCTGGAATTACAAGAGAAAGATTTTGAATATGAGATGTTCGAGGACGTTGTTTGTGGTGTCGGCTTTCTTTCCTGGCTATTGCTTGGGGTGTTACGGACACTTGTACTCTGTAACCAGGTTGCAGTCTATTGAGGTGAATTTTACGCGCGTTCACCCGCAAAGTTGCCATCTTTTTTCTTGGGCCGAGCCAGGGATTACCGTGTGCATTGGGGCTTGGCTTATGCCTCAGGGCTTGGCTATGGTTATTTCGCATTGACTGCCGTCGTCATTCGCCTAAAGCATGCTTTCGGCCATGCGTTTGTTCGTTTCTATTACCCTGGCATCGGTGTTTTGCCCAGTTGGGTGCGCATTTCGTTATCTTTTTCAGGTTCAAATGACTTAACCTTCAATATGGGTGCGGGTTTGGGCGCTTCTTGGCATCAGGGCACGTGAAAACTTTTGAGAGGGAGGGCAAACTTCGGCTTAACCACCAGCGAGAACTATCATGTACGCAACGTTTGTCCAATTTGGGTGCTTTCAAAACGTGTTCATTTTATTTTTGTCCGTACGGTTTGATAGGCCTGGGTGTGGCTGCCTAACTCGGCTAGATTGTTCCAGAATCGGCGCGAGACCGATTGAACTTTAACAAAAATCTTTAAGAGGATCGGCTGATGCGCCAGACACCCAGAAACTATTTCCGAGAGTCTCCCGGGAAGCCTTAATTCGGAGACGGGACGTCTTGCGAATATACAGATCGTATGGTATCAAGATACATCCTCCTTTATGCGGTGTTTTGTAGACGGTTGCTAGAGTTTGGAGCCCGCCAAGATATTACGAAACGCAGGATCCTTATACGGCGTTGACCTTGACACTGAGATTAGAGTCTTTAATACATGACGACTACCATTTACGTCGTGTTGCGTCAGGCTGCGTCCACGTTCTTTTGGTCATTCGCATCATTATCACGTAATGCACCAACGTGAAAGGTCAGTCGGCCAGCGACAAGTGGAGTTTTAACCTTAATCGATAGGAAGTGCCCGGTGGGACACCCTTATGGGTGCATGCCTTTGCGTTTCTTCATATTTGAATTAAATCTCGTTTTTGAGGATTCATAATAATCTACCTAACTTTGTTAACGTGTATTTTTGTTCCTTTATTTGGTTCTTCAAGACCGGCGAACCGGCGGAGATAATGCGAACACGGAGATCCCTTGATATGGACGTACGGATCTGTATGGTTATGGATTTTTTAGGTCTATCGGTTGGTCTCTTTAATCTAAATTTAGTTATTGATTGCTAATCGCCTTACCAGAGCTTTTTGCAATTCCGAGCTAGCTTTTAACCATGTGAGTATCCGTATCCCTTTTTTTCTTTGCTTGTTGCAGCGCGTAGTTCGTAACACCATCAACCAAGACAAAGTGATTAACGACAGCTTATGGGTTTTCTATTTGTCTGCGTTTTTTCAATATTTTAATAATGAGTAAATCTGCTTATGCACGCCTTTATTTGTCCACGCTTCTCTATATTAGTAAACGTAGCAAG--------AATAATGAACGCACCTGTGCATTTATTCGGTTCTGTAGTTACGGTAGCTTTAACGCTTGGCACCTCCACACTAGGACCTTGAGACAGGGATAATGAGCTTGTTAACTTCTTTGTTCACCTGGATATTTTTGCATTTTTAGGACCCCTGCTTTCTTCAATGCTTTTTCATATTCTCTCACATCTATGTTGCTACCTTTATTCTCTCTATGTGGCAGTACAAATTTTATTCCGTCACATAGGTTGATATCTTTGTGGTTCTTATCTTCTCCTGATGCACAAACAAGCTAACAGTTTGATCAACCGTTTAAATATAATGCTATATCTCTACACAACCAGATCTATTCTGCACATCGATACTCTAACTGATTCACTAAAACAGGCCCATACTCCAACTCTCTGTCAGGCACTTGGGCCATGATTCGGCTTATGTACAAGGGAGCATGGTCAGCCTCCTGAAAAAGTAATTTTCTATTACTACCATAACTTTTAAAAGTCCTTCTACTGTTCTCCTTTAGTATTATTGGTCAACCTGGTCTTAGTTGAAATTGGATCCTCTCGATTTAACATCAAGACGCTATGCTCAATTAGGAATAATGACAAATGGGTCTTGTGGAGTCTTTAACTAATGGGTACTCTAAACACGTGACATTATAAGTTTGTGTGTTTATTTCCAAATATAGACTGACCCAACATTTGGTGGGAATGTTCTATTGTCCAACCTTTTAACAAGCTAACGGTAATCAGGGATACTGATCTCTCGGTCAGCAAAATGTGAAGGCGTATTCCGAAATGGATTCTTCTATGATACACTACAGGGATCCTCAATCTCCTGCTATATGCGAATATGCTATTTTACTCACGTCATGACCATTTTATGAAGAGATATGTTAACTTGTTATACTAACGTAGTTGCTGTGAATATTTACCCGTCCTATAGTAATTAAGGAAGAATTCCTTGGATTTTATTATGGTATATTTTTAAAAATGAGTGCGTTTATTCCTAAATGGTCCTTACAGTTTTGCGTGCTCGGGGTTTACTTGGATTGCTCTTGCCAGTCTTGGATATCCTGTAAGTCGTGAGACTTAGGACCTGGGAATCACCGTCCTACTATGATACTTAAACAGTTAAACTGTACAGGAGCATTTCTGTAGGTATAATTTCGTAACTGCAAGGGTCTAATACTCTCTGTAGTAGRAGAGTCAATTAGTTAGCATRATC------TTG--GAGTGAGATCACTCGACCTTGATGAGAGTACACGGGTCAGATGAGTTATCAACAAGAGTACATCTCATTGTCTATGTGCGTATGTGTGGACAAGCGAGTCAATAGCCCAGAAATAGAGGGTAAGTGAATGACTATTTAAGACTAACTGCACGTAGAAAACATTGTGCATGTGAGTGCATGTCAGAAAATCAAAGAATCAGTTTGTGGATGCCGGATGAACGTAATTTATAAAAGTTATAGTCCGGGATATAAGAGGAAATTTTCAGTAGATATTTTCGTAATTGTCTCGGACTGACTGTTGATAGTTAACAAAGAGAGTCACAGAAGAACAATGACTCCGCGTAAAATGGACTAATTCAGCAACAGTAAGAAACCGAGAAACTAGGGTGGTAAGATTCTGATTTGGAGTGTGTAGCAGTCAACCTTTGAAGATGAGAAAGAATAAGCAAAGGTATTAAAGAGGTCAAAGCTAACAATCATCATATTAGATAAGGTCAGGAAGAAAGATTATCGAACCCGTGAGTTGTGATAAAGAGCATAGCTCTTTTTGGCCTTATCGTTCGCTAGAAGTCAGCGTAAAAGCATGGAGCAAAGTTGCTGAGACAGAGAGATTACAACCGAAATTGGAAAACACCGATTTTACAAGGGTATCAGATAGACTGAATTAAGATTGAAGAATGATGAAATATTATTGAATTTGCGGTTATTTGCAGGTCTGATTGGATGTCAGTACACTACGCTTTGGGAACGTGTATAACGCTAAGTATGGAGGACAATGGTGGTATAATAAAACGGAGATCCGATTCTAAAAAACAAT--ACTTCAGTGAATTTCTAAGTGTGATCAGCTGTCAATGGATCTATACCTTTT----TGGATGAATGGAACAGGAATATTCCGAAATGAAATGAATTAATCTAAGAGACTCTGAGCTCCGATTGATGTTATGATCTTTTACTAAGAGAGAACTACTTACGGCATCACTAGGTCTTACCCTTTACTTCTGTAATGGTAACAAAAAACAAAAAAAAGGTGAATGATTTATGCCATAGATGCTCCAGACTTATTCCCAAAGTCATAATTAATATGGCCTTGATACATCAGAGTCTAGAAAGGACTTTCTAAGAGTGAAACGAATAGCATCAGAAGATTCGAATGTTACGATG----------------CTCATACTGGTTATAATAAATTAAGATTGTGGTCTTATAGGTTGCAAAAATTCTAGTTCAAATTAAATCCATAAAATTAATTAATATTTGAACAATAATGTAAACGTGTAAAAAGAATCTTGATAACATCCAATCTCTAATAATTACCCGGATATTGGAACCGTGGATTGAAAAAACATTTTTTGAACTTCTTATGATCTTGGACTCTTATAATGATAATGATTTGTCATAATATGAAGTCCGTTTATACGACAAATGACATACGATTCGCCATCCGCCCTATACAATGGGAGAGACAAATAAGTTATGAAACAGGTAGGCTGTTGGTGGAAAAAATACTTTTATTTACACACTTGGTCGATTAGAAATTTAAGATTTGCATCTAATATTTGCTTTTTATATAGAGAAAAAATCGGCAAAAAATCCTTTGAGTTATAAAATTCTGTTAGCGGATCATATTCTAACCTAGTAGAATAAAAGAATCTTAAAAGAGTAATAGAGGTTGTGAGAATTGATGGGATGACTTATTACCAGACATCGTTTGTACGGAATTATGTACCCGATATTGTTGATGAATTGATGGTCATTACATTGATATTAAAATAAGTTTGTCTTACAATTTTAAAATAATCGATGCCTGTTGTTAAAATTGTTGGGACTTAGTGACATTGGATAATGTACACTCTAGATTAT----ACGCACTCATACACTCTATAACTTTTCGTTAACCATACTAATTTGATGACTATCATGCAAATATTATGGGAAATGGTATTGGCCGGGGATGCTGAGACCCTGTTTGATAGAATTTATCTGTACATGGGTTTGCCATTACCACTAAGATAATTTGATTTTGACCTACATTATCGGGTTGTGTGGGGCTTAAAGTCGT--------------TATGATTATAGGACAAAGGCAGGTGATATTACCCAGTGAATAAACATTGTACGCAGAATCTTGCCTGATAGGCTTCGAAAAAGTTTTCACTGAACGTAAAATCTACTTTCAGGAAAATTATTTGAGTTTTTCCTCAAATTTCTTCGACTCCTCTTCTTTTCAGATATATCGATGGCTTATGGTCTATTGAAGTAACATTCTTTCTGGCCAAAGGCTTTTGGCTGATGAAGCAACGCTTAACCAGGCTTTCTTACCAAACAGGAAGTCTTATCCATCTACAGTCTTTACAGTATGAATCTTAGCTTCATATTTGATAAGTCCACAAATCTGTTGACAAAACCAGTTATGGGTAAGCTTAAAGGAAATTTACGATGCCTCTCATTGTGCAATCCTTGGTAAATTATATACTATTGCCGGAAGTACATCTAAATCATATCTCGCAGGCTGTAATAAATTTATCTCTTTACTTGTAAATAATTAGCTATTGCAGCAAGCCCAAGGTCCTATAATACAATTAAACCATTATCGGATTAACAAGTGATTTATGTGGACTGGTGAGCGGTATTTTATAGTAATACGCCAATGTGAAAACGCGATCTCGAAATGATGTAGACCTATTGCTTAGTACTCTCAAAAACTGTTAAATACTTAGTGCGGGTGGTTTTATTGGAGGTCAGA--GGCGTCTGTATATCAAATGTTGTTAATTTCAAGAAGTAATCAATAGCATAATACTGAGAATGAATAGGTTCTTCAAATTTGCTGAAAATTGCTATTGAAATGAGACCTTATTGTCTCACCATAGATACTCAGATGATTAGAAATATCAACTCATCGGTACGGGGTTGTAACGAATATGATACGCTTTATAGGAATAAAAAACTCGGAAATATGTTCTAATAATAACCGTAGAACACGATCAGGTATTAACAAGATCAGAAAGCGATATTATGAGACGGGATCGTTAAAACCTTTATAGAAGCTATTATGAATATTATAATTATATAATCATGAGTCCGCGGATATCATTTTCAAAAACCTTGAGAGGCCAGAAGAGAAAGATAGAAATGAGTTGGCTTAAGGGTTGTTACTATTTTAAAAGTGTTCTATAACTATATTTGACTGCAGAATATTGCCTCGTCTTGGGACATACTATCCAGATCTCAAACTTTGATGTCTGGAAATAGACTTACTTGAATGATATTTTTTACTAGAGATTCAGTTATGGAGAACTAATGTCATGAATAAATAAAATCGATTGACATTCTCTAAAATAGTCTGGCCATAATCTGCTATGCAGTATTGAAGTGCAAACTATCTTTATACAACCATAACAAAAGATGATATTGTAAGATTTTGGCTTCAAGTGATTGTCTGCGAATATGATATCGAATAAAAAAACCGAATTGTAAAAGCGATCAATTTTATCTGGTAGAGAATAATGGAACTCAATCCAGCCGTACCATTGGGATTGAAGTTTCTGTATTTCGATTTTAATAACTTTAAAATAAAGCTATAACGCATTTCTTTCTGGCCTACTAAAACCCTTCTAGATAGAGTCATCAAATAATCAACCGGAAACGTTCCGTTTTTTCGCCAAGCTCATCATTGAATGAAGTCCTCCGGCAGTCTTCGAAAAATACGATTAATTAGATTTTTAATATCATGTAAAGGAAAATGGGAAAAGGCCCGGGATAAGGAAATGAAATTGAGAGAAAATTTTGTTGAGCTGAATGCTAGATTTTTGACAATTAAACAAAGGTGTTTGGTTATACATTTTCTCTAGTGGACGTCTTAGTAATGGGTAATATGGCCGATTTATAATCATGAGATTTCATGGATATCTTTCAATTATACACAGTGACTCGCGGAAATATATGGTAGAGAATGTAAAAACCTGATCATTTTATATGATCGCGAAACATGGGACGTATATAATTACAGCGTTCAATTATTAAGCAAAGGAGATTGCAGCTTGTTGTAAGGTCATATCAGGGTCATCTTTTTGGCCTCATTCATAATGAGTGATGCTGCAATACATCAATTTCAGCATTTATTGTGATATTGAAAATTTCTCGACTAGATTCTAGGTAATTGGAAAAAACGTTTAGGAATATTAGAATTTGAGGGATCTTATGTGATGACGCGCTTGATGATAGCTAAGCATCAGCTTTTATGAAGGGTCTTTGTTAATCATATTGTAGGCTCATCAACTTACGGATAATGCTTTATTGCTTACTTGAGCTAACGAGCAGTTATTTGTTCTATTGATTTTGCTCACTTTGGATCCTTCCTACACTAAATTGTTTTGATCATTCTACGGCGGATGTGGGTTTGTTAATGGATATCAGTATGCGAACATAAATAA------------ATATCCATAGATCAAAAAAAAACCTTTTGTATCCATATCATTGACTATGGAAAAGATCATTAATGTCTTGGGTCGGGGGATAATAAGCTTTTCTCAGAAACTCCTCAATTACATAACTTGGTCCATATATTTATGAACATTATATAGAGTTAAAAAAGTTTTCTTAATTTGACCCTTTGTATTTCTTTATGAAATCAAAACCTAAGGGTTGTAGCCGAGGGGACTAGGAGACGGCATCGGCTTCCATAAGGAAGCGAATGCAGAACACTATATAATAAAGTCCTCGAAGGATTAATACTACCCGTCAGAAGATCGGTTCCACAGTATGTAATAATTATAGAATGTGTCTTAAAAACTTTAAAATGCAGTCAGTGTGACACAATTGATTGGAAACCCTCTTTGGATGACCGGGAGAAATACTCATTATGGAATGTTGTAAATGATTTACACAGAAGATCTATTTAGAGACGCCTTTATCAGCCTAAAGTTTTTGGAGTAAGAATGATTCAGCCTCATGGAGTAGAAGATAAGTGGTCCCAGACAAGATGTTACCATCAACATTACCGAGACCTTTAAAGATTATATTTTCTCGAGCCTAAGAGTGGGTATGTGACAAATAGTGTGATTCCAGCCAACTGTGAGAGTCACCATGTGACCCAAAGTTTGCACGCCAGTATTTGGATCTCAATGGAGAGCGGAAGATTTACCAAATAATGTCTGATAGAGTGTAATTAAGTTGCATCATGCATAAATCAGTATGGGTGACTACATCATCAAACTTCAGACACAGATTATCAATCCTTATTTAGATAATTTGACTTCATATTTTGACGATCAATCTGCGCCGGCGATGGAGAGTGAGTATATGAGTCATTATGAGACGGCATCATAAATAAAATTTCTAGGCGGGATCAAGAGTATGAGACTGGCAGCCCTTATGAAAAAAATCACGGGTTGGTCTCAAACTAACTCTGACTCTGTTTCATTTTAAGCTGTTGAATATGGATGAGTATAACCATGGATATCGTCAAATTTCTTAGTCAACGTCATTGAGATAGACAGGATGTGGATCTGGGAAATCATTGATTTAAGGAGGTCAAACTATTTTTGCTAGGGCGAAGCCTGATACGTGGTTCTGACTGATTAATTGTATGCCTCCTACAAAAAATCTTATGAACCTAGCGACGTGAACCATCAGCTCTTTGACTCAGGTCAGTCATGATGTCTTTCTTCGCAGCAAATTATTTACCCTGGAATATATCAGGAACCAATATTATTGCTTTTTGTAAAAGAGTCGATCTGTTTTAGACTACCAACAATTACGTCTTTATTCAATTCATCATCTACAGATTTGTTATGGAAGAGCAAAATAATGACACCAC--CCATTATCAGAT----CGGATGACAAGCCTTTGGTAGTAATGAAACCCAATGTATTCCTCAATATATCTGTTTTCGTGTCTCATTAAAAAGACTCGGATATAATTGGATAAGAAGCTTAACGCAAAAGGGTTGATGGTTCAGAGCAGGATTAGCAAATCCAAGAAGAGTCATTTTTTATCCGGGAGGCTACTACCGATTTTTTAAAGGACGACATATATATGGGAGTAACAACATTAATAAAAATCAGAACGATGGCCAGGGGAAAAAAAAAAATGACTAAACTTTTGAGTACCTTTCTGCGGAAGTAGAATCCACTATGCGCTGAACACAGAAGGAAAAAATTCAAGATCAAAATGAAATTGCCTTACCACGACAACTACAGAAAGTTTTGTTGGTCACTGAACAATTGAAAAGGCGTAAATTAGAAACTTCCCCGGTCGTGCGGAAGGTATGGAACTCAGTGCATTTACCTTTGAAGGCACCAATCTGAATTGGCAAATATCATAGTCGATTTTAGATGATTGGCCAGCAAAAATTTTTACGAGGGCTTGCTCTTGTGAAAAGAAATGCTGATCAGTTTCAAAACGTTTTGAATGCTATTGTTACGAAAAGACGTCATGGTTAGATGACTTGGATGATAATCCACATACATCGTTTTTCATTTT--CTTTCAGGAAGATCAGATCCTACCAATCAGAATATCTAGTGTGATCAATAGCATCCATTTGAAATTGTATATCATTTTTCAAGGGCATCACGTGAAATTCCATGGAAAGGATAATAAAAGCCCAAATCAATAGATTGTGGCCTTAGAAAGCC----TCAATGTATTTTTTATTTCCTTAAAACCTATCGACTGGAATACTTTGCACTGCATT------AAACGATTTCAGACTAATTTTTAAGGTGAATGGAAATT----TATCCATCATCATACACATTGATCATCATTGATTGTTTTCCCTTCATTTTTGAGGAATTAAACATATCTGGCATTATTTGAATGATTAAGTAAAAGACGCTCAAATGGTCAGTCAATGTCAGTGCTTGAGAAACATAGTAGCTTTTGGCACCCGAGAATGCCTGCCTTTGGGAACCTTTCAGGGTAATAGTAATTAATTGAAATGAATTGTGTAAAGCAGTCTCAAAGGGACGGGTAGAGGCTTGATGTTAAATGAGATCCGAAGAGGTGAGTTGACAATTAAAAAAATCTGAATCTTGGATCTAATGTGTGGCAATAAGGCAATCTACTTTGGTATAGACCAAGGTTTCATTCGGGGGCGAACTATAGCTAAGAATATGACTCAAAAATAAAGGTGGTTAGAGTGAAGTTATGTTTTACCGAGACAATGATATGCAGGGGCAAAGGCCGTTGGAGAGGACTTTCCAGCGCTATGGAAAAAAAGGTGTGATATCAATTCAATCGAGGATTTCAGAATGTCAGTTAGAAAGAGTCCCGGTCTACGTTGTGAAGCTGAAGGACGTGTCGGGGGAGAACTGTGTACGATCAAGATAGGCACTTAAGCACTACATATCCTGGAAAAAAGAGATCATCGGGGGAAGAAGTATTGTCCCCCAAAATATTGTTTTCCTTAAGATTACTATAACAGACATATTATGTAGAGAATGGACTCATTGAAAGTGTGAACGGGTTATTTGCATGTCTGGAAGGATCTAATGCACTATTCCTCAAGGTAAGTTTATTTCAATTGCTGACTCTGTTTTACAAACTGTATTATTTTATCACAGTGAGAAAAATCTATTTTGCCTAAATAAAACTATTATGCAGGCTCATAAGCTGGGCATATTTATAAAAGGTCGCGTTGTACGATGGCCCTCAAACGGATTATAGTTGAACTGTACCAAAAAACGGGGGTCGCGTTTCGAAGAATCGCTTGTGAAGAAATACTACTGAACAATTGGCGGTTAAATTGCAGATACCATTTTATCTCTTATAGACAAAAATCGCCTTGAAAGTTCCTTGGATTCACATTGTTATCATCAATGTATCCATTCCAATTTCGTTCGCGATATACCTTACTCATCGATATTTTACAATATATCCATTGTAGGCGTCTGCATTAGAATCGAATGGAAAAATAATCATTGTTCGATTGTCACCAAGTATATCCTTGGTTCAAACAAAATATCTATGTTAAAAAATAAAATAGAATATTCAAATATTAAAAAATTGAATACCCTGGTCAAG----ATTCAGTTAAGTTAAAAGATCACTGTCAATCTATCATTGGATCCAAATATATTAAGTGACAGAGATCAAAATAAGTGATTAAAAAAATTATGTTGACGAAATTACTTCTTCCAGATTAAAGCTATGAACCTATTTTTCAAATTTACCGCAATAAAATGATTCATTGCAACATGAAAGCTTTAATACCAGAACAATCAAAGATTAATAAATTCAGAGTTCACGAAAAATTCAGTTTAGGGTCGAAAGTGGTTCATCAACCTTGACTAATTAGATGTCCATCATTGACTTCATGGTATAGCTCAATTGGTATTTAACGG--AAAATGCGGTACGAGGCTGTTCAAAATAGCGCTGGACTTACGGATACTATAAGGCCGACCGAGTATTTGAACAACGGTCCGGAAAACCAAATGTTTGCTAAAAAAAAAAATAGTTTATATGTTTCAAAGAAATATTAAACTTGTTTCCGAAGCAAAGGCACAGTAGTTTATAAATATTAATGGCTGATACTCTTTTGATGGTTGCTCCCTTTCGGACTGTAATATTACATGAATTTTATCATGTGTTATAATTACAGTATGAGCAACCGAATCTTTCGCGGGATAAAAAACCGACCTGTTAAATATTCATCACCCTATCCCTATAGAATGCAACATTGCTTTAGCATCAAATAGGATATCATAATATAATGTAAGGTG----GTTGAATAATAATGTATCTAAAATATCTGTAGCTAATGGTGTATCTTTCTACTATACCCTTAGAATCTATTGATGAAAGATGTTGATACACTCTATTCGTAAGTTTTTAATATTTAGAAAGTTTTCAAACTGGAAAATGAAAGCACAACTTTTGTTTACCTAGAATGAGAATGGAAGGCTATGA------ATGAATTTTAATTAAAGGTCGTGACCGTTAGATCATCTACATAAGATTCTGATTTAGCGGTGGCTTTATTTTCTCTCTGAGTTATGCAACGAAGCTGATAAAGATAGCGAAAATTGGTATTAGGAATGCAAACTTACAAATGGTCAGTGGACAAGTTGGTCAGTAGGTCAGTGATACAAGGGTTTTATTTAACAGTTCATATCCTTTGCTTTCAATTAGGGCGGTGTTCTGGCCCTCCGTCTGTGCTCGAGGCAGAGAGGCGCGTTCTCTAACCCACACAATCTTTGTCATATGATAAGTTGAAGACAAATATGTAAAGTCCGTTCGAGAACCACATAGACTTTGCGAGTGTTATATACTTCTAGAATTACCCTTGCAATATGCGTGACCCGAAAAGAGTTGAGTGCAGGAAGTTGTTAGGGAAAGAGGGAAAATGAAAAAAATATTGTTGTGACCC----------------CAAAAAATAGCAATTCGCGTGGT------------------ACAAGGAATTATGAAGTAAACCCACGGGATGTCACTCAGCTTATGAGTGTTTCGCTGAGGCAGACTACATGAACTTGATACCGAATTATTGTAATGTTATCAGTTGTGCAGGCGCAGACAGTGGAATGTAAAATCATCTTCGTTTTCAAAAGAACCAAAAACGCGGCTTTAATTAATATCGTTTCCATAGTAGGGATTCTCCATTGAATGACAAAAACATTACTAGGAGGTGGGAATTTAGAAAGTAAGGTGTGCTATTGCAAAAAATGATAGTATAAAATATAGAAGTGATTTGAAGGAAACTGTAATGTAAATTGTTAAAGAGTGTGAAGAAAACGTGAATGTGTCATCCAAAGAGAAAGTCTCGAAGGGGTTTTGTCGAAAGATCAAGTTTAACGTCCGTATCTTTTCCTGAAAGCGTCGCTAAGAATGTCGGTATTAAGAGGAGGGTTTAGGAAGCTAATGCGAAATGAATTTATGTAGACTTTAATGAGCATACTATACAAAATCAAAATTAGAGAAAGGGATTACTTTCAAGTAGTAGTCATCGAGAATTTGGGAGTTACGATTTTTGAGTAGCACAGAATGTCCTTGCCAATTTAACCTTACAAGCCTACCCAAATACGAGACTAGAAGTTGGATTTTTTCAGGCAGACAACCATCTACACAGTTTATATAGGCGGACTTCTTCCGGAGACGGCATCACGGGGTTTGAATGGGGGTTGTCGTCAGCGTGGTTTGAACGGTACGACTATCTGTATTTATGAGGCTATTGTGAGACAGAGCTTCGATAAGATTTAATAGACTAATGGAGACTAAAGGGTTCAAAAAATATTCTCTGGTGTACCTTTTAGTTATGGATCTGTGGTGAATTCATTTCTGTAAATTGAATTTATTCGTTCGCAACGTTTTTCACGGGATGGAGTTTCTTGGACGGGTCTTTATACTCTTTATGTCAAATTGTGATGAGTATGTTTGTCATCGTAAAAGAGAAAGGTTACTTCTTGGATTCCGAAAATCTCCACTCCTCATCCTAAAGGTATCGTCGCAAAAGAGTAAGGGTATTTGTCTCTGCCTTTAGGTACCAGCCGGAGCATCCTGATCTATGTGAATTGATCAATGAATGACAAAGTGCGATGGCTTTCTGCTGACAATGAGATTTA"/>
                    <sequence id="seq_Jan19-87_RAUedg" taxon="Jan19-87_RAUedg" totalcount="4" value="ATGTACATCGGCGAGAATAGAAATATCGGACGATGACATAAAAGGAGTAAATGTAAACGGACGTCTCAGTGGGAGGATGCCGATCAGGCTGAGAGTATGCGGGATTGTGATTGAGAGGACGTGGATGCCTAATTGATCAAAAGTGGGTGTTTATGGGAGGTTCTATCAGAGGAGTCGTAAGCACGGAAATGCCAATCCGTAGGAGCTATTGGCGGTGTAAGCCTGCAACCATGAGGAGGGGAATTCGCTCGATACGTTATGATCCCGCCCGGATATTCCGCGTCGTTAGACCCTCAACGGCTATGCATGATCATATCCATGGCGGGCACGGATTATATGGGAAGCAACGGAAACGCGTGCACGAACATCTAACACAGGCAAAGTATTGGTTAGTGCATGGCAAAGCTCTCGTGCCAGTGTACACTTCAGAAGGGGCATGATAACATGTGTGCGAATGCGATCCCGCACTTCATACTGCCCTAACGGGCGCCTGCGATATTATTACGGACGCAACTCATATTAGAGACCTCAACAGCCAGCTACGCAATTCCTCTTTCGAGCCCCGGCGGAGCTACCGGGAGTTTTATTCATCCGCTTTGAAGGCGCAATTAGTCCGTTGGGAGGAGATACGCTTCCATGTGAACCATCGGGAGTTCGCTAATCCACAAGTATTCATACGAGGCAATTTTTTCGCGACTTTAAGCGGATAGCCGCATAAGTGGATTCGTTCAGGTGGTCGCGCCAATAAGCATAACAGTGCGGAATTAATTGACTGCCATTGCGATTGAGCTTGCCATTGCTCGACTGAAAGCACCAAACATTGCAGGGCACGTTCGGATTCTAACATCCATCGCCCCTACGTGAGACAATATACATTAACGGACAAGGTACTGATCTTGAATGGCAGTAGAATTCTGTGATTCGACTACTAAACAAAACCAATTCAGAATATTCTCACAAACTTACGAGAGCCAGCCTTTAAGAGCATCAGACAACAACG--TTATCTCAGACAGCTAATAGATAACCACACTCGGTCGGGTTCACCTGAAAAAAACTGGAAATACCAATATGGCCGTCTGAGTGCTTCCCCGGAAATCCAAATTAAAGCCTGTGTAAGGCGGAACGTGGCACAATAAGTACTGGAGTCACATTTTGGAAAACGGTAGGCGTGCATAGGCACGAGGCTACAGGGATGAGTATGAACGGGCCCCTAGGTCCGTGGGGACACCTGGCGATTTAAGTCTGGGACCGTGAAATTGGCCGTGAACCGACACTCCCATCAAGTCGCCCGCTTATCATTGAACAATTTCATTTGAACGGATAAGTGTGACTTTGCCCTACGCGGGGGAAATGGCTTTGGGGGCGGGTGGAAACGTCTATATGATTATAAAAATGCAAGCCAGGGGGTTCGTTTGGGGGTGGGACGACCGGAGGAAGACTTAATGAATAAGATCGGGTATAAGACAAAATGCGATCAAGTGCCTGTTAGGCAATAAGACCCCGGGCCGATAGGTGGTTACGCCTACATGCGATATTCGGAGTAAGACAGAGTCTCTTTATGAAAATTTCGTTGTCAGCGGTCGAGTTCGCTTTTGGAGATCCTCGCGTGGTACACCACCTAGACGAATGGACTTCAGAAGATACTCACAAGAGGTCATACTCATCAGCGTTAGTCCGCGAGATTACGACCGCCCGCACACTTGCCATTGAGCACACGTCTTCAGGGTTGCGCAAGGATTACCGCGTGACCTTGATCACTCACATCTCACCCGATGTGGGAGACATAGAACGCCAAGGTAACAACTTCACGTAAAGACTCAGAATATGCATCTGGTTGAGATTTCGAGAGACGTTACGTGCAGGCCGAAATGACGTTTTTCCACCTTTTGTGCGAGTTTACGGTCCCGGAATAGTGGTTGCGAACATAGGGTTCATTATCTTCGGGATTGAGGCTCCGACAGCTTTATTGTGGAAATGAGAGCACGCAAGCATAATTGAATGAAGAATTAAAATGATACTTAACTTGGTCTACCCAACGACGTTGGATCAAGTAAGAATATTTTCACAAAAGGCAATGGGTTTCCGACAGCTCATGCACGCGTGAATGGATTTAGATCGCTAAGGCATGTTACATGCCTATGGGGTTGCAGATGGAAAAGAATACGTTTGTAAGAGCGAAAAGAGGAATGATCCAGAGCCACAACCTGAATGCGAGCAATTAGAAGCGAGGAAAGCAAAATGAGCAATTGCCTCGCGGCAGACCGGTGAACATAAGCATTCGACTGTGGGTTCGATAATAAAAGTACGATCTTGTTCTTGGCATGCCTCGCGGAGTTGGTTAAACGAATTTGCACAACTATAACTAGGTGTCTGGGTTTATTTTTGGAAGGGTTAGTATTATAATATGAAAAGGGTTTGATCTTTGAATCAAAAATCGTAAGGCCTTAAAGTGAAAACCGGCGGCTAGAAATGAATGAACAATAGTTGGTGATGAACCTAGTAAGGAAAGGGGATTTTTATCACTCTAGCTTGAAAATAAAATACAAACAACTTTATTTAAAAAAGGCGTTATAATCGAAAGGTTTCAAAACCTAAAGGCTTAGACTTGGTGTGTTGACACAGTAATTAGTCCTCGTCCATTTGCTCTGGGCGTGAAAATACTATAGTGATCATGTTCTCCCTCCTTTTCTCTGATGCTTAGGTTCTCTTTGACTGATTGTAAGTCTCTCGGCAACTTAAAGTTCCGGAAGCCAGCGAGGAAATAGAGTCTTATGTTGTTACTTTTGAACTTACATTATGCTGTTTACATACATTTATTCGATCTTTTTAATGATTTTACCGTCCTCACCATAAAGGTAACATTACCGTTGAATAGCAAATTCATGGAATAGAGTTCAATCACGCAATATTTTCTCTGGTTTATTCTTCTATAGCCACCCTTACTTTGGACCAAACCTCCGCCGCGTAGATTCTCAAATTATTAATCTTGAATTGGTAACTAATTGAAAAAATGTCTGGTTCTTTTTGACTTGTTTATTTTTTTTCTATGGCAGACGTTTACTGGAATCTAAATACTATGGAGTACCCACCCGATATTAATCTCTTTCTTGCTTATCCGCATGCAATTCATCGGTTTCCAAAGGATAGTATTCGGAAATTTAACACTCATCTTTACCTTACTCTAAAATTCCAAGCCTACATTGTTTGATTTCGAATTATACTATAATATATTTTTTTTTTCTTATACTCATGTTCTTACTTCTGTCTTGATATTCAGTGTTTAACTTTTTTTCACTTACCCGCTATTAGTAACCTGAGGCATATGATGCAAAAGAACATCCTCTTTTAATTTCACTTATATTTGCCGGGGTTCTTCCATTATAAGTTGAACTGGTTCTATGGGGATCTGGAACCAATTTTTGATGTTTAAAAAGATTTTAAAAATCTAAATAAGAATCTTTCTGAGAATGTCAGAAACCGAGCAATTAAAACTTGTTAGATCACAAAACGTCAATCTCAGTAACACAGATGTTCATCGTTTGACTCCGCAATTATCGTTCTTTTTAGTGTATCTTTGGGTATAAAATTTTTTTTACCTGGCTAGAATCTAATACTAGTACCATAAACTTTCTTTTTTATACTATTAGTTCGATCATCGCCATGTGGAATATTTTGCCTTCACAAATTTGATTTTATATATAATTTACTGTTTTTCTCTTTCATCTTTAATCATTTTAATTTGTTTCGTATTAATGTTTCTCGCATTTATGTTATATCATGATATGATGAGAATCAAGAATTAAGTAATGACTAAAAACACTCTAATCATTTCTTAGAGATTTATCATTCTATATATGTTAATAAATGACTTTTTTTAAATCGGTATACATAATCGTTATATTTGAAGTTATTCTGATGATAGATAAAGATATTGTTTTCTCTATATCTACAAATTATTTGGGGCACAGATTGATCTAATGTACAAGGGTTCATCTTTGAATTCATTCTTAAAT----ATACTCCTAAAGCAAGGTATCAACTATATTAGACATTATCATATTCTTTTAAGACAATTCAATTATTATTGTAAGTATATACCACCATCATTGAATCTGTTAACTTTGCACGGTAAAATCTCTCTTGATTATAGATCTTTCACAGATGTATGGA------TCTCAATAACCGTCCCTTTCAAAGAATAAGATATCTCTCTAATATCTATTAGTAAACAACCTCTCTCTTTCGTACAACTCTATTAGCCACACTCTGACCTTTTAAGATAATTCATGAAATAAAACTTTAAA----TCTTTTAGCTTTAATTATTATGTGTGAGATCTTCTGATATTTGGATAAGAAACATTTCCTCAAAGGCGCCTTTGTGAAAAGGCAATACTTTTATTAGGAAGTATTTACTGGGCTAACGGAGGTCGTTAACAATAACATATCCTCACTTTGGCATTACAGTCGGGTAACCTCATGTAGCGTAATGTAAAATCATTTATTATATCTTTATAGTCATCTTTTTCATTTTCTTGTTGACATGCTAACGAATTGTACTATGGGATCTTTGTAGCGTTGGCCATTACAATCTATTTTTACGATTGGGTTAGCGAATTTCTATATATGTGACCCAAAAAAGGTTGATGATAAGATTATTGATTCTGTCTGACTTGCTGTAAACAAGTCTTAGTCTTTTGAAGATGGCCGGATATGAAAATCTTCGCGAAAAAATTTTACTGCCTTCAGACACTCCCTCGAGGGTAATGAGGGGTTGGATTGATTTTTGTTCATATTGCCATATAA------------GATGTATAATCACAAATAAACTTCATCTTTTTGATGAACCTAAAAGTAATGGTCTAGGTGTTTCCTTTTTCTCTTATAGATCCATAGTTATATATTTTGGTAAAGAAATACTCAGGTAAAAAGTTTGACTAAACCCGGCTTGGATTTTAACTTACAATGTCAAATATTTCAAAGATTTTTCACGGAGAATCTGTTATCGTTCGACACCTACATTCACATTTATAGTATTATATTCTTTGCCTACTTTTTACCATTCGTTCGTTTTTTAGGTTCCTTCAGTTTCTCCTTGCTTTTTGCAGCATGACAATATAAATCCTTTAGTGTTAGACTCTCTAACATTGTATAATACATACTTAGTTGTACATACTTAATTACATTAATAAGTGTAAGTGAGGCATAAATTGTTTTGGGTGATTGTGCTCACTAAGGTTACATTTCAATTGTCCAGCGGTTGGAATACTTTGTTACAGAGAGAGAGATGGAGAGTTTCAACGATTTAGTAAAATTGTTATTTCGTGTTGTTCGATCACAGTTTTATATTGAAGGTCTTCTGGGGTTGATCTTTATCGTCAA----TCGTCTGGATTTGAAAATAAGGATAAGATTGAAAAAATGTACTTATAATAGTAAATTTTGTCTATCATCTACAAAAAATGATTACAAGCAAAAGGCCACATAATCTGATGAATTCTTACTATTTCCGCATCATATAAAACTTTCCACTCTTACGTAAGTTCGCTTCGATTGTATTTTGGATTCAAAAATAATCTATCTATTGGATTTCATTCGAGTTAGCCAATACAAGGCAGGAACCTTATTTGATGGTAAGACAAGGCACGTTGTACATTCAACCTTTTTAGTTGTCAGTTTGTGTTTGTGTGAAGGTTTCTTTCATGGAAGATTCGTGATAGTGATTGATTAAGAGTTAATTCGGCTACTAATGTGTTAGTTTGATGCAAAGGGATGGATGTTTGAGAGCCGACTGACTGTTGATGCTTTATTTTGTGTCTTTGATGATAGATCAATAGGTAGGCCTAGTTCTGACTATTGATGAGTATACATTTGAAATTTTGTTTTTGTATCTCATAAAGAGCATTCTCATTTGTAAGTATGAGCGTGAGAGTATGACGGTATGTTATAATTTCTACAAAATAATCTACATCATGATTGTGATAGTGAGGACGAATTCATTGGTGAAAACTTCCTCACTCAGTCTAGTAAAGAGGGACTCTCTTTCGAGGAAAAAATCTCTCTAGTGGTTTCGATGTTATGTAATAAGCAGATTTTGACATCGTTATCGCAAAATACATTTACTTCATTGGTGTTTGACACATATGTTTTTTAGATCGCTCTGACGCCACTATTTATAGTAAATAATATATGTGAATGGGTCTGTTTATGTATTTAGTTCTGTCAGATTTGAATTTCGTTTAGATCTTCATATTTAGTAGATAGTATATTTATTGAACAATTTATTTTGGATAGCGAAGTTTGTTCATAAAGGTTTGTCAACACTGTGGGAATGTTCCAAGGGTTGAATATCTGCGGGTTTGTTATATAGAATTAGTTTTTTGAAAAGTATTCGATTCAGTTATCAAAATCATACTGATTTATATGAGCATTTTATTGTATTGTTGCGTCATATTGCGTGGGTGTAATTGACATCCTCTCTGATGTACTGTGCAGGGGGCTATCTATTAGTCTAACTGTGGATAGGAGAGGGAATTTCTGAGTCGCTATCTCTTCAAGCACCTCCAAAGATTAACTTTGGAGGAAAAAAGATATAGAGTATTAGCCTGTCAAAGCATAGAAGTTAGCTTTCAAAGTTCATGGTTTAGAGTAGTTAGTAGGGTTTTCAATGTTATTCTTGATATCTGTTTTGAAGATATGTTTAGATCGATCGTATCTTAAGGAATCTGTGATTTTCAAGAAACCGATAGGTTTAGGGGGTAAAAGCTGGCAATACAAAGTTTTTATAGTAACTTTCTTTGTATCGCTCTGTTTTTTGTCAGGTGAATCTATGTATTGTGTTTACAATTCGAAAAAGTTGTTAAGGGATAACGATTTTAGTTCAACTTTACTATTTGAGACTTAACGTCTTTCAATTC------AAATACCCTCTTTAAATTCATGG----TAAGAGTTGAAAGATATAAATTTCTTATAATTATAAAAGATATCTGAATGTTTTTTTTAAGAGAATTCAATGTCGATGAAAACACAACACCTTATATATACTTTTGCATAGATCTTTTATTCTTTGATAGTATATAGTATTCTAACTGATGGTCATTATTGTCATGATCCAGAATC----TTCATCAGAGAGGATTGGCAATATAAATGTAATCGTTAAACCTTACTCAATTAATATTAAAGTTGTTGATTGGAAGTGCATTTTAGTATAAGTTTTTGAAGTTAAGTTCTTTATTAACCGTTTTATTTGCAATTGGCTAATACTGTTGTAAAAGTCTAGAAATTTTGGCAAAAAAATGTAATTGTTGTGTTATCTGTTCAAGTGTTTTTGAAATCTTATGGGGAAAAGATGGCGATAATTTTTTTGTAACAGAATGTGAATAAATGAGTGTGTTGATTTTTGAGCGAATACAATTGAGTGCGGCCACTTTTTTCTTCTGTTTGTTTTGATAACTTTATAATTCTCATAGGTTACTGACAAACTGTTTATTAGCTTCGGATGGTCTAATAGAGTCGGAGGGATACTCCATCAATTTTTGCTTTATGGATGGTCTGTTTAATTTATCTTATCATGACTCCTTTGAGTGTGACGACCTATTCGAGGGCAAATGTTAATATTTGTGGAGTCAGATGTTCGATTTCAAGTTTCTCTTGACGTGAGTGGGTATTGAGGTTTAAATATTTGTTACAATATATATCAGTAGTATGTCGGATATTGATAAAATAACCGATAAGGCAGTTGAAACATATCACAATGGATCTCATAAAGCTTTTCTCATTGACCATTAAAATCTTAGTGGTAAAGTGAATGCAAGTCTC--ATAAGATGACAGTAACAATGCCTAGAAGAATCGGTCTCGCCCATAAGCCGTGTCTCACCATGTATCAGTGTGAGTGTATGCTTGACAAATGGTTTTACTAAGGAGGAAAATGGGAACCAAAATAACATTTACTTTGAAACTTGGTTTTAGTATAGTCAAGAGAAAATGAATGACAGGCGTAGCATATCAGACTAAAGGCACTTACAAGCATAGTGGGTAATCTAAGTTGCTTGTATGCTGCCCTTAGGAGTATGCGACAACCTTCTCTTATTTCAGAAAGATGAATTGCCATCGAGTGCACGTAGCAAGAGCTATTTTTCGACGAGAGAGTGTGTTACTCTGCTGAAGTAATTTGGTTTTTGTTTTTTAAAAGGTATGATTCAAACTATAACGACCTATTTTAGACAGTGAGAGAGCATATGCGAGGGGGAAAATTGGTTATAGACAAGCACAGTTCGAAACATGGTCTCTAAGTGTCTTTGGTTTCGCGATTGTTGGGGCCATGCAAAGGGGGTTATAGTCTTTTAGACAACATGAAGAAGATCAAAAATATCACGGTTAGAGAATCAGGGGCCTTGAATTAGAACCACTTTGTAAGACGGTCAGATGATGTTTGCTTCATCACATAAAACATTCGATTTGATATAAGCAGACTTTGGAAGCGAGCCAAGGAGATGGGATTTCGAAGGGTAGGTGTTTCTTGAATGAAACCACACGGTTTACATTGCAACCTCTCGTAGTAAAAAGAATGGTGTATAGAGAACAGTACAAGTACATAGGAGAGTGTCTTAAGTCTTAGGAATGGTCAGACTTGTCACAAAGACAGTGAAGTTACGGCAGTTCAGATACTATACCGGATCTTACTGAATATCATCCCTCGAAATGATAATGGGCTTCCCGCCAACCCTTGGTTGTAATCATGTTTGAGATTGTCTGATTCTAAGTCACCGTGTGTTGAATGGAAGGTATCAAGAACATGCTATTCATATGTTCGAACTTAATTTTGTATTCGTGGTTTTCAAAATTTTATAAGATGAGATTGACTTTACTTGTCTCCGATGATTTATCAATGTTGGGCGTACAAGTAGAATGTGTTCAAATCAATATTGATTGCTGAAAATGAGGTGTTGCTCTGGTATCAGATGGTATTATGACTTGGGTTATACAAGGTAAGCTTAAATAAACCAGATGGATCCTTCTTCTTTAATTAATGTACATATTAGCCCAAGCCCATATTACACAGTGATGTACTGTTGATATTTCGGATAAGATGCTGATAACAAAAGTAGCTAAATATTCCCGGGGGATCTGATTCGCTTTTCGGTTGGAAGTTGATTTAAAAGGAACTATATTGTGGATCCTATATCTATCAGTTGAAGCTCTATGCTAAGTGGTAGAGGCTTAGTAGATATTTCCCCATTTATAATAAAATCTATGATGATCCTCAGTTCCTATTATGACACCAAATCATTTTCACTCATAACATTTCAATGGCAGATCCTGTTAGGCGTTTCATGTCCGTGTGCTCTTAATTCTCATATAGCCAGATCACTTATGTATGATATCCAGACGGTCTGAAACGACTATTTACACCGACATACATGAATGCTCTCTTATGGATAATAGAATGCTAACAAAATTTTTCTTGGACAGTCATTCAGGGGTGTCGTCTATCTATGTCTTTGGGATCATAGTATTCTTCATTCATTGCAGCGTCACTAACGAACATTTAATCTTACAAATTGTAGAATACTGAAATCATAAATGATTAGCTAAGGAGATGGGTTTCACCATACAGTTAGTTGGGTGTTTATCTGAATATATGAGATCTTATAACGCATTCTCAAGTCCTCCAACATTTCAAACAAGTCATCCTCCACAATATGATAGTGAACTGAAGCTTTCTGGTAAGAAAGTTCTGACCTTCCCACGTCTGTAATTCTACTGGCACCTTCAGTCAATCCTTTTCAAGAGGTATAAATCAGAAACGCTGGGTTTTAGTCCATGCATTACTATAGCCTGATTTAATTCAAACCTATTCCATCTTATTAACATTTTGATCCTATATTGAATAAAAATTTTCTATGTAAAGGGCTTGATTAGGCTTTTTTTTACGAGGTTTAATACTCTTCATGGTTCTCCAGTGAAAAAGTAGCATTTCTTTAGGCATGCCCATAAAAATTTTTTGTAGCCTTTCTGTAAAAATGTAATCCCTTCTTTTTCCCGACCCCTCTAGAAATTTACTCTAAAATCTTAACTAGCGAACGGGAGGGTAGTTATCCACGGGCAGGTACATCATTATATCTCACACAGTTATAGCAATATAGAAAAAAAGGGTACAATACCTACGATCACGATGAGTAATGTTATTTTCCTCAGGCAAATTTTTTCAAAGCAACTTCAATTATAACATGCGGTATCTATTGGCGATTGTAGGAATCAAATATATTAAATCATAGTTCAAGCTTTGTCTCTGCACTTTTTTGCAAATCTTTGTTTTAAAGAAAGTCAGAGTTAATGCCAATGATTCAGAATCATATGGTTAAAAGTTCAGTTAGCGTTCGATATTACTGTAAACTTCTCTATTTACTATTATGTTAGAGTTTCGTTCTGTTTTATAAATGCTCGGGTTCTTGCTTTACATGTCGCCTTCTACCTTTCTCGTTAAACTATGCTAACTATTTGTGGTATCGACATTATGAGGCGCAGTTGTGTTTATGTGTCTGATTATTGTTGATTCCCGTGATTAAAACTGCAATACTGGTTCAGTTGTTTGCTTATGCTCACTTTGTTACTGTATCCTACTGGACAATTGTATGGCATGAATTTACAGTTACCAACTTTCTTATAGACCCTTGTAAATATGGTGAGTCTGTTGGAAACCCTTGCTGTTTATGTTAACCTTTTATGCGTTTTCTCCTATTTGTATGACTTCATGTAGTAAAAGTTTCTGTCTTAAGACAAAACCGATTAAGACCGTTTAGGCAATTGCAAGGATGGCAAATATAGGGACCGCTGCCAAGACTTTTAATTTCCGTGTATCTGGACATGCTGAAGTGGTTGCGTCTGACCTCATATGGGACCGCGACCTTGCACCCTTGAATTTCCGATGTATTTTCCGTTTCAATCTCGACGTCCAAAATTTTGGGTCTTTATGTTCGTCCGCGGTTTTACGTCCTTTTGAAAGTAAAATTCAAACCTTCGCGCCGTGCACACGTTTTTATGGACGCGTGCCTTGTTGGATGGGCACTTCCATGAAATCCTACTTGGCTTTTAATATGAGTTTCTTTGGATGTTTGGCTATCCATACTTGCGGTTTTGTACGCTATTCATAAGCGGGGACATTGACTTGATCCACATACAGTATTGGTTCTCTGCGCTTACATACTCGCCTTTATGGCTAGAAATCGCTATTGATGAATGTAGCTGCTGGCGCTTATGTGTTTACTTTCCTTCCTGTGTTGGGAGAGGGCTTAATATATCGTCCCGACCGAGTAAATTTGTGAAGGACAATAAACTCTTGAGATGGCAGCCGGCATTTCAGACCTGCAAGGCCGAACACACTGATTGAACTCAGCGAGCCAGATTGAAGCAACAGGATTGAGAATTCCGAAGTTTAGGCCATTGGCACTTCATATTTCTTGCTAGGGATTATTCAGGGCCGTTTCAATAGAGCTGCTAGGACCACCAATGGCCAGGCCAGTGTTGCCGTGTGGCAGAATTTAAGGGAGTGGGGGGTTCGGGATCAATACTCGGTTTTCAATTGCGGCTCGGATACAGGATTCACTTATGACGCATGGGCTTATTTGCGCTTATCTTTGCGGTGTTCATACAAAGCGCCCAATTGCTGTTCAGAGTGATCATTTAACACATTGCGGCTCTGGCTGGTCCTTCTGGCGGCACAGTCAGTTCTTCCATAACATTCTAAGCGGGTGACCAAGAATCCCTCCCAGATTATTTAACGGACTTTGCCACTTACCAGTTGCGAGGGCACCCTTTTACTTAATGTCAATAGCGATTCTACTTCGGGGGTTGACCGTACGGGGCTTGCTACGAATGCCACACATTGCATGCATCTTTCTATGCGGCAATTAAAACAATGGGATGGCAGGCTAAGAATTTGAGCCAAAGGCCTTACGGCAGGCAAAGGCTTAGAATCTACACTCTGCAGCCATTTCCTAATTGCATTTGGTCTTACATGTGTGCCACAATTATCATCCCCTACCTACTGCACGATAGGACCATTTCTTTTACCACAATTGATGGGGTTCTATGTGGGCGCGCCAGCGCATTTATGTAGGATAGACCACACCGTAAAGACTTTGACGGTCTAGCACGGAGCATATTCCACTAATGGCTGATTTCTGGTTCAAGTTGGTTTAATCAAAGAACATAGGCTTGGCGCCCAGAATTTTCGAACGCATCATTCACCGTTTGCCATGATCAAAACCAGCTTGCCCGGGCACGCCCGGGCACACAGACAGTTACTGGGGGGGGATTGTGCGTGGGGAAGTGCTTTTCCATCCTTGGACGCGATTTTGTCACAATCAGCTTACATCAGTACGTTTATCTCTAAGGGTCTTTGCCGAGTCCGTTATCCGAAAGCAACTGGTTCGTTCCTGGAGGCCGGAGGGGGACTGCAGTTCGCTGGACAGTTTTTGGCTTTTGATTAAAGCATTCGTGTATTTCATTAGTGAAATCATCGAGTTGGGAGATAGGACAGGGTGTACCAATACGGGGAATTGCCAAGTCATACATAAGGTGCTCGGATTTTTGGCCAGCTCCAGTATCATCTAGGTCTCTTTCGCTAGGCTTTTTCTGGGCCATTGTTGGCTTAGTTATTTCTTTAGGGCGGGTATGCAGACTATGATCATGTTGGCCAAAAATTAAGTGCCCGCACCACCAGGCTTAGATGTCAGGCGGCGTGGGTACCATACTCTGGGGATGCACACTGGCTTTTTTGCAGATATGCGTGGTAATGCTTAGTTCCAGTTAGCAGGTTGCCAGACCACACCGCGATTGTTGGATGCACGCCAGATTGAAGCAGAGAATACGAGACGCTTACAAAATTTGCTCCATTGGCATTGCATATTTCTTGACTCGGAACTTTCAGTGCTGCAGGAATTGATCTGGTCAGACCTTCAGTAGCCATGCCAGCATTGGACCCATTGGCACCGCGTGAGCTTACCGGGGGGCCTGGCCGTAAATGCTATCGGGTTACATGTGTAACATGGTTCGACAAGAGACTTAACGGGCCTTTCTTTTTCTTCACATTCTTATGCGGTGTTCACTCACCAATGAACCAGGTTCTGTTAAAAGCGATCCGCTAACACATTTCGGCTTTGGGTAGTCTTGCTGACGGCATTGTCAGTGCATCCGCTCAGGGGATAGTCGTGAAAATTTTGAGTTTCCCACCCAGGTTGGCCCTTTACGGCATGAACTTAGCCAAACCGATCAGAGCATTTTGGACTCCAGGGCGGACGCATCTACCTCTGGGGTTCACCCAACCAAGTTTGCTACGAATGCCACACATTGCATGCTTATTTCTGTGCGGCAATTAAGACAATTGGATGGCAAGATAAGACTTTGAGCCAATCCCCGGGGCGTTGGCGGGCAAAGGCTTAGAACATAAAATCCTCATTCATTGGCTGCCTGCTCTTGGGTATACTCTTGTGCCACAATTATCTTCCGCTAGCTTATGCCAGATTACACCAGCGCTTTAACCACACATAATGCGGTTATATACGGGCTTGCCAGGGCATTTTTATAGGATAAGCCGACAAAGAGAAAGTTTGCAGATTTGACAAAGAGCATATTCCATTAGTGGCAGCTTTCTGGTTCAACTTGGCTTAGTCAAAGAGTATCTGCTTGGACCCGAAACAATTTATGACCATTTGCCATGATCATCGCCAGGAAACTCTAGGTTGAGTCTTTTCTCACAAGGCCGCTTAAGCGGCGAGATTGTTCCGGTGTTAAGCGTAAGAAAAGAATCCTTTTTACATGGCCGGGATTTTGTCACAGCATGCCTGGTTCAACACACTTATTTGTAAGGGCTTGAGCCGGGTCAATTATCCGAAAAAGATTGGTAAGTTCCTGGAGGCCGGCGGGGGACTGGAATTCGCTGGAGCTTTATTGCGTTTTGATTTAAACATGGTGGTACTTTATGCATGAACAATACTTTGCAGGAAGTTCCATTAAGATCTCACTATTATGGTGTTAGGATATTTGTTAATCTCCACTATAAGGTAAACCTTGGATAAAGTTTCGTTGGCTGATTTTTTTGGCACTGTTGGCACGGTTATTTTTATTCTGCGGGTATGCAGATTATGAACTTGCTGGCCAGACGACCCTTGCAATTATCGTGAGGAAACCGTGCCTTCATGTCAGCCGTTGTGGTTGCCATTTCGTGGTAATTTACTAGCGCTTTTATGCTCACTCGGAATTGGTAATTCCATCGTAAATTAGAACTGATGGTGACCATGGTCGGCTGCCACGAGTTTGAATATCCTGGAGGTGAAGCAACAATGCTCGCCCAGACGAGATGGTGGTGAAAGTGGATCGCTGCCACGATTTTAGGTCGGTTCTTTGCAGAACACCGAGATGGATGGTATGATACACTTGATTCCTCGTTTGTCCTTGTGGCTGTTTCCGCATGCATGCTCTTTCCTCAGTCAAGAAAAACGTTAATCGGACTAAACTACTTCGTGCCCGTTTAGACCTTGTTGGTCTTGCGGCTTTATGAATAACGTTTTCCGAGCTTACTTCCTTTT----TGATACGCATTTGAAGCGGAAGGAAGCTTGGGCGTTTGAATGATACAGACGAAACGCTTAATGGTGTTGGGTTTATATCCACTTTTACGCACTCGTTTATATGCTTATGCGCCCCCGTGAATGAGGATCGGACCGTTCGGTCCTCTTAGGAAAAATATTCGGGCATATCCACTCGCGCATGGTTCATTTACCATTGGAGCGCTCGTGAGATGTTTAAAGGGGCCTAGACTATGTCTCATTTTCTGGGTGCTGTAATGGCGGATGGACTAGTTCGCTGGATCGCCTGATGCGTGCTATCGCCCGTGCGCGCGCGCGTTTTTATTACCATGGCAGGAGTTTCGAGGATCCCTGGATTCGGACTTAATTATATGTTTCAGCGACAAAATCTATCACCTTCAATTTGGGTGCGGGTTTGGGGTCCTTTAGGCATCAGGTCTTGTACTCAGTTATAGGAACACGAAAGATCGCAAGAGGTAAGTTGGCAGAGAGAACTAAAATGTGCGCCAGGTATTGGCGTTATTTCATAGCAGTTAAAATCCGTCTTCATTTTCTGCGCTGCCGTGTGGATTGTTACGCTTGGATAGACATGCTTAACTAAGGTTAATTAACATCGTGTGAAGCAGGCGGTATAAACTGGCGAATATAACGGCAACTGGATGAGTATCAGACGAAGCCAAATTCCCTGACTGCGCGTGAGCCCTCACAAGGTAATGGTTCCTGTACGGTCAACGTGTTTAAGACCGGCGTTCTTCGTCAATATCAACGCCTGTGCGGTGGCGGTCATGCCTTAGATTGCGTTTGACCTCGACCGTCTGACCATTGAGCAGGATTTGTATCCTTATACCGTTGGATACAATCTGGGGGTGAGGTACGGGGGCATCCAACCGGATTGAGTAGAGGGTGCGGGCCAATGTTTTCGGTTTGTTTTGCGCATTGCATGGTTATGGACTGAATTTTCGAGACGACGGAACCTCTTGATTCCAAATTTGGATCATTTTCTGCGGGTGCTGTTGGTTGGGCTTCAGTACGGTTTAGGCCGGATTGGTTCGACCTAGGCTACGGAAGTCATCGTAACCGCTGGGGTGAGGTTGACCTTGTCCGGGGATGCTCCACAATGCGCGGACTTGGATTTGCGGCTTTCACTAGGTCGCCCCCACGCTTAAAGGTTCGATGGAAATGAACGTCTTCAGAGATGCGCGTTTTTGCGCTTGTGTGCGGACATTGTAGGTCGCACACCCATGATTTTGGCCACCGTACATGGACAGGTATTCACAGAATTACGAGGTAGGCGGCTGCGAAACAAGTTTCGAGCTGTCAAATCCGAAATTGCTTTAGATAATGGAAAACCGCAAGGGGTTTTAGGCGGTCATGAAAGGGAGGATGCGTGGTGTTGGCACCATTTAGGAAAGAGGCGGACTTTGTCGCGATCCACTTTTGAACTTCCGTGTTTGTGAGGGAGGATGTAGGCGAGTCCTTCGAGGCGATCAATAAGGTGACAGTGGGTACGTGATTTAGGGGGACTAAGGGTAGTAAGGACCGCACGTAAAATAGCAGCGGCCATTGGGAATTTGATTGACGGCACTTAATCGAGGGTTTCGAGAGCCAGGGTGTTACTTGGCAGCTCTTGCTTCTTTTTTTGGCAATTGCAGGGCAGACTTTTAGGAGTTTGCGGATGACCGATTGAGCCAGTGATTGGGCTTCAAACTGGGACCACACAGAGCAGTGTTGATAAACTTTATCCTAGAGTTTACCGTGAACCTTTAAGGACTTGCTTGCGGCGGACAGAACACGGTTGCTGTGGCGGAAGCCGCTATAATTTCGGAACTCTGGGCCAGTGCCAGCGGTTATGTTTTGGCGGGGATAACTTTGAGTGCCATTGTCCGAAACCATTAGACAGGTTATTTCTCCCACTGCACCTGGTGGGGTGGCCGGGGGAGTATGAACTTCCTATTGTTCGGGTCTCATTATTCTCGCGTTTGGTTGGGGATTACAGCCTCTGGCCGAACCTGAGATCTTCCTTTTGGTAGTTGAAGAAGAAAAATACACATTTGGATCATTATTTTTGGATGGGCTTCTCTGTTTAAGCCTTATTGGGGGTTAGAACTGGCCCGGGGGGGAGTAGAAATACAATTACCTAGCCAGATATTTGGTATTCTAATCCCTTGGGGGAGGTGATGTAGGTGAGATTGAGAATATGGGGCAGTTGTTGGTCATTGATCTGGGGATTGCAATTTACAACCTTGCTGGCCGCGGCCTGTTGTCGGGAGCTATTTCTAAGTTGCGCTTTCATTTGGTTATGCTGTGTTGTTGTTAAAAACGCTACCAGGATTTAGGCCACGGCCGAGCTCCAGCCAGCTTACTTCTGTAGGACACGCTGGGCAAGTGGTCGCCAGGCCACGGTTGGAATATTATCGTCCCACGGGAGTATTTGGGGGAACATCGTTTGGACTCGGCCCTGTTGACCCTAGGGCCAAGGTTGATTAGAGCTAAAAGAATCACCTGCAGACGCGTCGCGATAATACCAGCCCTTGGTCTTAATCGTGGGGGTGCACGAATAAGCGTAATAGTTCCCAGAGTGTTGCACTCCATTGTCTGGTTTTTTTTGTGGCATTTGCAGCGGAGGCCGGCGCGCGCGGTTGAAAGGATGACGGATTGACCGTCTTCATACCCCTAATGATACATGCCTGGAATTACGAGAGAAAGATTTTGAATATGAGATGTTCGAGGACGTTGTTTGTGGTGTCGGTTTTCTTTCCTGGCTATTGCTTGGGGTGTTACGGACACTTGTACTCTGTAACCAGGTTGCAGTCTATTGAGGTGAATTTTACGCGCGTTCACCCGCAAAGTTGCCATCTTTTTTCTTGGGCCGAGCCAGGGATTACCGTGTGCATTGGGGCTTGGCTTGTGCCTCAGGGCTTGGCTATGGTTATTTCGCATTGACTGCCGTCGTCATTCGCCTAAAGCATGCTTTCGGCCATGCGTTTGTTCGTTTTTATTACCCTGGCATCGGTGTTTTGCCCAGTTGGGTGCGCATTTCGTTATCTTTTTCAGGTTCAAATGACTTAACCTTCAATATGGGTGCGGGTTTGGGCGCTTCTTGGCATCAGGGCACGTGAAAACTTTTGAGAGGGAGGGCAAACTTCGGCTTAACCACCAGCGAGAACTATCATGTACGCAACGTTTGTCCAATTTGGGTGCTTTCAAAACGTGTTCATTTTATTTTTGTCCGTACGGTTTGATAGGCCTGGGTGTGGCTGCCTAACTCGGCTAGATTGTTCCAGAATCGGCGCGAGACCGATTGAACTTTAACAAAAATCTTTAAGAGGATCGGCTGATGCGCCAGACACCCAGAAACTATTTCCGAGAGTCTCCCGGGAAGCCTTAATTCGGAGACGGGACGTCTTGCGAATATACAGATCGTATGGTATCAAGATACATCCTCCTTTATGCGGTGTTTTGTAGACGGTTGCTAGAGTTTGGAGCCCGCCAAGATATTACGAAACGCAGGATCCTTATACGGCGTTGACCTTGACACTGAGATTAGAGTCTTTAATACATGACGACTACCATTTACGTCGTGTTGCGTCAGGCTGCGTCCACGTTCTTTTGGTCATTCGCATCATTATCACGTAATGCACCAACGTGAAAGGTCAGTCCGCCAACCACACGTGGAATTTTAACCTTAATCGATAGGAAGTGCCCGGTGGGACACCCTTATGGGTGCATGCCTTTGCATTTCTTCATATTTGAATTAAATCTCGTTTTTGAGGATTCATAATAATCTACCTAACTTTGTTAACGTGTATTTTTGTTCCTTTATTTGGTTCTTCAAGACCGGCGAACCGGCGGAGATAATGCGAACACGGAGATCCCTTGATATGGACGTACGGATCTGTATGGTTATGGATTTTTTAGGTCTATCGGTTGGTCTCCTTAATCTAAATTTAGTTATTGATTGCTAATCGCCTTATCAGAGCTTTTTGCAATTCCGAGCTAGCTTTTAACCATGTGACTATCCGTATCCTTTTTTTTCTTTGCTTGTTGCAGCGCGTAGTTCGTGATACCATCAACCAAGACAAAGTGATTAACGACAGCTTATGGGTTTTCTATTTGTCTGCGTTTTTTCAATATTTTAATAATGAGTAAATCTGCTTATGCACGCCTTTATCTGTCCACGCTTCTCTATATTAGTAAACGAAGCAAAAAAAA----ATAATGAACGCACCTGTGCATTTATTCGGTTCTGTAGTTACGGTAGCTTTAACGCTTGGCACCTCCACACTAGGACCTTGAGACAGGGATAATGAGCTTGTTAACTTCTTTGTTCACCTGGATATTTTTGCATTTTTAGGACCCCTGCTTTCTTCAATGCTTTTTCATATTCTCGCACATCTATATTGCTACCTTTATTCTCTCTATGTGGCAGTACAAATTTTATTCCGTCACATAGGTTGATATCTTTGTGGTTCTTATCTTCTCCTGATGCACAAACAAGCTAACAGTTTGATCAACTGTTTAAATACAATGCTATATCTCTACATAACCAAATCTATTCTGCACATCGATACTCTAACTGATTCACTAAAACAGGCCCGTACTCCAACTCTCTGTCAGGCACCTGGGCCATGATTCCGCTTATGTACAAGGGAGCACGATCAGCCTTTTGAAAAAATAATTTTCTATTACTACCATAACTTTTAAAAGTCTTTCTACTGTTCTCCTTTAGTATTATTGGTCAACCTGGTCTTAGTTGAAATTGGATCCTTTCTATTTAACTTCAAGCCGCTATGCTCAATTAGGAATAATGACAGATGTGTCCTGTGGAGTCTTTAACTAATGGGTACTCTAAACACGTGACGTTATAAGTTCGTGTGATTATTTCCAAACATAGACTGACCCAACATTTGGTGGGAATGTTCTATTGTCCAACATTTTAACAAGCTAACAGTAATCAAGGATACTGATCTCTCGGTCAGCAAACTGTGAAGGCTTATTCCGAAATGGATTCTTCTATGATATACTACAGGGATCCTCAATCTCCTGCTATATGCGAATATGCTATTTTACTCACGCCATGATCATTTTATGAAGAGATATGTTAACTTGTTATACTAACGTAGTTGCTGTGAATATTTACCCGTCCTATAGTAATTAAGGAAGAACTCCTTGGCTTTTATTATGGTATATTCTTAAAAATGAGTGCGTTTATTCCCAAATGGTCCTTACAGTTTTGCCTGCTCGGGGTTTACTTGGATTGCTCTTGCCAGTCTTGGATATCCTATAAGTCGTGAGACTTAGAACCTGGGAATCACCGTCCTACTATGATACTTAAACAGTTAAACTGTATAGGAGTATTTCTGTAAGTATAATTTCGTAGCTCTAAGGGCCTAATACTCTCTGTAGTAGGAGAGTCAATTAATTAACATGATC-----------TTGTAAGATCACTCGACCTTGATGAGGGTACACGGGTCAGATGAGTTATCAACAAGAGTACATCTCATTGTCTACGTGCGTATGTGTGGACAAGAGAGGCAATAGCCCAGAAATAGAGGGCAAGTGAATGACTATTTAAGACCAACTGTACGTAGAAAACATTGTGCATGTGGGTGCACGTCAGAGAACCAAGGAATCGGTTTGTGAATGCCGGATGAACGTAATTTATAAAAGTTATAGTCGGGGATATAAGAGGAAATTTTCAGTATCTATTTTCGTAATTGTCTCGGACTGACTGTTGACAATTAACAAAGAGAGTCACAGAAGAACAATGACACTGTGAAAAATGGACTAATTCAGCAACGGTAAGAAACCGAGAAACTAGGTTGGGAAGATCCCGATTTGGAGTGTGTAACAGTCAACCTTTGAAGGTGAGAAAGAATAAGCAAAGGTATTAAAGATGTTAAAGCTAACAATCATCATATTGGATAAGGTCAGGAAGAAAGATTATCGAACACGTGAGTTGTGAGAAAGGGCATAGCTCTTTTTGACCTTATCGTTCACTAGAAGTCAGTGCAAAAGCATGGAGCAAAGTTGCTGAGAAAGAGAAATTACAACGGAAATTGGAAAACACCGATTTTACCAGGGTATCAGATAGACTGAATTAAGATTGAAGAATAATGAAATATCATTGAATTCGCGGTTATTTGCAGGTCTGATTGAATGTCAGTACACTACGCTTTGAGAACGTGCATAACGCTAAGTACTGGGGACAATGTTGTTATGATACAAAGGAGATCCGATTCTAAAAAGCAATACACTTCAGTGAATTTCTAAGTGTGATCAGCTGTCAACGGATCTATATCTTTT----TGGATGGATGGAACAGGAACCTTCTGAAATGAAATGAATTAATCTAAGAGACTCTGAGCTCCGATTGATGTTATTATCCTTTACTAAGAGAGAACTACTTAGGGCATCACCAGGTCTTACCCTTTACTTCTGTAATGATAACAAAAAACAAAAAAAAGATGAATTATTTATGCCATAGACGCTCCAGACTTATTCCTAAAGTCATAATTAATATGGCCTTGATACATCAGAGCCTAGAAATGACTTTCCAAGAGTGAAAGGAATGGCATCAGAAGCTTCGAATGTTACGATGTCGAATGAATAGGATGCTCATACTGGTTATAGTAAATTAAGATTGTGGTCTTATGGGCTGCGAAAATTATAGTTCAAATTAAATCCATAAAATTAATTAATATTTGAACAATAATATAAACGTGTAAAAAGAATCTTGATAACATCCAATCTCTAATAATTACCCGGATCTTGGAACTGTGGATTGAAAAAACTTTTTTTGAACTTCTTATGATCTTGGACTCTTATAATGATAATGATTTGTCATAATATGAAGCCCGTTTATACGGCAAATGACATACGATTCGTGATCCGCCCTATACAATGGGAGAGACAAATAAGTTATGAAACAGGTAGGCTGTTGGTGGAAAAAATACTTTTATTTACACACTTGGTCGATTAGAAATTTAAGATTTGCATCTAATATTTGCTTTTGCTATAGAGAAAAAATCGGCAAAAAATCCTTTGAGTTACAAAATTCTGTTAGCGGATCGTATTCTAACCTAGTAGAATAAAAGAATCTTAAAAGAGTAATAGAGGTTGTGAGAATTGATGGGATGACTTATTACCAGACATCATTTGTACGGAATTATACACCCGATATTGTTGATGAATTGATGGTCATTACATTGATATTGAAATAAGTTTGTCTTACAATTTTAAAATAATCGATGCTTGTTGTTAAAATTGTTGAGACTTAGTGACATTGGATAATGTACGCTCTAGATTGT----ACTCACTCATACACTCTATAACTTTTCGTTAACCATACTAATTTGATGACTATCATGCAAATATTATGGGAAATGGTATTGGCCTGAGATGCAGGGACTCTGTTTGATAGAATTCATCTGTACATGGGTTTGCCATTACCGCTAAGATAATTCGATTTTGACTTACATTATCGGGTTGTGTGGGACTTAAAGCCGT--------------TATAATTCTAGGACAAAGGCAGGTGTTATTACACAGTAAATAAACATTGTACGCGGAATCTTGCCTGATAGGTTTAGAAAAAGTTTTCACTGAACGTAAAATCTGCTTTCAGGAAAGTTATTTGAGTTTTTCCTCAAATTTCTTTGACTCCTCTTCTTTTCAGATATATCGATGGCTTATGGTCGATTGAAGTAACATTCTTTCTGGCCAGAGGCTTTTGACTGGTGAAGCAACGCTTAATCAGGCTTTCTTACGAAACAGGAAGTCTTATCCATCTACAGTCTTTACAGTATGAATCTTAGCTTCATATTTAATAAGCCCACAAATCTGTTGATAAAACCAGTTAGGGGTAAGCTAAAAGGAAATTTACCATGCCCCTCATTGTGCAATCCTTGGGAAACTATATACTATTGCGGGAAGTACATTTAAATCATATCTTGCAGGCTGTAATAAATTTATCTCTTTACTAGAAAATAATTAGCTATTGCAGCAAGCCCAAGGTCCTATAATACGATTAAACCATTATCGCATTAACAAACGATTTATGTGGACTGGTAAGCGGTATTTTATAGTAATACGCCAATGTGAAAACACGATCCCGAAATGATGTAGACCTATTGCTTAGTACTCTCAAAAACTGTTAAATACTTAGTGTGGGTGGTTTTATTGGAGGTCAGAAGGGAGTCTGTATACCAAACGTTGTTAATTTCAAGAAGTAATTAGTAGCATAATACTGAGAATGAATAGGTTCTTCAAATTTGCTGAAAATTGCTATTGAAATGAGACTTTATTGTCTCACCATAGATACTCAGATGATTAGAAGTATTAAGTCATCGGTACGGGGTTGTAACGAATATGATACGCTTTATAGGAATAAAAAACTCGGAAATATGTTCTAATAATAACCGTAGAACACGATCAGGTATTAACCAGATCGGAAAGCGATATTATGAGACGGGATCTTTAAAACTTTTATAGAAGCTATTCTGAATATTATAATTATATAATCATGAGTCCGCGAATATCATTTTCAAAAACCTTGAGAGGCCAGAAGCGAAAGGTAGAAGTGAGTTGGCTTAAGGATTGTTTCTATTTTAAAAGTGTTCTATAACGATATTTGACTGCAGAATATTGTCTCGTCTTGAGACATACTATCTAGATCTCAAACTTTGATGTCTTGAAATAGACTTGCTTGAATGATATTCTTTACTAGAGATTCAGTTATGGAGAACTAATGTCATGGATAAATAAAATCGATTGACATTCTCTAAAATAGTCTGGCCATAATCTGCCATGAAGTATTGAAGTGCAAACTATCTTTATACAACCATAACGAAAAATGATATTGTAAGATTTTGGCTTCAAGCGATTGTCTGTGAATATGATATCGGATAAAAAAACCGAATTGTAAAAGCGATCAATTTTATCTGGTAGAGAATAATGGCACTCAATCCAGCCATACCATTGGGATTGAAGTTTCTGTATTTCGATTTTAATAACTTTAAAATAAAGCTATAACGCATTTCTTTCGGGCCTACTAAAACGCTTCTAGATAGAGTCGTCAAATAATCAACCGGAAACGCTCCGTTTTTTCTCCAAGCTCATCATTGAATGAAATCCTCTGACAGTCTTCGAAAAATACCATTAATTAGGTTTTTAATCTCGTGTAAAGGAAAGTGGGAAACGGCTCAGGATAAGGAAATGAAATTGAGAGAAGATTTTGTTGAGTTGAATACTAGATTTTTGACAATTAAACAAAGGTGTTTGGTTATACTTTTTCTCTAGTGGACGTCTTAGTAATGGGTAATATGGCCAATTTATAATCATGAGATTTCATGAACATCTTTCCACTATACACAGTGACACGCAGAAATATATGGTAGAGAATGTAAAAACCTGATCATTTTATATGATCGCGAAACATGGGACGTATATAATTACAGCATTCAATTATTAAGCAAAGGAGATTGTAGCTTGTTGCAAGGTCATATCAGGGTCCTCTTTCTGGCCCCATTCATAATGAGTGATGCCGCAATACATAAGTTTCAGCATTTATTGTGTTATTGAAAATTTCTCGATTAGATTCTAGGTAATTGGAAAAAACGTTTAGGAATATTAGAATTTGAGGGATCCTATGTAATGACACGCTTGATGATAGCTAAGCATCAGCTTTTATGAAGTGTCTTTGTTAATCATATTGTAAGATCATCAACTTACGGATAATGCTTTATTGCTTACTTGAGCTAACAAACAGTTATTTGTTCTATTGACTTTGCTCACTTTGGATCTTTCCTACACTAAATTGTTTTGATCATTCTACGGCGGATGTGGGTTTGTTAATGGATATCAGTATGCGAACATAAATA------AGATTACATATACATAGATCGAAAAAAAACTTTTTGTATCCATATCATTGACTATGGAGAAGATCATTAATGTCTTGGGTCGGGGGATAATAAGCTTTTCTCAAAAACCCCTCAATTACATAACTTGGTCCATATAATTATGGAAATTATATAGAGTTAAAAAAATTTTATTAATTTGACTCTTTGTATTTCTTTATGAAATCAAAACTTAAGGGTTGTAGCCGAGGGGACTAGGAGACGGCATCGGCTTCCATAAGGAAGCGAATGCAGAACACTATATAATAAAGTCCTCGAAGGATTAATACCACCGGTCAGAAGATTGGTTTCACAGTATGTAATCATTATAGAATGCGTCTTAAAACCTTTAGAATGCAGTCAGTGTGACACAATTAATTGGAAACCCCCTTTGGATGACCGGGAGAAATACTCATCATGGAATGTTGTAAATGATTTGCACAGAAGATCTATTTAGAGATGCCCTTATCAGTCTAAAGTTTTTGGAGTAAGAATGATTCGGACTCATAGAGTAGAAGATAAGTGGTCCCAGACAAGATGTTACCATCAACATTACCGAGACCTTTAAAGATTATATTTTCTCGAGCCTAAGGGTGGGTATGTGACAACTAGTGTGATTCCAGCCAACTGTGAGAGTCACCATGTGACTCAAAGTTTGCACGCCAGTATTTGGATCCCAATGGAGAGCGGAAGGTTTACCAAATAATGTCTGATAGGGTGTAATTCGGTCACATTATGCACAAATCAGTATGTATGACTGCATCATCAAACTTCAGACACAAATTATCAATCCTTATTTAGATAATTTGACTTCATATTTTGCCGATCTATCCGCGTCGGCGATGGAGAGTGGGTATATGAGTCATTATGAGACGGTATCATAAATAAAACTTCTACGCGAGATTAAGGGTATGAGACTGGCAGCCTTTATGAAAAAAATCATGGGTTGGTCTCGAACTAACTCTGACTCTGTTTCATTTTAAGCTGTTGAATATGGATGAGTATAACTATGGATATCACTAAATTTCTTAGTCAATGTCATTGAGATAGACAGGATGTGGATCCGAGAAATCATTGATTTAAGGAGGTCAAACTATTTTTGCTAGGGAGAAGCCTGATACGTGGTTCTGACTGATTAATTGGATGTCTCCTACAAAAAATCTTATGAATATAGAGGCATCAATCGTCAGCGCCCTGACCCAGGTCAGTCAAGACGCCTTTCTTTGCAGAAAATTATTTACCATAGAATATGTCAGGAACCAATCTTATTGGTTTTTGTAAAAGAGTAGATCTGTTTTAGACTATCAA------TGTCTTTATCCAATTCGGCATCCCCGAATTTGTTATGGAAGAACAAAATAATCACATCAC--CCATGATCAGAC----CGGACGACAAGCCTTTGGTACTGATGA----AAATGTATTCCTAAATATATCTGTTTTCGTGTCTCATCAAAAAGATTGGAATATAATTGCATAAGAGGCTTCACGCAAAAGGGTTGATGGTTCAGAGCAGGATTAGCAAATCCAAGAAGGGTCATCTTTCATCCGGGAGGCTACTACTGATTTTTCAAAGGACGACATATATATGGGAGTAACAACATTAATAAAAACCAGAGCGATGGCCAAGGGAAAAAAAAAAATGACTAAAATTTTGAGTACCTTTCTGAGGAGGTAGAATCCACTATGCGCTGAACACAGAACGAAAAAATTCAGGATCAAAATGAAATTGACTTGCCACGACAACTACAGAAAGTTTTGTTGGTCACTGAGCAATTGAAAAGGCGTAAATTAGAAACTTCTCCGGTCGTGCGGAAGGTATGGCACTCAGTGCATTTACCTTTGAATGCAACAATCGGATTTTGCAAATATCATAGTAGATTTTAGATAATTGGCCAGCAAAAATTTTTACGAGGGCCTATTCTTGTGAAAAGAAATGTTGATCAGTTTCAAAACGCTAGAAATCCTATTGTTACGAAAAGAAGTCATGGTTAGATGACTTGGATGATAGTCCACATACATCGTTTTTCATTTT--CTTTCAGGAAGATAAGATCCTATCAACCAGAATATCTAATGTGATAAATAGGATCCATTTGAAATTGTATATCATTTTTCAAGGTCATCACGTGAAATTCCAAGGAAAAGATAATCAAAGTCCCAATCAATAGATTGTGGCCTTAGAAGGCCTCAATCAATGGATTTTTTATTTCCTTAAAATTTATCGACCGGAATACTTTGCACTGCATT------AAACGATTTCAGACTAATTTTTAAGGTGAATGGAAATT----TATCCGTCATCTTACATATTGATCATCATTGATTGTTTTCCCTCCATTTTTGAGGAGTTAAAAAGATCTGGCGTTATTTGAATGATTAAGCAAATGACACCCAAACGGTCAGTCAATGTCAGTGCTTGAGAAACATCGTAGCTTTTGGCACCAGAGAAAGTCTGCCTTTGGGAACCTTCGAGAGTAATAGTAATTAATTGAAATGCATTGTGTAAAGCGGTCTCAAAGCGACGGGTAGAGGCTTGATGTTAAATGAGATCCGAAGAGGTGGGCTGACGATTAAAAAAATCTGAATCTTGGGTCTGATGTGTGGCAATAAGGCAATCTATTTTGGTATAGACCAAGGTTTCATCCGGGGGCGACCTATAGCTAAGAATATGACTCAAAAATAAAGGTGGTTAGAGTGGAGTTATGTTTTACCGAGATTATGATGTGCAGGGACAAGGGCCGTTGGAGAGGACTTTCCAGCGCTATGGAAAAAAAGATTCGATATCAATTCAATCGAGGATTTCAGAATGTCAGTTAGAAAGAGTCCCGGTCTACGTTGTGAAGCCGAAGGACGTGTTGGGGAAGAACCGTGTACGATCAAGATGGGCCCTTGAGCACTAGACATCCTGGAACAAATAGATCATCGGGGGAAGAAGTATTGTCCCCCAAAATTTTGTTTACCTTAAGATTCCTGTAACAGACATATTATGCAAAGAATGGACTCATTGAAAGTGTGAGCCGATTATTTGAATGTCTAGAAGGATCTAATGCCCTATTCCTCAAGGTAAGTTTATTTCAATTTCTGACTCTGTTTTATAAACTGTATTGTTTTATCACAGTGGGAAAAATCTATCTTGCCTAAATAACACTACTATACAGGCTCATAAGCTGGGTATATTTATAAAAGGTCGCGTTGTACGATGGCCCTCAAACGGATTATAGTTGAACTGGACAAAAAAACGGGGATCACGTTTCGAAGAATCGCTTGTGAAGAAATACTACTGAACAATTGGCGGTTAAATTGCAGGTACAATTTTATCTCTTATAGACAAAAATCGCCTTGAAAGTTCCTTGGATTCACATTGTTATCATCAATGTACCTATTTCAATTTCGTTCACGACATACCTTACTCATCGATATTTTACAATATATCCATTGTAGGGGTCTGCATTAGAATCGGATGGAAAAATAATCATCGTTCGATTGTCACCAAGTATATCCTTGGTTCAAACAAAATATCCAAGTTAAAAAATAAAATAGAATTTTCAGATATTAAAAAATTTAAATCCCTGCTTAGG----ATTCAGTTAAGTTAAAAGATCATTGTCAGTCTATCATTGGATCCAAGTATATAAAGTGACGGAGATCAAAATGAGTGATTAAAAAAATTATGTTGACGAAATTACTTCTTCCAGATTCAAACTACGAGCCTATTTTTCGAATTTACCGCAATAAGATGATTCATTGAAACATGAAAGCTTTAATACTAAAACAATCAAAGATTAATAAATTCAGGGTTCACGAAAAATTCGGTTGAAGGTCGAAAGTGGTTCCTGAACCTTGACTAATAATATGTCCATCATTGACTTTATGATATAGCTCAATTGGTATTTAACGGAAAAAATGCGGTACGAGACTGTTCAAAATAGCGCTGGACTTACGGATACTATAAGGCTGACCGAGTATTTGAATAACGGTCCGGAAAACTAAATGTTTGTTAAAAAAAAAAATGGTTTATATGTTTCAAAGAAATATTAAACTTGTTCCCGAAACCAGGGCACAGTAGTTTATCAATATTAATGGCTGATACTCTTTTGATGGTTGCTCGCTTTCCGACCGTAATATTACATGAATTTTATCATGTGTTATAATTACAGTATGCGCAACCGAATTTTTCGCGGGATAAAAATCTGACTTGTTAAATCTTCATCG------CCCTATACAATGCAAAATTGCTTTACCATCAAATAAGATATCATAATTTAATGTAAGGTC----GTTGAATAATAATGTATCTAAAATATCGGCAGCTAATGGTGGATCTTTCTACTATACCCTTAGAATCTATTGATAAAAGATGTTGATACACTCTATTCCTAAATTTTTAATATTTAGAAAGTTTTCAAACCGGAAAATAAAAACAAAGATTTTGTTTACCTAGAATGAGGATGGAAGGCTATGA----------ATTTTAATTAAAGGTCGTGGCTGTTAGATCATCTACATAAGATTCTGATTTAGCGGTCGATTTATTTTCTCTCTGAGTTATGCAACGAAGCTGATAAAGATTGCGAAATTTGGTATTAGGAATGCAAACTTACGGAGTGTCAGTGGATGGGTTTGTCAGTAGGTCAGTGATACAAGGGTTTTATTTAACAGTTCATATCTTTTGCTTTCAATTAGGGTGGTGTCCTGGCCCTCCGTCTGTGATCAGGTCAGAGGGGCGCGTTCTCTAACCCACAGAACCTTTGTCATATGATAAGTTGAAGACAAATCTGTAAAGACCGTTCGAGAACCACATAGACTTTGCGAGTGTTATATACTTCTGGGATTACCCTTGCAATATGCGTGACTCGAAAAGAGTTGAGTGCAGGAAGTTGTTAGGGAGAGAGGGAAAATGAAAGAAATATCGTTGCGACCC----------------AAAAAAATAGCAATTTACGTAGC------------------ACAAGGAATTATGAAGTAAACCCACGGGATGTCACTCAGTTTATGAGTGTTTCGCCGAGGCGGACTACATGAACTTGATACCGAACTATTGTAATGTTATCAGTTGTGCAGGCGCAGACAGTGGAATGTAAAATCATCGTCATTTTTGAAAGAAACAAACACAGGGCTCTAATTAATATAGTTCCCATGGTAGAGATTCTCAATTGAATGACAAAAACATTACTAGTAGTTGGTAATTTAGAAGGTAAGGTATGCTATTGCAAAAAATGATAGTATAAAATATTGTGGTGATTTGAAACAAACTGTAATGTAAATTGTTGAAGAGTGTGAAGAAAACGTGAATGTGTCATCCAAAGAGAAAGTCTCGAAGGGTTTTTGTCGAAAGATCAATTTTAATGTCCGTATCATTTCCTGAAAGCGTCGCTAAGAATGTCGGTATTAAGAGGGGGGTTTAGTAAGCTAATGAGAAATGAATTTATGTAGACTTTAATGAGCATACTATACAAAATCCAAATTAGAGAAAGGGATTACTTTCAAGTAGTAGTCATCGAGAATTTGGGAGTTACGATTTTTGAGTAGCACAGAATGTCCTCGTCAATTTAACCTTACAAGACTACCCAAATACGAGACTAAAAGTCGGATTTTTTCAGGCAGACAATCGTCTACACAGTTTATATAGGTGGACTTCTTCCGGAGACGGCATCACGGAGTTTGAAAGGGGGTTGTCGTCAGCGTGGTTTGAACAGTAGGGCTATCTGTATTTATGAGGCTATTGTGAGACAGAGCTTCGATAAGATTTCATAGACTAATGAAGACTAAAGGGTTCAAAAAATATTCTCTGGCGTACCTTTTAGGTATAGATCTATGGTGAATTCATTTCTGTAAACTGAATTTATTCGTTCGCAACCTTTTTCACGGGACGGAGTTTCTTGAACGGGTCCTTATACTCTTTGTGTCAACTTGTGATGAGGGTGTTTGTCATTGTAAAAGAGAAGGGTTATTTCTTGGATTCTGAAAATCTCCACTCCCCATCCTAAAAGTATCGTCGCAAAAGAGTAAGGGTATTTGTCTCTGCCTTTAGGCACAAGTCGGGGCATCCTGATCTATGTGGATGTATCACGGAATGACAAAGTGCGATGGCTTTCTGCTGACGATGAGATTTA"/>
                    <sequence id="seq_Jan19-90_RAUsim" taxon="Jan19-90_RAUsim" totalcount="4" value="ATGTACATCGGCGAGAATAGAAATATCGGACGATGACATAAAAGGAGTAAATGTAAACGGACGTCTCAGTGGGAGGATGCCGATCAGGCTGAGAGTATGCGGGATTGTGATTGAGAGGACGTGGATGCCTAATTGATCAAAAGTGGGTGTTTATGGGAGGTTCTATCAGAGGAGTCGTAAGCACGGAAATGCCAATCCGTAGGAGCTATTGGCGGTGTAAGCCTGCAACCATGAGGAGGGGAATTCGCTCGATACGTTATGATCCCGCCCGGATATTCCGCGTCGTTAGACCCTCAACGGCTATGCATGATCATATCCATGGCGGGCACGGATTATATGGGAAGCAACGGAAACGCGTGCACGAACATCTAACACAGGCAAAGTATTGGTTAGTGCATGGCAAAGCTCTCGTGCCAGTGTACACTTCAGAAGGGGCATGATAACATGTGTGCGAATGCGATCCCGCACTTCATACTGCCCTAACGGGCGCCTGCGATATTATTACGGACGCAACTCATATTAGAGACCTCAACAGCCAGCTACGCAATTCCTCTTTCGAGCCCCGGCGGAGCTACCGGGAGTTTTATTCATCCGCTTTGAAGGCGCAATTAGTCCGTTGGGAGGAGATACGCTTCCATGTGAACCATCGGGAGTTCGCTAATCCACAAGTATTCATACGAGGCAATTTTTTCGCGACTTTAAGCGGATAGCCGCATAAGTGGATTCGTTCAGGTGGTCGCGCCAATAAGCATAACAGTGCGGAATTAATTGACTGCCATTGCGATTGAGCTTGCCATTGCTCGACTGAAAGCACCAAACATTGCAGGGCACGTTCGGATTCTAACATCCATCGCCCCTACGTGAGACAATATACATTAACGGACAAGGTACTGATCTTGAATGGCAGTAGAATTCTGTGATTCGACTACTAAACAAAACCAATTCAGAATATTCTCACAAACTTACGAGAGCCAGCCTTTAAGAGCATCAGACAACAACG--TTATCTCAGACAGCTAATAGATAACCACACTCGGTCGGGTTCACCTGAAAAAAACTGGAAATACCAATATGGCCGTCTGAGTGCTTCCCCGGAAATCCAAATTAAAGCCTGTGTAAGGCGGAACGTGGCACAATAAGTACTGGAGTCACATTTTGGAAAACGGTAGGCGTGCATAGGCACGAGGCTACAGGGATGAGTATGAACGGGCCCCTAGGTCCGTGGGGACACCTGGCGATTTAAGTCTGGGACCGTGAAATTGGCCGTGAACCGACACTCCCATCAAGTCGCCCGCTTATCATTGAACAATTTCATTTGAACGGATAAGTGTGACTTTGCCCTACGCGGGGGAAATGGCTTTGGGGGCGGGTGGAAACGTCTATATGATTATAAAAATGCAAGCCAGGGGGTTCGTTTGGGGGTGGGACGACCGGAGGAAGACTTAATGAATAAGATCGGGTATAAGACAAAATGCGATCAAGTGCCTGTTAGGCAATAAGACCCCGGGCCGATAGGTGGTTACGCCTACATGCGATATTCGGAGTAAGACAGAGTCTCTTTATGAAAATTTCGTTGTCAGCGGTCGAGTTCGCTTTTGGAGATCCTCGCGTGGTACACCACCTAGACGAATGGACTTCAGAAGATACTCACAAGAGGTCATACTCATCAGCGTTAGTCCGCGAGATTACGACCGCCCGCACACTTGCCATTGAGCACACGTCTTCAGGGTTGCGCAAGGATTACCGCGTGACCTTGATCACTCACATCTCACCCGATGTGGGAGACATAGAACGCCAAGGTAACAACTTCACGTAAAGACTCAGAATATGCATCTGGTTGAGATTTCGAGAGACGTTACGTGCAGGCCGAAATGACGTTTTTCCACCTTTTGTGCGAGTTTACGGTCCCGGAATAGTGGTTGCGAACATAGGGTTCATTATCTTCGGGATTGAGGCTCCGACAGCTTTATTGTGGAAATGAGAGCACGCAAGCATAATTGAATGAAGAATTAAAATGATACTTAACTTGGTCTACCCAACGACGTTGGATCAAGTAAGAATATTTTCACAAAAGGCAATGGGTTTCCGACAGCTCATGCACGCGTGAATGGATTTAGATCGCTAAGGCATGTTACATGCCTATGGGGTTGCAGATGGAAAAGAATACGTTTGTAAGAGCGAAAAGAGGAATGATCCAGAGCCACAACCTGAATGCGAGCAATTAGAAGCGAGGAAAGCAAAATGAGCAATTGCCTCGCGGCAGACCGGTGAACATAAGCATTCGACTGTGGGTTCGATAATAAAAGTACGATCTTGTTCTTGGCATGCCTCGCGGAGTTGGTTAAACGAATTTGCACAACTATAACTAGGTGTCTGGGTTTATTTTTGGAAGGGTTAGTATTATAATATGAAAAGGGTTTGATCTTTGAATCAAAAATCGTAAGGCCTTAAAGTGAAAACCGGCGGCTAGAAATGAATGAACAATAGTTGGTGATGAACCTAGTAAGGAAAGGGGATTTTTATCACTCTAGCTTGAAAATAAAATACAAACAACTTTATTTAAAAAAGGCGTTATAATCGAAAGGTTTCAAAACCTAAAGGCTTAGACTTGGTGTGTTGACACAGTAATTAGTCCTCGTCCATTTGCTCTGGGCGTGAAAATACTATAGTGATCATGTTCTCCCTCCTTTTCTCTGATGCTTAGGTTCTCTTTGACTGATTGTAAGTCTCTCGGCAACTTAAAGTTCCGGAAGCCAGCGAGGAAATAGAGTCTTATGTTGTTACTTTTGAACTTACATTATGCTGTTTACATACATTTATTCGATCTTTTTAATGATTTTACCGTCCTCACCATAAAGGTAACATTACCGTTGAATAGCAAATTCATGGAATAGAGTTCAATCACGCAATATTTTCTCTGGTTTATTCTTCTATAGCCACCCTTACTTTGGACCAAACCTCCGCCGCGTAGATTCTCAAATTATTAATCTTGAATTGGTAACTAATTGAAAAAATGTCTGGTTCTTTTTGACTTGTTTATTTTTTTTCTATGGCAGACGTTTACTGGAATCTAAATACTATGGAGTACCCACCCGATATTAATCTCTTTCTTGCTTATCCGCATGCAATTCATCGGTTTCCAAAGGATAGTATTCGGAAATTTAACACTCATCTTTACCTTACTCTAAAATTCCAAGCCTACATTGTTTGATTTCGAATTATACTATAATATATTTTTTTTTTCTTATACTCATGTTCTTACTTCTGTCTTGATATTCAGTGTTTAACTTTTTTTCACTTACCCGCTATTAGTAACCTGAGGCATATGATGCAAAAGAACATCCTCTTTTAATTTCACTTATATTTGCCGGGGTTCTTCCATTATAAGTTGAACTGGTTCTATGGGGATCTGGAACCAATTTTTGATGTTTAAAAAGATTTTAAAAATCTAAATAAGAATCTTTCTGAGAATGTCAGAAACCGAGCAATTAAAACTTGTTAGATCACAAAACGTCAATCTCAGTAACACAGATGTTCATCGTTTGACTCCGCAATTATCGTTCTTTTTAGTGTATCTTTGGGTATAAAATTTTTTTTACCTGGCTAGAATCTAATACTAGTACCATAAACTTTCTTTTTTATACTATTAGTTCGATCATCGCCATGTGGAATATTTTGCCTTCACAAATTTGATTTTATATATAATTTACTGTTTTTCTCTTTCATCTTTAATCATTTTAATTTGTTTCGTATTAATGTTTCTCGCATTTATGTTATATCATGATATGATGAGAATCAAGAATTAAGTAATGACTAAAAACACTCTAATCATTTCTTAGAGATTTATCATTCTATATATGTTAATAAATGACTTTTTTTAAATCGGTATACATAATCGTTATATTTGAAGTTATTCTGATGATAGATAAAGATATTGTTTTCTCTATATCTACAAATTATTTGGGGCACAGATTGATCTAATGTACAAGGGTTCATCTTTGAATTCATTCTTAAAT----ATACTCCTAAAGCAAGGTATCAACTATATTAGACATTATCATATTCTTTTAAGACAATTCAATTATTATTGTAAGTATATACCACCATCATTGAATCTGTTAACTTTGCACGGTAAAATCTCTCTTGATTATAGATCTTTCACAGATGTATGGA------TCTCAATAACCGTCCCTTTCAAAGAATAAGATATCTCTCTAATATCTATTAGTAAACAACCTCTCTCTTTCGTACAACTCTATTAGCCACACTCTGACCTTTTAAGATAATTCATGAAATAAAACTTTAAA----TCTTTTAGCTTTAATTATTATGTGTGAGATCTTCTGATATTTGGATAAGAAACATTTCCTCAAAGGCGCCTTTGTGAAAAGGCAATACTTTTATTAGGAAGTATTTACTGGGCTAACGGAGGTCGTTAACAATAACATATCCTCACTTTGGCATTACAGTCGGGTAACCTCATGTAGCGTAATGTAAAATCATTTATTATATCTTTATAGTCATCTTTTTCATTTTCTTGTTGACATGCTAACGAATTGTACTATGGGATCTTTGTAGCGTTGGCCATTACAATCTATTTTTACGATTGGGTTAGCGAATTTCTATATATGTGACCCAAAAAAGGTTGATGATAAGATTATTGATTCTGTCTGACTTGCTGTAAACAAGTCTTAGTCTTTTGAAGATGGCCGGATATGAAAATCTTCGCGAAAAAATTTTACTGCCTTCAGACACTCCCTCGAGGGTAATGAGGGGTTGGATTGATTTTTGTTCATATTGCCATATAA------------GATGTATAATCACAAATAAACTTCATCTTTTTGATGAACCTAAAAGTAATGGTCTAGGTGTTTCCTTTTTCTCTTATAGATCCATAGTTATATATTTTGGTAAAGAAATACTCAGGTAAAAAGTTTGACTAAACCCGGCTTGGATTTTAACTTACAATGTCAAATATTTCAAAGATTTTTCACGGAGAATCTGTTATCGTTCGACACCTACATTCACATTTATAGTATTATATTCTTTGCCTACTTTTTACCATTCGTTCGTTTTTTAGGTTCCTTCAGTTTCTCCTTGCTTTTTGCAGCATGACAATATAAATCCTTTAGTGTTAGACTCTCTAACATTGTATAATACATACTTAGTTGTACATACTTAATTACATTAATAAGTGTAAGTGAGGCGTAAATTGTTTTGGGTGATTGTGCTCACTAAGGTTACATTTCAATTGTCCAGCGGTTGGAATACTTTGTTACAGAGAGAGAGATGGAGAGTTTCAACGATTTAGTAAAATTGTTATTTCGTGTTGTTCGATCACAGTTTTATATTGAAGGTCTTCTGGGGTTGATCTTTATCGTCAA----TCGTCTGGATTTGAAAATAAGGATAAGATTGAAAAAATGTACTTATAATAGTAAATTTTGTCTATCATCTACAAAAAATGATTACAAGCAAAAGGCCACATAATCTGATGAATTCTTACTATTTCCGCATCATATAAAACTTTCCACTCTTACGTAAGTTCGCTTCGATTGTATTTTGGATTCAAAAATAATCTATCTATTGGATTTCATTCGAGTTAGCCAATACAAGGCAGGAACCTTATTTGATGGTAAGACAAGGCACGTTGTACATTCAACCTTTTTAGTTGTCAGTTTGTGTTTGTGTGAAGGTTTCTTTCATGGAAGATTCGTGATAGTGATTGATTAAGAGTTAATTCGGCTACTAATGTGTTAGTTTGATGCAAAGGGATGGATGTTTGAGAGCCGACTGACTGTTGATGCTTTATTTTGTGTCTTTGATGATAGATCAATAGGTAGGCCTAGTTCTGACTATTGATGAGTATACATTTGAAATTTTGTTTTTGTATCTCATAAAGAGCATTCTAATTTGTAAGTATGAGCGTGAGAGTATGACGGTATGTTATAATTTCTACAAAATAATCTACATCATGATTGTGATAGTGAGGACGAATTCATTGGTGAAAACTTCCTCACTCAGTCTAGTAAAGAGGGACTCTCTTTCGAGGAAAAAATCTCTCTAGTGGTTTCGATGTTATGTAATAAGCAGATTTTGACATCGTTATCGCAAAATACATTTACTTCATTGGTGTTTGACACATATGTTTTTTAGATCGCTCTGACGCCACTATTTATAGTAAATAATATATGTGAATGGGTCTGTTTATGTATTTAGTTCTGTCAGATTTGAATTTCGTTTAGATCTTCATATTTAGTAGATAGTATATTTATTGAACAATTTATTTTGGATAGCGAAGTTTGTTCATAAAGGTTTGTCAACACTGTGGGAATGTTCCAAGGGTTGAATATCTGCGGGTTTGTTATATAGAATTAGTTTTTTGAAAAGTATTCGATTCAGTTATCAAAATCATACTGATTTATATGAGCATTTTATTGTATTGTTGCGTCATATTGCGTGGGTGTAATTGACATCCTCTCTGATGTACTGTGCAGGGGGCTATCTATTAGTCTAACTGTGGATAGGAGAGGGAATTTCTGAGTCGCTATCTCTTCAAGCACCTCCAAAGATTAACTTTGGAGGAAAAAAGATATAGAGTATTAGCCTGTCAAAGCATAGAAGTTAGCTTTCAAAGTTCATGGTTTAGAGTAGTTAGTAGGGTTTTCAATGTTATTCTTGATATCTGTTTTGAAGATATGTTTAGATCGATCGTATCTTAAGGAATCTGTGATTTTCAAGAAACCGATAGGTTTAGGGGGTAAAAGCTGGCAATACAAAGTTTTTATAGTAACTTTCTTTGTATCGCTCTGTTTTTTGTCAGGTGAATCTATGTATTGTGTTTACAATTCGAAAAAGTTGTTAAGGGATAACGATTTTAGTTCAACTTTACTATTTGAGACTTAACGTCTTTCAATTC------AAATACCCTCTTTAAATTCATGG----TAAGAGTTGAAAGATATAAATTTCTTATAATTATAAAAGATATCTGAATGTTTTTTTTAAGAGAATTCAATGTCGATGAAAACACAACACCTTATATATACTTTTGCATAGATCTTTTATTCTTTGATAGTATATAGTATTCTAACTGATGGTCATTATTGTCATGATCCAGAATC----TTCATCAGAGAGGATTGGCAATATAAATGTAATCGTTAAACCTTACTCAATTAATATTAAAGTTGTTGATTGGAAGTGCATTTTAGTATAAGTTTTTGAAGTTAAGTTTTTTATTAACCGTTTTATTTGCAATTGGCTAATACTGTTGTAAAAGTCTAGAAATTTTGGCAAAAAAATGTAATTGTTGTGTTATCTGTTCAAGTGTTTTTGAAATCTTATGGGGAAAAGATGGCGATAATTTTTTTGTAACAGAATGTGAATAAATGAGTGTGTTGATTTTTGAGCGAATACAATTGAGTGCGGCCACTTTTTTCTTCTGTTTGTTTTGATAACTTTATAATTCTCATAGGTTACTGACAAACTGTTTATTAGCTTCGGATGGTCTAATAGAGTCGGAGGGATACTCCATCAATTTTTGCTTTATGGATGGTCTGTTTAATTTATCTTATCATGACTCCTTTGAGTGTGACGACCTATTCGAGGGCAAATGTTAATATTTGTGGAGTCAGATGTTCGATTTCAAGTTTCTCTTGACGTGAGTGGGTATTGAGGTTTAAATATTTGTTACAATATATATCAGTAGTATGTCGGATATTGATAAAATAACCGATAAGGCAGTTGAAACATATCACAATGGATCTCATAAAGCTTTTCTCATTGACCATTAAAATCTTAGTGGTAAAGTGAATGCAAGTCTC--ATAAGATGACAGTAACAATGCCTAGAAGAATCGGTCTCGCCCATAAGCCGTGTCTCACCATGTATCAGTGTGAGTGTATGCTTGACAAATGGTTTTACTAAGGAGGAAAATGGGAACCAAAATAACATTTACTTTGAAACTTGGTTTTAGTATAGTCAAGAGAAAATGAATGACAGGCGTAGCATATCAGACTAAAGGCACTTACAAGCATAGTGGGTAATCTAAGTTGCTTGTATGCTGCCCTTAGGAGTATGCGACAACCTTCTCTTATTTCAGAAAGATGAATTGCCATCGAGTGCACGTAGCAAGAGCTATTTTTCGACGAGAGAGTGTGTTACTCTGCTGAAGTAATTTGGTTTTTGTTTTTTAAAAGGTATGATTCAAACTATAACGACCTATTTTAGACAGTGAGAGAGCATATGCGAGGGGGAAAATTGGTTATAGACAAGCACAGTTCGAAACATGGTCTCTAAGTGTCTTTGGTTTCGCGATTGTTGGGGCCATGCAAAGGGGGTTATAGTCTTTTAGACAACATGAAGAAGATCAAAAATATCACGGTTAGAGAATCAGGGGCCTTGAATTAGAACCACTTTGTAAGACGGTCAGATGATGTTTGCTTCATCACATAAAACATTCGATTTGATATAAGCAGACTTTGGAAGCGAGCCAAGGAGATGGGATTTCGAAGGGTAGGTGTTTCTTGAATGAAACCACACGGTTTACATTGCAACCTCTCGTAGTAAAAAGAATGGTGTATAGAGAACAGTACAAGTACATAGGAGAGTGTCTTAAGTCTTAGGAATGGTCAGACTTGTCACAAAGACAGTGAAGTTACGGCAGTTCAGATACTATACCGGATCTTACTGAATATCATCCCTCGAAATGATAATGGGCTTCCCGCCAACCCTTGGTTGTAATCATGTTTGAGATTGTCTGATTCTAAGTCACCGTGTGTTGAATGGAAGGTATCAAGAACATGCTATTCATATGTTCGAACTTAATTTTGTATTCGTGGTTTTCAAAATTTTATAAGATGAGATTGACTTTACTTGTCTCCGATGATTTATCAATGTTGGGCGTACAAGTAGAATGTGTTCAAATCAATATTGATTGCTGAAAATGAGGTGTTGCTCTGGTATCAGATGGTATTATGACTTGGGTTATACAAGGTAAGCTTAAATAAACCAGATGGATCCTTCTTCTTTAATTAATGTACATATTAGCCCAAGCCCATATTACACAGTGATGTACTGTTGATATTTCGGATAAGATGCTGATAACAAAAGTAGCTAAATATTCCCGGGGGATCTGATTCGCTTTTCGGTTGGAAGTTGATTTAAAAGGAACTATATTGTGGATCCTATATCTATCAGTTGAAGCTCTATGCTAAGTGGTAGAGGCTTAGTAGATATTTCCCCATTTATAATAAAATCTATGATGATCCTCAGTTCCTATTATGACACCAAATCATTTTCACTCATAACATTTCAATGGCAGATCCTGTTAGGCGTTTCATGTCCGTGTGCTCTTAATTCTCATATAGCCAGATCACTTATGTATGATATCCAGACGGTCTGAAACGACTATTTACACCGACATACATGAATGCTCTCTTATGGATAATAGAATGCTAACAAAATTTTTCTTGGACAGTCATTCAGGGGTGTCGTCTATCTATGTCTTTGGGATCATAGTATTCTTCATTCATTGCAGCGTCACTAACGAACATTTAATCTTACAAATTGTAGAATACTGAAATCATAAATGATTAGCTAAGGAGATGGGTTTCACCATACAGTTAGTTGGGTGTTTATCTGAATATATGAGATCTTATAACGCATTCTCAAGTCCTCCAACATTTCAAACAAGTCATCCTCCACAATATGATAGTGAACTGAAGCTTTCTGGTAAGAAAGTTCTGACCTTCCCACGTCTGTAATTCTACTGGCACCTTCAGTCAATCCTTTTCAAGAGGTATAAATCAGAAACGCTGGGTTTTAGTCCATGCATTACTATAGCCTGATTTAATTCAAACCTATTCCATCTTATTAACATTTTGATCCTATATTGAATAAAAATTTTCTATGTAAAGGGCTTGATTAGGCTTTTTTTTACGAGGTTTAATACTCTTCATGGTTCTCCAGTGAAAAAGTAGCATTTCTTTAGGCATGCCCATAAAAATTTTTTGTAGCCTTTCTGTAAAAATGTAATCCCTTCTTTTTCCCGACCCCTCTAGAAATTTACTCTAAAATCTTAACTAGCGAACGGGAGGGTAGTTATCCACGGGCAGGTACATCATTATATCTCACACAGTTATAGCAATATAGAAAAAAAGGGTACAATACCTACGATCACTATGAGTAATGTTATTTTCCTCAGGCAAATTTTTTCAAAGCAACTTCAATTATAACATGCGGTATCTATTGGCGATTGTAGGAATCAAATATATTAAATCATAGTTCAAGCTTTGTCTCTGCACTTTTTTGCAAATCTTTGTTTTAAAGAAAGTCAGAGTTAATGCCAATGATTCAGAATCATATGGTTAAAAGTTCAGTTAGCGTTCGATATTACTGTAAACTTCTCTATTTACTATTATGTTAGAGTTTCGTTCTGTTTTATAAATGCTCGGGTTCTTGCTTTACATGTCGCCTTCTACCTTTCTCGTTAAACTATGCTAACTATTTGTGGTATCGACATTATGAGGCGCAGTTGTGTTTATGTGTCTGATTATTGTTGATTCCCGTGATTAAAACTGCAATACTGGTTCAGTTGTTTGCTTATGCTCACTTTGTTACTGTATCCTACTGGACAATTGTATGGCATGAATTTACAGTTACCAACTTTCTTATAGACCCTTGTAAATATGGTGAGTCTGTTGGAAACCCTTGCTGTTTATGTTAACCTTTTATGCGTTTTCTCCTATTTGTATGACTTCATGTAGTAAAAGTTTCTGTCTTAAGACAAAACCGATTAAGACCGTTTAGGCAATTGCAAGGATGGCAAATATAGGGACCGCTGCCAAGACTTTTAATTTCCGTGTATCTGGACATGCTGAAGTGGTTGCGTCTGACCTCATATGGGACCGCGACCTTGCACCCTTGAATTTCCGATGTATTTTCCGTTTCAATCTCGACGTCCAAAATTTTGGGTCTTTATGTTCGTCCGCGGTTTTACGTCCTTTTGAAAGTAAAATTCAAACCTTCGCGCCGTGCACACGTTTTTATGGACGCGTGCCTTGTTGGATGGGCACTTCCATGAAATCCTACTTGGCTTTTAATATGAGTTTCTTTGGATGTTTGGCTATCCATACTTGCGGTTTTGTACGCTATTCATAAGCGGGGACATTGACTTGATCCACATACAGTATTGGTTCTCTGCGCTTACATACTCGCCTTTATGGCTAGAAATCGCTATTGATGAATGTAGCTGCTGGCGCTTATGTGTTTACTTTCCTTCCTGTGTTGGGAGAGGGCTTAATATATCGTCCCGACCGAGTAAATTTGTGAAGGACAATAAACTCTTGAGATGGCAGCCGGCATTTCAGACCTGCAAGGCCGAACACACTGATTGAACTCAGCGAGCCAGATTGAAGCAACAGGATTGAGAATTCCGAAGTTTAGGCCATTGGCACTTCATATTTCTTGCTAGGGATTATTCAGGGCCGTTTCAATAGAGCTGCTAGGACCACCAATGGCCAGGCCAGTGTTGCCGTGTGGCAGAATTTAAGGGAGTGGGGGGTTCGGGATCAATACTCGGTTTTCAATTGCGGCTCGGATACAGGATTCACTTATGACGCATGGGCTTATTTGCGCTTATCTTTGCGGTGTTCATACAAAGCGCCCAATTGCTGTTCAGAGTGATCATTTAACACATTGCGGCTCTGGCTGGTCCTTCTGGCGGCACAGTCAGTTCTTCCATAACATTCTAAGCGGGTGACCAAGAATCCCTCCCAGATTATTTAACGGACTTTGCCACTTACCAGTTGCGAGGGCACCCTTTTACTTAATGTCAATAGCGATTCTACTTCGGGGGTTGACCGTACGGGGCTTGCTACGAATGCCACACATTGCATGCATCTTTCTATGCGGCAATTAAAACAATGGGATGGCAGGCTAAGAATTTGAGCCAAAGGCCTTACGGCAGGCAAAGGCTTAGAATCTACACTCTGCAGCCATTTCCTAATTGCATTTGGTCTTACATGTGTGCCACAATTATCATCCCCTACCTACTGCACGATAGGACCATTTCTTTTACCACAATTGATGGGGTTCTATGTGGGCGCGCCAGCGCATTTATGTAGGATAGACCACACCGTAAAGACTTTGACGGTCTAGCACGGAGCATATTCCACTAATGGCTGATTTCTGGTTCAAGTTGGTTTAATCAAAGAACATAGGCTTGGCGCCCAGAATTTTCGAACGCATCATTCACCGTTTGCCATGATCAAAACCAGCTTGCCCGGGCACGCCCGGGCACACAGACAGTTACTGGGGGGGGATTGTGCGTGGGGAAGTGCTTTTCCATCCTTGGACGCGATTTTGTCACAATCAGCTTACATCAGTACGTTTATCTCTAAGGGTCTTTGCCGAGTCCGTTATCCGAAAGCAACTGGTTCGTTCCTGGAGGCCGGAGGGGGACTGCAGTTCGCTGGACAGTTTTTGGCTTTTGATTAAAGCATTCGTGTATTTCATTAGTGAAATCATCGAGTTGGGAGATAGGACAGGGTGTACCAATACGGGGAATTGCCAAGTCATACATAAGGTGCTCGGATTTTTGGCCAGCTCCAGTATCATCTAGGTCTCTTTCGCTAGGCTTTTTCTGGGCCATTGTTGGCTTAGTTATTTCTTTAGGGCGGGTATGCAGACTATGATCATGTTGGCCAAAAATTAAGTGCCCGCACCACCAGGCTTAGATGTCAGGCGGCGTGGGTACCATACTCTGGGGATGCACACTGGCTTTTTTGCAGATATGCGTGGTAATGCTTAGTTCCAGTTAGCAGGTTGCCAGACCACACCGCGATTGTTGGATGCACGCCAGATTGAAGCAGAGAATACGAGACGCTTACAAAATTTGCTCCATTGGCATTGCATATTTCTTGACTCGGAACTTTCAGTGCTGCAGGAATTGATCTGGTCAGACCTTCAGTAGCCATGCCAGCATTGGACCCATTGGCACCGCGTGAGCTTACCGGGGGGCCTGGCCGTAAATGCTATCGGGTTACATGTGTAACATGGTTCGACAAGAGACTTAACGGGCCTTTCTTTTTCTTCACATTCTTATGCGGTGTTCACTCACCAATGAACCAGGTTCTGTTAAAAGCGATCCGCTAACACATTTCGGCTTTGGGTAGTCTTGCTGACGGCATTGTCAGTGCATCCGCTCAGGGGATCGTCGTGAAAATTTTGAGTTTCCCACCCAGGTTGGCCCTTTACGGCATGAACTTAGCCAAACCGATCAGAGCATTTTGGACTCCAGGGCGGACGCATCTACCTCTGGGGTTCACCCAACCAAGTTTGCTACGAATGCCACACATTGCATGCTTATTTCTGTGCGGCAATTAAGACAATTGGATGGCAAGATAAGACTTTGAGCCAATCCCCGGGGCGTTGGCGGGCAAAGGCTTAGAACATAAAATCCTCATTCATTGGCTGCCTGCTCTTGGGTATACTCTTGTGCCACAATTATCTTCCGCTAGCTTATGCCAGATTACACCAGCGCTTTAACCACACATAATGCGGTTATATACGGGCTTGCCAGGGCATTTTTATAGGATAAGCCGACAAAGAGAAAGTTTGCAGATTTGACAAAGAGCATATTCCATTAGTGGCAGCTTTCTGGTTCAACTTGGCTTAGTCAAAGAGTATCTGCTTGGACCCGAAACAATTTATGACCATTTGCCATGATCATCGCCAGGAAACTCTAGGTTGAGTCTTTTCTCACAAGGCCGCTTAAGCGGCGAGATTGTTCCGGTGTTAAGCGTAAGAAAAGAATCCTTTTTACATGGCCGGGATTTTGTCACAGCATGCCTGGTTCAACACACTTATTTGTAAGGGCTTGAGCCGGGTCAATTATCCGAAAAAGATTGGTAAGTTCCTGGAGGCCGGCGGGGGACTGGAATTCGCTGGAGCTTTATTGCGTTTTGATTTAAACATGGTGGTACTTTATGCATGAACAATACTTTGCAGGAAGTTCCATTAAGATCTCACTATTATGGTGTTAGGATATTTGTTAATCTCCACTATAAGGTAAACCTTGGATAAAGTTTCGTTGGCTGATTTTTTTGGCACTGTTGGCACGGTTATTTTTATTCTGCGGGTATGCAGATTATGAACTTGCTGGCCAGACGACCCTTGCAATTATCGTGAGGAAACCGTGCCTTCATGTCAGCCGTTGTGGTTGCCATTTCGTGGTAATTTACTAGCGCTTTTATGCTCACTCGGAATTGGTAATTCCATCGTAAATTAGAACTGATGGTGACCATGGTCGGCTGCCACGAGTTTGAATATCCTGGAGGTGAAGCAACAATGCTCGCCCAGACGAGATGGTGGTGAAAGTGGATCGCTGCCACGATTTTAGGTCGGTTCTTTGCAGAACACCGAGATGGATGGTATGATACACTTGATTCCTCGTTTGTCCTTGTGGCTGTTTCCGCATGCATGCTCTTTCCTCAGTCAAGAAAAACGTTAATCGGACTAAACTACTTCGTGCCCGTTTAGACCTTGTTGGTCTTGCGGCTTTATGAATAACGTTTTCCGAGCTTACTTCCTTTT----TGATACGCATTTGAAGCGGAAGGAAGCTTGGGCGTTTGAATGATACAGACGAAACGCTTAATGGTGTTGGGTTTATATCCACTTTTACGCACTCGTTTATATGCTTATGCGCCCCCGTGAATGAGGATCGGACCGTTCGGTCCTCTTAGGAAAAATATTCGGGCATATCCACTCGCGCATGGTTCATTTACCATTGGAGCGCTCGTGAGATGTTTAAAGGGGCCTAGACTATGTCTCATTTTCTGGGTGCTGTAATGGCGGATGGACTAGTTCGCTGGATCGCCTGATGCGTGCTATCGCCCGTGCGCGCGCGCGTTTTTATTACCATGGCAGGAGTTTCGAGGATCCCTGGATTCGGACTTAATTATATGTTTCAGCGACAAAATCTATCACCTTCAATTTGGGTGCGGGTTTGGGGTCCTTTAGGCATCAGGTCTTGTACTCAGTTATAGGAACACGAAAGATCGCAAGAGGTAAGTTGGCAGAGAGAACTAAAATGTGCGCCAGGTATTGGCGTTATTTCATAGCAGTTAAAATCCGTCTTCATTTTCTGCGCTGCCGTGTGGATTGTTACGCTTGGATAGACATGCTTAACTAAGGTTAATTAACATCGTGTGAAGCAGGCGGTATAAACTGGCGAATATAACGGCAACTGGATGAGTATCAGACGAAGCCAAATTCCCTGACTGCGCGTGAGCCCTCACAAGGTAATGGTTCCTGTACGGTCAACGTGTTTAAGACCGGCGTTCTTCGTCAATATCAACGCCTGTGCGGTGGCGGTCATGCCTTAGATTGCGTTTGACCTCGACCGTCTGACCATTGAGCAGGATTTGTATCCTTATACCGTTGGATACAATCTGGGGGTGAGGTACGGGGGCATCCAACCGGATTGAGTAGAGGGTGCGGGCCAATGTTTTCGGTTTGTTTTGCGCATTGCATGGTTATGGACTGAATTTTCGAGACGACGGAACCTCTTGATTCCAAATTTGGATCATTTTCTGCGGGTGCTGTTGGTTGGGCTTCAGTACGGTTTAGGCCGGATTGGTTCGACCTAGGCTACGGAAGTCATCGTAACCGCTGGGGTGAGGTTGACCTTGTCCGGGGATGCTCCACAATGCGCGGACTTGGATTTGCGGCTTTCACTAGGTCGCCCCCACGCTTAAAGGTTCGATGGAAATGAACGTCTTCAGAGATGCGCGTTTTTGCGCTTGTGTGCGGACATTGTAGGTCGCACACCCATGATTTTGGCCACCGTACATGGACAGGTATTCACAGAATTACGAGGTAGGCGGCTGCGAAACAAGTTTCGAGCTGTCAAATCCGAAATTGCTTTAGATAATGGAAAACCGCAAGGGGTTTTAGGCGGTCATGAAAGGGAGGATGCGTGGTGTTGGCACCATTTAGGAAAGAGGCGGACTTTGTCGCGATCCACTTTTGAACTTCCGTGTTTGTGAGGGAGGATGTAGGCGAGTCCTTCGAGGCGATCAATAAGGTGACAGTGGGTACGTGATTTAGGGGGACTAAGGGTAGTAAGGACCGCACGTAAAATAGCAGCGGCCATTGGGAATTTGATTGACGGCACTTAATCGAGGGTTTCGAGAGCCAGGGTGTTACTTGGCAGCTCTTGCTTCTTTTTTTGGCAATTGCAGGGCAGACTTTTAGGAGTTTGCGGATGACCGATTGAGCCAGTGATTGGGCTTCAAACTGGGACCACACAGAGCAGTGTTGATAAACTTTATCCTAGAGTTTACCGTGAACCTTTAAGGACTTGCTTGCGGCGGACAGAACACGGTTGCTGTGGCGGAAGCCGCTATAATTTCGGAACTCTGGGCCAGTGCCAGCGGTTATGTTTTGGCGGGGATAACTTTGAGTGCCATTGTCCGAAACCATTAGACAGGTTATTTCTCCCACTGCACCTGGTGGGGTGGCCGGGGGAGTATGAACTTCCTATTGTTCGGGTCTCATTATTCTCGCGTTTGGTTGGGGATTACAGCCTCTGGCCGAACCTGAGATCTTCCTTTTGGTAGTTGAAGAAGAAAAATACACATTTGGATCATTATTTTTGGATGGGCTTCTCTGTTTAAGCCTTATTGGGGGTTAGAACTGGCCCGGGGGGGAGTAGAAATACAATTACCTAGCCAGATATTTGGTATTCTAATCCCTTGGGGGAGGTGATGTAGGTGAGATTGAGAATATGGGGCAGTTGTTGGTCATTGATCTGGGGATTGCAATTTACAACCTTGCTGGCCGCGGCCTGTTGTCGGGAGCTATTTCTAAGTTGCGCTTTCATTTGGTTATGCTGTGTTGTTGTTAAAAACGCTACCAGGATTTAGGCCACGGCCGAGCTCCAGCCAGCTTACTTCTGTAGGACACGCTGGGCAAGTGGTCGCCAGGCCACGGTTGGAATATTATCGTCCCACGGGAGTATTTGGGGGAACATCGTTTGGACTCGGCCCTGTTGACCCTAGGGCCAAGGTTGATTAGAGCTAAAAGAATCACCTGCAGACGCGTCGCGATAATACCAGCCCTTGGTCTTAATCGTGGGGGTGCACGAATAAGCGTAATAGTTCCCAGAGTGTTGCACTCCATTGTCTGGTTTTTTTTGTGGCATTTGCAGCGGAGGCCGGCGCGCGCGGTTGAAAGGATGACGGATTGACCGTCTTCATACCCCTAATGATACATGCCTGGAATTACGAGAGAAAGATTTTGAATATGAGATGTTCGAGGACGTTGTTTGTGGTGTCGGTTTTCTTTCCTGGCTATTGCTTGGGGTGTTACGGACACTTGTACTCTGTAACCAGGTTGCAGTCTATTGAGGTGAATTTTACGCGCGTTCACCCGCAAAGTTGCCATCTTTTTTCTTGGGCCGAGCCAGGGATTACCGTGTGCATTGGGGCTTGGCTTGTGCCTCAGGGCTTGGCTATGGTTATTTCGCATTGACTGCCGTCGTCATTCGCCTAAAGCATGCTTTCGGCCATGCGTTTGTTCGTTTTTATTACCCTGGCATCGGTGTTTTGCCCAGTTGGGTGCGCATTTCGTTATCTTTTTCAGGTTCAAATGACTTAACCTTCAATATGGGTGCGGGTTTGGGCGCTTCTTGGCATCAGGGCACGTGAAAACTTTTGAGAGGGAGGGCAAACTTCGGCTTAACCACCAGCGAGAACTATCATGTACGCAACGTTTGTCCAATTTGGGTGCTTTCAAAACGTGTTCATTTTATTTTTGTCCGTACGGTTTGATAGGCCTGGGTGTGGCTGCCTAACTCGGCTAGATTGTTCCAGAATCGGCGCGAGACCGATTGAACTTTAACAAAAATCTTTAAGAGGATCGGCTGATGCGCCAGACACCCAGAAACTATTTCCGAGAGTCTCCCGGGAAGCCTTAATTCGGAGACGGGACGTCTTGCGAATATACAGATCGTATGGTATCAAGATACATCCTCCTTTATGCGGTGTTTTGTAGACGGTTGCTAGAGTTTGGAGCCCGCCAAGATATTACGAAACGCAGGATCCTTATACGGCGTTGACCTTGACACTGAGATTAGAGTCTTTAATACATGACGACTACCATTTACGTCGTGTTGCGTCAGGCTGCGTCCACGTTCTTTTGGTCATTCGCATCATTATCACGTAATGCACCAACGTGAAAGGTCAGTCCGCCAACCACACGTGGAATTTTAACCTTAATCGATAGGAAGTGCCCGGTGGGACACCCTTATGGGTGCATGCCTTTGCATTTCTTCATATTTGAATTAAATCTCGTTTTTGAGGATTCATAATAATCTACCTAACTTTGTTAACGTGTATTTTTGTTCCTTTATTTGGTTCTTCAAGACCGGCGAACCGGCGGAGATAATGCGAACACGGAGATCCCTTGATATGGACGTACGGATCTGTATGGTTATGGATTTTTTAGGTCTATCGGTTGGTCTCCTTAATCTAAATTTAGTTATTGATTGCTAATCGCCTTATCAGAGCTTTTTGCAATTCCGAGCTAGCTTTTAACCATGTGACTATCCGTATCCTTTTTTTTCTTTGCTTGTTGCAGCGCGTAGTTCGTGATACCATCAACCAAGACAAAGTGATTAACGACAGCTTATGGGTTTTCTATTTGTCTGCGTTTTTTCAATATTTTAATAATGAGTAAATCTGCTTATGCACGCCTTTATCTGTCCACGCTTCTCTATATTAGTAAACGAAGCAAAAAAA------TAATGAACGCACCTGTGCATTTATTCGGTTCTGTAGTTACGGTAGCTTTAACGCTTGGCACCTCCACACTAGGACCTTGAGACAGGGATAATGAGCTTGTTAACTTCTTTGTTCACCTGGATATTTTTGCATTTTTAGGACCCCTGCTTTCTTCAATGCTTTTTCATATTCTCGCACATCTATATTGCTACCTTTATTCTCTCTATGTGGCAGTACAAATTTTATTCCGTCACATAGGTTGATATCTTTGTGGTTCTTATCTTCTCCTGATGCACAAACAAGCTAACAGTTTGATCAACTGTTTAAATACAATGCTATATCTCTACATAACCAAATCTATTCTGCACATCGATACTCTAACTGATTCACTAAAACAGGCCCGTACTCCAACTCTCTGTCAGGCACCTGGGCCATGATTCCGCTTATGTACAAGGGAGCACGATCAGCCTTCTGAAAAAGTAATTTTCTATTACTACCATAACTTTTAAAAGTCTTTCTACTGTTCTCCTTTAGTATTATTGGTCAACCTGGTCTTAGTTGAAATTGGATCCTTTCTATTTAACTTCAAGCCGCTATGCTCAATTAGGAATAATGACAGATGTGTCCTGTGGAGTCTTTAACTAATGGGTACTCTAAACACGTGACGTTATAAGTTCGTGTGATTATTTCCAAACATAGACTGACCCAACATTTGGTGGGAATGTTCTATTGTCCAACATTTTAACAAGCTAACAGTAATCAAGGATACTGATCTCTCGGTCAGCAAACTGTGAAGGCTTATTCCGAAATGGATTCTTCTATGATATACTACAGGGATCCTCAATCTCCTGCTATATGCGAATATGCTATTTTACTCACGCCATGATCATTTTATGAAGAGATATGTTAACTTGTTATACTAACGTAGTTGCTGTGAATATTTACCCGTCCTATAGTAATTAAGGAAGAACTCCTTGGCTTTTATTATGGTATATTCTTAAAAATGAGTGCGTTTATTCCCAAATGGTCCTTACAGTTTTGCCTGCTCGGGGTTTACTTGGATTGCTCTTGCCAGTCTTGGATATCCTATAAGTCGTGAGACTTAGAACCTGGGAATCACCGTCCTACTATGATACTTAAACAGTTAAACTGTATAGGAGTATTTCTGTAAGTATAATTTCGTAGCTCTAAGGGCCTAATACTCTCTGTAGTAGGAGAGTCAATTAATTAACATGATC-----------TTGTAAGATCACTCGACCTTGATGAGGGTACACGGGTCAGATGAGTTATCAACAAGAGTACATCTCATTGTCTACGTGCGTATGTGTGGACAAGAGAGGCAATAGCCCAGAAATAGAGGGCAAGTGAATGACTATTTAAGACCAACTGTACGTAGAAAACATTGTGCATGTGGGTGCACGTCAGAGAACCAAGGAATCGGTTTGTGAATGCCGGATGAACGTAATTTATAAAAGTTATAGTCGGGGATATAAGAGGAAATTTTCAGTATCTATTTTCGTAATTGTCTCGGACTGACTGTTGACAATTAACAAAGAGAGTCACAGAAGAACAATGACACTGTGAAAAATGGACTAATTCAGCAACGGTAAGAAACCGAGAAACTAGGTTGGGAAGATCCCGATTTGGAGTGTGTAACAGTCAACCTTTGAAGGTGAGAAAGAATAAGCAAAGGTATTAAAGATGTTAAAGCTAACAATCATCATATTGGATAAGGTCAGGAAGAAAGATTATCGAACACGTGAGTTGTGAGAAAGGGCATAGCTCTTTTTGACCTTATCGTTCACTAGAAGTCAGTGCAAAAGCATGGAGCAAAGTTGCTGAGAAAGAGAAATTACAACGGAAATTGGAAAACACCGATTTTACCAGGGTATCAGATAGACTGAATTAAGATTGAAGAATAATGAAATATCATTGAATTCGCGGTTATTTGCAGGTCTGATTGAATGTCAGTACACTACGCTTTGAGAACGTGCATAACGCTAAGTACTGGGGACAATGTTGTTATGATACAAAGGAGATCCGATTCTAAAAAGCAATACACTTCAGTGAATTTCTAAGTGTGATCAGCTGTCAACGGATCTATATCTTTT----TGGATGGATGGAACAGGAACCTTCTGAAATGAAATGAATTAATCTAAGAGACTCTGAGCTCCGATTGATGTTATTATCCTTTACTAAGAGAGAACTACTTAGGGCATCAGCAGGTCTTACCCTTTACTTCTGGAATGATAACAAAAAAAAAAAAAAAGATGAATTATTTATGCCATAGACGCTCCAGACTTATTCCTAAAGTCATAATTAATATGGCCTTGATACATCAGAGCCTAGAAATGACTTTCCAAGAGTGAAAGGAATGGCATCAGAAGCTTCGAATGTTACGATGTCGAATGAATAGGATGCTCATACTGGTTATAGTAAATTAAGATTGTGGTCTTATGGGCTGCGAAAATTATAGTTCAAATTAAATCCATAAAATTAATTAATATTTGAACAATAATATAAACGTGTAAAAAGAATCTTGATAACATCCAATCTCTAATAATTACCCGGATCTTGGAACTGTGGATTGAAAAAACTTTTTTTGAACTTCTTATGATCTTGGACTCTTATAATGATAATGATTTGTCATAATATGAAGCCCGTTTATACGGCAAATGACATACGATTCGTGATCCGCCCTATACAATGGGAGAGACAAATAAGTTATGAAACAGGTAGGCTGTTGGTGGAAAAAATACTTTTATTTACACACTTGGTCGATTAGAAATTTAAGATTTGCATCTAATATTTGCTTTTGCTATAGAGAAAAAATCGGCAAAAAATCCTTTGAGTTACAAAATTCTGTTAGCGGATCGTATTCTAACCTAGTAGAATAAAAGAATCTTAAAAGAGTAATAGAGGTTGTGAGAATTGATGGGATGACTTATTACCAGACATCATTTGTACGGAATTATACACCCGATATTGTTGATGAATTGATGGTCATTACATTGATATTGAAATAAGTTTGTCTTACAATTTTAAAATAATCGATGCTTGTTGTTAAAATTGTTGAGACTTAGTGACATTGGATAATGTACGCTCTAGATTGT----ACTCACTCATACACTCTATAACTTTTCGTTAACCATACTAATTTGATGACTATCATGCAAATATTATGGGAAATGGTATTGGCCTGAGATGCAGGGACTCTGTTTGATAGAATTCATCTGTACATGGGTTTGCCATTACCGCTAAGATAATTCGATTTTGACTTACATTATCGGGTTGTGTGGGACTTAAAGCCGT--------------TATAATTCTAGGACAAAGGCAGGTGTTATTACACAGTAAATAAACATTGTACGCGGAATCTTGCCTGATAGGTTTAGAAAAAGTTTTCACTGAACGTAAAATCTGCTTTCAGGAAAGTTATTTGAGTTTTTCCTCAAATTTCTTTGACTCCTCTTCTTTTCAGATATATCGATGGCTTATGGTCGATTGAAGTAACATTCTTTCTGGCCAGAGGCTTTTGACTGGTGAAGCAACGCTTAATCAGGCTTTCTTACGAAACAGGAAGTCTTATCCATCTACAGTCTTTACAGTATGAATCTTAGCTTCATATTTAATAAGCCCACAAATCTGTTGATAAAACCAGTTAGGGGTAAGCTAAAAGGAAATTTACCATGCCCCTCATTGTGCAATCCTTGGGAAACTATATACTATTGCGGGAAGTACATTTAAATCATATCTTGCAGGCTGTAATAAATTTATCTCTTTACTAGAAAATAATTAGCTATTGCAGCAAGCCCAAGGTCCTATAATACGATTAAACCATTATCGCATTAACAAACGATTTATGTGGACTGGTAAGCGGTATTTTATAGTAATACGCCAATGTGAAAACACGATCCCGAAATGATGTAGACCTATTGCTTAGTACTCTCAAAAACTGTTAAATACTTAGTGTGGGTGGTTTTATTGGAGGTCAGAAGGGAGTCTGTATACCAAACGTTGTTAATTTCAAGAAGTAATTAGTAGCATAATACTGAGAATGAATAGGTTCTTCAAATTTGCTGAAAATTGCTATTGAAATGAGACTTTATTGTCTCACCATAGATACTCAGATGATTAGAAGTATTAAGTCATCGGTACGGGGTTGTAACGAATATGATACGCTTTATAGGAATAAAAAACTCGGAAATATGTTCTAATAATAACCGTAGAACACGATCAGGTATTAACCAGATCGGAAAGCGATATTATGAGACGGGATCTTTAAAACTTTTATAGAAGCTATTCTGAATATTATAATTATATAATCATGAGTCCGCGAATATCATTTTCAAAAACCTTGAGAGGCCAGAAGCGAAAGGTAGAAGTGAGTTGGCTTAAGGATTGTTTCTATTTTAAAAGTGTTCTATAACGATATTTGACTGCAGAATATTGTCTCGTCTTGAGACATACTATCTAGATCTCAAACTTTGATGTCTTGAAATAGACTTGCTTGAATGATATTCTTTACTAGAGATTCAGTTATGGAGAACTAATGTCATGGATAAATAAAATCGATTGACATTCTCTAAAATAGTCTGGCCATAATCTGCCATGAAGTATTGAAGTGCAAACTATCTTTATACAACCATAACGAAAAATGATATTGTAAGATTTTGGCTTCAAGCGATTGTCTGTGAATATGATATCGGATAAAAAAACCGAATTGTAAAAGCGATCAATTTTATCTGGTAGAGAATAATGGCACTCAATCCAGCCATACCATTGGGATTGAAGTTTCTGTATTTCGATTTTAATAACTTTAAAATAAAGCTATAACGCATTTCTTTCGGGCCTACTAAAACGCTTCTAGATAGAGTCGTCAAATAATCAACCGGAAACGCTCCGTTTTTTCTCCAAGCTCATCATTGAATGAAATCCTCTGACAGTCTTCGAAAAATACCATTAATTAGGTTTTTAATCTCGTGTAAAGGAAAGTGGGAAACGGCTCAGGATAAGGAAATGAAATTGAGAGAAGATTTTGTTGAGTTGAATACTAGATTTTTGACAATTAAACAAAGGTGTTTGGTTATACTTTTTCTCTAGTGGACGTCTTAGTAATGGGTAATATGGCCAATTTATAATCATGAGATTTCATGAACATCTTTCCACTATACACAGTGACACGCAGAAATATATGGTAGAGAATGTAAAAACCTGATCATTTTATATGATCGCGAAACATGGGACGTATATAATTACAGCATTCAATTATTAAGCAAAGGAGATTGTAGCTTGTTGCAAGGTCATATCAGGGTCCTCTTTCTGGCCCCATTCATAATGAGTGATGCCGCAATACATAAGTTTCAGCATTTATTGTGTTATTGAAAATTTCTCGATTAGATTCTAGGTAATTGGAAAAAACGTTTAGGAATATTAGAATTTGAGGGATCCTATGTAATGACACGCTTGATGATAGCTAAGCATCAGCTTTTATGAAGTGTCTTTGTTAATCATATTGTAAGATCATCAACTTACGGATAATGCTTTATTGCTTACTTGAGCTAACAAACAGTTATTTGTTCTATTGACTTTGCTCACTTTGGATCTTTCCTACACTAAATTGTTTTGATCATTCTACGGCGGATGTGGGTTTGTTAATGGATATCAGTATGCGAACATAAATA------AGATTACATATACATAGATCGAAAAAAAACTTTTTGTATCCATATCATTGACTATGGAGAAGATCATTAATGTCTTGGGTCGGGGGATAATAAGCTTTTCTCAAAAACCCCTCAATTACATAACTTGGTCCATATAATTATGGAAATTATATAGAGTTAAAAAAATTTTATTAATTTGACTCTTTGTATTTCTTTATGAAATCAAAACTTAAGGGTTGTAGCCGAGGGGACTAGGAGACGGCATCGGCTTCCATAAGGAAGCGAATGCAGAACACTATATAATAAAGTCCTCGAAGGATTAATACCACCGGTCAGAAGATTGGTTTCACAGTATGTAATCATTATAGAATGCGTCTTAAAACCTTTAGAATGCAGTCAGTGTGACACAATTAATTGGAAACCCCCTTTGGATGACCGGGAGAAATACTCATCATGGAATGTTGTAAATGATTTGCACAGAAGATCTATTTAGAGATGCCCTTATCAGTCTAAAGTTTTTGGAGTAAGAATGATTCGGACTCATAGAGTAGAAGATAAGTGGTCCCAGACAAGATGTTACCATCAACATTGCCGAGACCTTTAAAGATTATATTTTCTCGAGCCTAAGGGTGGGTATGTGACAACTAGTGTGATTCCAGCCAACTGTGAGAGTCACCATGTGACTCAAAGTTTGCACGCCAGTATTTGGATCCCAATGGAGAGCGGAAGGTTTACCAAATAAAGTCTGATAGGGTGTAATTCGGTCACATTATGCACAAATCAGTATGTATGACTGCATCATCAAACTTCAGACACAAATTATCAATCCTTATTTAGATAATTTGACTTCATATTTTGCCGATCTATCCGCGTCGGCGATGGAGAGTGGGTATATGAGTCATTATGAGACGGTATCATAAATAAAACTTCTACGCGAGATTAAGGGTATGAGACTGGCAGCCTTTATGAAAAAAATCATGGGTTGGTCTCGAACTAACTCTGACTCTGTTTCATTTTAAGCTGTTGAATATGGATGAGTATAACTATGGATATCACTAAATTTCTTAGTCAATGTCATTGAGATAGACAGGATGTGGATCCGAGAAATCATTGATTTAAGGAGGTCAAACTATTTTTGCTAGGGAGAAGCCTGATACGTGGTTCTGACTGATTAATTGGATGTCTCCTACAAAAAATCTTATGAATATAGAGGCATCAATCGTCAGCGCCCTGACCCAGGTCAGTCAAGACGCCTTTCTTTGCAGAAAATTATTTACCATAGAATATGTCAGGAACCAATCTTATTGGTTTTTGTAAAAGAGTAGATTTGTTTTAGACTATCAA------TGTCTTTATCCAATTCGGCATCCCCGAATTTGTTATGGAAGAACAAAATAATCACATCAC--CCATGATCAGAC----CGGACGACAAGCCTTTGGTACTGATGA----AAATGTATTCCTAAATATATCTGTTTTCGTGTCTCATCAAAAAGATTGGAATATAATTGCATAAGAGGCTTCACGCAAAAGGGTTGATGGTTCAGAGCAGGATTAGCAAATCCAAGAAGGGTCATCTTTCATCCGGGAGGCTACTACTGATTTTTCAAAGGACGACATATATATGGGAGTAACAACATTAATAAAAACCAGAGCGATGGCCAAGGGAAAAAAAAAAATGACTAAAATTTTGAGTACCTTTCTGAGGAGGTAGAATCCACTATGCGCTGAACACAGAACGAAAAAATTCAGGATCAAAATGAAATTGACTTGCCACGACAACTACAGAAAGTTTTGTTGGTCACTGAGCAATTGAAAAGGCGTAAATTAGAAACTTCTCCGGTCGTGCGGAAGGTATGGCACTCAGTGCATTTACCTTTGAATGCAACAATCGGATTTTGCAAATATCATAGTAGATTTTAGATAATTGGCCAGCAAAAATTTTTACGAGGGCCTATTCTTGTGAAAAGAAATGTTGATCAGTTTCAAAATGCTAGAAATCCTATTGTTACGAAAAGAAGTCATGGTTAGATGACTTGGATGATAGTCCACATACATCGTTTTTCATTTT--CTTTCAGGAAGATAAGATCCTATCAACCAGAATATCTAATGTGATAAATAGGATCCATTTGAAATTGTATATCATTTTTCAAGGTCATCACGTGAAATTCCAAGGAAAAGATAATCAAAGTCCCAATCAATAGATTGTGGCCTTAGAAGGCCTCAATCAATGGATTTTTTATTTCCTTAAAATTTATCGACCGGAATACTTTGCACTGCATT------AAACGATTTCAGACTAATTTTTAAGGTGAATGGAAATT----TATCCGTCATCTTACATATTGATCATCATTGATTGTTTTCCCTCCATTTTTGAGGAGTTAAAAAGATCTGGCGTTATTTGAATGATTAAGCAAATGACACCCAAACGGTCAGTCAATGTCAGTGCTTGAGAAACATCGTAGCTTTTGGCACCAGAGAAAGTCTGCCTTTGGGAACCTTCGAGAGTAATAGTAATTAATTGAAATGCATTGTGTAAAGCGGTCTCAAAGCGACGGGTAGAGGCTTGATGTTAAATGAGATCCGAAGAGGTGGGCTGACGATTAAAAAAATCTGAATCTTGGGTCTGATGTGTGGCAATAAGGCAATCTATTTTGGTATAGACCAAGGTTTCATCCGGGGGCGACCTATAGCTAAGAATATGACTCAAAAATAAAGGTGGTTAGAGTGGAGTTATGTTTTACCGAGATTATGATGTGCAGGGACAAGGGCCGTTGGAGAGGACTTTCCAGCGCTATGGAAAAAAAGATTCGATATCAATTCAATCGAGGATTTCAGAATGTCAGTTAGAAAGAGTCCCGGTCTACGTTGTGAAGCCGAAGGACGTGTTGGGGAAGAACCGTGTACGATCAAGATGGGCCCTTGAGCACTAGACATCCTGGAACAAATAGATCATCGGGGGAAGAAGTATTGTCCCCCAAAATTTTGTTTACCTTAAGATTCCTGTAACAGACATATTATGCAAAGAATGGACTCATTGAAAGTGTGAGCCGATTATTTGAATGTCTAGAAGGATCTAATGCCCTATTCCTCAAGGTAAGTTTATTTCAATTTCTGACTCTGTTTTATAAACTGTATTGTTTTATCACAGTGGGAAAAATCTATCTTGCCTAAATAACACTACTATACAGGCTCATAAGCTGGGTATATTTATAAAAGGTCGCGTTGTACGATGGCCCTCAAACGGATTATAGTTGAACTGGACAAAAAAACGGGGATCACGTTTCGAAGAATCGCTTGTGAAGAAATACTACTGAACAATTGGCGGTTAAATTGCAGGTACAATTTTATCTCTTATAGACAAAAATCGCCTTGAAAGTTCCTTGGATTCACATTGTTATCATCAATGTACCTATTTCAATTTCGTTCACGACATACCTTACTCATCGATATTTTACAATATATCCATTGTAGGGGTCTGCATTAGAATCGGATGGAAAAATAATCATCGTTCGATTGTCACCAAGTATATCCTTGGTTCAAACAAAATATCCAAGTTAAAAAATAAAATAGAATTTTCAGATATTAAAAAATTTAAATCCCTGCTTAGG----ATTCAGTTAAGTTAAAAGATCATTGTCAGTCTATCATTGGATCCAAGTATATAAAGTGACGGAGATCAAAATGAGTGATTAAAAAAATTATGTTGACGAAATTACTTCTTCCAGATTCAAACTACGAGCCTATTTTTCGAATTTACCGCAATAAGATGATTCATTGAAACATGAAAGCTTTAATACTAAAACAATCAAAGATTAATAAATTCAGGGTTCACGAAAAATTCGGTTGAAGGTCGAAAGTGGTTCCTGAACCTTGACTAATAATATGTCCATCATTGACTTTATGATATAGCTCAATTGGTATTTAACGGAAAAAATGCGGTACGAGACTGTTCAAAATAGCGCTGGACTTACGGATACTATAAGGCTGACCGAGTATTTGAATAACGGTCCGGAAAACTAAATGTTTGTTAAAAAAAAAAATGGTTTATATGTTTCAAAGAAATATTAAACTTGTTCCCGAAACCAGGGCACAGTAGTTTATCAATATTAATGGCTGATACTCTTTTGATGGTTGCTCGCTTTCCGACCGTAATATTACATGAATTTTATCATGTGTTATAATTACAGTATGCGCAACCGAATTTTTCGCGGGATAAAAATCTGACTTGTTAAATCTTCATCG------CCCTATACAATGCAAAATTGCTTTACCATCAAATAAGATATCATAATTTAATGTAAGGTC----GTTGAATAATAATGTATCTAAAATATCGGCAGCTAATGGTGGATCTTTCTACTATACCCTTAGAATCTATTGATAAAAGATGTTGATACACTCTATTCCTAAATTTTTAATATTTAGAAAGTTTTCAAATCGGAAAATAAAAACAAAGATTTTGTTTACCTAGAATGAGGATGGAAGGCTATGA----------ATTTTAATTAAAGGTCGTGGCTGTTAGATCATCTACATAAGATTCTGATTTAGCGGTCGATTTATTTTCTCTCTGAGTTATGCAACGAAGCTGATAAAGATTGCGAAATTTGGTATTAGGAATGCAAACTTACGGAGTGTCAGTGGATGGGTTTGTCAGTAGGTCAGTGATACAAGGGTTTTATTTAACAGTTCATATCTTTTGCTTTCAATTAGGGTGGTGTCCTGGCCCTCCGTCTGTGATCAGGTCAGAGGGGCGCGTTCTCTAACCCACAGAACCTTTGTCATATGATAAGTTGAAGACAAATCTGTAAAGACCGTTCGAGAACCACATAGACTTTGCGAGTGTTATATACTTCTGGGATTACCCTTGCAATATGCGTGACTCGAAAAGAGTTGAGTGCAGGAAGTTGTTAGGGAGAGAGGGAAAATGAAAGAAATATCGTTGCGACCC----------------AAAAAAATAGCAATTTACGTAGC------------------ACAAGGAATTATGAAGTAAACCCACGGGATGTCACTCAGTTTATGAGTGTTTCGCCGAGGCGGACTACATGAACTTGATACCGAACTATTGTAATGTTATCAGTTGTGCAGGCGCAGACAGTGGAATGTAAAATCATCGTCATTTTTGAAAGAAACAAACACAGGGCTCTAATTAATATCGTTCCCATGGTAGAGATTCTCAATTGAATGACAAAAACATTACTAGTAGTTGGTAATTTAGAAGGTAAGGTATGCTATTGCAAAAAATGATAGTATAAAATATTGTGGTGATTTGAAACAAACTGTAATGTAAATTGTTGAAGAGTGTGAAGAAAACGTGAATGTGTCATCCAAAGAGAAAGTCTCGAAGGGTTTTTGTCGAAAGATCAATTTTAATGTCCGTATCATTTCCTGAAAGCGTCGCTAAGAATGTCGGTATTAAGAGGGGGGTTTAGTAAGCTAATGAGAAATGAATTTATGTAGACTTTAATGAGCATACTATACAAAATCCAAATTAGAGAAAGGGATTACTTTCAAGTAGTAGTCATCGAGAATTTGGGAGTTACGATTTTTGAGTAGCACAGAATGTCCTCGTCAATTTAACCTTACAAGACTACCCAAATACGAGACTAAAAGTCGGATTTTTTCAGGCAGACAATCGTCTACACAGTTTATATAGGTGGACTTCTTCCGGAGACGGCATCACGGAGTTTGAAAGGGGGTTGTCGTCAGCGTGGTTTGAACAGTAGGGCTATCTGTATTTATGAGGCTATTGTGAGACAGAGCTTCGATAAGATTTCATAGACTAATGAAGACTAAAGGGTTCAAAAAATATTCTCTGGCGTACCTTTTAGGTATAGATCTATGGTGAATTCATTTCTGTAAACTGAATTTATTCGTTCGCAACCTTTTTCACGGGACGGAGTTTCTTGAACGGGTCCTTATACTCTTTGTGTCAACTTGTGATGAGGGTGTTTGTCATTGTAAAAGAGAAGGGTTATTTCTTGGATTCTGAAAATCTCCACTCCCCATCCTAAAAGTATCGTCGCAAAAGAGTAAGGGTATTTGTCTCTGCCTTTAGGCACAAGTCGGGGCATCCTGATCTATGTGGATGTATCACGGAATGACAAAGTGCGATGGCTTTCTGCTGACGATGAGATTTA"/>
                    <sequence id="seq_Jun19_36-Pittosporum_eugenioides_CHR553618" taxon="Jun19_36-Pittosporum_eugenioides_CHR553618" totalcount="4" value="ATGTACATCGGCGAGAATAGAAATATCGGACGATGACATAAAAGGAGTAAATGTAAACGGACGTCTCAGTGGGAGGATGCCGATCAGGCTGAGAGTATGCGGGATTGTGATTGAGAGGACATGGATGCCTAATTGATCAAAAGTGGGTGTTTATGGGAGGTTCTATCAGAGGAGTCGTAAGCACGGAGATGCCAATCCGTAGGAGCTATTGGCGGTATAAGCCTGCAACCATGAGGAGGGGAATTCGCTCGATACGTTATGATCCCGCCCGGATATTCCGCGTCGTTAGACCCTCAACGGCTATGCATGATCATATCCATGGCGGGCACGGATTATATGGGAAGCAACGGAAACGCGTGCACGAACATCTAACACAGGCAAGGTATTGGTTAGTGCATGGCAAAGCTCTCGTGCCAGTGTACACTTCAGAAGGGGCATGATAACATGTGTGCGAATGCGATCCCGCACTTCATACTGCCCTAACGGGCGCCTGCGATATTATTACGGACGCAACTCATATTAGAGACCTCAACAGCCAGCTACGCAATTCCTCTTTCGAGCCCCGGCGGAGCTACCGGGAGTTTTATTCATCCGCTTTGAAGGCGCAATTAGTCCGTTGGGAGGAGATACGCTTCCATGTGAACCATCGGGAGTTCGCTAATCCACAAGTATTCATACGAGGCAATTTTTTCGCGACTTTAATCGGATAGCCGCATAAGTGGATTCGTTCAGGTGGTCGCGCCAATAAGCATAACAGTGCGGAATTAATTGACTGCCATTGCGATTGAGCTTGCCATTGCTCGACTGAAAGCACCAAACATTGCAGGGCACGTTCGGATTCTAACATCCATCGCCCCTACGTGAGACAATATACATTAACGGACAAGGTACTGATCTTGAATGGCAGTAGAATTCTGTGATTCGACTACTAAACAAAACCCATTCAGAATGTTCTCACAAACTTACGAGAGCGAGCCTTTAAGAGCATCAGACAATGACG--TTATCTCAGACAGCTAATAGATAACCACACTCGGTCGAGTTCACTTGAAAAAAACTGGAGATGCCAATATGGCCGTCTGAGTGCTTCCCCGGAAATCCAAATTAAAGCCTGTGTAAGGCAGAACGTGGCACAATAAGTACTGGAGTCACATTTTGGAAAACGGTAGGCGTGCATAGGCACGAGGCTACAGGGATGAGTGTGAACGGGCCCCTAGGTCCGTGGGGACACCTGGCGATTTAAGTCTGGGACCGTGAAATTGGCCGTGAACCGACACTCCCATCAAGTCGCCCGCTTATCATTGAACAATTTCATTTGAACGGATAAGTGTGACTTTGCCCTACGCGGGGGAAATGGCTTTGGGGGCGGGTGGAAACGTCTATATGATTATAAAAATGCAAGCCAGGGGGTTCGTTTGGGGGTGGGACGACCGGAGGAAGACTTAATGAATAAGATCGGGTATAAGACAAAATGAGATCAAGTGCCTGTTAGGCAATAAGACCCCGGGCCGATAGGTGGTTACGCCTACATGCGATATTCGGAGTAAGACAGAGTCTCTTTATGAAAATTTCGTTGTCAGCGGTCGAGTTCGCTTTTGGAGATCCTCGCGTGGTACACCACCTAGACGAATGGACTTCAGAAGATACTCACAAGAGGTCATACTCATCAGCGTTAGTCCGCGAGATTACGACCGCCCGCACACTTGCCATTGAGCACACGTCTTCAGGGTTGCGCAAGGATTACCGCGTGACCTTGATCACTCACATCTCACCCGATGTGGGAGACATAGAACGCCAAGGTAACAACTTCACGTAAAGACTCAGAATATGCATCTGGTTGAGATTTCGAGAGACGTTACGTGCAGGCCGAAATGACGTTTTTCCACCTTTTGTGCGAGTTTACGGTCCCGGAATAGTGGCTGCGAACATAGGGTTCATTATCTTCGGGATTGAGGCTCCGACAGCTTTATTGTGGAAATGAGAGCACGCAAGCATAATTGAATGAAGAATCAAAATGATACTTAACTTGGTCTACCCAACGACGTTGGATCAAGTAAGAATATTTTCACAAAGGGCAATGGGTTTCCGACAGCTCATGCACGCGTGAATGGATTTAGATCGCTAAGGCATGTTACATGCTTATGGGGTTGCAGATGGAAAAGAATACATTTGTAAGAGCGAAAAGAGGAATGATCCAGAGCCACAACCTGAATGCGAGCAATTAGAAGCGAGGAAAGCAAAATGAGCAACTGCCTCGCGGCAGACCGGTGAACATAAGCATTC--------------TAATAAAAGTACGATCTTCTTCTTGGCATGCCTCGCGGAGTTGGTTAAACGAATTTGCACAACTATAACTAGGTGTCTGGGTTTATTTTTGGAAGGGTTAGTATTATAATATGAAAAGGGTCTGATCTTTGAATCAAAAATGGTGGGGCTTTAAAATGAAAACCGGCTGCTAGAAATGAATGAACAATAGTTGATGACGAACCTAGTAAGGAAAAATGATTTTTATCACCCTAGCTTGAAAATAAAATACAAATAACTTTATTTAAAAAAGGCATTATAATCGAAAGGTTTCAAAACCTAAGGACTTAGACTTGGTGTGTTGACACAGTAATTAGTCCTCGTCCATTTGATGTGGGCGTGAAAATACTATAGTGATCATGTTCTCCCTCCTTTTCTCTGATGCTTAGGTTCTCTTTGACGGATTGTAAGTCTCTCGGCAACTTAAAGTTCCGGAAGCCAGCGAGGAAATAGAGTCTTATGTTGTTACTTTTGAACTTACATTATGCTGTTTACATACATTTATTCGATCTTTTTAATGATTTTACCGTCCTCACCATAAAGGTAACATTACCGTTGAATAGCAGATTCATGGAATAGAGTTCAATCACGCAATATTTTCACTGGTTTATTCTTCTATAGTCACCCTTACTTTGGACCAAACCTTCGCTGCGTAGATTCTCAAATTATTAATCTTGAATTGGTAACTAATTGAAAAAATGCCTGGTTCTTTTTGACTTGTTTATTTTTTTTCTATGGCAGGCGTTTACTGGAATCTAAATACTATGGAGTACCCACCCAATATTAATCTCTTTCTTGCTTATCCGCATGCAATTCATCGGTTTCCAAAGGATAGTATTCGGAAATTTAACACTCATCTTTACCTTACTCTAAAATTCCAAGCTTGCATTGTTTGATTTCGAATTATACTATAATATATTTTTTTTTTCTTATACTTATGTTCTTACTTCTGTCTTGATATTCAGTGTTTAACTTGTTTTCACTTACCCGCTATTAGTAACCTGAGGCATATGATGCAAAAGAACATCCTCTTTTAATTTCACTTATATTTGCCGGGGTTCTTCCATTATAAGTTGAACTGGTTCTATGGGGATCTGGAACTAAATTTTGATATTTAAAAAGGTTTTAAAAATCTAAATAAGAACCTTTCTGAGAATGTCAGAAACCGAGCAATTAAAACTTGTTAGATCACAAGACTTCAATATCAGTAACACAGATGTTCATCGTTTGACTCCGCAATTATCGTTCTTTTTAGCGTATCTTTTGGTATAAAATTTTTTTTACCTGGCTAGAATCTAATACTAGTACCATAAACCTTGTTTTTTATACTATTTGTTCGATCATCGCCGCGTGGAATATGTTGCCTTCACAAATTTGATTTTATATATAATTTACGGTTTTTCTCTTTCATCTTTAATCCTTTTAAATGGTTTCGTATTAATGTTTCTCACATGTATGTTATATCATGGTAGGATGAGAATCAAAAATTAAGTAATGACTAAAAACACTCTAATCATTTCTTAGAGATTTATCATTCTATATATGTT----AATGACGTTTGTAAAATTGGTATACATAACCGCTAGATTTGAAGTTATTCTAATGATAGATAAAGATCTTGTTTTCTCTATATCTACAAATTATTTGGGGCACAGATTGATCTAATATACCAGGCTTCATCTTTGAATTCGTTTCTAGAT----ATACTCCTAAAGGAAGGTATCAACTATATTAGACATTATCATATTCTTTTAAGACAATTCAATTATTATTGTAAGTATATACCACCATCATTGAATCTGTTAACTTTGCACGGTAAAATCTCTCTTGATTATAGATCTTTTACAGGTGTATTGA------TCTCAATAACCGTTTCTTTCAAAGAATAAGATATCTCTCTAATATCTATTAGTAAACAACCTCTCTCTTTCGTACAACTCTATTAGCCACACTCTGACCTTTTAAGATAATTCATGAAATAAAATTTTAAA----TCTTCTAGCTTTAGACATTAGGTGCGAGATCTTCTGATATTTGGATAAGAAACATTTTCTCAACGGAGCCTTTGTGAAAAGGCAATACTTTCATTAGGAAGTATTTACTGGGCTGACGGAGGTCGTTAACAATAACATATCTTCACTTTAGCATTACAGTCGGGTAACCTCATGTAGCGTAATGTAAAATCATTTATTATATCTTTAAATTCATCCTTTTCATTTTCTTGTTGACATGCTAACGAATTGTACTATGGGGTCTTTGTAGCGTTGGCTATTACAATCTATTTTTACGATTGGGTTAGCGAACTTCTATATATGCGACCCAGAAAAGATTGATAATAAGATTATTGATTCTGTCTGACTTGCCGTAAACAAGTCTTAGTCTTTTGAAGACGGCCGGATATGAAAATCTTCGCGAAAAAGTTTTATTGCCTTCGGACTTTCCCCCGAGGGTAATGAGGAGTTGGATTGATTTTTGTTTATATTGCCATATAA------------GATGTATAATCACAAATAAACTTCATCTTTTTGATGAACCTAAGGGTAATGGTCTAGGTGTTTCCTTTTTCTCCTATAGATTCATAGTTATATATTTTGGTAAAGAAATACTCAGTTAAAAAGTTTGACCAAACCCGGCTTGGATTTTAACTTACAATGTCAAATATTTCAAAGATTTTGCACGGAGAATCTGTTATCGTTCGACGCCTACATCCACATTTATAGTATTATATTCTTTGCATACTTTTTACCATTCGTTCGTTTTTTAGGTTCCTTCAGTTTCTCCTTGCTTTTTGCAGCATGACAATATAAATCCTTTAGTGTTAGACTCTCTAACGTTGTATAATACATACTTAGTTGTACATACTTAATTACATTAATAAGTGTAAGTGAGGCGTAAATCGTTTTGGATGATTGTGCTCACTAAGGTTGCGTTTCAATTGTCCAGCGGTCGAAATGCTTTGTTACAGAGAGAGAGATGGAGAGTTTCAACGATTTAGTAAAATCGTTATTTTGTGCTATTCGATCACAGTTTTATATTGAAGGTCTTCTGGGGTTGATCTTTATCGTCGA----TCATCCGGATTTGAAAATAAAGGTAAGCTTGAAAAAAGGTACTTATAATAGTAAATTTTGTCTATCATCTACAAAAAATGATTACAAGCAAAAAGCCACTTAATCTGCTGAATTCTTACTATTTCCGCATCATATAAAACTTTCCACTCTTACGTAAGTTTGCTTCGATTGTATTTTGGATTCAAAAATAATCTATCTATTGGATTTCATTCGAGTTAGCCGATACAAGGCAGGAACCTTATTTGATGGTAAGACGAGGCACGTTGTACATTCAACCTTTTTAGTTGTCAGTTTGTGTTTGTGTGAAAGTTTCTTTCATGGAAGATTCGTGTTAGTGATTGATTAAGAGTTCATTCGGCTACTAATGTGTTAGTTTGATGCAAAGGGATGGATGTTTGAGAGCCGGCTGACTGTTGATGCTTTATTTTGTGTCTTTGATAACAGATCAATAGGTAGGCCTAGTTCTGACTATTGATGAGTATAAATTTGAAATTTTGTTTTTGTATCTCATAAAGAGCATTCTCATTTGTAAGTATGAGCGCGAGAGTATGACGGTATGTTGTAATTTCTACAAAATGATCTACATCATGATTGTGATAGTGAGGACGACTTCATTGGTGAAAACTTCCTCACTCAGTCTAGTAAAGAGGGACCCTCTTTCAATGAAAAAATTTCCCTAGTGGCTTCGATGTTATATAATAAGCAGATTTTTACATCTTTATCGCAAAATACATTTACTTCATTGGTGTTTGACACACATGTTTTTTAGATCGCTCTGACGCCACTATTTATAGTAAATAACATATGTGAATAGGTCTGTTTATGTATTTAGTTCTGTGAGATTTGAATTTCGTTTAGATTTTCATATTTAGTAGATAGTATATTTATTGAACAATTTATTTTGGATAGCGAAGTTTGTTCATAAAGGTTTGTCAACACTGTGGGAATGTTCCAAAGGTTGAATATCTGCGGGTTTGTTATATAGAATTAGTTTTTTGAAAAGTATTCGATTCAGTTATCAAAATCATACTGATTCATATGGGCATTTTATTGTATTGTCGCGTCATATTGCGCGGGTGTAATGGACATCCCCTCTGATGTACTGTGCAGGGGGCTATCTACTCGTCTAACTGCGTATAGGAGAGGGAATTTCTGAGTCGCTATCTCTTCAAGCACCTCCAAAGATTAACTTTGGAGGAAAAAAGATATAGAGTATTAGTCTGTCAAAGTATAGAAGTTAGCTTTCAAAGTTCATAGTTTAGAGTAGTCAGTAGGGTTTTCAATGTTATTCTTGATATCTGTTTTGAAGACATGTTTAGATCGATCGTATCTTAAGGAATCTGTGATTTTCAATAAATCGATAGGTTTAGGAGTTAAAAGCTGACAATACAAAAGTTTTATAGTAACTTTCTTTGTATCGCTCTGTTTTTTGTCAAGTGAATCTATGTATTGTATTTCCAATTCGAAAAAGTTGTTAAGGGATAACGATTTTAGTTCAACTTTACTATTTGAGACTTAACGTCTTTCAATTCATGCAAAAATACCCTCTTTAAATTCATGG----TAAGAGTTGAAAAATACAAAGTTCTTATAATTATAAAAGATATCTAAATTTTTTTTTTAAGAGAATTCAATGTCGATGAAAACACAACACTTTATATATACTTTTGCATAGAGATTTTCTTCTTTGATAGTATATAGTATTCTAACTGATGGTCGTTATTGTCATGATCTAGAATC----TTCATCAGAGAGAGTTGGCAATATAAATGTAATCGTTAAACCTTACTCAATTGATATTAAAGTTGTTGATTGGAAGTGAATTATGGTATAAGCCTTTGAAATTAAGCTCTTTATTAACTGTTTTATTCGCAATTGGCTTATATTGTTGTAAAAGTCTAGAATTCTTGGCCACAAAATATAATTGTTGTATCATCTGTTCAAGTGTTTTTGAAATCTTATGGGGAAAAGATGGGAATAATTTTTTTGTAACAGAATGTGGATATATGGGTGTGTTGATTCTTGAGCGAGTCCAATCGAGTGCGGCCACTTTTTTCTTCTGTTTATTTTGATAACTTTATAATTCTCTTAGGTTACTGACAAACTGTTTCTTAGCTTCGGATGGTCTAATAGAGTCAGAGAGATACTCCATCAATTTTTGCTTTGTGGATGGTCTGTTTAATCTATCTTATTATGACTCCTTTGAGTGTGGCGCCCTATTCGAGGGCAAATGTTAACATTTGTGGAGTTAGATGTTCGATTTCAAGTTTCTTTTGACGTGAGTGGGTATTAAGGTTTAAATATTTGTTACAAGATATATCAGTAGTTTGTCGGATATTGATAAAACAACCGATAAGGCAGTTGAAATATATCACAATGGATCTCATAAAGTTTTTCTCATTGACGATTAAAATCTTAGTGGTAAAGTGAATGCGAGTCTC--ATAAGATGACAGTAACAATGATCAGAAGCATGGGCCTCGCCCATGAGCCGCGTCTCACCATGTATCAGTGTGAGTGTATGCTTGACAACTGGTTTTACTAAGGAGGAAAATGGGAACCAATATAACATTTACTTTGAAACTTGGTTTTAGTATAGTCAAGAGAAAATGAATGACAGACGTAGTATATCAGACTAAAGGCACTTAAAAGCATAGTGGGTAATCTAAGCTGCTTGTATGCTGCCTTTAGGAGTATGCGACGACCTTCTCTTATTTCAGAAAGATGAATTGCCATCGAGTGCACGTAGCAAGAGCTATTTTTCTACGAGAGAGTGTGTTACTCTGCTGAAGTAATTTGGTTTTCGTTTTTTAAAAGGTATGATTCAAGCTATAACGATCCCTTTTAGACAGTGAGAGAGCATATGCGAGGGGGAAAATTGGTTATAGACAAGCACAGTTCGAAACATGGTCTCTAAGTGTCTTTGGTTTCGCGATTGTTGGGGCCATGCAAAGGGGGTTATAGTCTTTTAGACAACATGAAGGAGATCAAAAATATCACGGCCAGAGAATCAGGGGCCTTGGATTAGAACCACCTTGTAAGACGGTTCGATGATGTTTGCTTCATCACATAAAACTTTCAATTTGATGTAAGCAGACTTTGGAAGCGAGCCAAAGCGATGGAATTTCGAAGAGTAGGTGTTTCTTGAATGAAACCACGCGGTTTACATTGCAAACTCTCGTAGTAACAAGAATGGTGTATAGAGAACAGTACAAGTACATAGGAGAGTGTCTTAAGTCTTAGGAATGGTCAGATTTGTCACAAAGACAGTGAAGTCACGTCAGTTCAGATACTATCCCGGATCTTACTGAATATCATCCCTCGAAATGATAATAGGCTTCCCGCCAACCCTTGATTGTAATCATGTTTGAGATTGTCTGATTCTAAGTCACCGTGTGTTGAATGGAAGGTATCAAGAACATGCTATTCATATGTTCGAACTTAATTTTGTATTTGTGGTTTTCAAAATTTTATGAGATGAGATCGACTTTAATTGTCTCCGATGATTTATCAATGTTGGGCGTACACGTAGAATGCGTTCAAATCAACGTTGATTGCTGAAAATGAGGTGTTGCTCTGGTATCAGATGGTATTATGACTTGGCTTATACAAGATAAACTTAAATAAACCAGATGGATCCTTCTTCTTTAATTAATGTACATATTAGCCCAAGTCCATATTACACGGTGATGTACTGTTGATATTTCAGATAAGATGCTGATAACAAAAGTAGCTAAATATTCTCAGGGGATCTGATTCGCTTTTCGGTTGGAAGTTGATTTAAAAGGAACTATATTGTGGATCCTATATATATCAGTTGAAGCTCTATGCCAAGTGGTAGAGGCTTAGTAGATATTTCCCCATTTATAATAAAATCTATGATGATCCTGAGTTCCTATTATGACACCAAATCATTTTCACTCACAATATTTCAATGGCAGATCCTGTTAGGCGTTTCATGTCCGTGTGCTCTTAATTCTCATATAGCCAGATCACTTATGTATGATATCCAGACAGTCTGAAACGACTATTTACACCGACATACATGAATGCTCTCTTATAGATAATAGAATGCTAACAAAATTTTTCTTGGACAGTCATTCAGAGTTGTTGTCTATCTATGTCTTTGGGATCATAGTATTCTTGATTCATTGCGGCGTCACTAACGAACATTTAATCTTACAAATTGTAGAATACTGAAATCATAAATGATTAGCTAAGGAGATGGGTTTCTCCATACAGTTAATTGGGTGTTTATCTGAATACATAAGATCTTATAACGCACTCTCGAGTCCTCCAACTTTTCAAACAAGTCATCCTCCACAATATGAGAGTGAACTGAAGCTTTCTGGTAAGAAAGTTCTGACCTTCCTACCTCTGTAATTCTACTGGCACCTTCAGTCAATCATTTTCAAGAGGTATAAATCGGAAACGCTGGGTTTTAGTCCATGCATTACTATAGCCTGATTTAATTCAAACGTATTCTATCTTATTAACTTTTTGATCCCATATTGAATAAAAATTTTCTATGTAAGGGGCTTGATTAGGCTTTTTTTTACGGGGTTTAATACTCTCCATGATTCTCTAGTGAAAAAGTAGCATTTCTTTAGGCATGCCCATAAAAATTTTTTGTAGCCTTTCTGTAGAAATGTAATCCCTTCTTTTTCTCGACCCCTCTAGAAATTTACTCTAAAATCTTAACTAGCGAACGGGAGGGTAGTTATCTACGGGCAGGTACATCATTATATCTCACACTGTTATAGCAATATAGAAAAAAAGAGTACAATACCTACGATCACGAAGAGTAATGTTATTTTCCTCAGGCAAATTTTTTCCAAGCAACTTCAATTATAACGTGCGGTATCTATTGGCGATTGTAGGAATCAAATATATTAAATCATAGTTCAAGCTTTGTCTCTGCACTTTTTTGCAAATCTTTGTTTTAAAGAAAGTCAGAGTTAATGCCAATGATTCAGAATCATATGGTTAAAGGTTCAGTTAGCGTTCGATATTACTGTAAACTTCTCTATTCACTATTATGTTAGAGCTTCGTTCTGTTTTATAAATGCTCGGGTTCTTGCTTTACATGTCGCCTTCTACCCTTCTCGTTAAACTATGCTAACTATTTGTGGTATCGACGTTATGAGGCGCAGTTGTGTTTATGTGTCTGATTATTGTTGATTCCCGTGATTAAAACTGCAATACTGGTTCAGTTGTTTGGTTATGCTCACTTTGTTACTGTATCCTACTGGACAATTGTATGGCATGAATTTACAGTTACCAACTTTCTTATAGACACTTGTAAATATGGTGAGTCTGTTGGAAACCCTTACTGTTTATGTTAACCTTTTATGCGTTTTCTCCTATTTGTATGACTCCATGTAGTAAAAGTTTCTGTCTTAAGACAAAACCGATTAAGACCGTTTAGGCAATTGCAAGGATGGCAAATATAGGGACCGCTGCCAAGACTTTTAATTTCCGTGTATCTGGACATGCTGAAGTGGCTGCGTCTGACCTCATATGGGACCGCGACCTTGCACCCTTGAATTTCCGATGTATTTTCCGTTTCAATCTCGACGTCCAAAATTTTGGGTCTTTATGTTCGTCCGCGGTTTTACGTCCTTTTGAAAGTAAAATTCAAACCTTCGCGCCGTGCACACGTTTTTATGGACGCGTGCCTTGTTGGATGGGCACTTCCATGAAATCCTACTTGGCTTTTAATATGAGTTTCTTTGGATGTTTGGCTATCCATACTTGCGGTTTTGTACGCTATTCATAAGCGGGGACATTGACTTGATCCACCTACAGTATTGGTTCTCTGCGCTTACATACTCGCCTTTATGGCTAGAAATCGCTATTGATGAATGTAGCTGCTGGCGCTTATGTGTTTACTTTCCTTCCTGTGTTGGGAGAGGGCTTAATATATCGTCCCGACCGAGTAAATTTGTGAAGGACAATAAACTCTTGAGATGGCAGCCGGCATTTCAGACCTGCAAGGCCGAACACACTGATTGAATTCAGCGAGCCAGATTGAAGCAACAGGATTGAGAATTCCGAAGTTTAGGCCATTGGCACTTCATATTTCTTGCTAGGGATTATTCAGGGCCGTTTCAATAGAGCTGCTAGGACCACCAATGGCCAGGCCAGTGTTGCCATGTGGCAGAATTTAAGGGAGTGGGGGGTTCGGGATCAATACTCGGTTTTCAATTGCGGCTCGGATACAGGATTCACTTATGACGCATGGGGTTATTTGCGCTTATCTTTGCGGTGTTCATACAAAGCGCCCAATTGCTGTTCAGAGTGATCATTTAACACATTGCGGCTCTGGCTGGTCCTTCTGGCGGCACAGTCAGTTCTTCCATAACATTCTAAGCGGGTGACCAAGAATCCCTCCCAGATTATTTAACGGACTTTGCCACTTACCAGTTGCGAGGGCACCCTTTTACTTAATGTCAATAGCGATTCTACTTCGGGGGTTGACCGTACGGGGCTTGCTACGAATGCCACACATTGCATGCATCTTTCTATGCGGCAATTAAAACAATGGGATGGCAGGCTAAGAATTTGAGCCAAAGGCCTTACGGCAGGCAAAGGCTTAGAATCTACACTCTGCAGCCATTTCCTAACTGCATTTGGTCTTACATGTGTGCCACAATTATCATCCCCTACCTATTGCACGATAGGACCACTTCTTTTACCACAATTGATGGGGTTCTATGTGGGCGCGCCAGCGCATTTATGTAGGATAGACCACACCGTAAAGACTTTGACGGTCTAGCACGGAGCATATTCCACTAATGGCTGATTTCTGGTTCAAGTTGGTTTAATCAAAGAACATAGGCTTGGCGCCCAGAATTTTCGAACGCATCATTCACCGTTTGCCATGATCAAAACCAGCTTGCCCGGGCACGCCCGGGCACACGGACAGTTACTGGGGGGGGATTGTGCGTGGGGAAGTGCTTTTCCATCCTTGGACGCGATTTTGTCACAATCAGCTTACATCAGTACGTTTATCTCTAAGGGTCTTTGCCGAGTCCGTTATCCGAAAGCAACTGGTTCGTTCCTGGAGGCCGGAGGGGGACTGCAGTTCGCTGGACAGTTTTTGGCTTTTGATTAAAGCATTCGTGTATTTCATTAGTGAAATCATCGAGTTGGGAGATAGGACAGGGTGTACCAATACGGGGAATTGCCAAGTCATACATAAGGTGCTCGGATTTTTGGCCAGCTCCAGTATCATCTAGGTCTCTTTCGCTAGGCTTTTTCTGGGCCATTGTTGGCTTAGTTATTTCTTTAGGGCGGGTATGCAGATTATGATCATGTTGGCCAAAAATTAAGTGCCCGCACCACCAGGCTTAGATGTCAGGCGGCGTGGGTACCATACTCTGGGGATGCACACTGGCTTTTTTGCAGATATGCGTGGTAATGCTTAGTTCCAGTTAGCAGGTTGCCAGACCACACCGCGATTGTTGGATGCACGCCAGATTGAAGCAGAGAATACGAGACGCTTACAAAATTTGCTCCATTGGCATTGCATATTTCTTGACTCGGAACTTTCAGTGCTGCAGGAATTGATCTGGTCGGACCTTCAGTAGCCATGCCAGCATTGGACCCATTGGCACCGCGTGAGCTTACCGGGGGGCCTGGCCGTAAATGCTATCGGGTTACATGTGTAACATGGTTCGACAAGAGACTTAATGGGCCTTTCTTTTTCTTCGCATTCTTATGCGGTGTTCACTCACCAATGAACCAGGTTCTGTTAAAAGCGATCCGCTAACACATTTCGGCTTTGGGTAGTCTTGCTGACGGCATTGTCAGTGCATCCGCTCAGGGGATAGTCGTGAAAATTTTGAGTTTCCCACCCAGGTTGGCCCTTTACGGCATGAACTTAGCCAAACCGATCAGAGCATTTTGGACTCCAGGGCGGACGCATCTACCTCTGGGGTTCACCCAACCAAGTTTGCTACGAATGCCACACATTGCATGCTTATTTCTGTGCGGCAATTAAGACAATTGGATGGCAAGATAAGACTTTGAGCCAATCCCCGGGGCGTTGGCGGGCAAAGGCTTAGAACATAAAATCCTCATTCATTGGCTGCCTGCTCTTGGGTATACTCTTGTGCCACAATTATCTTCCGCTAGCTTATGCCAGATTACACCAGCGCTTTAACCACACATAATGCGGTTATATACGGGCTTGCCAGGGCATTTTTATAGGATAAGCCGACAAAGAGAAAGTTTGCAGATTTGACAAAGAGCATATTCCATTAGTGGCAGCTTTCTGGTTCAACTTGGCTTAGTCAAAGAGTATCTGCTTGGACCCGAAACAATTTATGACCATTTGCCATGATCATCGCCAGGAAACTCTAGGTTGAGTCTTTTCTCACAAGGCCGCTTAAGCGGCGAGATTGTTCCGGTGTTAAGCATAAGAAAAGAATCCTTTTTACATGGCCGGGATTTTGTCACAGCATGCCTGGTTCAACACACTTATTTGTAAGGGCTTGAGCCGGGTCAATTATCCGAAAAAGATTGGTAAGTTCCTGGAGGCCGGCGGGGGACTGGAATTCGCTGGAGCTTTATTGCGTTTTGATTTAAACATGGTGGTACTTTATGCATGAACAATACTTTGCAGGAAGTTCCATTAAGATCTCACTATTATGGTGTTAGGATATTTGTTAATCTCCACTATAAGGTAAACCTTGGATAAAGTTTCGTTGGCTGATTTTTTTGGCACTGTTGGCACGGTTATTTTTATTCTGCGGGTATGCAGATTATGAACTTGCTGGCCAGACGACCCTTGCAATTATCGTGAGGAAACCGTGCCTTCATGTCAGCCGTTGTGGTTGCCATTTCGTGGTAATTTACTAGCGCTTTTATGCTCACTCGGAATTGGTAATTCCATCGTAAATTAGAACTGATGGTGACCATGGTCGGCTGCCACGAGTTTGAATATCCTGGAGGTGAAGCAACAATGCTCGCCCAGACGAGATGGTGGTGAAAGTGGATCGCTGCCACGATTTTAGGTCGGTTCTTGGCAGAACACCGAGATGGCTGCTATGATACACTTGATTCCTCGTTTGTCCTTGTGGCTGTTTCCGCATGCATGCTCTTTCCTCAGTCAAAAAAAGCGTTAATCGGACTAAACTACTTCGTGCCCGTTTAGACCTTGTTGGTCTTGCGGCTTTATGAATAACGTTTTCCGAGCTTACTTCCTTTT----TGATACGCATTTGAAGCGGAAGGAAGCTTGGGCGTTTGAATGATACAGACGAAACGCTTAATGGTGTTGGGTTTATATCCACTTTTACGCACTCGTTTATATGCTTATGCGCCCCCGTGAATGAGGATCGGACCGTTCGGTCCTCTTAGGAAAAATATTCGGGCATATCCACTCGCGCATGGTTCATTTACCATTGGAGCGCTCGTGAGATGTTTAAAGGGGCCTAGATTATGTCTCATTTTCTGGGTGCTGTAATGGCGGATGGACTAGTTCGCTGGATCGCCTGATGCGTGCTATCGCCCGTGCGCGCACGCGTTTTTATTACCATGGCAGGAGTTTCGAGGATCCCTGGATTCGGACTTAATTATATGTTTCAGCGACAAAATCTATCACCTTCAATTTGGGTGCGGGTTTGGGGTCCTTTAGGCATCAGGTCTTGTACTCAGTTATAGGAACACGAAAGATCGCAAGAGGTAAGTTGGCAGAGAGAACTAAAATGTGCGCCAGGTATTGGCGTTATTTCATAGCAGTTAAAATCCGTCTTCATTTTCTGCGCTGCCGTGTGGATTGTTACGCTTGGATAGACATGCTTAACTAAGGTTAATTAACATCGTGTGAAGCAGGCGGTATAAACTGGCGAATATAACGGCAACTGGATGAGTATCAGACGAAGCCAAATTCCCTGACTGCGCGTGAGCCCTCACAAGGTAATGGTTCCTGTACGGTCAACGTGTTTAAGACCGGCGTTCTTCGTCAATATCAACGCTTGTGCGGTGGCGGTCATGCCTTAGATTGCGTTTGACCTCGACCGTCTGACCATTGAGCAGGATTTGTATCCTTATACCGTTGGATACAATCTGGGGGTGAGATACGGGGGCATTCAACCGGATTGAGTAGAGGGTGCGGGCCAATGTTTTCGGTTTGTTTTGCGCATTGCATGGTTATGGATTGAATTTTGGAGACGACGGAACCTCTTGATTCCAAATTTGGATCATTTTCTGCGGGTGCTGTTGGTTGGGCTTCAGTACGGTTTAGGCCGGATTGGTTCGACCTAGGCTACGGAAGTCATCGTAACCGCTGGGGTGAGGTTGACCTTGTCCGGGGATGCTCCACAATGCGCGGACTTGGATTTGCGGTTTTCACTAGGTCGCCCCCACGCTTAAAGGTTCGATGGAAATGAACGTCTTCAGAGATGCGCGTTTTTGCGCTTGTGTGCGGACATTGTAGGTCGCACACCCATGATTTTGGCCACCGTACATGGACAGGTATTCACAGAATTACGAGGTAGGCGGCTGCGAAACAAGTTTCGAGCTGTCAAATCCGAAATTGCTTTAGATAATGGAAAACCGCAAGGGGTTTTAGGCGGTCATGAAAGGGAGGATGCGTGGTGTTGGCACCGTTTAGGAAAGAGGCGGACTTTGTCGCGATCCACTTTTGAACTTCCGTGTTTGTGAGGGAGGGTGTAGGCGAGTCCTTCGAGGCGATCAATAAGGTGACAGTGGGTACGTGATTTAGGGGGACTAAGGGTAGTAAGGACCGCGCGTAAAATAGCAGCGGCCATTGGGAATTTGATTGACGGCACTTAATCGAGGGTTTCGAGAGCCAGGGTGTTACTTGGCAGCTCTTGCTTCTTTTTTTGGCAATTGCAGGGCAGACTTTTAGGAGTTTGCGGATGACCGATTGAGCCAGTGATTGGGCTTCAAACTGGGACCACACAGAGCAGTGTTGATAAACTTTATCCTAGAGTTTACCGTGAACCTTTAAGGACTTGCTTGCGGCGGACAGAACACGGTTGCTGTGGCGGAAGCCGCTATAATTTCGGAACTCTGGGCCAGTGCCAGCGGTTATGTTTTGGCGGGGATAACTTTGAGTGCCATTGTCCGAAACCATTAGACAGGTTATTTCTCCCACTGCACCTGGTGGGGTGGCCGGGGGAGTATGAACTTCCTATTGTTCGGGTCTCATTATTCTCGCGTTTGGTTGGGGATTACAGCCTCTGGCCGAACCTGAGATCTTCCTTTTGGTAGTTGAAGAAGAAAAATACACATTTGGATCATTATTTTTGGATGGGCTTCTCTGTTTAAGCCTTATTGGGGGTTAGAACTGGCCCGGGGGGGAGTAGAAATACAATTACCTAGCCAGATATTTGGTATTCTAATCCCTTGGGGGAGGTGATGTAGGTGAGATTGAGAATATGGGGCAGTTGTTGGTCATTGATCTGGGGATTGCAATTTACAACCTTGCTGGCCGCGGCCTGTTGTCGGGAGCTATTTCTAAGTTGCGCTTTCGTTTGGTTATGCTGTGTTGTTGTTAAAAACGCTACCAGGATTTAGGCCACGGCCGAGCTCCAGCCAGCTTACTTCTGTAGGACACGCTGGGCAAGTGGTCGCCAGGCCACGGTTGGAATATTATCGTCCCACGGGAGTATTTGGGGGAACATCGTTTGGACTCGGCCCTGTTGACCCTAGGGCCAAGGTTGATTAGAGCTAAAAGAATCACCTGCAGACGCGTCGCGATAATACCAGCCCTTGGTCTTAATCGTGGGGGTGCACGAATAAGCGTAATAGTTCCCAGAGTGTTGCACTCCATTGTCTGGTTTTTTTTGTGGCATTTGCAGCGGCGGCCGGCGCGCGCGGTTGAAAGGATGACGGATTGACCGTCTTCATACCCCTAATGATACATGCCTGGAATTACAAGAGAAAGATTTTGAATATGAGATGTTCGAGGACGTTGTTTGTGGTGTCGGCTTTCTTTCCTGGCTATTGCTTGGGGTGTTACGGACACTTGTACTCTGTAACCAGGTTGCAGTCTATTGAGGTGAATTTTACGCGCGTTCACCCGCAAAGTTGCCATCTTTTTTCTTGGGCCGAGCCAGGGATTACCGTGTGCATTGGGGCTTGACTTGTGCCTCAGGGCTTGGCTATGGTTATTTCGCATTGACTGCCGTCGTCATTCGCCTAAAGCATGCTTTCGGCCATGCGTTTGTTCGTTTCTATTACCCTGGCATCGGTGTTTTGCCCAGTTGGGTGCGCATTTCGTTATCTTTTTCAGGTTCAAATGACTTAACCTTCAATATGGGTGCGGGTTTGGGCGCTTCTTGGCATCAGGGCACGTGAAAACTTTTGAGAGGGAGGGCAAACTTCGGCTTAACCACCAGCGAGAACTATCATGTACGCAACGTTTGTCCAATTTGGGTGCTTTCAAAACGTGTTCATTTTATTTTTGTCCGTACGGTTTGATAGGCCTGGGTGTGGCTGCCTAACTCGGCTAGATTGTTCCAGAATCGGCGCGAGACCGATTGAACTTTAACAAAAATCTTTAAGAGGATCGGCTGATGCGCCAGACACCCAGAAACTATTTCCGAGAGTCTCCCGGGAAGCCTTAATTCGGAGACGGGACGTCTTGCGAATATACAGATCGTATGGTATCAAGATACATCCTCCTTTATGCGGTGTTTTGTAGACGGTTGCTAGAGTTTGGAGCCCGCCAAGATATTACGAAACGCAGGATCCTTATACGGCGTTGACCTTGACACTGAGATTAGAGTCTTTAATACATGACGACTACCATTTACGTCGTGTTGCGTCAGGCTGCGTCCACGTTCTTTTGGTCATTCGCATCATTATCACGTAATGCACCAACGTGAAAGGTCAGTCCGCCAACCACACGTGGAATTTTAACCTTAATCGATAGGAAGTGCCCGGTGGGACACCCTTATGGGTGCATGCCTTTGCATTTCTTCATATTTGAATTAAATCTCGTTTTTGAGGATTCATAATAATCTACCTAACTTTGTTAACGTGTATTTTTGTTCCTTTATTTGGTTCTTCAAGACCGGCGAACCGGCGGAGATAATGCGAACACGGAGATCCCTTGATATGGACGTGCGGATCTGTATGGTTATGGATTTTTTAGGTCTATCGGTTGGTCTCCTTAATCTAAATTTAGTTATTGATTGCTAATCGTCTTATCAGGGCTTTTTGCAATTCCGAGCTAGCTTTTAACCGTGTGACTATCCGTATCCTTTTTTTTCTTTGCTTGTTGCAGCGCGTAGTTCGTGATACCATCAACCAAGACAAAGTGATTAACGACAGCTTATGGGTTTTCTATTTGTCTGCGTTTTTTCAATATTTTAATAATGAGTAAATCTGCTTATGCACGCCTTTATCTGTCCACGCTTCTCTATATTAGTAAACGAAGCAAAAAAA----GATAATGAACGCACCTGTGCATTTCTTCGGTTCTGTAGTTACGGTAGCTTTAACGCTTGGCACCTCCACACTAGGACCTTGAGACAGGGATAATGAGCTTGTTAACTTCTTTGTTCACCTGGATATTTTTGCATTTTTAGGACCCCTGCTTTCTTCAATGCTTTTTCATATTCTCTCACATCTATATTGCTGCCTTTATTCTCTCTATGTGGCAGTACAAATTTTATTCCGTCACATAGGTTGATATCTTTGTGGTTCTTATCTTCTCCTGATGCACAAACAAGCTAACAGTTTGATCAACTGTTTAAATACAATGCTATATCTCTACATAACCAAATCTATTCTGCACATCGATACTCTAACTGATTCGCTAAAACAGGCCCGTACTCCAACTCTCTGTCAGGCACTTGGGCCACGATTCCGCTTATGTACAAGGGAGCACGATCAGCCTTCTGAAAAAATAATTTTCTATTACTACCATAACTTTTAAAAGTCTTTCTACTGTTCTCCTTTAGTATTATTGGTCAACCTGGCCTTAGTTGAAATTGGATCCTTTCTATTTAACTTCAAGCCGCTATGCTCAATTAGGAATAATGACAGACGCGCCCTGTGGAGTCTTTAACTAATGGGTACTCTAAACACGCGACGTTATAAGTTCGTGTGATTATTTCCAAACATAGACTGACCCAACATTTGGTGGGAATGTTCTGTTGTCCAACATTATAACAAGTTAACAGTAATCAAGGATACTGATCTCTCGGTCAGCAAAATGTGAAGGCCTATTCCGAAATGGATTCTTCTATGACACACTACAGGGATCCTCAATCTCCTGCTATATGCGAATACGCTATTTTACTCACGCCATGACCATTTTATGAAGAGATATGTTAACTTGTTATACAAACGTAGTTGCTGCGAATATTTACCCGTCCTATAGTAATTAAGGAAGAACTCCTTGGCTTTTATTATGGTATATTTTTAAAAATGAGTGCGTTTATTCCCAAACGGTCCTTACAGTTTTGCCTGCTCGGGGTTTACTTGGATTGCTCTTGCCAGTCTTGGATATCCTATAAGTCGTGAGACTTAGAACCTGGGAATCACCGTCCTACTATGATACTTAAACAGTTAAACTGTATAGGAGTATTTCTGTAAGTATAATTTTGTAGCTCTAAGGGCCCAATACTCTCTGTAGTAGGAGAGTCAATTAATTAACATGATC-----------TTGTAAGATCACTCGACCTTGATGAGGGTACACGGGTCAGATGAGTTATCAACCAGAGTACATCTCATTGTCTACGTGCGTATGTGTGGACAAGAGAGGCAATAGCCCAAAAATAGAGGGCAGGTGAATGACGATTTAAGACCAACTGTACGTAGAAAACATTGTGCATGTGGGTGCATGTCAGAGAACCAAGGAATCCGTTTGTGAATGCCGGATGAGCGTAATTTATAAAAGTTATAGCCCGGGATATAAGAGGAACTTTTCAGTATCTATTTTCGTAATTGTCTCGGACTGACCGTTGACAATTAACAAAGAGGGTCACAGAAGAGCAATGACTCTGTGAAAAATGGACTAATTCAGCAACGGTAAGAAACCGAGAAACTAGGTTGGGAAGGTCCTGATTTGGAGTGTGTAACAGCCAAACTTTGAAGGTGAGAAAGAATAAGCAAAGGTATTAAAGCTGTCAAAGCTAACAATCATCATATTGGATAAGGTCAGGAAGAAAGATTATCGAACACGTGAGTTGTGATAAAGAGCATAGCTCTTTTTGACCTTATCATTCACTAGAAGTCAGTGCAAAAGCATGGAGCAAAGTTGCTGAGAAAGAGAAGTTACAACTGAAATTGGAAAACACCGATTTTACGAGGGTATCAGATAGACTGAATTAAGATTGAAGAATGATGAAATATCATTGAATTCGCGGTTATTTGCAGGTCCGATTGAATGTCAGTACACTACGCTTTGAGAACGTGCATAACGCTAAGTACTGAGGCCAGTGTTGTTATGATACCAAGGAGATCCGATTCTAAAAAACAATAAACTTCAGTGAATTTCTAAGTGTGATTAGCTGTCAACGGATCTATATCTTTT----TGGATGGATGGAACAGGAACCTTCTGAAATGAAATGAATTAATCTAAGAGACTCTGAGCTCCGATTGATGTTATTCTCTTTTACTAAGAGAGAACTACTTAGGGCATCACCAGGTCTTACCCTTTACTTCTGTAATGGTAACAAAAAA--NAAAAAAGATGAATGATTTATGCCATAGACGCTCCAGACTTATTCCTAAAGTCATAATNNATATGGCCTTGATACATCAGAGCCTAGAAAAGACTTTCCAAGAGTGAAACGAATGGCATCAGAAGCTTCGAATGTTATGATGTCGAATGAATAGGATACTCATACTGGTTATAGTAAATTAAGATTGTGGTCTTATAGGCTGTGAAAATTATAGTTCAAATTAAATCCATAAAATCAATTAATATTTGAACAATAATATAAACGTGTAAAAAGAATCTTGATAACATCCAATCTCTAATAATTACCCGGATTTTGGAACCGTGGATTGAAAAAACTTTTTTTGAACTTCTTATGATCTTGGACTTTTATAATGATAATGATTTGTCATAATATGAAGCCCGTTTATACGGCAAATGACACACGATTCGCGATCGGCCCTATACAATGGGAGAGACAAATAAGTTATAAAACAGGTAGGCTGTTGGTGGAAAAAATACTTTTATTTACACACTTGGTCGATTAGAAATTTAAGATTTTCATCCAATCTTTGCTTTTGCTATAGAGAAAAAATCGGCAAAAAATCCTTTGAGTTACAAAATTCTGTTAGCGGATCGTATTCTAACCTAGTAGAATAAAAGAATCTTAAAAGAGCAATAGAGGTTGTGAGAATTGATGGGATGACTTATTACCAGACATAATTTGTACGGAATTATGCACCCGATGTTGTTGATGAATTGATGGTCATTATATTGATATTGAAATAAGTTTGTCTTACAATTTTAAAATAATCGATGCTTGTTGTTAAAATTGTTGAGACTTAGTGACATTGGATAATGTACGCTCTAGATTGT----ACTCACTCATACACTCCATAACTTTTCGTTAACCATACTAATTTGATGACTATCATGCAAATATTATGGGAAATGGTATTGGTCGGAGATGCAGGGACCCTGTTTGATAGAATTCATCTGCACATGGGTTTGCCATTACCGCCAGGATAATTCGATTTTGACCTACATTATCGGGTTGTGTGGGGCTTAAAGCCGT--------------TATAATTCTATGACAAAGGCAGGTGTTATTACACCGTAAATAAACATTGTACGCGGAATCTTGCCTGATAGGTTTAGAAAAAGTTTTCGCTGAACGTAAAATCTGCTTTCAGGAAAGTTATTTGAGTTTTTCCTCAAATTTCTTTGACTCCTCTTCTTTTCAGATATATCCATGGCTTATGGTCGATTGAAGTAACATTCTTTCTGGCCAGAGGCTTTTGACTGGTGAAGCAACGCTTAATCAGGCTTTCTTACCAAACAGGAAGTCTTATCCATCTACAGTCTTTACAGTATGAATCTTAGCTTCATATTTGATAAGTCCACAAATCTGTTGATAAAACCAGTTAGGGGTAAGCTTAAAGGAAATTTACGATGCCCCTCATTGTGCAATCCTTGGGAAACTATATACTATTGCGGGAAGTACATTTAAATCATATCTTGCGGGCTGTAATAAATTTATCTCTTTACTAGAAAATAATTAGCTATTGCAGCAAGCCCAAGGTCCTATAATACGATTAAACCATTATCGCATTAACAAACGGTTTATGTGGACGGGTAAGCGGTATTTTATAGTAATACGCCAATGTGAAAACACGATCCCGAAATGATGTAGACCTATTGCTTAGTACTCTCAAAAACTGTTAAATACTTAGTGTGGGTGGTTTTATTGGAGGTCAGAAGGCAGTCTGTATATCAAAAGTTGTTAATTTCAAGAAGTAATTAGTAGCATAATACTGAGAATGAATAGGTTCTTCAAATTTGCTGAAAATTGCCATTGAAATGAGGCTTTATTGTCTCACCATAGATACTCGGATGATTAGAAGTATTAAGTCATCGGTACGGGATTGTAACGAATATGATACGCTTTATAGGAATAAAAAACTCGGAAATTTGTTCTAATAATAACCGTAGAACACGATCAGGTATTAACCAGATCGGAAAGCGATATTATGAGACGGGATCTTTAAAACTTTTATAGAAGCTATTCTGAATATTATAATTATATAATCATGAGTCCGCGAATATCATTTTCAAAAACCTTGAGAGGCCAGAAGCGAAAGGTAGAAGTGAGTTGGCTTAAGGATTGCTTCTATTTTAAAAGTGTTCTATAACGATATTTGACGGCAGAATATTGTCTCGTCTTGAGACATACTATCTAAATCTCAAACTTTGATGTCTTGAAATAGACTTGCTTGAATGATATTCTTTACTAGAGATTCAGTTATGGAGAACTAATGTCATGGATGAATAAAATCGATTGACATTCCCTAAAATAGTCTGGCCCTAATCTGCTATGAAGTATTGAAATGCAAACTATCTTTATACAACCATAACGAAAAATGATATTGTAAGATTTCGGCTTCAAGTGTTTGTCTGTGAATATGATGTCGAATAAAAAAACCGAATTGTAAAAGTGATCAATTTTATCTAGTAGAGAATAATGGCACTCAATCCAGCCGTACCACTGGGATTGAAGTTTCTGTATTTCGATTTTAATAACTTTAAAATAAAGCTATAACGCATTTCTTTCTGGCTTACTAAAACCCTTCTAGATAGAGTCGTCAAATAATCAACCGGAAACGCTCCGTTTTTTCTCCCCGCTCATCATTGAATGAAATCCTCTGACAGTCTTCGAAAAATACCATTAATTAGGTTTTTCATCTCATATAAAGGAAAGTGGGAAACGGGCCGGGATAAGGAAATGAAATTGAGAGAAGATTTTGTTGAGTTGAATACTAGATTTTTGACAATTAAACTAAGGTGTTTGGTTATACTTTTTCTCTAGTGGACGTCTTAGTAATGGGTAATATGGCCAATTTATAATCATGAGATTTCATGGACATCTTTCTACTATACACAGTGACTCGCAGAAATATATGGTAGAAAATGTAAAAACCTGATCATTTTATATGATCGCGAAACATGGGACGTATATAATTACAGCGTTCAATTATTAAGCAAAGGAGATTGTAGCTTGTTGCAAGGTCATATCAGGGTCCTCTTTCTGGCCCCATTCATAATAAGTGATGCTGCAATACATAAGTTTCAGCATTTATTGCGTTATTGAAAATTTCTCGACTAGATTCTAGGTAATTGGAAAAAACGTTTAGGAATATTAGAATTTGAGGGATCTTATGTAATGACACCCTTGATGATGGCTAAGCATCAGCCTTTATGAAGTGTCTTTGTTAATCATATTGTAAGATCATCAACTTACGGATAATGCTTTATTGCTTACTTGAGCCAACGAACAGTTATTTGTTCTATTGACTTTGCTCACTTTGGATCTTTCTTACACCAAATTGTTTTGATCATTCTACGGCGGATGTGAGTTTGTTAATGGATATCAGTATGCGAACATAAATA------AGATCACATATACATAGATCGAAAAACAGCCTTTTGTATCCATATCATTGACTATGGAGAAGATCATTAATGTCTTGGGTCGGGGGATCATAAGCTTTTCTCAGAAACTCCTCAATTACATAACTTGGTCCATATAGTTATGGAAATTATATAGAGTAAAAAAAAGTTTATTAATTTGACTCTTTGTATTTCTTTATGAAATCAAAACTTAAGGGTTGTAGCCGAGGGGACTAGGAGACGGCATCGGCTTCCATAAGGAAGCGAATGCAGAACACTATATAATAAAGTCCTCGAAGGATTAATACCACCGGTCAGAAGATCGGTTTCACAGTATGTAATCATTATAGAATGTGTCTTAAAATCTTTAGAATGCAGTCAGTGTGACACAATTCATTGGAAACCCCCTTTGGATGACCGGGAGAAATACTCATTATGGAATGTTGTAAATGATTTGCACAGAAGATCTATTTAGAGATGCCCTTATCAGCCTAAAGTTTTTGGAGTAAGAATGATTCGGACTCATAGAGTAGAAGATAAGTGGTCCCAGACAAGATGTTACCATCAACATTACCGAGACCTTTAAAGATTATATTTTCTCGGGGCTAAGGGTGGGTATGTGACAATTAGTGTGATTCCAGCCAACTGTGAGAGTCACCATGTGACTCAAAGTTTGTACGCCAGTATTTGGATCTCAACGGAGAGCAGAAAATTTACCAAATAATGTCTGATAGGGTGTAATTAAGTCACATTATGCATAAATCAGTATGGATGACTACATCATCAAACTTCAGACACAAATTACCAACCCTTATTTAGATAATTTGACTTCATATTTTGCCGATCTATCCGCGCCGGCGATGGGGAGTGGGTATATGAGTCATTATGAGACGGTATCATAAATAAAACTTCTACGCGAGATCAGGGGTATGAGACTGGCAGCCTTTATGAAAAAAATCATGGGTTGGTCTCGAACTAACTCTGACTCTGTTTCATTTTAAGCTGTTGAATATGGATGGGTATAACTATGGATATCACCAAATTTCTTAGTCAACGTCATTAAGATAGACAGAATGTGGATCCGAGAAAGCATTTATTTAAGGAGGTCAAACTATTTTTGCTAGGGAGAAGCCTGATACGTGGTTCTGACTGATTAATTGGATGTCTCCTACAAAAAATCTTATGAATCTAGAGGCATCAAGCGTCAGCCCTCTGACCCAGGTCAGTCAAGACGCCTTTCTTTGCAGAAAAATATTTATCCTAGAATACGTCAGGAACCAATTTTATTGGTTTTTGTAAAAGAGTAGATTTGTTTTAGACTATCAA------TGTCTTTATCCAATTAGGCATCCCCGAATTTGTTATGGAAGAACAAAATAATCACATCAC--CCATGATCAGAC----TGGATGGCAAGCTTTTAGTACTGATGAAACCAAATGCATTCCTAAATATATCTGTTTTCGTGTCTCATCAAAAAGATTGGAATATAATTGCATAAGAGGCTTGACGCAAAAGGGTTGATGGTTCAGAGCAGGATTAGCAAATCCACGAAGGGTCATCTTTCATCTGGGAGGCTACTACTGATTTTTCAAAGGACGACATATATATGGAAGTAACAACATTAATAAAAACCGGAGCGATGGCCAGGGGAAAAAAAAAAAAGACTAAAATTTTGAGTCCCTTTCCGAGGAGGTAGAATCCACTATGCGCTGAACACGGAAGGAAAAAATTCAGGATCAAAATAAAATTGACTTGCCACGACAACTATAGAAAGTTTTGTTGGTCACCGAGCAATTGAAAAGGCGTACATTAGAACCTTCCCCGGTCGTACGGAAGGTATGGCACTCAGTGCATTTACCTTTGAATGCAACGATCGGAATTTGCAAATATCATAGTAGATTTTAGATAATTGGCCATCAAAAATTTTTACGGGGGCTTGTTCTTGTGAAAAGAAATGTGGATCAATTTCAAAACGCTATGAATCCTATTGTTACAAAAAGATGTCGAGGTTAGATGACTTGGATGATAGTCCACATACATCGTTTTTCATTTT--CTTTCAGGAAGATAAGATCCTATCAACCAGAATATCTAGTGTGATAAATAGGATCCATTTGAAATTGTATATCATTTTTCAAGGTCACCACGTGAAATTCCATGGAAAAGATAATAAAAGTTCCAATCAATAGATTGTGGCTTTAGAAAGCC----TCAATTGATTTTTTATTTCCTTAAAATTTATCGACTGGAATACTTTGCACTGCATT------AAACGAGTTCAGACTAATTTTTAAGGTGAATGGAATTT----TATGCGTCGTCATACACATTGATCATCATTGATTGTTTTCCCTCCATTTTTGAGGAGTTAAAAAGATCTGGCGTTATTTGAATTATTAAGCAAATCACACCCCAATGGTCAGTCAATGTCAGTGCTTGAGAAACATCGTAGCTTTTGGCACCAGAGAACGTCTGCCTTTGGGAACTTTTGAGAGTAATAGTAATTAATTGAAATTCATTGTGTAAAGCGGTCTCAAAGTGACGGGTAGAGGCTTGATGTTAAATGAGATCCGAAGAGGTGGACTGACGATTAAAAAAATCTGAATCTTGGGTCTGGTGTGTGACAATAAGGCAATCTACTTTGGTATAGACCAAGGTTTCATCCGGAGGCGACCTATAGCTAAGAATATGACTCAAAAATAAAGGTGGTTAGAGCGAAGTTATGTTTTACCGAGAGCATGATGTACAGGGACAAGGGCCGTTGGAGAGGACTTTCCAGCGCTATGGAAAAAAAGATTCGATATCAATTCAATCGGGGATTTCAGAATGTCAGTTAGGAAGAGTCCCGGTCTACGTTGTGAAGCCGAAGGACGCGTCGGGGGAGAACCGTGTACGATCAAGATGGGCTCTTGGGCACTACATATCCTGGAACAAAAAGATCATCGGGGGAAGAAGTATTGTCCCCCAAAATTTTGTTTTCCTTAAGATTCCTGTAACAGACATATTATGCAAAGAATGGACTCATTGAAAGTGTGAGCCGATTATTTGAATGTTTGGAAGGATCTAATGCCCTATTCCTCAAGGTAAGTTTATTTCAATTTTTGACTCTGTTTTACAAACTGTATTGTTTTATCACAGTGGGAAAAATCTATCTTGCCTAAATAACACTACTATACAGGCTCATAGGCTGGGTATATTTATAAAAGGTCGCGTTGTACGATGGCCCTCAAACGGATTATGGTTGAACTGGACAAAAAAACGGGGATCACGTTTCGAAGAATCGCTTGTGAAGAAATACTACTGAACAATTGGCGGTTAAATTGCGGGTACAATTTTATCTCTTATAGACAAAAATCGCTTTGAAAGTTTCTTGGATTCACATTGTTATCATCAATGTACCCATTTCGATTTCGTTCACGACATACCCTACTCATCGATATTTTACAATATATCCATTGTAGGTGTCTGCATTAGAATCGGATGGAAAAATAACCATCGTTCGATTGTCACCAAGTATATCCTTGGTTCAAACAAAATATCCAAGTTAAAAAATAAACTAGAATTTTCAGATATTAAAAAAATGAATTCCCTGCTCAGG----ATTCAGTTAAGTTAAAAGATCATTGTCAGTCTATCATTGGATCCAAGTATATAAAGTGACGAAGATCAAAATGAGTGATTAACAAAATTATGTTGACGAAATTACTTCTTCCAGATTCAAACTATGAGCCTATTTTTCAAATTTGCCGCAATAGGATGATTCATTGAAACATGAAAGCTTTAATACTAAAACAATCAAAGATTAATAAATTCAGGGTTCACGAAAAGTTCGGTTCAAGGTCGAAAGTGGTTCCTAAACCTTGACTAATCATATGTCCATCATTGACTTCATGGTATAGCTCAATTGGTATTTCACGG--AAAATGCAGTACGAGACTGTTCAAAATAGCGCTGGACTTACGGATACTATAAGGCTGACCGAGTATTTGAATAACGGTCCGCAAAACTAAATGTTTGTTAAAAAAAAAAATGGTTTATATGTTTCAAAGAAATATTAAACTTGTTCCCGAAGCCAGGGCACAGTGGTTTATCAATATTAATGGCTGATACTCTTTTGATGGTTGCTCACTTTCCGACCGTAATATTATATGAATTTTATTATATGTTATAATTACAGTATGCGCAACCGAATTTTTCGCGGGATAGAAACCTGACTTGTTAAATATTCATCA------CCCCATACAATGCAAAATTGCTTTACCATCAAATAAGATATCATAATATAATGTAAGGTT----GTTGAATAATAATGTATCTAAAATATCGGCAGCTAATGGTGGATCTTTCTACTATACCCTTAGAATCTATTGATGAAAGATGTTGATGCACTCTATTTCTAAATTTTTAATATTTAAAAAGTTTTCAAACCGGAAAATAAAAAAAAAAAATTTATTTACCTAGAATGAGGATGGAAGGCTATGA----------CTTTTAATTAAAGGTCGTGGCGGTTAGATCATCTACATAAGGTTCTGATTTAGCGGTGGATTTATTTTCTCTCTGAGTTATGCAACGGAGCTGATAAAGATCGCGAAATTTGGTATTAGGAATGCAAACTTATGGAGTGTCAGTGGATGAGTTTGTCAGTAGGTCAGTGATACAAGGGTGTTATTTAACAGTTCATATCTTTTGCTTTCAATTAGGGTGATGTTCTGGCCCTCCGTCTGTGATCAGGTCAGAGAGGCCCGTTCTCTAACCCACAGAACCTTTGTCATATGATAAGTTGAAGACAAATATGTAAAGTCCGTTCGAGAACCACATAGACTTTGCGAGTGTTATATACTTCTGGGATTACCCTTGCAATATGCGTGACTCGAAAAGAGTTGAGTGCAGGAAGTTGTTAGGGAAAAAGGGAAAATGAAAGAAATATCGTTGTGACTC----------------AAAAAAATAGCAATTTACGTAGC------------------ACAAGGAATTATGAAGTAAACCCGCGGGATGTCACTCAGCTTATGAGTGTTTCGCCGAGGCGGACTACATGAACTTGATACCGAACTATTGTAATGTTATCGGTTGTGCAGGCGCAGACAGTGGAATGTAAAATCATTGTCATTTTTGAAAGAAACAAATACAGGGCTTTAATTAATATAGTTCCCACGGTAGGGATCCTCAATTGAATGACAAAGACTTTACTAGGAGTTGGTAATTTAGAAAGTAAGGTGTGCTATTGCAAAAAATGATAGTATAAAATATTTTGATCATTTGAAGCAAACTGTAATGTAAATTGTTGAAGAGTGTGAAGAAAATGTGAATGTGTCATCCAAAGAGAAAGTCTCGAAGGGTTTTTGTCGAAAGATCAATTTTAACGTCTGTATCATTTCCTGAAAGGGTCGCTAAGAATGTCGGTATTAAGAGGGGGGTTTAGTAAGCCAATGCGAAATGAATTTATGTAGACTTTAATGAGCATACTATACAAAATCGAAATTAGAGAAAGGGATTACTTTCAAGTAGTAGTCATCGAGAATTTGGGAGTTACGATTTTTGAGTAGCACAGAATGTCCTTGTCAATTTAACCTTACAAGACTACCCAAATACGAGACTAGAAGTTGGATTTTTTCAGGCGGACAATCATCTACACAGTTTATACAGGCGGACTTCTTCCGGAGACGGCATCACGGAGTTTGAATGGGGGTTGTCGCCAGCGTGGTTTGAACAGTAAGACTATCCGTATTTATGAGGCTATTGTGAGACAGAGCTTCGATAAGATTTCATAGACTAATGAAGACTAAAGGGTTCAAAAAATATTCTCTGGCGTACCTTCTAGTTATAGATCTATGGCGAATTCATTTCTGTAAACTGAATTTATTCGTTCGCAACCTTTTTCACAGGACGGAGTTTCTTGGACGAGTCCTTATACTCTTTGTGTCAAATTGTGATGAGGGCGTTTGTCATCGTAAAAGAGAAAGGTTATTTCTTGGATTCTGAAAACCTCCACTCCCCATCCTAAAAGTATCGTCACAAAAGAGTAAGGGTATTTGTCTCTGCCTTTAGGCACAAGCCGGGGCATCCTGATCTATGTGGATATATCACGGAATGACAAAGTGCGATGGCTTTCTGCTGACGATGAGATTTA"/>
                    <sequence id="seq_Jun19_49-P02529054_MELaln" taxon="Jun19_49-P02529054_MELaln" totalcount="4" value="ATGTACATCGGCGAGAATAGAAATATCGGACGATGACATAAAAGGAGTAAATGTAAACGGACGTCTCAGTGGGAGGATGCCGATCAGGCTGAGAGTATGCGGGATTGTGATTGAGAGGACATGGATGCCTAATTGATCAAAAGTGGGTGTTTATGGGAGGTTCTATCAGAGGAGTCGTAAGCACGGAGATGCCAATCCGTAGGAGCTATTGGCGGTATAAGCCTGCAACCATGAGGAGGGGAATTCGCTCGATACGTTATGATCCCGCCCGGATATTCCGCGTCGTTAGACCCTCAACGGCTATGCATGATCATATCCATGGCGGGCACGGATTATATGGGAAGCAACGGAAACGCGTGCACGAACATCTAACACAGGCAAAGTATTGGTTAGTGCATGGCAAAGCTCTCGTGCCAGTGTACACTTCAGAAGGGGCATGATAACATGTGTGCGAACGCGATCCCGCACTTCATACTGCCCTAACGGGCGCCTGCGATATTATTACGGACGCAACTCATATTAGAGACCTCAACAGCCAGCTACGCAATTCCTCTTTCGAGCCCCGGCGGAGCTACCGGGAGTTTTATTCATCCGCTTTGAAGGCGCAATTAGTCCGTTGGGAGGAGATACGCTTCCATGTGAACCATCGGGAGTTCGCTAATCCACAAGTATTCATACGAGGCAATTTTTTCGCGACTTTAAGCGGATAGCCGCATAAGTGGATTCGTTCAGGTGGTCGCGCCAATAAGCATAACAGTGCGGAATTAATTGACTGCCATTGCGATTGAGCTTGCCATTGCTCGACTGAAAGCACCAAACATTGCAGGGCACGTTCGGATTCTAACATCCATCGCCCCTGCGTGAGACAATATACATTAACGGACAAGGTACTGATCTTGAATTCCAGTAGAATTCTGTGATTCGAGTACTAAACAAAACCCATTCAGAATATTCTCACAAACTTACGAGAGCGAGCCTTTAAGAGCATCAGACAATGACG--TTATCTCAGACAGCTAATAGATAACCACACTCGGTCGGGTTCACCTGAAAAAAACTGGCGATGCCAATATGGCCGTCTGAGTGCTTCCCCGGAAATCCAAATTAAAGCCTGTGTAAGGCGGAAAGTGGCACAATAAGTACTGGAGTCACATTTTGGAAAACGGTAGGCGTGCATAGGCACGAGGCTATAGGGATGAGTATGAACGGGCCCCTAGGTCCGTGGGGGCACCTGGCGATTTAAGTCTGGGACCGTGAAATTGGCCGTAAACCGACACTCCCATCAAGTCGCCCGCTTATCATTGAACAATTTCATTTGAACGGATAAGTGTGACTTTGCCCTACGCGGGGGAAATGGCTTTGGGGGCGGGTGGAAACGTCTATATGATTATAAAAATGCAAGCCAGGGGGTTCGTTTGGGGGTGGGACGACCGGAGGAAGACTTAATGAATAAGATCGGGTATAAGACAAAATGCGATCAAGTGCCTGTTAGGCAATAAGACCCCGGGCCGATAGGTGGTTACGCCTACATGCGATATTCGGAGTAAGACAGAGTCTCTTTATGAAAATTTCGTTGTCAGCGGTCGAGTTCGCTTTTGGAGATCCTCGCGTGGTACACCACCTAGACGAATGGTCTTCAGAAGATACTCACAAGCGGTCATACTCATCAGCGTTAGTCCGCGAGATTACGACCGCCCGCACACTTGCCATTGAGCACACGTCTTCAGGGTTGCGCAAGGATTACCGCGTGACCTTGATCACTCACATCTCACCCGATGTGGGAGACATAGAACGCCAAGGTAACAACTTCACGTAAAGACTCAGAATATGCATCTGGTTGAGATTTCGAGAGACGTTACGTGCAGGCCGAAATGACGTTTTTCCACCTTTTGTGCGAGTTTACGGTCCCGGAATAGTGGCTGCGAACATAGGGTTCATTATCTTCGGGATTGAGGCTCCGACAGCTTTATTGTGGAAATGAGAGCACGCAAGCATAATTGAATGAAGAATTAAAATGATACTTAACTTGGTCTACCCAACGATGTTGGATCGAGTAAGAATATTTTCACAAAGGGCAATGGGTTTCCAACAGCCCATGCACGCGTGAATGGATTTAGATCGCTAAGACATGTTACATGCCTATGGGGTTGCAGATGGAAAAGAATACATTTGTAAGAGCGAAAAGAGGAATGACTCAGAGCCACAACCTGAATGCGAGCAATTAGAAGCGAGGAAAGCAACATGAGCAACTGCCTCGCGGCAGACCGGTGAACCTAAGCATTC--------------TAATAAAAGTACGATCTTGTTCTTGGCATGCCTCGCGGAGTTGGTTAAACGAATTTGCACAACTATAACTAGGTGTCTGGGTTTATTTTTGGAAGGGTTAATATTATAATATGAAAAGGGTCTGATCTTTGAATCAAAAATGGCGGGGCCTTAAAGTGAAAACCGGCTGCTAGAAATGAATGAACAATAGTTGATGATGAACCTAGTAAGGAAAAATGATTTTTATCACTCTAGCTTGAAAATAAAATACAAATAACTTTATTTAAAAAAGGCGTTATAATCGAAAGATTTCAAAACCTAAAGGCTTAGACTTGATGTGTTGACGCAGTAATTAGTCCTCGTCCATTAGCTGTGGGCGTGAAAATACAATAGTGATCATGTTCTCCCTCCTTTTCTCTGATGCTTAGGTTCTCTTTGACTGATTGTAAGTCTCTCGGCAACTTAAAGTTCCGGAAGCCAGCGAGGAAATAGAGTCTTATGTTGTTACTTTTGAACTTACATCATGCTGTTTACATACATTTATTCGATCTTTTTAATGATTTTACCGTCTTCACCATAAAGGTAACATTACCGTTAAATAGCAAATTCATGGAATAGAGTTCAATCACGCAATATTTTCTCTGGTTTATTCTTCTATAGTCACCCTTACTTTGGACCAAACCTTCGCCGCGTAGATTCTCAAATTATTAATCTTGAATTGGTAACTAATTGAAAAAATGTCTGGTTCTTTTTGACTTGTTTATTTTTTTTCTATGGCAGACGTTTACCGGAATCTAAATACTATGGAGTACCCACCCGATATTAATCTCTTTCTTGCTTATCCGCATGCAATTCATCGGTTTCCAAAGGATAGTATTCGGAAATTTAACACTCATCTTTACCTTATTCTAAAATTCCAAGCTTACATTGTTTGATTTCGAATTATACTATAATATATTTTTTTTTTCTTATACTTATGTTCTTACTTCTGTCTTGATATTCAGTGTTTAACTTTTTTTCACTTACCCGCTATTAGTAACCTGAGGCATATGATGCAAAAGAACATTCTCTTTTAATTTCACTTATATTTGCCGGGGTTCTTCCATTATAAGTTGAACTGGTTCTATGGGGATCTGAAACCAATTTTTGATATTTAAAAAGGTTTTAAAAATCTAAATAAGAATCTTTCTGAGAATGTCAGAAATCGAGCAATTAAAACTTGTTAGATCACAAAACGTCAATATCAGTAACACAGATGTTCATCGTTTGACTCCGCAATTATCGTTCTTTTTAGCGTATCCTTTGGTATAAAATTTTTTTTACCTGGCTAGAATCTAATATTAGTACCATAAACTTTCTTTTTTATACTATTAGTTCGATCATCGCCATGTGGAATATGTTGCCTTCACAAATTTGATTTTATATATAATTTACTGTTTTTCCCTTTCATCTTTAATCATTTTAAATGGTTTCGTATTAATGTTTCTCGCATTTATGTTATATCATGATACGATGAGAATTAAGAATTAAGTAATGACTAAAAACACTCTAATCATTTTTTAGAGATTTATCATTCTATATATGTT----AATGACTTTTGCGAAATCGGTATACATAACCGCTATATTTGAAGTTATTCTGAT----GATAAAGATATTGTTTTCTCTATATCTACAAATTATTTGGTGCACAGATTGATCTAATGTACAAGGGTTCATCTTTGAATTCATTATTAGAT----ATACTCCTAAAGGAAGGTATAAACTATATTAGACATTATCATATTCTTTTAAGACAATTCAATTATTATTGTAAGTATATACCACCATCATTGAATCTGTTAACTTTGCACGGTAAAATCTCTCTTAATTATAGATCTTTCACAGATGTATTGATGTTTTTCTCAATAACCGTCTCTTTCAAAGAATAAGATATCTCTCTAATATCTATTAGTAAACAACCTCTCTCTTTCGTACAACTCTATTAGCCACACGCTGACCTTTTAAGATAATTCACGAAATAAAATTTTAAA----TCTTCTAGTTTTAGCCATTAGGTGTGAGATCTTGTGATATTTGGATAGGAAATATTTCCTCAAAGGCGCTTTTGTGAAAAGGCAATACTTTCATTAGGAAGTATTTACTGGGCTAACGGAGGTCGTTAACAATACCATATCCTCACTTTGGCATTACAGTCCGGTAACCTCATGTAGCGTAATGTAAAATCATTTATTATATCTTTAGAGTCATCTTTTTCATTTTCTTGTTGACATGCTAACGAATTGTACTATGGGATCTTTGTAGCGTTGGCCATTACAATCTATTTTTACGATTGGGTTAGCGAATTTCTATATATGCGACCCAAAAAAGGTTGATGATAAGATTATTGATTCTGTCTGACTTGCTGTAAACAAGTCTTAGTCTTTTGAAGATAGTCGGATATGAAAATCTTCGCGAAAAAATTTTACTGCCTTCAGACTCTCCCTCGAGGGTAATGAGGGTTTGGATTGATTTTTGTTCATATTGCCATATAA------------GATGTATTATCACAAATAAACTTCATCTTTCTGATGAACCTAAAAGTAATGGTCTAGGTGTTTTCTTTTTCTCTTATAGATCCATAGTTATATATTTTGGTAAAGAAATACTCAGGTAAAAAGTTTGACTAAACCCGACTTGGATTTTAACTTACAATGTCAAATGTTTCAAAGATTTTTCACGGAGAATCTGTTATCGTTCGACACCTACATCCACATTTATAGTATTATATTCTTTGCATACTTTTTACCATTCGTTCGTTTTTTAGGTTCCTTCAGTTTCTCCTTGCTTTTTGCAGCATGACAATATAAATCCTTTAGTGTTAGACTCTCTAACATTGTATAATACATACTTAGTTGTACATACTTAATTACATTAATAAGTGTAAGTGAGGCGTAAATTGGTTTGGGTGATTGTGCTCACTAAGGTTACGTTTCAATTGTCCGGCGGTTGGAATACTTTGTTACAGAGAGAGAGATGGAGAGTTTCAACGATTTAGTAAAATTGTTATTTCGTGTTGTTCGATCACAGTTTTATATTGAAGGTCGTCTGGGGTTGATCTTTATCGTCAATTGTTTGTCTGTATTTGAAAATAAGGGTAAGCTTGAAAAAATGTACTTATAATAGTAAATTTTGTCTGTCATCTACAAAAAATGATTACGAGCGAAAGGCCACATAATCTGATGAATTCTTACTATTTCCGTATCATATAAAACTTTCCACTCTTACGTAAGTTCGCTTTGATTGTATTTTGGATTCAAAAATAATCTATCTATTGGATTTCATTCGAGTTAGCCGATACAAGGCAGGAACCTTATTTGATGGTAAGACAAGGCACGTTGTACATTCAACCTTTTTAGTCGTCAGTTTGTGTTTGTGTGAAGGTTTCTTTCATGGAAGATTCGTGATAGTGATTGATTAAGAGTTAATTCGGCTACTAATGTGTTAGTTTGATGCAAAGGGATGGATGTTTGAGAGCCGACTGACTGTTGATGCTTTATTTTGCGTCTTTGATGACAGATCAATAGGTAGGCCTAGTTCTGACTATTGATGAGTATACATTTGCAGTTTTGTTTTTGTATCTCATAAAGAGCATTCTAATTTGTAAGTATGAGCGTGAGAGTATGGCGGTATGTTATAATTTCTACAAAATAATCTACATCATGATTGTGATAGTGAGGACGAATTCATTGGTGAAACCTTCCTCACTCAGTCTAGTAAAGAGGGACTCTCTTTCGAGGAAAAAATCTCTCTAATGGTTTCGATGTTATGTGATAAGCAGATTTTGACATCGTTATCACAAAATACATTTACTTCATTGATGTTTGACACATATGTTTTTTAGATCGTTTTGATGCCACTATTTATAGTAAATAACATACGTGAATAGGTCTGTTTATGTATTTAGTTCTGTCAGATTTGAATTTCGTTTAGATTTTCATATTTAGTAGATAGTATATTTATTGAACAATTTATTTTGGATAGTGAAGTTTGTTCATAAAGGTTTGTCAACACTCTGGGAATGTTTCAAAGATTGAATATCTGCGGGTTTGTTATATAGAATTAGTTTTTTGAAAAGTATTCGATTCAGTTATCAAAATCATACTAGTTTATATGGTAATCTTATTGTATTGTTGCGTCATATTTTGTGGGTGTAATTGACATCCCCTCCGATGTACTGTGCAGGGGGCTATCTATTGGTCTAACTGTGTATAGGAGAGGGAATTTCTGAGTCGCTATCTCTTCAAGCAACTCCAAAGATTAACTGTGGAGGAAAAAAGATATAGAGTATTAGTCTGTCAAAGCATAGAAGTTAGCTTTCAAAGTTCATGGTTTAGAGTAGTTAGTAGGGTTTTCAATGTTATTCTTGATATCTGTTTTGAAGATATGTTTAGATCGATCGTATCTTAAGGAATATGTGATTTTCAATAAATCGATAGGTTTAGGAGTTAAAAGCTGGCAATACAAATGTTTTATAGTAGCTTTCTTTGTATCGCTCTGTTTTTTGTCAAGTGAATCTACGTATTGTGTTTACAATTCGAAAAAGTTGTTAAGGGATAACGATTTTAGTTCGACTTTACTATTTGAGACTTAACGTATTAAAATTCACGCAAAAATACCCTCTTTAAATTCATGGTAAGTAAGAGTTAAAAGATACAAATTTCTTATAATTATAAAAGATATCTGAATGTTTTTTTTAAGAGAATTCAATGTCGATGAAAACATAACACTTTATATATACTTTTGGATAGAGATTTTGTTCTTTGATAGTATATAGTATTCTAACTGATAGTCATTATTGTCATGATCCAGAATC----TTCATCAGAGAGGGTTGGCATTATAAATGTAATCGTTAAACCTTACTCAATTTATATTGAGGTTGTTGATTGGAAGTGAATTTTAGTATAAGCTTTTGAAATTAAGCTCTTTATTAACCGTTTTATTTGCAATTGGCTAATACTATTGTAAAAGGCTAGAAATCTTGGCAAAAAAATGTAATTGTTGTATTATCTGTTCAAGTGTTTTTGAAATCTTATGGGGAAAAGATGGCGATAATTTTTTTGTAACAGAATGTGAATATATGAGTGTGTTGATTCTTGAGCGAGTACAATTGAGGGCGGCCACTTTTTTCTTCTGTTTATTTTGATAACTTTATAATTCTCTTAGGTTACTGACAAACTGTTTCTTAGCTTCGGATGGTCTAATAGAATCGGAGGGATACTCCATCAATTTTTGCTTTGTGGATGGTCTGTTTAATCTATCTTATCATGACTCCGTTGAGTGTGGCGCCCTATTTGAGGGCAAATGTTAACATTTGTGGAGTCAGATGTTCGATTTCAAGTTTCTCTTGACGTGGGTGGGTATTGAGGTTTAAATCTTTGTTACAATATATATCAGTAGTATGTCGGATATTGATAAAATAACCGATAAGGCAGTTAAAATATATCACAATGGATCTCATAAAGTTTTTCTCATTGACTATTAAAATCTTAGTGGTAAAGTGAATGTGAGTCTC--ATAAGATGACAGTAACAATGCACAGAAGCATAGGTCTCGCCCATAAGCCGCGTCTCACCATATATCAGCGTGAGTGTATGCTTGACAAATGGTTTTACTAAGGAGGAAAATGGGAACCAAAATAACATTTACTTTGAAACTTGGTTTTAGTATAGTCAAGAGAAAATGAATGACAGGCGTAGCATATCAGACTAGAAGCACTTACAAGCATAGTGGGTAATCTAAGTTGCTTGTATGCTGCCTTTAGGAGTATGCGACGACCTTCTTTTATTTCAGAAAGATGAATTGCCATCGAGTGCACGTAGCAAGAGCTATTTTTCTACGAGAGAGTGTGTTACTCTGCTGAAGTAATTTGGTTTTCGTTTTTTAAAGGGTATGATTCAAGCTATAGCGATCTATTTTAGACAGTGAGAGAGCATATGCGAGGGGGAAAATTGGTTATAGACAAGCACGGTTCGAAACATGGTCTCTCAGTGTCTTTGGTTTCGCGATTGTTGGGGCCATGCAAAGGGAGTTATAGTCTTTTAGACAACATGAAGAAGATCAAAAATATCACGGTCAGAGAATCGGGGGCCTTGGATTAGAACCACCTTGTAAAACGGTCCGATGATGTTTGCTTCATCATATAAAGCTTTCGATTTGATGTAAGCAGACTTTGGAAGCGAGCCAAAGAGATGGAATTTCGAAGAGTAGATGTTTCTTGAATTAAACCACACTGTTTACATTGCAACCTCTCGTAGTAAAAAGAATGGTGTATAGAGAACAGTACAAGTACATAGGAGAGTGTCTTAAGTCTTAGGAATGGTCAGATTTGTCACAAAGACAATGAAGTCATGTCAATTCAGATACTATACCGGATCTTACTGAATATCATTCCTCGAAATGATAATGGGCTTCCCGCCAACCCTTGATTGTAATCATGTTTGAGATTGTCTGATTCTAAGTCACCGTGTGTTGAATGGAAGGTATCAAGAACATGCTATTCATATGTTCGAACTTATTTTTGTATTCGTGGTTTTCAAAATTTTATAAGATGAGATTGACTTTAGTCGTCTCCGATGATTTATCAATGTTGGGCGTACAAGTAGAATGCGTTCAAATCACAATTGATTGCTGAAAATGAGGTATTGCTCTGGTATCAGATGGTATTATGACTTGGCTTATACAAGATAAGCTTAAATAAACCAGACGGATCCTTCTTCTTTAATTAATGTACATATTAGCCCAAGTCCACATTACACAGCGATGTACTGTTGATATTTCGGATAAGATGCTGATAACAAAAGTAGCTAAATATTCCCGGGGGATCTGATTCGCTTTTCGGTTGGAAGTTGATTTAAAAGGAACTATATTGTGGATCCTATATATATCAGTTGAAGCTCTATGCTAAGTGGTAGAGGCTTAGTAGATATTTCCCCATTTATAATAAAATCTATGATGATCCTCAGTTCCTATTATGACACCAAATCATTTTCACTCACAACATTTCAATGGCAGATTCTGTTAGGCGTTTCATGTCCGTGTGCTCTTAATTCTCATATAGCCAGATCACTTATGTATGATATCCAGACGGTCTGAAACGACTATTTACACCGACATACATGAATGCCCTCTTATGGATAATAGAATGCTAACAAAATTTTTCTTGGACAGTCATTCAGGGGTGTCGTCTATCTATGTCTTTGGGATCATAGTATTCTTGATTCATTGCGGCGTCACTAACGAACATTTAATCTTACAAATTGTAGAATACTGAAATCATAAATGATTAGCTAAGGAGATGGGTTTCTCCATACAGTTAGTTGGGTGTTTATCTGAATATAGAAGATCTTATAACGCACTCTCAAGTTCTCTAACATTTCAAACAAGTCATACTCCACAATATGATAGTGAACTGAAGCTTTCTGGTAAGAAAGTTCTGACCTTCCTACGTCTGTAATTCTACTGGCACCTTCAGTCAATCTTTTTCAAGAGGTATAAATCAGAAACGCTGGGTTTTAGTCCATGCATTACTATAGCCTGATTTAATTCAAACGTATTCCATCTTATTAACATTTTGATTCTATATTGAATAAAAATTTTCTATGTAAAGGGCTTGATTAGACTTTTTTTTACGAGGTTTAATACTCTCCATGGTTCTCCAGTGAAAAAGTAGAATTTCTTTAGGCATGCCCATAAAAATTTTTTGTAGCCTTTCTGTAGAAATGTAATCCCTTCTTTTTCTCGACCCCTCTAGAAATTTACTCTAAAATCTTAACTAGCGAACGGGAGGGTAGTTATCCACGGACAGGTACATCATTATATCTCACACTGTTATAGCAATCTAGAAAAAAAGGGAACAATACCTACGATCACGATGAGTAATGTTATTTTCCTCGGGCAAATTTTTTCAAAGCAACTTCAATTATAACATGCGGTATCTATTGGCGGTTGTAGGAATCAAATATCTTAAATCATAGTTCAAGCTTTGTCTCTGCACTTTTTTGCAAATCTTTGTTTTAAAGAAAGTCAGAGTTAATGCCAATGATTCAGAATCATATGGTTAAAAGTTCAGTTAGCGTTCGATATTACCGTAAACTTCTCTATTCACTATTATGTTAGAGCTTCGTTCTGTTTTATAAATGCTCGGGTTCTTGCTTTACATGTCGCCTTCTACCTTTCTCGTTAAACTATGCTAACTATTTGTGGTATCGACATTATGAGGCGCAGTTGTGTCTATGTGTCTGACTATTGTTAATTACCGTGATTAAAACTGCAATACTGGTTCAGTTGTTTGCTTATGCTCACTTTGTTACTGTATCCTACTGGACAATTGTATGGCATGAATTTACAGTTACCAACTTTCTTATAGACGCTTGTAAATATGGTGAGTCTGTTGGAAACCCTTGCTGTTTATGTTAACCTTTTATGCGTTTTCTCCTTTTTGTATGACTCCATGTAGTAAAAGTTTCTGTCTTAAGACAAAACCGATTAAGACCGTTTAGGCAATTGCAAGGATGGCAAATATAGGGACCGCTGCCAAGACTTTTAATTTCCGTGTATCTGGACATGCTGAAGTGGTTGCGTCTGACCTCATATGGGACCGCGACCTTGCACCCTTGAATTTCCGATGTATTTTCCGTTTCAATCTCGACGTCCAAAATTTTGGGTCTTTATGTTCGTCCGCGGTTTTACGTCCTTTTGAAAGTAAAATTCAAACCTTCGCGCCGTGCACACGTTTTTATGGACGCGTGCCTTGTTGGATGGGCACTTCCATGAAATCCTACTTGGCTTTTAATATGAGTTTCTTTGGATGTTTGGCTATCCATACTTGCGGTTTTGTACGCTATTCATAAGCGGGGACATTGACTTGATCCACATACAGTATTGGTTCTCTGCGCTTACATACTCGCCTTTATGGCTAGAAATCGCTATTGATGAATGTAGCTGCTGGCGCTTATGCGTTTACTTTCCTTCCTGTGTTGGGAGAGGGCTTAATATATCGTCCCGACCGAGTAAATTTGTGAAGGACAATAAACTCTTGAGATGGCAGCCGGCATTTCAGACATGCAAGGCCGAACACACTGATTGAACTCAGCGAGCCAGATTGAAGCAACAGGATTGAGAATTCCGAAGTTTAGGCCATTGGCACTTCATATTTCTTGCTAGGGATTATTCAGGGCCGTTTCAATAGAGCTGCTAGGACCACCAATGGCCAGGCCAGTGTTGCCATGTGGCAGAATTTAAGGGAGTGGGGGGTTCGGGATCAATACTCGGTTTTCAATTGCGGCTCGGATACAGGATTCACTTATGACGCATGGGCTTATTTGCGCTTATCTTTGCGGTGTTCATACAAAGCGCCCAATTGCTGTTCAGAGTGATCATTTAACACATTGCGGCTCTGGCTGGTCCTTCTGGCGGCACAGTCAGTTCTTCCATAACATTCTAAGCGGGTGACCAAGAATCCCTCCCAGATTATTTAACGGACTTTGCCACTTACCAGTTGCGAGGGCACCCTTTTACTTAATGTCAATAGCGATTCTACTTCGGGGGTTGACCGTACGGGGCTTGCTACGAATGCCACACATTGCATGCATCTTTCTATGCGGCAATTAAAACAATGGGATGGCAGGCTAAGAATTTGAGCCAAAGGCCTTACGGCAGGCAAAGGCTTAGAATCTACACTCTGCAGCCATTTCCTAACTGCATTTGGTCTTACATGTGTGCCACAATTATCATCCCCTACCTACTGCACGATAGGACCACTTCTTTTACCACAATTGATGGGGTTCTATGTGGGCGCGCCAGCGCATTTATGTAGGATAGACCACACCGTAAAGACTTTGACGGTCTAGCACGGAGCATATTCCACTAATGGCTGATTTTTGGTTCAAGTTGGTTTAATCAAAGAACATAGGCTTGGCGCCCAGAATTTTCGAACGCATCATTCACCGTTTGCCATGATCAAAACCAGCTTGCCCGGGCACGCCCGGGCACACAGACAGTTACTGGGGGGGGATTGTGCGTGGGGAAGTGCTTTTCCATCCTTGGACGCGATTTTGTCACAATCAGCTTACATCAGTACGTTTATCTCTAAGGGTCTTTGCCGAGTCCGTTATCCGAAAGCAACTGGTTCGTTCCTGGAGGCCGGAGGGGGACTGCAGTTCGCTGGACAGTTTTTGGCTTTTGATTAAAGCATTCGTGTATTTCATTAGTGAAATCATCGAGTTGGGAGATAGGACAGGGTGTACCAATACGGGGAATTGCCAAGTCATACATAAGGTGCTCGGATTTTTGGCCAGCTCCAGTATCATCTAGGTCTCTTTCGCTAGGCTTTTTCTGGGCCATTGTTGGCTTAGTTATTTCTTTAGGGCGGGTATGCAGACTATGATCATGTTGGCCAAAAATTAAGTGCCCGCACCACCAGGCTTAGATGTCAGGCGGCGTGGGTACCATACTCTGGGGATGCACACTGGCTTTTTTGCAGATATGCGTGGTAATGCTTAGTTCCAGTTAGCAGGTTGCCAGACCACACCGCGATTGTTGGATGCACGCCAGATTGAAGCAGAGAATACGAGACGCTTACAAAATTTGCTCCATTGGCATTGCATATTTCTTGACTCGGAACTTTCAGTGCTGCAGGAATTGATCTGGTCAGACCTTCAGTAGCCATGCCAGCATTGGACCCATTGGCACCGCGTGAGCTTACCGGGGGGCCTGGCCGTAAATGCTATCGGGTTACATGTGTAACATGGTTCGACAAGAGACTTAACGGGCCTTTCTTTTTCTTCGCATTCTTATGCGGTGTTCACTCACCAATGAACCAGGTTCTGTTAAAAGCGATCCGCTAACACATTTCGGCTTTGGGTAGTCTTGCTGACGGCATTGTCAGTGCATCCGCTCAGGGGATAGTCGTGAAAATTTTGAGTTTCCCACCCAGGTTGGCCCTTTACGGCATGAACTTAGCCAAACCGATCAGAGCAGTTTGGACTCCAGGGCGGACGCATCTACCTCTGGGGTTCACCCAACCAAGTTTGCTACGAATGCCACACATTGCATGCTTATTTCTGTGCGGCAATTAAGACAATTGGATGGCAAGATAAGACTTTGAGCCAATCCCCGGGGCGTTGGCGGGCAAAGGCTTAGAACATAAAATCATCATTCATTGGCTGCCTGCTCTTGGGTATACTCTTGTGCCACAATTATCTTCCGCTAGCTTATGCCAGATTACACCAGCGCTTTAACCACACATAATGCGGTTATATACGGGCTTGCCAGGGCATTTTTATAGGATAAACCGACAAAGAGAAAGTTTGCAGATTTGACAAAGAGCATATTCCATTAGTGGCAGCTTTCTGGTTCAACTTGGCTTAGTCAAAGAGTATCTGCTTGGACCCGAAACAATTTATGACCATTTGCCATGATCATCGCCAGGAAACTCTAGGTTGAGTCTTTTCTCACAAGGCCGCTTAAGCGGCGAGATTGTTCCGGTGTTAAGCATAAGAAAAGAATCCTTTTTACATGGCCGGGATTTTGTCACAGCATGCCTGGTTCAACACACTTATTTGTAAGGGCTTGAGCCGGGTCAATTATCCGAAAAAGATTGGTAAGTTCCTGGAGGCCGGCGGGGGACTGGAATTCGCTGGAGCTTTATTGCGTTTTGATTTAAACATGGTGGTACTTTATGCATGAACAATACTTTGCAGGAAGTTCCATTAAGATCTCACTATTATGGTGTTAGGATATTTGTTAATCTCCACTATAAGGTAAACCTTGGATAAAGTTTCGTTGGCTGATTTTTTTGGCACTGTTGGCACGGTTATTTTTATTCTGCGGGTATGCAGATTATGAACTTGCTGGCCAGACGACCCTTGCAATTATCGTGAGGAAACCGTGCCTTCATGTCAGCCGTTGTGGTTGCCATTTCGTGGTAATTTACTAGCGCTTTTATGCTCACTCGGAATTGGTAATTCCATCGTAAATTAGAACTGATGGTGACCATGGTCGGCTGCCACGAGTTTGAATATCCTGGAGGTGAAGCAACAATGCTCGCCCAGACGAGATGGTGGTGAAAGTGGATCGCTGCCACGATTTTAGGTCGGTTATTTGCAGAACACCGAGATGGCTGCTATGATACACTTGATTCCTCGTTTGTCCTTGTGGCTGTTTCCGCATGCATGCTCTTTCCTCAGTCAAAAAAAATGTTAATCGGACTAAACTACTTCGTGCCCGTTTAGACCTTGTTGGTCTTGCGGCTTTATGAATAACGTTTTCCGAGCTTACTTCCTTTTTCTTTAATACGCATTTGAAGCGGAAGGAAGCTTGGGCGTTTGAATGATACAGACGAAACGCTTAATGGTGTTGGGTTTATATCCACTTTTACGCACTCGTTTATATGCTTATGCGCCCCCGTGAATGAGGATCGGACCGTTCGGTCCTCTTAGGAAAAATATTCGGGCATATCCACTCGCGCATGGTTCATTTACCATTGGAGCGCTCGTGAGATGTTTAAAGGGGCCTAGACTATGTCTCATTTTCTGGGTGCTGTAATGGCGGATGGACTAGTTCGCTGGATCGCCTGATGCGTGCTATCGCCCGTGCGCGCGCGCGTTTTTATTACCATGGCAGGAGTTTCGAGGATCCCTGGATTCGGACTTAATTATATGTTTCAGCGACAAAATCTATCACCTTCAATTTGGGTGCGGGTTTGGGGTCCTTTAGGCATCAGGTCTTGTACTCAGTTATAGGAACACGAAAGATCGCAAGAGGTAAGTTGGCAGAGAGAACTAAAATGTGCGCCAGGTATTGGCGTTATTTCATAGCAGTTAAAATCCGTCTTCATTTTCTGCGCTGCCGTGTGGATTGTTACGCTTGGATAGACATGCTTAACTAAGGTTAATTAACATCGTGTGAAGCAGGCGGTATAAACTGGCGAATATAACGGCAACTGGATGAGTATCAGACGAAGCCAAATTCCCTGACTGCGCGTGAGCCCTCACAAGGTAATGGTTCCTGTACGGTCAACGTGTTTAAGACCGGCGTTCTTCGTCAATATCAACGCCTGTGCGGTGGCGGTCATGCCTTAGATTGCGTTTGACCTCGACCGTCTGACCATTGAGCAGGATTTGTATCCTTATACCGTTGGATACAATCTGGGGGTGAGATACGGGGGCATGCAACCGGATTGAGTAGAGGGTGCGGGCCAATGTTTTCGGTTTGTTTTGCGCATTGCATGGTTATGGACTGAATTTTGGAGACGACGGAACCTCTTGATTCCAAATTTGGATCATTTTCTGCGGGTGCTGTTGGTTGGGCTTCAGTACGGTTTAGGCCGGATTGGTTCGACCTAGGCTACGGAAGTCATCGTAACCGCTGGGGTGAGGTTGACCTTGTCCGGGGATGCTCCACAATGCGCGGACTTGGATTTGCGGCTTTCACTAGGTCGCCCCCACGCTTAAAGGTTCGATGGAAATGAACGTCTTCAGAGATGCGCGTTTTTGCGCTTGTGTGCGGACATTGTAGGTCGCACACCCATGATTTTGGCCACCGTACATGGACAGGTATTCACAGAATTACGAGGTAGGCGGCTGCGAAACAAGTTTCGAGCTGTCAAATCCGAAATTGCTTTAGATAATGGAAAACCGCAAGGGGTTTTAGGCGGTCATGAAAGGGAGGATGCGTGGTGTTGGCACCATTTAGGAAAGAGGCGGACTTTGTCGCGATCCACTTTTGAACTTCCGTGTTTGTGAGGGAGGATGTAGGCGAGTCCTTCGAGGCGATCAATAAGGTGACAGTGGGTACGTGATTTAGGGGGACTAAGGGTAGTAAGGACCGCACGTAAAATAGCAGCGGCCATTGGGAATTTGATTGACGGCACTTAATCGAGGGTTTCGAGAGCCAGGGTGTTACTTGGCAGCTCTTGCTTCTTTTTTTGGCAATTGCAGGGCAGACTTTTAGGAGTTTGCGGATGACCGATTGAGCCAGTGATTGGACTTCAAAATGGGACCACACAGAGCAGTGTTGATAAACTTTATCCTAGAGTTTACCGTGAACCTTTAAGGACTTGCTTGCGGCGGACAGAACACGGTTGCTGTGGCGGAAGCCGCTATAATTTCGGAACTCTGGGCCAGTGCCAGCGGTTATGTTTTGGCGGGGATAACTTTGAGTGCCATTGTCCGAAACCATTAGACAGGTTATTTCTCCCACTGCACCTGGTGGGGTGGCCGGGGGAGTATGAACTTCCTATTGTTCGGGTCTCATTATTCTCGCGTTTGGTTGGGGATTACAGCCTCTGGCCGAACCTGAGATCTTCCTTTTGGTAGTTGAAGAAGAAAAATACACATTTGGATCATTATTTTTGGATGGGCTTCTCTGTTTAAGCCTTATTGGGGGTTAGAACTGGCCCGGGGGGGAGTAGAAATAGAATTACCTAGCCAGATATTTGGTATTCTAATCCCTTGGGGGAGGTGATGTAGGTGAGATTGAGAATATGGGGCAGTTGTTGGTCATTGATCTGGGGATTGCAATTTACAACCTTGCTGGCCGCGGCCTGTTGTCGGGAGCTATTTCTAAGTTGGGCTTTCGTTTGGTTATGCTGTGTTGTTGTTAAAAACGCTACCAGGATTTAGGCCACGGCCGAGCTCCAGCCAGCTTACTTCTGTAGGACACGCTGGGCAAGTGGTCGCCAGGCCACGGTTGGAATATTATCGTCCCACGGGAGTATTTGGGGGAACATCGTTTGGACTCGGCCCTGTTGACCCTAGGGCCAAGGTTGATTAGAGCTAAAAGAATCACCTGCAGACGCGTCGCGATAATACCAGCCCTTGGTCTTAATCGTGGGGGTGCACGAATAAGCGTAATAGTTCCCAGAGTGCTGCACTCCATTGTCTGGTTTTTTTTGTGGCATTTGCAGCGGAGGCCGGCGCGCGCGGTTGAAAGGATGACGGATTGACCGTCTTCATACCCCTAATGATACATGCCTGGAATTACAAGAGAAAGATTTTGAATATGAGATGTTCGAGGACGTTGTTTGTGGTGTCGGCTTTCTTTCCTGGCTATTGCTTGGGGTGTTACGGACACTTGTACTCTGTAACCAGGTTGCAGTCTATTGAGGTGAATTTTACGCGCGTTCACCCGCAAAGTTGCCATCTTTTTTCTTGGGCCGAGCCAGGGATTACCGTGTGCATTGGGGCTTGACTTGTGCCTCAGGGCTTGGCTATGGTTATTTCGCATTGACTGCCGTCGTCATTCGCCTAAAGCATGCTTTCGGCCATGCGTTTGTTCGTTTCTATTACCCTGGCATCGGTGTTTTGCCCAGTTGGGTGCGCATTTCGTTATCTTTTTCAGGTTCAAATGACTTAACCTTCAATATGGGTGCGGGTTTGGGCGCTTCTTGGCATCAGGGCACGTGAAAACTTTTGAGAGGGAGGGCAAACTTCGGCTTAACCACCAGCGAGAACTATCATGTACGCAACGTTTGTCCAATTTGGGTGCTTTCAAAACGTGTTCATTTTATTTTTGTCCGTACGGTTTGATAGGCCTGGGTGTGGCTGCCTAACTCGGCTAGATTGTTCCAGAATCGGCGCGAGACCGATTGAACTTTAACAAAAATCTTTAAGAGGATCGGCTGATGCGCCAGACACCCAGAAACTATTTCCGAGAGTCTCCCGGGAAGCCTTAATTCGGAGACGGGACGTCTTGCGAATATACAGATCGTATGGTATCAAGATACATCCTCCTTTATGCGGTGTTTTGTAGACGGTTGCTAGAGTTTGGAGCCCGCCAAGATATTACGAAACGCAGGATCCTTATACGGCGTTGACCTTGACACTGAGATTAGAGTCTTTAATACATGACGACTACCATTTACGTCGTGTTGCGTCAGGCTGCGTCCACGTTCTTTTGGTCATTCGCATCATTATCACGTAATGCACCAACGTGAAAGGTCAGTCCGCCAACCACACGTGGAGTTTTAACCTTAATCGATAGGAAGTGCCCGGTGGGACACCCTTATGGGTGCATGCCTTTGCATTTCTTCATATTTGAATTAAATCTCGTTTTTGAGGATTCATAATAATCTACCTAACTTTGTTAACGTGTATTTTTGTTCCTTTATTTGGTTCTTCAAGACCGGCGAACCGGCGGAGATAATGCGAACACGGAGATCCCTTGATATGGACGTGCGGATCTGTATGGTTATGGATTTTTTAGGTCTATCGGTTGGTCTCTTTAATCTAAATTTAGTTATTGATTGCTAATCGCCTTATCAGAGCTTTTTGCAATTCCGAGCTAGCTTTTAACCATGTGACTATCCGTATCCTTTTTTTTCTTTGCTTGTTGCAGCGCGTAGTTCGTGATACCATCAACCAAGACAAAGTGATTAACGACAGCTTATGGGTTTTCTATTTGTCTGCGTTTTTTCAATATTTTAATAATGAGTAAATCTGCTTATGCACGCCTTTATCTGTCCACGCTTCTCTATATTAGTAAACATAGCAAACAAAAAAAGATAATGAACGCACCTGTGCATTTATTCGGTTCTGTAGTTACGGTAGCTTTAACGCTTGGCACCTCCACACTAGGACCTTGAGACAGGGATAATGAGCTTGTTAACTTCTTTGTTCACCTGGATATTTTTGCATTTTTAGGACCCCTGCTTTCTTCAATGCTTTTTCATATTCTCTCACATCTATATTGCTACCTTTATTCTCTCTATGTGGCAGTACAAATTTTATTCCGTCACATAGGTTGATATCTTTGTGGTTCTTATCTTCTCCTGATGCACAAACAAGCTAACAGTTTGATCAACTGTTTAAATACAATGCTATATCTCTACATAACCAAATCTATTCTGCACATCGATACTCTAACTGATTCACTAAAACGGGCCCGTACTCCAACTCTCTGTCAGGCACTTGGGCCATGATTCCGCTTATGTACAAGGGAGCACAATCAGCCTTCTGAAAAAATAAATTTCTATTACTACCATAACTTTTAAAAGTCTTTCTACTGTTCTCCTTTAGTATTATTGGTCAACCTGGCCTTAGTTGAAATTGGATCCTTTCTATTTAACTTCAAGCCGCTATGCTCAATTAGGAATAATGACAGATGTGTCCTGTGGAGTCTTTAACTAATGGGTACTCTAAACACGTGACGTTATAAGTTCGCGGGATTATTTCCAAATATAGACTGACCCAACATTTGGTGGGAATGTTCTATTGTCCAACGTTTTAACAAGCTAACAGTAATCAAGGATACTGATCTCTCGGTCAGCAAAATGTCAAGGCTTATTCCGAAATGGATTCTTCTATGATACACTACAGGGATCCTCAATCTGCTGCTATATGCGAATATGCTATTTTACTCACGCCATGATCATTTTATGAAGAGATATGTTGACTTGTTATACTAAGGTAGTTGCTGTGAATATTTACCCGTCCTATCGTAATTAAGGAAGAACTCCTTGGCTTTTATTATGGTATATTTTTAAAAATGAGTGCGTTTATTCCCAAATGGTCCTTACAGTTTTGCCTGCTCGGGGTTTACTTGGATTGCTCTTGCCAGTCTTGGATATCCTATAAGTCGTGAGACTTAGAACCTGGGAATCACCGTCCTACTATGATACTTAAACAGTTAAACTGTATAGGAGTATTTCTTTAAGTATAATTTCGTAGCTCCAAGGGCCTAATACTCTCTGTAGTAGGAGAGTCAATTAATTAACATGATCATGATCTTGAACCATAAGATCACTCGACCTTGATGAGGGTACACGGGTCAGATGAGTTATCAACAAGAGTACATCTCATTGTCTATGTGCGTATGTGTGGACAAGAGAGGCAATAGCCCAGAAATAGAGGGCAAGTGAATGACTATTTAAGACCAACCGTACGTAGAAAACATTGTGCATGTGAGTGCATGTCAGAGAACCAAGGAATCAGTTTGTGGATGCCGGATGAACGTAATTTATAAAAGTTATAGTCCGAGATATAAGAGGAAATTTTCAGTATCTATTTTCGTAATTGTCTCGGACTGACTGTTGACAATTAACAAAGAGAGTCACAGAAGAACAATGACTCTGTGAAAAATGGACTAATTCAGCAACGGTAAGAAACCGAGAAACTAGGTTGGGAAGATCCTGATTTGGAGTGTGTAACGGTCAAACTTTGAAGGTGAGAAAGAATAAGCAAAGGTATTAAAGATGTAAAAGCTAACAATCATCATATTGGATAAGGTCAGGAAAAAAGATTATCGAACACGTGAGTTGTGATAAAGAGCATAGCTCTTTTTGACCTTATCGTTCACTAGAAGTCAGTGCAAAAGCATGGAGCAAAGTTGCTGAGAAAGAGAAATTACAACTGAAATTGGAAAACACCGATTTTACAAGGGTATCAGATAGACTGAATTAAGATTGAAGAATGATGAAATATCATTGAATTCGCGGTTATTTGCAGGTCTGATTGAATGTCAGTACACTACGCTTTGAGAATGTGTATAACGCTAAGTACTGAAGACAATGTTGTTATGATACAAAGGAGATCCGATTCTAAAAAGCAAT--ACTTCAGTGAATTTCTAAGTGTGATCAGCTGTCAACGGATCTATATCTTTT----TGGATGGATGGAACAGGAACCTTCTGAAATGAAATGAATTAATCTAAGAGACTCTGAGCTCCGATTGATGTTATTATCTTTTACTAAGCGAGAACTACTTAGGGCATCACCAGGTCTTACCCTTTACTTCTGAAATGGTAACAAAAAACAAAAAAAAGATGAATGATTTATGCCATAGACGCTCCAGGCTTATTCCCAAATTCATAATTAATATTGCCTTGATACATCAGAGCCTAGAAATGACTTTCCAAGAGTGAAACGAATGGCTTCAGAAGCTTCGAATGTTACGATGTCGAATGAATAGGATGCTCATACTGGTTATAGTAAATTAAGATTGTGGTCTTACAGGCTGCAAAAATTATAGTTCAAATTAAATCCATAAAATTAATTAATATTTGAACAATAATATAAACTTGTAAAAAGAATCTTGATAACGTCCAATCTCTAATAATTACCCGGATCTTGGAACCGTGGATTGAAAAAACATTTTTTGAACTTCTTATGATCTTGGACTTTTATAATGATAATGATTTGTCATAATATGAAGCCCGTTTATACGGCAAGTGACATACGATTCGTGATCCGCCCTATACAATGGGAGAGACAAATAAGTTATGAAACAGGTAGGCTGTTGGTGGAAAAAATACTTTTATTTACACACTTGGTCGGTTAGAAATTTAAGATTTGCATCTAATATTTGCTTTTGCTATAAAGAAAAAATTGGCAAAAAATCCTTTGAGTTATAAAATTCTGTTAGCGGATCGTATTCTAACCTAGTAGAATAAAAGAATCTTAAAAGAGTAATAGAGGTTGTGAGAATTAATGGGATGACTTATTACAAGACATCATTTGTGCGGAATTATGCACCCGATATTGTTGATGAATTGATGGTCATTACATTGATATTGAAATAAGTTTGTCTTACAATTTTAAAATAATCGATGCTTGTTGTTAAAATTGTTGAGACTTAGTGACATTGGATAATGTACGCTCTAGATTGT----ACTCACTCATACACCCTATAACTTTTCGTTAACCATACTAATTTGATGACTATCATGCAAATATTATGGGAAATGGTATTGGCCTGAGATGCAGGGACTCTGTTTGATAGAATTCATCTGTACATGGGTTTGCCATTACCACTAAGATAATTTGATTTTGACTTACATTATCAGGTTGTGTGGGGCTTAAAGCCGT--------------TATAATTCTAGGACAAAGGCAGGTGTTATTACACAGTGAATAAACATTGTACGCGGAATCGTGCCTGATAGGTTTAGAAAAAATTTTCACTGAATGTAAAATCTGCTTTCAGGAAAGTTATTTGAGTTTTTCCTCAAATTTCTTTGACTCCTCTTCTTTTCAGATATATCGATGGCTTATGGTCGATTGAAGTAACATTCTTTCTGGCCAGAGGCTTTTGACTGGTGAAGCAACGCTTAATCAGGCTTTCTTACCAAACAGGAAGTCTTATCCATCTACAGTCTTTACAGTATGAATCTTAGCTTCATATTTGATAAGTCCACAAATCTGTTGATAAAACCAATTGGGGGTAAGCTTAAAGGGAATTTACGATGTCCCTCATTGTGCAATTCTTGGGAAACTATATACTATTGCGGGAAGTACATTTAAATCATATCTTGCAGGCTGTAATAAATTTATCTCTTTACTAGAAAATAATTAGCTATTGCAGCAAGCCCAAGGTCCTACAATACGATTAAACCATTATCGCATTAACAAACGATTTATGTGGACTGGTAAGCGGTATTTTATAGTAATACGCCAATGTGAAAACACGATCCCGAAATGATGTAGACCTATTGCTTAGTACTCTCAAAAACTGTTAAATACTTAGTGGGGGTGGTTTTATTGGAGGTCAGAAGGGAGTCTGTATATCAAACGTTGTTAATTTCAAGAAGTAATTAGTAGCATAATACTGAGAATGAATAGGTTCTTCAAATTTGCTGAAAATTGCTATTGAAATGAGACTTTATTGTCTCACCATAGATACTCAGATGATTAGAAGTATTAAGTCGTGGGTACGGGGTTGTAACGAATATGATACGCTTTATAGGAATAGAAAACTCGGAAATATGTTCTAATAATAACCGTAGAACACCATCAGGTATTAACCAGATCGGAAAGCGATATTATGAGACGGGATCTTTAAAACTTTTATAGAAGCTATTCTGAATATTATAATTATATAATCATGGGTCCGCGAATATCATTTTCAAAAACCTTGAGAGGCCAGAAGCGAAAGGTAGAAGTGAGTTGGCTTAAGGATTGTTTCTATTTTAAAAGTGTTCTATAACGATATTTGACTGCAGAATATTGTCTCGTCTTGAGACATACTATCTAGATCTCAAACGTTGATGTCTTGAAATAGACTTGCTTGAATGATATTCTTTACTAGAGATTCAGTTATGGAGAACTAATGTCATGGATAAATAAAATCGATTGACATTCTCTAAAATAGTCTGGCCATAATCTGCTATGAAGTATTGCAATCCAAACTATCTTTATACAACCATAACGAAAAATGATATTGTAAGATTTTGGCTTCAAGTGATTGTCTGTGAATATGATATCGAATAAAAAAACCGAATTGTAAAAGCGATCAATTTTATCTGGTAGAGAATAATGGCACTCAATCCAGCCATACCATTGGGATTGAAGTTTCTGTATTTCGATTTTAATAACTTTAAAATAAAGGTATAACGCATTTCTTTCTGGCCTACTAAAACCCTTCTAGATAGAGTCGTCAAATAATCAACTGGAAACGCTCCGTTTTTTCTCCAAGCTCATCATTGAATGAAGTCCTCTGACAGTCTTCGAAAAATACCATTAATTAGGTTTTTAATCTCATGTAAAGGAAAATGGGAAACGTCCCAGGATAAGGAAATGAAATTGAGAGAAGATTTTGTTGAGTTGAATACTAGATTTTTGACAATTAAACAAAGGTGTTTGGTTATACATTTTCTCTAGTGGACGTCTTAGTAATGGGTAATATGGCCGATTTATAATCATGAGATTTCATGGACATCTTTCCACTCTACACAGTGACTCGCAGAAATATATGGTAGAGAATGTAAAAACCTGATCATTTTATATGATCGCGAAACATGGGACGTAGATAATTACAGCGTTCAATTATTAAGCAAAGGAGATTGTAGCTTGTTGCAAGGTCATATCAGGGTCCTCTTTCTGGCCTCATTCATAATGAGTGATGCTGCAATACATAAGTTTTAGCATTTATTGTGTTATTGAAAATTTCTCGACTAGATTCTAGGTAATTGGAAAAAACGTTTAGGAATATTAGAATTTGAGGGATCTTATGTAATGACACTCTTGATGATAGCTAAGCATCAGCTTTTATGAAGTGTCTTTGTTAATCATATTGTAAGATCATCAACTTACGGATAATGCTTTATTGCTTACTTGAGCCAACGAACGGTTATTTGTTCTATTGATTTTGCTCACTTTGGATCCTTCCTACACTAAATTGTTTTGATCATTCTACGGCGGATGTGAGTTTGTTAATGGATATCAGTATGCGAACATAAATA------AGATTACATATACATAGATCGAAAAAAAACTTTTTGTATCCATATCATTGACTATGGAGAAGATCATTAATGTCTTGGGTCGGGGGATAATAAGCTTTTCTCAGAAACTCCTCAATTACATAACTTGGTCCATCTAGTTATGGAAATTATATAGAGTTAAAAAAATTTTATTAATTTGACTCTTTGTATTTCTTTATGAAATCAAAACTTAAGGGTTGTAGCCGAGGGGACTAGGAGACGGCATCGGCTTCCATAAGGAAGCGAATGCAGAACACTATATAATAAAGTCCTCGAAGGATTAATACCACCGGTCAGAAGATCGGTTTCACAGTATGTAATCATTATAGAATGTGTCTTAAAACCTTTAGAATGCAGTCAGTGTGACACAATTAATTGGAAACCCCCTTTGGATGACCGGGAGAAATACTCATCATGGAATGTTGTAAATGATTTGCACAGAAGATCTATTTAGAGATGCCCTTATCAGCCTAAAGTTTTTGGAGTAAGAATGATTCGGACTCATAGAGTAGAAGATAAGTGGTCCCAGACAAGATGTTACCATCAACATTACCGAGACCTTTAAAGATTATATTTTCTCGAGCCTAAGGGTGGGTATGTGACAACTAGTGTGATTCCAGCCAACTGTGAGAGTCACCATGTGACTCAAAGTTTGCACGCCAGTATTTGGATCTCAATGGAGAGCGGAAGATTTACCAAATAATGTCTGATAGGGTGTAATTAGGTCACATCATGCATAAATCAGTATGGATGACTGCATCATCAAACTTCAGACACAAATTATCAATCCTTATTTAGATAATTTGACTTCATATTTTGCCGATCTATCCGCGCCGGCGATGGAGAGTGGGTATATGAGTCATTATGAGACGGTATCATAAATAAAACTTCTACGCGAGATCAAGGGTATGAGACTGGCAGCCTTTATGAAAACAATCGTGGGTTGGTCTCGAACTAACTCTGACTCCGTTTCATTTTAAGCTGTTGAATATGGATGAGTATAACTATGGATATCACTAAATTTCTTAGTCAATGTCATTGGGATAGACAGGATGTGGATCCGAGAAATTATTGATTTAAGGAGGTCAAACTATTTTTGCTAGGGAGAAGCCTGATACGTGGTTCTGACTGATTAATTGTATGTCTCCTACAAAAAATCTTATGAATATAGAGGCTTCAATCGGCAGCTCCTTGACCCAGGCCAGTCAAGACGTCTTTCTTTGCAGCAAATTATTTACCCTAGAATATGTAAGGAACCAATCTTATTGGTTTTTGTAAAAGAGTAGATCTGTTTTAGACTATCAACAATTATGTCTTTATCTAATTCGGCATCCCCGGATTTGTTATGGAAGAACAAAATAATCACATCAC--CCATGATCAGAC----CGGACGACAAGCCTTTGGTACTGATGAAACCAAATGTATTCCTAAATATATCTGTTTTCGTGTCTCATCAAATAGACTGGAATATAATTGCATAAGAGGCTTAACGCAAAAGGGTTGATGGTTCAGAGCAGGATTAGCAAATCCAAGAAGGGTCATCTTTCATCCGGGAGGCTACTACTGATTTTTCAAAGGACGACATATATATGAGAGTAACAACATTAATAAAAACCAGAGCGATGGCCAGGGGAAAAAAAAAAACGACTAAACTTTTGAGTACCTTTCTGAGGAGGTAGAATCCACTACGCGCTGAACACAGAAGGAAAAAATTCAGGATCAAAATGAAATTGACTTGCCACGACAACTACAGAAAGTTTTGTTGGTCACTGAGCAATTGAAAAGGCGTAAATTAGAAACTTCCCCGGTCGTGCGGAAGGTATGGCACTCAGTGCATTTACCTTTGAATGCAACAATCGGAATTTGCAAATATCATAGTAGATTTTAGATAATTGGCCAGCAAAAATTTTTACGAGGGACTGTTCTTGTGAAAAAAAATGTTGATCATTTTCAAAAAGCTAGGAATCCTATTGGTACGAAAAGATGTCCTGGTTAGATGACTTGGATGATAGTCCACATACATCGTTTTTCATTTT--CTTTCAGGAAGATCAGATCTTATCAACCAGAATATCTAGTGTGATAAATAGGATCCATTTGAAATTGTATATCATTTTTCAAGGCCATCACGTGAAATTCCATGGAAAAGATAATAAAAGTCCCAATCA------TGCGGCCCTAGAAAGCCTCAATCAATGGATTTTTTATTTCCTTAAAATTTATCGACTGGAATACTTTGCACTGCATT------AAACGACTTCAGACTAATTTTTAAGGTGAATGGAAATT----TATCCATCGTCATACACATTGATCATCATTGATTGTTTTCCCTCCATTTTTGAGGAATTAAAAATATCTGGCGTTATTTGAATGATTAAGCAAACGACACCCCAATGGTCAGTCAATGTCAGTGCTTGAGAAACATCGTAGCTTTTGGCACCAGAGAACGTCTGCCTTTGGGAACCTTCGAGAGTAATAGTAATTAATTGAAATCCATTGTGTAAAGCGGTCTCAAAGTGACGGGTAGAGGCTTGATGTTAAATGAGATCCGAAGAGGTGGGCTGACGATTAAAAAAATCTGAATCTTGGATCTGATGTGTGGCAATAAGGCAATCTACTTTGGTATAGACCAAGGTTTCATCCGGGGGCGACCTATAGCTAAGAATATGACTCAAAAATAAAGATGGTTAGAGTGAAGTTATGTTTTACCGAGACAATGATGTGCAGGGACAAGGGCCGTTGGAGAGGACTTTCCAGCGCTGTGGAAAAAAAGTTTCGATATCAATTCAATTGAGGATTTCAGAATGTCAGTTAGAAAGAGTCCCAGTCTACGTTGTGAAGCCGAAGGACGTGTCGGGGGAGAACCGTGTACGATCAAGATGGACCCTTGAGCACTACACATCCTGGAACAAATAGATCATCGGGGGAAGAAGTATTGTCCCCCAAAATTTCGTTTTCCTTAAGATTCCTGTAACAGACATTTTATGCAGAGAATGGACTCATTGAAAGTGTGAGCCGATTATTTGAATGTCTGGAAGGATCTAATGCCCTATTCCTCAAGGTAAGTTTATTTCAATTTCTGACTCTGTTTTACAAACTGTATTGTTTTATCACAGTGGGAAAAATCTATCTTGCCTAAATAACACTACTATACAGGCTCATAGGCTGGGTATATTTATAAAAGGTCGCGTTGTACGATGGCCCTCAAACGGATTATAGTTGAACTGGACAAAAAAACGGGAATCACGTTTCAAAGAATCACTTGTGAAGAAATACTACTGAACAATTGGCGGTTAAATTGCGGGTACAATTTTATCTCTTATAGACAAAAATCGCCTTGAAAGTTCCTTGGATTCACATTGTTATCATCAATGTACCAATTTCAATTTCGTTCACGACATACCTTACTCATCGATATTTTACAATATATCCATTGTAGGTGTCTGCATTAGAATCGGATGGAAAAATAATCATCGTTCGATTGTCACCAAGTATATCCTTGGTTCAAACTAAATATCCAAGTTAAAAAATAAAATAGAATTTTCAAATATTAAAAAATTGAATCCCCTGCTTAGG----ATTCAGTTAAGTTAAAAGATCATTGTCAGTCTATAATTGGATCCAAGTATATAAAGTGACGGAGATCAAAATGAGTGATTAAAAAAATTATGTTGACGAAATTACTTCTTCCAGATTCAAACTACGAGCCTATTTTTCAAATTTACCGAAATAAGATGATTCATTGAAACATGAAAGCTTTAATACTAAAACAATCAAAGATTAATAAATTCAGGGTTCACGAAAAATTCGGTTCAAGGTCGAAAGTGGTTCCTAAACCTTGACTAATCATATGTCCATCATTGACTTCATGGTATAGCTCAATTGGTATTTAATGG--AAAATGCGGTACGAGACTGTTCAAAATAGCGCTGGACTTACGGATACTATAAGGCTGACCGAGTATTTGAACAACGGTCCCGAAAACTAAATGTTTGTTAAAAAAAAAAATGGTTTATATGTTTCAAAGAAATATTAAACTTGTTCCCGAAACCAGGGCACAGTAGTTTATCAATATTAATGGCTGATACTCTTTTGATGGTTGCTCGCTTTCCGACCGTAATATTACATGAATTTTATCATGTGTTATAATTACAGTATGCGCAACCGAATTTTTCGCGGGATAAAAACCGGACTTGTTAAATCTTCATCA------CCCTATACAATGCAAAATTGCTTTACCATCAAATAAGATATCATAATATAATGTAAGGTT----GTTGAATAATAATGTATCTAAAATATCGGCAGCTAATGGTGGATCTTTCTACTATACCCTTAGAATCTATTGATGAAAGATGTTGATACACTCTATTCCTAAATTTTTAATATTTAGGAGGTTTTCAAACTGGAAAATAAAAACAAAAATTTTGTTTACCTAAAATGAGGATGGAAGGCTATGA----------ATTTTAATTAAAGGTCGTGGCTGTTAGATAATCTACATAAGATTCTGATTTAGCGGTGGATTTATTTTCTCTCTGAGTTATGCAACGAAGCTGATAAAGATCGCGAAATTTGGTATTAGGAATGCAAACTTACGGATTGTCAGTGGATGAGTTTGTCAGTAGGTCAGTGATACAAAGGTTTTATTTAACAGTTCATATCTTTTGCTTTCAATTAGGGTGATGTTCTGGCCCTCCGTCTGTGATCAGGTCAGAGAGGCACGTTCTCTAACCCACAGAACCTTTGTCATATGATAAGTTGAAGACGAATCTGTAAAGTCCGTTCGAGAACCACATAGACTTTGCGAGTGTTATATACTTCTGGGATTACCCTTGCAATATGCGTGACTCGAAAAGAGTTGAGTGCAGGAAGTTGTTAGGGAGAGAGGGAAAATGAAAGAAATATCGTTGTGACCC----------------AAAAAAATAGCACTTTACGTGGT------------------ACAAGGAATTATGAAGTAAACCCACGGGATGTCACTCAGCTTATGAGTGTTTCGCCGAGGCGGACTACATGAACTTGATACCGAACTATTGTAATGTTATCAGTTGTGCAGGCGCAGACGGTGGAATGTAAAAGCATCGTCATTTTTGAAAGAAACAAACACAGGGCTTTAATTAATATAGTTCCCATAGTAGGGATTCTCAATTGAATGACAAAAACATTACTAGGAGTTGGTAATTTAGAAAGTAAGGTGTGCTATTGCAAAAAATGATAGTATAAAATATTGTGGTGATTTGAAGCAAACTGTAATGTAAATTGTTGAAGAGTGTGAAGAAAACGTGAATGTGTCATCCAAAGAGAAAGTCTCGAAGGGTTTTTGTCGAAAGATCAATTTTAACGTCTGTATCATTTCCTGAAGGCGTCGCCAAGAAAGTCGGTATTAAGAGGGGGGTTTAGTAAGCTAATGCGAAATGAATTTATGTAGACTTTAATGAGCATACTATACAAAATCGAAATTAGAGAAGGGGATTACTTTCAAGTAGTAGTCATTGAGAATTTGGGAGTTACGATTTTTGAGTAGCACAGAATGTCCTCGTCAATTTAACCTTACAAGACTACCCAAATACGAGACTAGAAGTTGGATTTTTTCAGGCAGACAACCATCTACGCAGTTTATATAGGCGGACTTCTTCCGGAGACGGCATCACGGAGTTTGAATGGGGGTTGTCGTCAGCGTGGTTTGAACAGTAAGGCTATCTGTATTTATGAGGCTATTGTGAGACAGAGCTTCGATAAGATTTCATAGACTAATGAAGACTAAAGGGTTCAAAAAATATTCTCTGGCGTACCTTTTAGTTATAGATCTATGGTGAATTCATTTCTGTAAACTGAATTTATTCGTTCGCAACGTTTTTCACAGGACGGAGTTTCTTGGACGGGTCGTTATACTCTTTGTGTCAAATTGTGATGAGGATGTTTGTCATCGTAAAAGAGAAAGGTTATTTCTTGGATTCTGAAAATCTCCACTCCCCATCCTAAAAGTATCGTCGCAAAAGAGTAAGGGTATTTGTCTCTGCCTTTAGGCACAAGCCGGGGCATCCTGATCTATGTGGATATATCACGGAATGACAAAGTGCGATGGCTTTCTGCTGACGATGAGATTTA"/>
[truncated: 535,071 more chars]
