# Supplementary material for: A dated phylogeny of the genus Pennantia (Pennantiaceae) based on whole chloroplast genome and nuclear ribosomal 18S–26S repeat region sequences
Source: PhytoKeys. 2020 Aug 7;155:15–32. doi: 10.3897/phytokeys.155.53460 (PMC7428460; doi:10.3897/phytokeys.155.53460)
Supplement: Supplementary material 2 — BEAST2 and RAxML files [file phytokeys-155-015-s002.zip › MaurinPennantiaSuppMat2/MaurinPennantiaBEAST2nrDNABirthDeath.xml]

<?xml version="1.0" encoding="UTF-8" standalone="no"?><beast beautitemplate='Standard' beautistatus='' namespace="beast.core:beast.evolution.alignment:beast.evolution.tree.coalescent:beast.core.util:beast.evolution.nuc:beast.evolution.operators:beast.evolution.sitemodel:beast.evolution.substitutionmodel:beast.evolution.likelihood" required="BEAST v2.5.2:bModelTest v1.1.2:BEASTLabs v1.8.2" version="2.5">


    <data id="PEN nDNA ITS" name="alignment">
                    <sequence id="seq_EF635468" taxon="EF635468" totalcount="4" value="GAAGTCGTAACAAGGTTTCCGTAGGTGAACCTGCGGAAGGATCATTGTCGAAACCTGCACAGCAGAACGACCCGCGAACACGTACGT------TATGACCGGGCGCCCGGCGAGGG------GAGCTCCCCGAGCCGTGCCCCAACGGCAGGGGAACGCCCCCCACCCCGCGGGTGGGCGGCGCCCCCGGCCAAAAACGAACCCCGGCGCGATCCGCGCCAAGGAAATGCAACCGAAAGATCTCGTCTCCCGCGGGCCCGTTCGCGGCGCGCGCGGGATTCGCTGATGCTCTCAGAAACACATCGCGTCGCCCCCCA--CCCCCGCGCCCCACGGGCGCGCA--GGGAGGGGGGGCGGAGAATGGCCTCCCGTG-CCCCC-CGGCGCGGCTGGCCCAAAAAGCGAGTCCCGGGCGACGGACGTCACGACAAGTGGTGGTCGACACGGTCCTCTTATCCCGTCGTGCGCGTCCCCGTCGCCAGCGGTAACTCAAGTGACCCTGTCGCGCCGTCCAAT---CCACGGCGCTCCGACCGCG"/>
                    <sequence id="seq_EF635469" taxon="EF635469" totalcount="4" value="GAAGTCGTAACAAGGTTTCCGTAGGTGAACCTGCGGAAGGATCATTGTCGAAACCTGCACAGCAGAACGACCCGCGAACACGTACGT------TATGACCGGGCGCCCGGCGAGGG------GAGCCCCCCGAGCCGTGCCCCAACGGCAGGGGAACGCCCCCCACCCCGCGGGTGGGCGGCGCCCCCGGCCAAAAACGAACCCCGGCGCGATCCGCGCCAAGGAAATGCAACCGAAAGATCTCGTCTCCCGCGGGCCCGTTCGCGGCGCGCGCGGGATTCGCTGATGCTCTCAGAAACACATCGCGTCGCCCCCCA--CCCCCGCGCCCCACGGGCGCGCGCCGGGAGGGGGGGCGGAGAATGGCCTCCCGTG-CCCCC-CGGCGCGGCTGGCCCAAAARGCGAGTCCCGGGCGACGGACGTCACGACAAGTGGTGGTCGACACGGTCCYCTTATCCCGTCGTGCGCGTCCCCGTCGCCAGCGGTAACTCAAGYGACCCTGTCGCGCCGTCCAAT---CCACGGCGCTCCGACCGCG"/>
                    <sequence id="seq_EF635470" taxon="EF635470" totalcount="4" value="GAAGTCGTAACAAGGTTTCCGTAGGTGAACCTGCGGAAGGATCATTGTCGAAACCTGCACAGCAGAACGACCTGCGAACACGTACGT------TACCACCGGGTGCCCGGCGAGGGGAGCGCGAGCGCCCTGAGCCGTGCCCCATCGGTCGGGGAACGCCCCCCACCCCGTGGGTGG--CGCCCCCCTGGCCAAAAACGAACCCCGGCGCGATCCGCGCCAAGGAAATGCAACCGAAAGATCACGTCTCCCGCGGGCCTGTTCGCAGCGCGCGCGGGATTCGGCGACGCTTTTAGAAACACATCGCGTCGCCCCCCACCCCCCCGCGCCCCACGGGCGCGCGGCGGGAGGGGGGGCGGACAATGGCCTCCCGTGCCCCCC-CGGCGCGGTTGGCCCAAAAAGCGAGTCCCGGGCGACGGACGTCACGACAAGTGGTGGTCGACACGGTCCTCTTATCCCGTCGTGCGCGTCCCTGTCGCCAGCGGTGCCTCAAGCGACCCTGTCGCGCCGTCCCAG---CGACGGCGCTCCGACCGCG"/>
                    <sequence id="seq_EF660531" taxon="EF660531" totalcount="4" value="GAAGTCGTAACAAGGTTTCCGTAGGTGAACCTGCGGAAGGATCATTGTCGAAACCTGCACAGCAGAACGACCCGCGAACACGTACGT------TATGACCGGGCGCCCGGCGAGGG------GAGCSCCCYGAGCCGTGCCCCAACGGCMGGGGAACGCCCCCCACCCMGCGGGTGGGCGGCGCCCCCGGCCAAAAACGAACCCCGGCGCGATCCGCGCCAAGGAAATGCAACCGAAAGATCTCGTCTCCCGCGGGCCCGTTCGCGGCGCGCGCGGGATTCGCTGATGCTCTCAGAAACACATCGCGTCGCCCCCCA--CCCCCGCGCCCCACGGGCGCGCGCCGGGAAGGGGGGCGGAGAATGGCCTCCCGTG-TCCCC-CGGCGCGGTTGGCCCAAAAAGCGAGTCCCGGGCGACGGACGTCACGACAAGTGGTGGTCGACACGGTCCTCTTATCCGGTCGTGTGCGTCCCCGTCGCCAGCGGTGCCTCAAGTGACCCTGTTGCGCCGTCCCATCTACTACGGCGCTCCGACCGCG"/>
                    <sequence id="seq_Jan19-49_PENcun" taxon="Jan19-49_PENcun" totalcount="4" value="GAAGTCGTAACAAGGTTTCCGTAGGTGAACCTGCGGAAGGATCATTGTCGAAACCTGCACAGCAGAACGACCCGCGAACACGTACGT------TACCACCGGGCGCCCGGCGAGGGGAGCGCGAGCGCCCTGAGCCGTGCCCCATCGGTCGGGGAACGCCCCCCACCCCGTGGGTGG--CGCCCCCCTGGCCAAAAACGAACCCCGGCGCGATCCGCGCCAAGGAAATGCAACCGAAAGATCACGTCTCCCGCGGGCCTGTTCGCAGCGCGCGCGGGATTCGGCGACGCTTTTACAAACACATCGCGTCGCCCCCCACCCCCCCGCGCCCCACGGGCGCGCGGCGGGAGGGGGGGCGGACAATGGCCTCCCGTGCCCCCC-CGGCGCGGTTGGCCCCAAAAGCGAGTCCCGGGCGACGGACGTCACGACAAGTGGTGGTCGACACGGTCCTCTTATCCCGTCGTGCGCGTCCCTGTCGCCAGCGGTGCCTCAAGCGACCCTGTCGCGCCGTCCCAG---CGACGGCGCTCCGACCGCG"/>
                    <sequence id="seq_Jan19-50_PENend" taxon="Jan19-50_PENend" totalcount="4" value="GAAGTCGTAACAAGGTTTCCGTAGGTGAACCTGCGGAAGGATCATTGTCGAAACCTGCACAGCAGAACGACCCGCGAACACGTACGT------TATGACCGGGCGCCCGGCGAGGG------GAGCCCCCCGAGCCGTGCCCCAACGGCAGGGGAACGCCCCCCACCCCGCGGGTGGNNNNGSSSCCCGGCCAAAAACGAACCCCGGCGCGATCCGCGCCAAGGAAATGCAACCGAAAGATCTCGTCTCCCGCGGGCCCGTTCGCGGCGCGCGCGGGATTCGCTGATGCTCTCAGAAACACATCGCGTCGCCCCCCA--CCCCCGCGCCCCACGGGCGCGCGCCGGGAGGGGGGGCGGAGAATGGCCTCCCGTG-CCCCC?????????????????????????????????????????????????????????????????????????????CCGTCGTGCGCGTCCCCGTCGCCAGCGGTAACTCAAGCGACCCTGTCGCGCCGTCCAAT---CCACGGCGCTCCGACCGCG"/>
                    <sequence id="seq_Jan19-76_PENbay" taxon="Jan19-76_PENbay" totalcount="4" value="GAAGTCGTAACAAGGTTTCCGTAGGTGAACCTGCGGAAGGATCATTGTCGAAACCTGCACAGCAGAACGACCCGCGAACACGTACGT------TATGACCGGGCGCCCGGCGAGGG------GAGCGCCCTGAGCCGTGCCCCAACGGCCGGGGAACGCCCCCCACCCAGCGGGTGGGCGGCGCCCCCGGCCAAAAACGAACCCCGGCGCGATCCGCGCCAAGGAAATGCAACCGAAAGATCTCGTCTCCCGCGGGCCCGTTCGCGGCGCGCGCGGGATTCGCTGATGCTCTCAGAAACACATCGCGTCGCCCCCCA--CCCCCGCGCCCCACGGGCGCGCGCCGGGAAGGGGGGCGGAGAATGGCCTCCCGTG-TCCCC-CGGCGCGGTTGGCCCAAAAAGCGAGTCCCGGGCGACGGACGTCACGACAAGTGGTGGTCGACACGGTCCTCTTATCCGGTCGTGTGCGTCCCCGTCGCCAGCGGTGCCTCAAGTGACCCTGTTGCGCCGTCCCATCTACTACGGCGCTCCGACCGCG"/>
                    <sequence id="seq_May18_31_PENcor_KJLM45_CHR649661" taxon="May18_31_PENcor_KJLM45_CHR649661" totalcount="4" value="GAAGTCGTAACAAGGTTTCCGTAGGTGAACCTGCGGAAGGATCATTGTCGAAACCTGCACAGCAGAACGACCCGCGAACACGTACGT?????????????????????????????------????????????????????????????GGGGAACGCCCCCCACCCCGCGGGTGGGCGGCGCCCCCGGCCAAAAACGAACCCCGGCGCGATCCGCGCCAAGGAAATGCAACCGAAAGATCTCGTCTCCCGCGGGCCCGTTCGCGGCGCGCGCGGGATTCGCTGATGCTCTCAGAAACACATCGCGTCGCCCCCCA--CCCCCGCGCCCCACGGGCGCGCA--GGGAGGGGGGGCGGAGAATGGCCTCCCGTG-CCCCC-CGGCGCGGCTGGCCCAAAAAGCGAGTCCCGGGCGACGGACGTCACGACAAGTGGTGGTCGACACGGTCCTCTTATCCCGTCGTGCGCGTCCCCGTCGCCAGCGGTAACTCAAGTGACCCTGTCGCGCCGTCCAAT---CCACGGCGCTCCGACCGCG"/>
                </data>
<data id="PEN nDNA rRNA" name="taxa">
            <sequence id="seq_EF6354681" taxon="EF635468" totalcount="4" value="GCGGGTTCGCTGCCGGCGACGTCGCGAGAAGTCCACTGAACCTTATCATTTAGAGGAAGGAAAACGACTCTCGGCAACGGATATCTCGGCTCTCGCATCGATGAAGAACGTAGCGAAATGCGATACTTGGTGTGAATTGCAGAATCCCGTGAACCATCGAGTCTTTGAACGCAAGTTGCGCCCGAAGCCATTAGGCCGAGGGCACGTCTGCCTGGGCGTCACGCACCCCAGGTCAGGCGGGATTACCCGCTGAGTTTAAGCATATCAATAAG"/>
            <sequence id="seq_EF6354691" taxon="EF635469" totalcount="4" value="GGCGGTTCGCTGCCGGCGACGTCGCGAGAAGTCCACTGAACCTTATCATTTAGAGGAAGGAAAACGACTCTCGGCAACGGATATCTCGGCTCTCGCATCGATGAAGAACGTAGCGAAATGCGATACTTGGTGTGAATTGCAGAATCCCGTGAACCATCGAGTCTTTGAACGCAAGTTGCGCCCGAAGCCATTAGGCCGAGGGCACGTCTGCCTGGGCGTCACGCACCCCAGGTCAGGCGGGATTACCCGCTGAGTTTAAGCATATCAATAAG"/>
            <sequence id="seq_EF6354701" taxon="EF635470" totalcount="4" value="GGCGGTTCGCTGCCGGCGACGTCGCGAGAAGTCCACTGAACCTTATCATTTAGAGGAAGGAAAACGACTCTCGGCAACGGATATCTCGGCTCTCGCATCGATGAAGAACGTAGCGAAATGCGATACTTGGTGTGAATTGCAGAATCCCGTGAACCATCGAGTCTTTGAACGCAAGTTGCGCCCGAAGCCATTAGGCCGAGGGCACGTCTGCCTGGGCGTCACGCACCCCAGGTCAGGCGGGATTACCCGCTGAGTTTAAGCATATCAATAAG"/>
            <sequence id="seq_EF6605311" taxon="EF660531" totalcount="4" value="GGCGGTTCGCTGCCGGCGACGTCGCGAGAAGTCCACTGAACCTTATCATTTAGAGGAAGGAAAACGACTCTCGGCAACGGATATCTCGGCTCTCGCATCGATGAAGAACGTAGCGAAATGCGATACTTGGTGTGAATTGCAGAATCCCGTGAACCATCGAGTCTTTGAACGCAAGTTGCGCCCGAAGCCATTAGGCCGAGGGCACGTCTGCCTGGGCGTCACGCACCCCAGGTCAGGCGGGATTACCCGCTGAGTTTAAGCATATCAATAAG"/>
            <sequence id="seq_Jan19-49_PENcun1" taxon="Jan19-49_PENcun" totalcount="4" value="GGCGGTTCGCTGCCGGCGACGTCGCGAGAAGTCCACTGAACCTTATCATTTAGAGGAAGGAAAACGACTCTCGGCAACGGATATCTCGGCTCTCGCATCGATGAAGAACGTAGCGAAATGCGATACTTGGTGTGAATTGCAGAATCCCGTGAACCATCGAGTCTTTGAACGCAAGTTGCGCCCGAAGCCATTAGGCCGAGGGCACGTCTGCCTGGGCGTCACGCACCCCAGGTCAGGCGGGATTACCCGCTGAGTTTAAGCATATCAATAAG"/>
            <sequence id="seq_Jan19-50_PENend1" taxon="Jan19-50_PENend" totalcount="4" value="GGCGGTTCGCTGCCGGCGACGTCGCGAGAAGTCCACTGAACCTTATCATTTAGAGGAAGGAAAACGACTCTCGGCAACGGATATCTCGGCTCTCGCATCGATGAAGAACGTAGCGAAATGCGATACTTGG?????????????????????????????????????????????TTGCGCCCGAAGCCATTAGGCCGAGGGCACGTCTGCCTGGGCGTCACGCACCCCAGGTCAGGCGGGATTACCCGCTGAGTTTAAGCATATCAATAAG"/>
            <sequence id="seq_Jan19-76_PENbay1" taxon="Jan19-76_PENbay" totalcount="4" value="GGCGGTTCGCTGCCGGCGACGTCGCGAGAAGTCCACTGAACCTTATCATTTAGAGGAAGGAAAACGACTCTCGGCAACGGATATCTCGGCTCTCGCATCGATGAAGAACGTAGCGAAATGCGATACTTGGTGTGAATTGCAGAATCCCGTGAACCATCGAGTCTTTGAACGCAAGTTGCGCCCGAAGCCATTAGGCCGAGGGCACGTCTGCCTGGGCGTCACGCACCCCAGGTCAGGCGGGATTACCCGCTGAGTTTAAGCATATCAATAAG"/>
            <sequence id="seq_May18_31_PENcor_KJLM45_CHR6496611" taxon="May18_31_PENcor_KJLM45_CHR649661" totalcount="4" value="GGCGGTTCGCTGCCGGCGACGTCGCGAGAAGTCCACTGAACCTTATCATTTAGAGGAAGGAAAACGACTCTCGGCAACGGATATCTYGGCTCTCGCATCGATGAAGAACGTAGCGAAATGCGATACTTGGTGTGAATTGCAGAATCCCGTGAACCATCGAGTCTTTGAACGCAAGTTGCGCCCGAAGCCATTAGGCCGAGGGCACGTCTGCCTGGGCGTCACGCACCCCAGGTCAGGCGGGATTACCCGCTGAGTTTAAGCATATCAATAAG"/>
        </data>


    


    


    
<map name="Uniform" >beast.math.distributions.Uniform</map>
<map name="Exponential" >beast.math.distributions.Exponential</map>
<map name="LogNormal" >beast.math.distributions.LogNormalDistributionModel</map>
<map name="Normal" >beast.math.distributions.Normal</map>
<map name="Beta" >beast.math.distributions.Beta</map>
<map name="Gamma" >beast.math.distributions.Gamma</map>
<map name="LaplaceDistribution" >beast.math.distributions.LaplaceDistribution</map>
<map name="prior" >beast.math.distributions.Prior</map>
<map name="InverseGamma" >beast.math.distributions.InverseGamma</map>
<map name="OneOnX" >beast.math.distributions.OneOnX</map>


<run id="mcmc" spec="MCMC" chainLength="50000000">
    <state id="state" storeEvery="5000">
        <tree id="Tree.t:PEN nDNA tree" name="stateNode">
            <taxonset id="TaxonSet.PEN nDNA ITS" spec="TaxonSet">
                <data idref="PEN nDNA ITS" name="alignment"/>
            </taxonset>
        </tree>
        <stateNode id="BMT_ModelIndicator.s:PEN nDNA ITS site" spec="parameter.IntegerParameter" lower="0" upper="5">5</stateNode>
        <parameter id="BMT_Rates.s:PEN nDNA ITS site" dimension="6" lower="0.01" name="stateNode" upper="100.0">1.0</parameter>
        <parameter id="BMT_gammaShape.s:PEN nDNA ITS site" name="stateNode">1.0</parameter>
        <parameter id="BMT_ProportionInvariable.s:PEN nDNA ITS site" lower="0.0" name="stateNode" upper="1.0">0.1</parameter>
        <stateNode id="hasInvariableSites.s:PEN nDNA ITS site" spec="parameter.IntegerParameter">1</stateNode>
        <stateNode id="hasGammaRates.s:PEN nDNA ITS site" spec="parameter.IntegerParameter">1</stateNode>
        <stateNode id="hasEqualFreqs.s:PEN nDNA ITS site" spec="parameter.BooleanParameter">false</stateNode>
        <parameter id="BMT_frequencies.s:PEN nDNA ITS site" dimension="4" name="stateNode">0.25 0.25 0.25 0.25</parameter>
        <stateNode id="BMT_ModelIndicator.s:PEN nDNA rRNA site" spec="parameter.IntegerParameter" lower="0" upper="5">5</stateNode>
        <parameter id="BMT_Rates.s:PEN nDNA rRNA site" dimension="6" lower="0.01" name="stateNode" upper="100.0">1.0</parameter>
        <parameter id="BMT_gammaShape.s:PEN nDNA rRNA site" name="stateNode">1.0</parameter>
        <parameter id="BMT_ProportionInvariable.s:PEN nDNA rRNA site" lower="0.0" name="stateNode" upper="1.0">0.1</parameter>
        <stateNode id="hasInvariableSites.s:PEN nDNA rRNA site" spec="parameter.IntegerParameter">1</stateNode>
        <stateNode id="hasGammaRates.s:PEN nDNA rRNA site" spec="parameter.IntegerParameter">1</stateNode>
        <stateNode id="hasEqualFreqs.s:PEN nDNA rRNA site" spec="parameter.BooleanParameter">false</stateNode>
        <parameter id="BMT_frequencies.s:PEN nDNA rRNA site" dimension="4" name="stateNode">0.25 0.25 0.25 0.25</parameter>
        <parameter id="BDBirthRate.t:PEN nDNA tree" lower="0.0" name="stateNode" upper="10000.0">1.0</parameter>
        <parameter id="BDDeathRate.t:PEN nDNA tree" lower="0.0" name="stateNode" upper="1.0">0.5</parameter>
        <stateNode id="expRateCategories.c:PEN nDNA ITS clock" spec="parameter.IntegerParameter" dimension="14">1</stateNode>
        <parameter id="ucedMean.c:PEN nDNA rRNA clock" name="stateNode">1.0</parameter>
        <stateNode id="expRateCategories.c:PEN nDNA rRNA clock" spec="parameter.IntegerParameter" dimension="14">1</stateNode>
    </state>

    <init id="RandomTree.t:PEN nDNA rRNA" spec="beast.evolution.tree.RandomTree" estimate="false" initial="@Tree.t:PEN nDNA tree">
        <data idref="PEN nDNA rRNA" name="taxa"/>
        <populationModel id="ConstantPopulation0.t:PEN nDNA rRNA" spec="ConstantPopulation">
            <parameter id="randomPopSize.t:PEN nDNA rRNA" name="popSize">1.0</parameter>
        </populationModel>
    </init>

    <distribution id="posterior" spec="util.CompoundDistribution">
        <distribution id="prior" spec="util.CompoundDistribution">
            <distribution id="BirthDeath.t:PEN nDNA tree" spec="beast.evolution.speciation.BirthDeathGernhard08Model" birthDiffRate="@BDBirthRate.t:PEN nDNA tree" relativeDeathRate="@BDDeathRate.t:PEN nDNA tree" tree="@Tree.t:PEN nDNA tree"/>
            <prior id="BirthRatePrior.t:PEN nDNA tree" name="distribution" x="@BDBirthRate.t:PEN nDNA tree">
                <LogNormal id="LogNormalDistributionModel.0" meanInRealSpace="true" name="distr">
                    <parameter id="RealParameter.14" estimate="false" name="M">2.0</parameter>
                    <parameter id="RealParameter.15" estimate="false" lower="0.0" name="S" upper="5.0">1.0</parameter>
                </LogNormal>
            </prior>
            <prior id="DeathRatePrior.t:PEN nDNA tree" name="distribution" x="@BDDeathRate.t:PEN nDNA tree">
                <LogNormal id="LogNormalDistributionModel.1" meanInRealSpace="true" name="distr">
                    <parameter id="RealParameter.16" estimate="false" name="M">2.0</parameter>
                    <parameter id="RealParameter.17" estimate="false" lower="0.0" name="S" upper="5.0">1.0</parameter>
                </LogNormal>
            </prior>
            <distribution id="BMT_PropInvariablePrior.s:PEN nDNA ITS site" spec="beast.math.distributions.BMTPrior" count="@hasInvariableSites.s:PEN nDNA ITS site" x="@BMT_ProportionInvariable.s:PEN nDNA ITS site">
                <Beta id="Beta.0" name="distr">
                    <parameter id="RealParameter.2" lower="0.0" name="alpha" upper="0.0">1.0</parameter>
                    <parameter id="RealParameter.3" lower="0.0" name="beta" upper="0.0">4.0</parameter>
                </Beta>
            </distribution>
            <distribution id="BMT_PropInvariablePrior.s:PEN nDNA rRNA site" spec="beast.math.distributions.BMTPrior" count="@hasInvariableSites.s:PEN nDNA rRNA site" x="@BMT_ProportionInvariable.s:PEN nDNA rRNA site">
                <Beta id="Beta.1" name="distr">
                    <parameter id="RealParameter.5" lower="0.0" name="alpha" upper="0.0">1.0</parameter>
                    <parameter id="RealParameter.6" lower="0.0" name="beta" upper="0.0">4.0</parameter>
                </Beta>
            </distribution>
            <distribution id="BMT_RatesPrior.s:PEN nDNA ITS site" spec="beast.math.distributions.NucleotideRevJumpSubstModelRatePrior" modelIndicator="@BMT_ModelIndicator.s:PEN nDNA ITS site" x="@BMT_Rates.s:PEN nDNA ITS site">
                <substModel id="RevJump.s:PEN nDNA ITS site" spec="NucleotideRevJumpSubstModel" modelIndicator="@BMT_ModelIndicator.s:PEN nDNA ITS site" rates="@BMT_Rates.s:PEN nDNA ITS site">
                    <frequencies id="BMTfreqs.s:PEN nDNA ITS site" spec="ModelFrequencies" empirical="false" frequencies="@BMT_frequencies.s:PEN nDNA ITS site" hasEqualFreqs="@hasEqualFreqs.s:PEN nDNA ITS site"/>
                </substModel>
                <Exponential id="BMT_RatesPrior.s:PEN nDNA ITS sitex" name="distr"/>
            </distribution>
            <distribution id="BMT_RatesPrior.s:PEN nDNA rRNA site" spec="beast.math.distributions.NucleotideRevJumpSubstModelRatePrior" modelIndicator="@BMT_ModelIndicator.s:PEN nDNA rRNA site" x="@BMT_Rates.s:PEN nDNA rRNA site">
                <substModel id="RevJump.s:PEN nDNA rRNA site" spec="NucleotideRevJumpSubstModel" modelIndicator="@BMT_ModelIndicator.s:PEN nDNA rRNA site" rates="@BMT_Rates.s:PEN nDNA rRNA site">
                    <frequencies id="BMTfreqs.s:PEN nDNA rRNA site" spec="ModelFrequencies" empirical="false" frequencies="@BMT_frequencies.s:PEN nDNA rRNA site" hasEqualFreqs="@hasEqualFreqs.s:PEN nDNA rRNA site"/>
                </substModel>
                <Exponential id="BMT_RatesPrior.s:PEN nDNA rRNA sitex" name="distr"/>
            </distribution>
            <prior id="BMT_freqsPrior.s:PEN nDNA ITS site" name="distribution" x="@BMT_frequencies.s:PEN nDNA ITS site">
                <distr id="Dirichlet.0" spec="beast.math.distributions.Dirichlet">
                    <parameter id="RealParameter.4" dimension="4" lower="0.0" name="alpha" upper="0.0">1.0 1.0 1.0 1.0</parameter>
                </distr>
            </prior>
            <prior id="BMT_freqsPrior.s:PEN nDNA rRNA site" name="distribution" x="@BMT_frequencies.s:PEN nDNA rRNA site">
                <distr id="Dirichlet.1" spec="beast.math.distributions.Dirichlet">
                    <parameter id="RealParameter.7" dimension="4" lower="0.0" name="alpha" upper="0.0">1.0 1.0 1.0 1.0</parameter>
                </distr>
            </prior>
            <distribution id="BMT_GammaShapePrior.s:PEN nDNA ITS site" spec="beast.math.distributions.BMTPrior" count="@hasGammaRates.s:PEN nDNA ITS site" x="@BMT_gammaShape.s:PEN nDNA ITS site">
                <Exponential id="Exponential.0" name="distr">
                    <parameter id="RealParameter.0" estimate="false" name="mean">1.0</parameter>
                </Exponential>
            </distribution>
            <distribution id="BMT_GammaShapePrior.s:PEN nDNA rRNA site" spec="beast.math.distributions.BMTPrior" count="@hasGammaRates.s:PEN nDNA rRNA site" distr="@Exponential.0" x="@BMT_gammaShape.s:PEN nDNA rRNA site"/>
            <prior id="UCMeanRatePrior.c:PEN nDNA rRNA clock" name="distribution" x="@ucedMean.c:PEN nDNA rRNA clock">
                <Exponential id="Exponential.7" name="distr">
                    <parameter id="RealParameter.92" estimate="false" name="mean">2.0</parameter>
                </Exponential>
            </prior>
        </distribution>
        <distribution id="likelihood" spec="util.CompoundDistribution" useThreads="true">
            <distribution id="treeLikelihood.PEN nDNA ITS" spec="ThreadedTreeLikelihood" data="@PEN nDNA ITS" tree="@Tree.t:PEN nDNA tree">
                <siteModel id="BEASTModelTest.s:PEN nDNA ITS site" spec="BEASTModelTestSiteModel" gammaCategoryCount="4" hasGammaRates="@hasGammaRates.s:PEN nDNA ITS site" hasInvariantSites="@hasInvariableSites.s:PEN nDNA ITS site" proportionInvariant="@BMT_ProportionInvariable.s:PEN nDNA ITS site" shape="@BMT_gammaShape.s:PEN nDNA ITS site" substModel="@RevJump.s:PEN nDNA ITS site">
                    <parameter id="BMT_mutationRate.s:PEN nDNA ITS site" estimate="false" name="mutationRate">1.0</parameter>
                </siteModel>
                <branchRateModel id="ExponentialRelaxedClock.c:PEN nDNA ITS clock" spec="beast.evolution.branchratemodel.UCRelaxedClockModel" rateCategories="@expRateCategories.c:PEN nDNA ITS clock" tree="@Tree.t:PEN nDNA tree">
                    <Exponential id="Exponential.c:PEN nDNA ITS clock" name="distr">
                        <parameter id="UCExpLambda.c:PEN nDNA ITS clock" name="mean">1.0</parameter>
                    </Exponential>
                    <parameter id="ucedMean.c:PEN nDNA ITS clock" estimate="false" name="clock.rate">1.0</parameter>
                </branchRateModel>
            </distribution>
            <distribution id="treeLikelihood.PEN nDNA rRNA" spec="ThreadedTreeLikelihood" data="@PEN nDNA rRNA" tree="@Tree.t:PEN nDNA tree">
                <siteModel id="BEASTModelTest.s:PEN nDNA rRNA site" spec="BEASTModelTestSiteModel" gammaCategoryCount="4" hasGammaRates="@hasGammaRates.s:PEN nDNA rRNA site" hasInvariantSites="@hasInvariableSites.s:PEN nDNA rRNA site" proportionInvariant="@BMT_ProportionInvariable.s:PEN nDNA rRNA site" shape="@BMT_gammaShape.s:PEN nDNA rRNA site" substModel="@RevJump.s:PEN nDNA rRNA site">
                    <parameter id="BMT_mutationRate.s:PEN nDNA rRNA site" estimate="false" name="mutationRate">1.0</parameter>
                </siteModel>
                <branchRateModel id="ExponentialRelaxedClock.c:PEN nDNA rRNA clock" spec="beast.evolution.branchratemodel.UCRelaxedClockModel" clock.rate="@ucedMean.c:PEN nDNA rRNA clock" rateCategories="@expRateCategories.c:PEN nDNA rRNA clock" tree="@Tree.t:PEN nDNA tree">
                    <Exponential id="Exponential.c:PEN nDNA rRNA clock" name="distr">
                        <parameter id="UCExpLambda.c:PEN nDNA rRNA clock" name="mean">1.0</parameter>
                    </Exponential>
                </branchRateModel>
            </distribution>
        </distribution>
    </distribution>

    <operator id="BMT_ModelTestOperator.s:PEN nDNA ITS site" spec="BMTMergeSplitOperator" modelIndicator="@BMT_ModelIndicator.s:PEN nDNA ITS site" rates="@BMT_Rates.s:PEN nDNA ITS site" substModel="@RevJump.s:PEN nDNA ITS site" weight="1.0"/>

    <operator id="BMT_Ratescaler.s:PEN nDNA ITS site" spec="BMTExchangeOperator" delta="0.15" modelIndicator="@BMT_ModelIndicator.s:PEN nDNA ITS site" rates="@BMT_Rates.s:PEN nDNA ITS site" substModel="@RevJump.s:PEN nDNA ITS site" weight="1.0"/>

    <operator id="BMT_gammaShapeScaler.s:PEN nDNA ITS site" spec="BMTScaleOperator" count="@hasGammaRates.s:PEN nDNA ITS site" parameter="@BMT_gammaShape.s:PEN nDNA ITS site" scaleFactor="0.5" weight="0.5"/>

    <operator id="BMT_ProportionInvariableScaler.s:PEN nDNA ITS site" spec="BMTScaleOperator" count="@hasInvariableSites.s:PEN nDNA ITS site" parameter="@BMT_ProportionInvariable.s:PEN nDNA ITS site" scaleFactor="0.5" weight="0.5"/>

    <operator id="BMT_hasGammaRatesFlipper.s:PEN nDNA ITS site" spec="BMTBirthDeathOperator" count="@hasGammaRates.s:PEN nDNA ITS site" rates="@BMT_gammaShape.s:PEN nDNA ITS site" weight="0.1"/>

    <operator id="BMT_hasInvariableSitesFlipper.s:PEN nDNA ITS site" spec="BMTBirthDeathOperator" count="@hasInvariableSites.s:PEN nDNA ITS site" rates="@BMT_ProportionInvariable.s:PEN nDNA ITS site" weight="0.1"/>

    <operator id="BMT_FreqsFlipOperator.s:PEN nDNA ITS site" spec="BitFlipOperator" parameter="@hasEqualFreqs.s:PEN nDNA ITS site" weight="0.1"/>

    <operator id="BMT_FrequenciesExchanger.s:PEN nDNA ITS site" spec="DeltaExchangeOperator" delta="0.01" weight="0.2">
        <parameter idref="BMT_frequencies.s:PEN nDNA ITS site"/>
    </operator>

    <operator id="BMT_ModelTestOperator.s:PEN nDNA rRNA site" spec="BMTMergeSplitOperator" modelIndicator="@BMT_ModelIndicator.s:PEN nDNA rRNA site" rates="@BMT_Rates.s:PEN nDNA rRNA site" substModel="@RevJump.s:PEN nDNA rRNA site" weight="1.0"/>

    <operator id="BMT_Ratescaler.s:PEN nDNA rRNA site" spec="BMTExchangeOperator" delta="0.15" modelIndicator="@BMT_ModelIndicator.s:PEN nDNA rRNA site" rates="@BMT_Rates.s:PEN nDNA rRNA site" substModel="@RevJump.s:PEN nDNA rRNA site" weight="1.0"/>

    <operator id="BMT_gammaShapeScaler.s:PEN nDNA rRNA site" spec="BMTScaleOperator" count="@hasGammaRates.s:PEN nDNA rRNA site" parameter="@BMT_gammaShape.s:PEN nDNA rRNA site" scaleFactor="0.5" weight="0.5"/>

    <operator id="BMT_ProportionInvariableScaler.s:PEN nDNA rRNA site" spec="BMTScaleOperator" count="@hasInvariableSites.s:PEN nDNA rRNA site" parameter="@BMT_ProportionInvariable.s:PEN nDNA rRNA site" scaleFactor="0.5" weight="0.5"/>

    <operator id="BMT_hasGammaRatesFlipper.s:PEN nDNA rRNA site" spec="BMTBirthDeathOperator" count="@hasGammaRates.s:PEN nDNA rRNA site" rates="@BMT_gammaShape.s:PEN nDNA rRNA site" weight="0.1"/>

    <operator id="BMT_hasInvariableSitesFlipper.s:PEN nDNA rRNA site" spec="BMTBirthDeathOperator" count="@hasInvariableSites.s:PEN nDNA rRNA site" rates="@BMT_ProportionInvariable.s:PEN nDNA rRNA site" weight="0.1"/>

    <operator id="BMT_FreqsFlipOperator.s:PEN nDNA rRNA site" spec="BitFlipOperator" parameter="@hasEqualFreqs.s:PEN nDNA rRNA site" weight="0.1"/>

    <operator id="BMT_FrequenciesExchanger.s:PEN nDNA rRNA site" spec="DeltaExchangeOperator" delta="0.01" weight="0.2">
        <parameter idref="BMT_frequencies.s:PEN nDNA rRNA site"/>
    </operator>

    <operator id="BirthDeathTreeScaler.t:PEN nDNA tree" spec="ScaleOperator" scaleFactor="0.5" tree="@Tree.t:PEN nDNA tree" weight="3.0"/>

    <operator id="BirthDeathTreeRootScaler.t:PEN nDNA tree" spec="ScaleOperator" rootOnly="true" scaleFactor="0.5" tree="@Tree.t:PEN nDNA tree" weight="3.0"/>

    <operator id="BirthDeathUniformOperator.t:PEN nDNA tree" spec="Uniform" tree="@Tree.t:PEN nDNA tree" weight="30.0"/>

    <operator id="BirthDeathSubtreeSlide.t:PEN nDNA tree" spec="SubtreeSlide" tree="@Tree.t:PEN nDNA tree" weight="15.0"/>

    <operator id="BirthDeathNarrow.t:PEN nDNA tree" spec="Exchange" tree="@Tree.t:PEN nDNA tree" weight="15.0"/>

    <operator id="BirthDeathWide.t:PEN nDNA tree" spec="Exchange" isNarrow="false" tree="@Tree.t:PEN nDNA tree" weight="3.0"/>

    <operator id="BirthDeathWilsonBalding.t:PEN nDNA tree" spec="WilsonBalding" tree="@Tree.t:PEN nDNA tree" weight="3.0"/>

    <operator id="BirthRateScaler.t:PEN nDNA tree" spec="ScaleOperator" parameter="@BDBirthRate.t:PEN nDNA tree" scaleFactor="0.75" weight="3.0"/>

    <operator id="DeathRateScaler.t:PEN nDNA tree" spec="ScaleOperator" parameter="@BDDeathRate.t:PEN nDNA tree" scaleFactor="0.75" weight="3.0"/>

    <operator id="ExpCategoriesRandomWalk.c:PEN nDNA ITS clock" spec="IntRandomWalkOperator" parameter="@expRateCategories.c:PEN nDNA ITS clock" weight="10.0" windowSize="1"/>

    <operator id="ExpCategoriesSwapOperator.c:PEN nDNA ITS clock" spec="SwapOperator" intparameter="@expRateCategories.c:PEN nDNA ITS clock" weight="10.0"/>

    <operator id="ExpCategoriesUniform.c:PEN nDNA ITS clock" spec="UniformOperator" parameter="@expRateCategories.c:PEN nDNA ITS clock" weight="10.0"/>

    <operator id="ucedMeanScaler.c:PEN nDNA rRNA clock" spec="ScaleOperator" parameter="@ucedMean.c:PEN nDNA rRNA clock" scaleFactor="0.5" weight="1.0"/>

    <operator id="ExpCategoriesRandomWalk.c:PEN nDNA rRNA clock" spec="IntRandomWalkOperator" parameter="@expRateCategories.c:PEN nDNA rRNA clock" weight="10.0" windowSize="1"/>

    <operator id="ExpCategoriesSwapOperator.c:PEN nDNA rRNA clock" spec="SwapOperator" intparameter="@expRateCategories.c:PEN nDNA rRNA clock" weight="10.0"/>

    <operator id="ExpCategoriesUniform.c:PEN nDNA rRNA clock" spec="UniformOperator" parameter="@expRateCategories.c:PEN nDNA rRNA clock" weight="10.0"/>

    <operator id="relaxedUpDownOperatorExp.c:PEN nDNA rRNA clock" spec="UpDownOperator" scaleFactor="0.75" weight="3.0">
        <parameter idref="ucedMean.c:PEN nDNA rRNA clock" name="up"/>
        <tree idref="Tree.t:PEN nDNA tree" name="down"/>
    </operator>

    <logger id="tracelog" fileName="PEN nrDNA BD.log" logEvery="5000" model="@posterior" sanitiseHeaders="true" sort="smart">
        <log idref="posterior"/>
        <log idref="likelihood"/>
        <log idref="prior"/>
        <log idref="treeLikelihood.PEN nDNA rRNA"/>
        <log idref="treeLikelihood.PEN nDNA ITS"/>
        <log id="TreeHeight.t:PEN nDNA tree" spec="beast.evolution.tree.TreeHeightLogger" tree="@Tree.t:PEN nDNA tree"/>
        <log idref="RevJump.s:PEN nDNA ITS site"/>
        <log idref="BMT_ModelIndicator.s:PEN nDNA ITS site"/>
        <parameter idref="BMT_gammaShape.s:PEN nDNA ITS site" name="log"/>
        <parameter idref="BMT_ProportionInvariable.s:PEN nDNA ITS site" name="log"/>
        <log idref="hasGammaRates.s:PEN nDNA ITS site"/>
        <log idref="hasInvariableSites.s:PEN nDNA ITS site"/>
        <log id="ActivePropInvariable.s:PEN nDNA ITS site" spec="beast.util.Script" argnames="BMT_ProportionInvariable hasInvariableSites" expression="BMT_ProportionInvariable * hasInvariableSites">
            <parameter idref="BMT_ProportionInvariable.s:PEN nDNA ITS site" name="x"/>
            <x idref="hasInvariableSites.s:PEN nDNA ITS site"/>
        </log>
        <log id="ActiveGammaShape.s:PEN nDNA ITS site" spec="beast.util.Script" argnames="BMT_gammaShape hasGammaRates" expression="BMT_gammaShape * hasGammaRates">
            <parameter idref="BMT_gammaShape.s:PEN nDNA ITS site" name="x"/>
            <x idref="hasGammaRates.s:PEN nDNA ITS site"/>
        </log>
        <log idref="hasEqualFreqs.s:PEN nDNA ITS site"/>
        <parameter idref="BMT_frequencies.s:PEN nDNA ITS site" name="log"/>
        <log idref="RevJump.s:PEN nDNA rRNA site"/>
        <log idref="BMT_ModelIndicator.s:PEN nDNA rRNA site"/>
        <parameter idref="BMT_gammaShape.s:PEN nDNA rRNA site" name="log"/>
        <parameter idref="BMT_ProportionInvariable.s:PEN nDNA rRNA site" name="log"/>
        <log idref="hasGammaRates.s:PEN nDNA rRNA site"/>
        <log idref="hasInvariableSites.s:PEN nDNA rRNA site"/>
        <log id="ActivePropInvariable.s:PEN nDNA rRNA site" spec="beast.util.Script" argnames="BMT_ProportionInvariable hasInvariableSites" expression="BMT_ProportionInvariable * hasInvariableSites">
            <parameter idref="BMT_ProportionInvariable.s:PEN nDNA rRNA site" name="x"/>
            <x idref="hasInvariableSites.s:PEN nDNA rRNA site"/>
        </log>
        <log id="ActiveGammaShape.s:PEN nDNA rRNA site" spec="beast.util.Script" argnames="BMT_gammaShape hasGammaRates" expression="BMT_gammaShape * hasGammaRates">
            <parameter idref="BMT_gammaShape.s:PEN nDNA rRNA site" name="x"/>
            <x idref="hasGammaRates.s:PEN nDNA rRNA site"/>
        </log>
        <log idref="hasEqualFreqs.s:PEN nDNA rRNA site"/>
        <parameter idref="BMT_frequencies.s:PEN nDNA rRNA site" name="log"/>
        <log idref="BirthDeath.t:PEN nDNA tree"/>
        <parameter idref="BDBirthRate.t:PEN nDNA tree" name="log"/>
        <parameter idref="BDDeathRate.t:PEN nDNA tree" name="log"/>
        <log id="rateStat.c:PEN nDNA ITS clock" spec="beast.evolution.branchratemodel.RateStatistic" branchratemodel="@ExponentialRelaxedClock.c:PEN nDNA ITS clock" tree="@Tree.t:PEN nDNA tree"/>
        <parameter idref="ucedMean.c:PEN nDNA rRNA clock" name="log"/>
        <log id="rateStat.c:PEN nDNA rRNA clock" spec="beast.evolution.branchratemodel.RateStatistic" branchratemodel="@ExponentialRelaxedClock.c:PEN nDNA rRNA clock" tree="@Tree.t:PEN nDNA tree"/>
    </logger>

    <logger id="screenlog" logEvery="500000">
        <log idref="posterior"/>
        <log idref="likelihood"/>
        <log idref="prior"/>
    </logger>

    <logger id="treelog.t:PEN nDNA tree" fileName="PEN nrDNA BD.trees" logEvery="5000" mode="tree">
        <log id="TreeWithMetaDataLogger.t:PEN nDNA tree" spec="beast.evolution.tree.TreeWithMetaDataLogger" branchratemodel="@ExponentialRelaxedClock.c:PEN nDNA rRNA clock" tree="@Tree.t:PEN nDNA tree"/>
    </logger>

</run>

</beast>
