# Supplementary material for: A dated phylogeny of the genus Pennantia (Pennantiaceae) based on whole chloroplast genome and nuclear ribosomal 18S–26S repeat region sequences
Source: PhytoKeys. 2020 Aug 7;155:15–32. doi: 10.3897/phytokeys.155.53460 (PMC7428460; doi:10.3897/phytokeys.155.53460)
Supplement: Supplementary material 2 — BEAST2 and RAxML files [file phytokeys-155-015-s002.zip › MaurinPennantiaSuppMat2/MaurinPennantiaRAxMLcpDNAalignment.phy]

 19 46051
DQ898156 ATGTACATCGGCGAGAATAGAAATATCGGACGATGAGATAAAAGGAGTAAATGTAAACGGACGTCTCAGTGGGAGGATGCCGATCAGGCTGAGAGTATGCGGGATTGTGATTCAGAGGACGTGGATGCCTAATTGATCACAAGTGGGTGTTTATGGGAGGTTCTATCAGAGGAGTCGTAAGCACGGAGATGCCAATCCGTAGGAGCTATTGGCGGTGTAAGCCTGCAACCATGAGGAGGGGAATTCGCTCGATACGTTATGATCCCGCCCGGATATTCCGCGTCGTTAGACCCTCAACGGCTATGCATGATCATATCCATGGCGGGCACGGATTATATGGGAAGCAACGGAAACGCGTGCACGAACATCTAACACAGGCAAAGTATTGGTTAGTGCATGGCAAAGCTCTCGTGCCAGTGTACAATTCAGAAGGGGCATGATAACATGTGTGCGAACGCGATCCCGCACTTCATACTGCCCTAACGGGCGCCTGCGATTTTATTACGAACGCAACTTATATTAGAGACCTCAACAGCCAGCTACGCAATTCCTCTTTCGAGCCCCGGCGGAGCTACCGGGAGTTTTATTCATCCGCTTTGAAGGCGCAATTGGTCCTTTGGGAGGAGATACGCTTCCATGTGAACCATCGGGAGTTCGCTAATCCACAAGTATTCATACGAGGCAATTTTTTCGCGACTTTAAGCGGATAGCCGCATAAGTGGATTCGTTCAGGTGGTCGCGCCAATAAGCATAACAGTGCGGAATTAATTGACTGCCATTGCGATTGAGCTTGCCATTGCTCGACTGAAAGCACCAAACATTGCAGGGCACGTTCGGATTCTAACATCCATCGCCCCTGCGTGAGACAATATACATTAACGGACAAGGTACTGATCTTGAATGGCAGTAGAATTCTGTGATTCGACTACTAAACAAAACCCATTCAGAATATTCTCACAAATTTACGAGAGCGAGCCTTTAAGAGCATCAGACAATGACG--TTATCTCAGACAGTTAATAAATAACCACAATCAGTCTTACTCACCTGAAAAAAACTGGAAATACCAATATGGCCGTCTGAGTGCTTCCCCGGAAATCCAAATTAAAGCCTGTGTAAGGCGGAACGCGGCACAATAAGTACTGGAGTCACATTCTGGAAAACGGTAGGCGTGCATAGGCACGAGGCTACAGGGATGAGTATGAACGGGCCCCTAGGTCCGTGGGGACACCTGGCGATTTAAGTCTGGGACCGTGAAATTGGCCGTGAACCGACACTCCCATCAAGTCGCCCGCTTATCATTGAACAATTTCATTTGAACGGATAAGTGTGACTTTGCCCTACGCGGGGGAAATGGCTTTGGGGGCGGGTGGAAACGTCTATATGATTATAAAAATGCAAGCCAGGGGGTTCGTTTGGGGGTGGGACGACCGGAGGAAGACTTAATGAATAAGATCGGGTATAAGAGAAAATGCGATCAAGTGCCTGTTAGGCAATAAGACCCCGGGCCGATAGGTGGTTACGCCTACATGCGATATTCGGAGTAAGACAGAGTCTCTTTATGAAAATTTCGTTGTCAGCGGTCGAGTTCGCTTTTGGAGATCCTCGCGTGGTACACCACCTAGACGAATGGACTTCAGAAGATACTCACAAGAGGTCATACTCATCAGCGTTAGTCCGCGAGATTACGACCGCCCGCACACTTGCCATTGAGCACACGTCTTCAGGGTTGCGCAAGGATTACCGCGTGACCTTGATCACTCACATCTCACCCGATGTGGGAGACATAGAACGCCAAAGTAACAACTTCACGTAAAGACTCAGAATATGCATCTGGTTGAGATTTCGAGAGACGTTACGTGCAGGCCGAAATGACGTTTTTCCACCTTTTGTGCGAGTTTACGGTCCCGGAATAGTGGTTTCGAACATAGGGTTCGTTATCTTCGGGATTGAAGCTCCGACAGCTTTATTGTGGAAATGAGAGCACGCAAGCATAATTGAATGAAGAATCAAAATGATACTTAACTTGGTCTACCCAACGACGTTGAATCAAGTAAGAATATTTTCACAAAGGGCAATGGGTTTCCAACAGCTCGTGCACGCGTGAATGGATTTAAATCGCTGAGGCATGTTACATGCCTATGGGGTTGCATATGGAAAAGAATACGTTTGTAAGAGCGAAAGGAGGAATGATCCAGAGCCACAACCTGAATGCGAGCAATTAGAAGCGAGGAAAGCAAAATGAGCAACTGCCTCGCGGCAGACCGGTGAACATAAGCATTC--------------TAATAAAAGTACGATCTTGTTCTTGGCATGCCTCGCGGAGTTGGTTAAACGAATTTGCACAACTATAACTAGGTGTCTGGGTTTGTTTTTGGAAGGGTTAGTATTATAATATGAAAAGGGTCTGATCTTTGAATCAAAAATGGTGGGACCTTAAAGTGAAAGCCGTCTGCTAGAAATGAATGAGCAATAGTTGATCATGAACCTAGTAAGGAAAGATGATTTTTATCCCTCTAGCTTGAAAATAAAATACAAACAACTTTATTTAAAAAAGACGTTATAATCGAAATGTTTCAAAACCTAAAGGCTTAGACTTGGTGTGTTGACACAGTAATTAGTCGTAGTCCATTTGCTGTGGGC------ATACCATAGTGATCATGTTCTCCCTCCTTTTCTCTGATGCTTAGGTTCTCTTTGACTGATTGTAAGTCTCTCGGCAACTTAAAGTTCCGGAAGCCAGCGAGGAAATAGAGTCTTATGTTGTTACTTTTGAACTTACATTATGTTGTTTACATACATTTATTCGATCTTTTTAATGATTTTACCGTCCTCACAATAATGGTAACATTTCTGTTGAATAGCAAATTCATGGAATAGAGTTCAATCACGCAATATTTTCTCTGGTTTATTCTTCTATGGTCACTCTTACTTTGGACCAAACCTTCACTGCGTAGATTCTCAAATTATTAATCTTGAATTGGTAACTAATTGAAAAAATGTCCGGTTCTTTTTGACATGTTTATTTTTTTTCTATGGCAGACGTTTACTGGAATCTAAATACTATGGAGTACCCACCCGATATTAATCTCTTTCTTGCTTATCCGCATGCAATTCATCGGTTTGCAAAAGATGGTATTCGAAAATTTAACACCCATCTTTACCTTACTCTAAAATTCCAAACTTACATCGTTTGATTTCGAATTATACTATAATATATTTTTTTTTTCTTATACTTATGTTCTTACTTCTGTCTTGATATTCAGTGTTTAACTTGTTTTCACTTACCCGCTATTAGGAACCTGAGGTATATGATGCAAAAGAACATCCCCTTTTAATTTCACTTATATTTGCCGGGGTTCTTCCATTATAAGTTGAACTGGTTCTATGGGGATCTGGAACTAATTTTGGATATTTAAAAAGATTTTAAAATTCTAAATGAAAATCTTTTTGAGAATGTCAGAAACCAAGCAATTAAAACTTGTTAGATCACAAAACGTCAATATCAGTAACATAGATATTTATCGTTTGACTCCGCAATTATCGTTCTTTTTAGCGTATCTTTTGGTATAAAATTTTTTTTACCTGGCTAGAATCTAATACTAGTACCATAAACTTTGGTTTTTATACAATTTTTTCGATCATCGCTGTGTGGAATATGTTGCTTTCACAAATTTGATTCTATATATAATTTACTGTTTTTGTTTTTCATCTTTAATCTTATTAATTGGTTTTGTATTAATGTTTCTCGCATTTATGTTATATCATGATAAAATGAGAATCAAGAATTAAGTAATGACTAAAAACACTCTAATCATTTCTTAGAGATTTATCATTCGATATATGTTAATGAATGACCTTTTTGAAATTGGTAT--ATAATCGTTATATTTGAAGTCATTAGGATGATAGATAGAGAGATTGTTTTTTATATATTTACAAATGATTTTGAGCACATATTTCTTTAATGTACAAAGATTCATCTTTAAATTCGTTATTCGAT----ATACTCGTAAAAGAAGATATGAACTATATTAGACATTATCATATCCTTTTAAGACATTTCAATTATTATTATAAGTATATACCACCACCATTGAATATGTTAACTTGGCACGGTAAAACCTCTCTTAATTATAGATCTTTCATAGATGTGTGGA------TCGCAATAACCGTCTTTTTCAAAGAATAAGGTTTCTCTCTAATATCTATTAGTAAATAACCTCTCTCTTTTGTACAACTCTATTAGTCACCCTCTGACCTTTTAAGATCATTCATGAAATAAAATTTTATTTAAACTTTCTAGCCTTAGCCATTAGGTGTTAGATCTTCTGATATTTGGATAAGAAACATTTCCTCAAAGGCACCCTTGTGAAAAGGCAATACTTTCATTAGGAAGTGTTTACTAGGCTAGCGGAGGTCGTTAACAATAATATATCCTACTTTTGGAATTACAGTCGGATAACCTCATGTCGCGTAATGTAAAATCATTTATTATATCTTTAAAGTCATCTTTTTCATTTTCTTGTTGACATGCTAGCGGATTGTACTATGGGACCTTTGTAGCGTTGGCTATTACAATCTATTTTTTCGATTGGGTTAGCGAATTTCTATTTTTGTGACCCAAAAAAGGTTGATGATAAGATTATTGGTGCTGTCTGACTTGCTGTAAATAAGTCTTAGTCTTTTGAAGACGGCCGGGTATGAAAATCTTCGCGAAAGAATCTTATTGCCTTCAGACTCTCCCTCGATGGTAATGAGGGTTTGGATTGATTTTTGTTCATATTGCCGTATAATGATATCGTATCAATGTATAATCACAAATAAACTTCATCTTTTTGATGAACCTAAAAGTAATATTCTAGGTGTTTCCTTTTGCTTTTATAGATCCATAGTTATATATTTTGGTAAGGAAATACTCGGGTAAAAAGTTTGCCCAAATCTGACTTGGATTTTAACTTACAATGTCAAATATTTCAAAGATTTTTCACAGAGAATCTGTTATCGTTCGACACCTACATCCACATTTATAGTATTATATTCTTTGAATGCTTTTTACCATTCGTTTGTTTTTTAGGTTCCTTCAGTTTCTCCTGGCTTTTTGCAGTATGACAATATAAATCTTTTAGTGTTAGGCTCTCTAACATTGTATAATACATACTTAGTTGTACATACTTAATTACATTAATAAGTGTAAGTGAGGCGTAAATTGTTTTGGGTGATTGTGCTCACTAAGGTTAAGTTTCAATTGTCTAGCGGTTGAAATACTTTGTTACAGAGAGAGAGATGGAGAGTTTCAACGATTTAGTAAAATTGTTATTTCGTGTTGTTCGATTACAGTTTTATATTGAAGGTCTTCTAGGGTTGATCTTTCTCGCCAA----GCCTCTTTTTTTGAAAATAAGGGTAAGCTTGAAAAAATGTACTTATAATGGTAAATTTTGTCTATCATGTACAAAAAATGATTACAAGCAAAAGGCCACCTAATCTGGTGAATTCTTACTAATTCCGCATCATATAAAATTTTCCACTCTTACGTAAGTTCGCTTCGATTGTATTTTGGATTCAAAAATAATCTATCTATTGGATTTCGTTCGAGTTAGCCGATACAAGGCTGGAACTTTATTTGATGGTAAGACAAGGCACGTTGTACATTCAACCTTTTTAGTTGTCAGTTTGTGTTTGTGTGAAAGTTTCTTTCATGGAAGATTCGTGATAGTAATTGATTGAGAGTTAATTCGGCTACTAATGTGTTAGTTTGATGCAAAGGGATGGATGTTTGAGAGCCGACTGACTGTTGATGCTTTATTTTGTGTCTTTGATGATAGATCAATAGGTAGGCCTAGTTCTGACTATTGATGAGTATACATTTGAAATTTTGTTTTTGTATCTCATAAAGATAATTCTTATTTGTAAGTATGAGCGTGAGAGTATGACAGTATGTTATAATTTCTACAAAATAATCTACATCATAACTGTGATAGTGAGGACGAATTCATTGGTGAAATCTTCCTCACTCAGTCTAGTAAAGAGGGACTCTCTTTCGTGGAAAAGATCTCCCTAGTGGTTTCAATGTTTTGTAATAAGCAGCTTTTGACATCGTTATCGCAAAATGAATTTACTTCATTGATGTTTGACAAATATGTTTTTTAGATCGTTCTGACGCCGCTATTTATAGTAAATGATATATATGAATAGGTCTATTTATGTATTTAGTTTTGTCAGATTTGAATTTTGTTTAGATTTTCATATTTAGTAGATAGTATATTGATTGAACAATTTATTTTGGATGGAGAAGTTTATTCATAAAGGTTTGTCAACGCTGTGTGAATGTTCCAAGGATTGAATATCTGTGGGTTTGTTATATAGAATTAGCTTTTTGAAAAGGATTCGATTAAGTTGTCAAAATAATACTGATTTATATGAGCATTTTATTGTATTCTTGTGTCATATTGCGTGAGTGTAATTGACATTCCCTCTGATGTACGGTGCAGGGGTCTATCTATTGGTCTAACTGTGTATAGGAGTGGGCATTTCTGAGTCGCTATCTCTTCAAGTACCTCTAAAGATTCACTTTGGAGAGAAAAAAATATCGAGAATTTGCCTGTCAAAGCATAGAAGTTAGCTTTCAAAGTTCATGGTTTAGAGTAGTCAGTAGGGTTTTCAATGTTATTCTTGATATCTGTTTTCAAGATATATTTAGATTGATCGTATCTTAAGGAATCTGTGCTTTTCAATAAATCGATAGGTTTAGGGGTTAAAAGCTGCCAATACAAACTCTTTATAGTAACTTTCTTTGTATCGCGCTGTTTTTTGTCAAGTGAATCTATGTATTGTATTTACAATTTGAAAAAGTTGTTAAGGGATAACGATTTTAGTTCAACTTTACTATTTGAGACTTAACGTCTTTCAATTTATGCAAAGATATCCTCTTTAAATTTATGG----TAAGAATTAAAAAATACAAATTT------ATTATAAAAGAAATCTGGATTTTTTTTTTAAAAAAGTTCAATGTCGATGAAAACACAACACCTTATATATACCTTTGAATAGAGTTTTTGTTCTTTGATGGTATATAGTATTCTAACTGATGGTCATTAGTGTCGTGATCCAGAATC----TTCATCCGAGAGGCTTGGTAATATAAATGTAACCGTTAAACCTTACTAAATTGATATTTAAGTTGTTGATTTGAAGTGTCTTTTAGTATAAGTATTTGAAATTAAGCTCTTTATTAACTGTTTTATTTACAATTGGCTAATACTTTTGTAAAAGTCTAAAAATCTTGGCAAAAAAATGTAATTGTTGTATTATCTGTTTAAGTGTTTTTGAAATCTTATGGGAAAAAGATGGCAGTAATTTTTTTGTAACAGAATGTGAATATATGAGTGTGTTGATTCTTTAGTGAGTACAATTAAGTGGGGCCACTTTTTTCTTCTGTTTCTTTTGAGAACCTTATAATATATTTAGGTTACCGACAAACTGTTTCTTAGCTTCGGATGGTCTAATAGAGTCGGAGGGATACCCCATCAATTTTTGCTTTATAGATGGTCTGTTTAATCTATCTTATCATAACTCCTTTGAGTGTGGCACTCTATTCGAGAGTAAATGTTAACATTTGTGAAGTCAGATGTTCGATTTCAAGTTTCTCTTGACGTGGGCGAGTAGTGAGGTTTAAATATTTGTTACAATATATATCAGTAGTATGTCGGATATTGATAAAATAACCGATGAGGCAGTTGAAATATATCACAATGGATCTTATAAAGTTTTTCTCATTGACTATTAAAATCTTAGTTGTAAAGTGGATATGAGTCTC--ATAAGATGACAGTAACAATGCCTAGAAGCATAGGTCTCGCCCATAAGCCGTGTCTCACCATGTATCAGTGTGAGTGTATGCTTGACAAATGGTTTTACTAAGGAGGAAAATGGGAACCAAAATAACATTTACTTTGAAGCTTGGTTTTAGTATAGTCACGAGAAAATGAATGCCAGGCGTAGCATATCAGGCTAAAGGCACTTACAAGCATAGTAGGTAATCTAAGTTGCTTGTATGCTGCCTTTAGGAGTATGCGACGACCCTCTCTTATTTCAGAAAGATGAATTGCCATCGAGTGTACGTAGCAAGAGCTATTTTTCTATGAGAGCGTGTGTTACTCTGCTGAAGTAATTTGGTTTTTGTTTTTTAAAAAGTATGATTCAAGCTATAACGATCTATTTTAGGCAGTGGGAGGGCATATGCGAGGGGGAAAATTGGTTATGGACAAGCACAGTTCGAAACATGGTCTCGAGGTGTCTTCGGTTTCGTGATTGTTGGAGTCATGCAAGGAGGGTTGTAGTCTTTTAGACAACATGAAGAAGATAGAAAATATCACGGTTAGAGAATAGGGGGCATTGGATTAGAACCACCTTGTAAGATGGTCCGATGATGTTTGCTTCATTACATAAAACTTTCTATTTGATGTAAACAGACCTTGGAAGCGAGCCAAAGAGATAGCATTTCGAAGAGTAGGTATTTCTTGAATGAAAACACACGGTTTACATTGCAACCTCTCATAGTAAAAAGAATGGTGTATAGAAAACAGTACAAGTACATAGGAGAGTGTCTTAAGTTTTAGGAATGGTCAGATTTATCACAAAGACAGTGAAGTCACGCCAGTTCAGATATTATACTGGATCTTACTGAATATCATTCCTCGAAATGATAATGGGCTTCCCGCCAACCCTTGATTGTAATCATGTTTGAGATTGTCTGATTCTAAGTCACTGTGAGTTGAATGGAAGGTATAAAGAACATGCTATTCATATGTTCGAACTTAATTTTGTATTCGTGGTTTTCAAAATTTTATAAGATGAGATTGACTTTAATTGTCTCCGATGATTTATCAATGTTAGGCTTACAAGTAAAATATGTTCAGATCAAAATTGATTGCTAGAATTGAGGTGTTGCTCTGGTATCAGATGATATTATGACTTGGTTTATACAAGATAAACTTAAATAAACCAGATGGATCCTTCTTCTTTAATTAATGTACATATTAGCCCAAGTCCATATTACACAGTGATGTACTGTTGATATTTCGGATAAGATGCTGATAACAAAAGTAGCTAAATATTCCCGGGAAATCTGATTCGCTTTTCGGTTGGAAGTTGATTTAAAAGGAGCTTTATTGTGGATACTATATATATCGGTTGAAGCTCTATGCTAAGTGGTTGAGGCTTAGTAGATATTTCCCCATTTATAATAAAATCTATGATGATCCTCAGTTCCTATTATGACACCAAATCATTTTCACTCACAACATTTCAATGGCAGATTCTGTTAGGCGTTTCATGTCCGTGTGCTCTTAATTCTCATATAGCCAGATCACTTATGTATGATATCCAGACAGTCTGAAACGACTTTTTACACCGACATACATGAATGCTCCCTTATGGATAATAGAATGCTAACAAAATTTTTCTTGGACAGTCATTCAGGGGTGTCGTCTATCTATGTCTTTGGGATCATAGTATTCTTAATTCATTGCAGTGTCACAAACGAACATTTAATCTTACAAATTGTAGAATACTGAAATCATAAATGATTAGCTAAGAAGATGGGTTTCACCATACAATGAGTCGGGTGTTTATCCGAATACATGGAGTCTTATAACGCACCCTCGAGTCCCCCAACATTTCAAACAAGTCATCCTCCACAATATGATAGTGAACTGAAGCTTTCTGGTAAGAAAATAATGACCTTCCTACGTCTGTAATTCTACTGGCACTTTCATTCAATCCTTTTCAAAAAGTATAAATCAGAAACGCTGTGTTTTAGTCCATGCATTACTATAGCCTGATTTAATTCAAACGTATTCAATCTTATTAACATTTTGATACTATATTGAATAAAAATTTTCTATGTAAGGGTCTTGATTAGGCTTTTTTTTACAAGGTTTAATACTCTCCATGGTTCCCCAGTGAAAAAGTAGCATTTCTTTAGGCATGCCCATAAAAATTTTTTGTAGCCCTTCTGTAGAAATGTAATACCTTCTTCTTCCCGACCCCTCTCGAAAGTTACTCTAAAATCTTAACTAGCGAACGGGAGGGTAGTTATCCACGGGCAAGTACATCATTATATCTCCCACAGTTATAGTAATATAGAAAAAAAGGGTACAATACCTACGATCACGATGAGTAATGTTATTTTCCTCAGGCAAATTTTTTCAAAGCAACTTCAATGATAACGTGCGGTATCTATTGGCGATTGCAGGAATCAAATATATTAAACCCTAGTTCAAGCTTTGTCTCTGCACTTTTTTGCAAATCTTTGTTTTAAAGAAAGTCAGAGTTAATGCAAATGATTCAGAATAATATGGTTAAAAGTTCAGTTAGCGTTCGATATTACTGTAAACTTCTCTATTCACTATTATGTTGGAGCTTCGTTCTGTTTTATAAATGCTCGGGTTCTTGCTTTACATGTCGCTTTCGACCTTTCTCGTTAAACTATGCTAACTATTTGTGGTATCGACATTATGAGGCACAGTTGTGTTTATGTGTCTGATTATTGGTTATTCCTGTGATTAAAGCTGTAGTACTGGTTCAGTTGTTTACTTATGCTCACTTTGTTACTGTATCCTACTGGACAATTGTATGGCATGAATTTACAGTTACCAACTTTCTTATAGGCGCTTGTAAATATGGTGAGTCTGTTGGAAACCCTTGCTGTTTATGCTAACCTTTTATGCGTTTTCTCTTATTTGTATGACTTCATGTAGTAAAAGCTTCTGTCTTAAGACAAAACCGATTAAGACCGTTTAGGCAATTGCAAGGATGGCAAATATAGGGACCGCTGCCAAGACTTTTAATTTCCGTGTATCTGGACATGCTGAAGTGGTTGCGTCTGACCTCATATGGGACCGCGACCTTGCACCCTTGAATTTCCGATGTATTTTCCGTTTCAATCTCGACGTCCAAAATTTTGGGTCTTTATGTTCGTCCGTGGTTTTACGTCCTTTTGAAAGTAAAATTCAAACCTTCGCGCCGTGCACACGTTTTTATGGACGCGTGCCTTGTTGGATGGGCACTTCCATGAAATCCTACTTGGCTTTTAATATGAGTTTCTTTGGATGTTTGGCTATCCGTACTTGCGGTTTTGTACGCTATTCATAAGCGGGGACATCGACTTGATCCACATACAGTATTGGTTCTCTGCGCTTACGTACTCGCCTTTATGGCTAGAAATCGCTATTGATGAATGTAGCTGCTGGCGCTTATGTGTTTACTTTCCTTCCTGTGTTGGGAGAGGGCTTAATATATCGTCCCGACCGAGTAAATTTGTGAAGGACAATAAACTCTTGAGATGGCAGCCGGCATTTCAGACCTGCAAGGCCGAACACACTGATTGAACTCAGCGAGCCAGATTGAAGCAACAGGATTGAGAATTCCGAAGTTTAGGCCATTGGCACTTCATATTTCTTGCTAGGGATTATTCAGGGCCGTTTCAATAGAGCTGCTAGGACCACCAATGGCCAGGCCAGTGTTGCCATGTGGCAGAATTTAAGGGAGTGGGGGGTTCGGGATCAATACTCGGTTTTCACTTGCGGCTCGGATACAGGATTCACTTATGACGCATGGGCTTATTTGCGCTTATCTTTGCGGTGTTCATACAAAGCGCCCAATTGCTGTTCAGAGTGATCATTTAACACATTGCGGCTCTGGCTGGTCCTTCTGGCGGCACAGTCAGTTCTTCCATAACATTCTAAGCGGGTGACCAAGAATCCCTCCCAGATTATTTAACGGACTTTGCCACTTACCAGTTGCGAGGGCACCCTTTTACTTGATGTCAATATCGATTCTACTTCGGGGGTTGACCGTACGGGGCTTGCTACGAATGCCACACATTGCATGCATCTTTCTATGCGGCAATTAAAACAATGGGATGGCAGGCTAAGAATTTGAGCCAAAGGCCTTACGGCAGGCAAAGGCTTAGAATCTACACTCTGCAGCCATTTCCTAACTGCATTTGGTCTTACATATGTGCCACAATTATCATCCCCTACCTACTGCACGATAGGACCACTTCTTTTACCACAATTGATGGGGTTCTATGTGGGCGCGCCAGCGCATTTATGTAGGATAGACCACACCGTAAAGACTTTGACGGTCTAGCACGGAGCATATTCCACTAATGGCTGATTTCTGGTTCAAGTTGGTTTAATCAAAGAACATAGGCTTGGCGCCCAGAATTTTCGAACGCATCATTCACCGTTTGCCATGATCAAAACCAGCTTGCCCAGGCACGCCCGGGCACACAGACAGTTACTGGGGGGGGATTGTGCGTGGGGAAGTGCTTTTCCATCCTTGGACGCGATTTTGTCACAATCAGCTTACATCAGTACGTTTATCTTTAAGGGTCTTTGCCGAGTCCGTTATCCGAAAGCAACTGGTTCGTTCCTGGAGGCCGGAGGGGGACTGCAGTTCGCTGGACAGTTTTTGGCTTTTGATTAAAGCATTCGTGTATTTCATTAGTGAAATCATCGAGTTGGGAGATAGGACAGGGTGTACCAATACGGGGAATTGCCAAGTCATACATAAGGTGCTCGGATTTTTGGCCAGCTCCAGTATCATCTAGGTCTCTTTCGCTAGGCTTTTTCTGGGCCATTGTTGGCTTAGTTATTTCTTTAGGGCGGGTATGCAGACTATGATCATGTTGGCCAAAAATTAAGTGCCCGCACCACCAGGCTTAGATGTCAGGCGGCGTGGGTACCATACTCTGGGGATGCACACTGGCTTTTTTGCAGATATGCGTGGTAATGCTTAGTTCCAGTTAGCAGGTTGCCAGACCACACCGCGATTGTTGGATGCACGCCAGATTGAAGCAGAGAATACGAGACGCTTACAAAATTTGCTCCATTGGCATTGCATATTTCTTGACTCGGAACTTTCAGTGCTGCAGGAATTGATCTGGTCAGACCTTCAGTAGCCATGCCAGCATTGGACCCATTGGCACCGCGTGAGCTTACCGGGGGGCCTGGCCGTAAATGCTATCGGGTTACATGTGTAACATGGTTCGACAAGAGACTTAACGGGCCTTTCTTTTTCTTCGCATTCTTATGCGGTGTTCACTCACCAATGAACCAGGTTCTGTTAAAAGCGATCCGCTAACACATTTCGGCTTTGGGTAGTCTTGCTGACGGCATTGTCAGTGCATCCGCTCAGGGGATAGTCGTGAAAATTTTGAGTTTCCCACCCAGGTTGGCCCTTTACGGCATGAACTTAGCCAAACCGATCAGAGCATTTTGGACTCCAGGGCGGACGCATCTACCTCTGGGGTTCACCCAACCAAGTTTGCTACGAATGCCACACATTGCATGCTTATTTCTGTGCGGCAATTAAGACAATTGGATGGCAAGATAAGACTTTGAGCCAATCCCCGGGGCGTTGGCGGGCAAAGGCTTAGAACATAAAATCCTCATTCATTGGCTGCCTGCTCTTGGGTATACTCTTGTGCCACAATTATCTTCCGCTAGCTTATGCCAGATTACACCAGCGCTTTAACCACACATAATGCGGTTATATACGGGCTTGCCAGGGCATTTTTATAGGATAAGCCGACAAAGAGAAAGTTTGCAGATTTGACAAAGAGCATATTCCATTAGTGGCAGCTTTCTGGTTCAACTTGGCTTAGTCAAAGAGTATCTGCTTGGACCCGAAACAATTTATGACCATTTGCCATGATCATCGCCAGGAAACTCTAGGTTGAGTCTTTTCTCACAAGGCCGCTTAAGCGGCGAGATTGTTCCGGTGTTAAGCGTAAGAACAGAATCCTTTTTACATGGCCGGGATTTTGTCACAGCATGCCTGGTTCAACACACTTATTTGTAAGGGCTTGAGCCGGGTCAATTATCCGAAAAAGATTGGTAAGTTCCTGGAGGCCGGCGGGGGACTGGAATTCGCTGGAGCTTTATTGCGTTTTGATTTAAACATGGTGGTACTTTATGCATGAACAATACTTTGCAGGAAGTTCCATTAAGATCTCACTATTATGGTGTTAGGATATTTGTTAATCTCCACTATAAGGTAAACCTTGGATAAAGTTTCGTTGGCTGATTTTTTTGGCACTGTTGGCACGGTTATTTTTATTCTGCGGGTATGCAGATTATGAACTTGCTGGCCAGACGACCCTTGCAATTATCGTGAGGAAACCGTGCCTTCATGTCAGCCGTTGTGGTTGCCATTTCGTGGTAATTTACTAGCGCTTTTATGCTCACTCGGAATTGGTAATTCCATCGTAAATTAGAACTGATGGTGACCATGGTCGGCTGCCACGAGTTTGAATATCCTGGAGGTGAAGCAACAATGCTCGCCCAGACGAGATGGTGGTGAAAGTGGATCGCTGCCACGATTTTAGGTCGGTTCTTTGAAGAACACCGAGATGGCTGCTATGATACACTTGATTCCTCGTTTGTCCTTGTGGTTATTTCCGCATGCATGCTCTTTTCTCAGTCAAAAAAAACGTTAATCGGACTAAACTACTTCGTGCCCGTTTAGACCTTGTTGGTCTTGCGGCTTTATGAATAACGTTTTCCGAGCTTACTTCCTTTT----TGATACGCATTTGAAGCGGAAGGAAGCTTGGGCGTTTGAATGATACAGACGAAACGCTTAATGGTGTTGGGTTTATATCCACTTTTACGCACTCGTTTATATGCTTATGCGCCCCCGTGAATGAGGATCGGACCGTTCGGTCCTCTTAGGAAAAATATTCGGGCATATCCACTCGCGCATGGTTCATTTACCATTGGAGCGCTCGTGAGATGTTTAAAGGGGCCTAGATTATGTCTCATTTTCTGGGTGCTGTAATGGCGGATGGACTAGTTCGCTGGATCGCCTGATGCGTGCTATCGCCCGTGCGCGCACGCGTTTTTATTACCATGGCAGGAGTTTCGAGGATCCCTGGATTCGGACTTAATTATATGTTTCAGCGACAAAATCTATCACCTTCAATTTGGGTGCGGGTTTGGGGTCCTTTAGGCATCAGGTCTTGTACTCAGTTATAGGAACACGAAAGATCGCAAGAGGTAAGTTGGCAGAGAGAACTAAAATGTGCGCCAGGTATTGGCGTTATTTCATAGCAGTTAAAATCCGTCTTCATTTTCTGCGCTGCCGTGTGGATTGTTACGCTTGGATAGACATGCTTAACTAAGGTTAATTAACATCGTGTGAAGCAGGCGGTATAAACTGGCGAATATAACGGCAACTGGATGAGTATCAGACGAAGCCAAATTCCCTGATTGCGCGTGAGCCCTCACAAGGTAATGGTTCCTGTACGGTCAACGTGTTTAAGACCGGCGTTCTGCGTCAATATCAACGCCTGTGCGGTGGCGGTCATGCCTTAGATTGCGTTTGACCTCGACCGTCTGACCATTGAGCAGGATTTGTATCCTTATACCGTTGGATACAGTCTGGGGGTGAGATACGGGGGCACCCAACCGGATTGAGTAGAGGGTGCGGGCCAATGTTTTCGGTTTGTTTTGCGCATTGCATGACTATGGACTGCATTTTGGAGACGACGGAACCTCTTGATTCCAAATTTGGATCATTTTCTGCGGTTGCTGTTGGTTGGGCTTCAGTACGGTTTAGGCCGGATTGGTTCGACCTAGGCTACGGAAGTCATCGTAACCGCTGGGGTGAGGTTGACCTTGTCCGGGGATGCTCCACAATGCGCGGACTTGGATTTGCGGCTTTCACTAGGTCGCCCCCACGCTTAAAGGTTCGATGGAAATGAACGTCTTCAGAGATGCGCGTTTTTGCGCTTGTGTGCGGACATTGTAGGTCGCACACCCATGATTTTGGCCACCGTACATGGACAGGTATTCACAGAATTACGAGGTAGGCGGCTGCGAAACAAGTTTCGAGCTGTCAAATCCGAAATTGCTTTAGATAATGGAAAACCGCAAGGGGTTTTAGGCGGTCATGAAAGGGAGGATGCGTGGTGTTGGCACCATTTAGGAAAGAGGCGGACTTTGTCGCGATCCACTTTTGAACTTCCGTGTTTGTGAGGGAGGATGTAGGCGAGTCCTTCGAGGCGATCAATAAGGTGACAGTGGGTACGTGATTTAGGGGGACTAAGGGTAGTAAGGACCGCACGTAAAATAGCAGCGGCCATTGGGAATTTGATTGACGGCACTTAATCGAGGGTTTCGAGAGCCAGGGTGTTACTTGGCAGCTCTTGCTTCTTTTTTTGGCAATTGCAGGGCAGACCTTTAGGAGTTTGCGGATGACCGATTGAGCCAGTGATTGGGCTTCAAACTGGGACCACACAGAGCAACGTTGATAAACTTTATCCTAGAGTTTACCGTGAACCTTTAAGGACTTGCTTGCGGCGGACAGAACACGGTTGCTGTGGCGGAAGCCGCTATAATTTCGGAACTCTGGGCCAGTGCCAGCGGTTATGTTTTGGCGGGGATAACTTTGAGTGCCATTGTCCGAAACCATTAGACAGGTTATTTCTCCCACTGCACCTGGTGGGGTGGCCGGGGGAGTATGAACTTCCTATTGTTCGGGTCTCATTATTCTCGCGTTTGGTTGGGGATTACAGCCTCTGGCCGAACCTGAGATCTTCCTTTTGGTAGTTGAAGAAGAAAAATACACATTTGGATCATTATTTTTGGATGGGCTTCTCTGTTTAAGCCTTATTGGGGGTTAGAACTGGCCCGGGGGGGAGTAGAAATACAATTACCTAACCAGATATTTGGTATTCTAATCCCTTGGGGGAGGTGATGTAGGTGAGATTGAGAATATGGGGCAGTTGTTGGTCATTGATTTGGGGATTGCAATTTACAACCTTGCTGGCCGCGGCCTGTTGTCGGGAGCTATTTCTAAGTTGCGCTTTCGTTTGGTTATGCTGTGTTGTTGTTAAAAACGCTACCAGGATTTAGGCCACGGCCGAGCTCCAGCCAGCTTACTTCTGTAGGACACGCTGGGCAAGTGGTCGCCAGGCCACGGTTGGAATATTATCGTCCCACGGGAGTATTTGGGGGAACATCGTTTGGATTCGGCCCTGTTGACCCTAGGGCCAAGGTTGATTAGAGCTAAAAGAATCACCTGCAGACGCGTCGCGATAATACCAGCCCTTGGTCTTAATCGTGGGGGTGCACGAATAAGCGTAATAGTTCCCAGAGTGTTGCACTCCATTGTCTGGTTTTTTTTGTGGCATTTGCAGCGGAGGCCGGCGCGCGCGGTTGAAAGGATGACGGATTGACCGTCTTCATACCCCTAATGATACATGCCTGGAATTACAAGAGAAAGATTTTGAATATGAGATGTTCGAGGACGTTGTTTGTGGTGTCGGCTTTCTTTCCTGGCTATTGCGTGGGGTGTTACGGACACTTGTACTCTGTAACCAGGTTGCAGTCTATTGAGGTGAATTTTACGCGCGTTCACCCGCAAAGTTGCCATCTTTTTTCTTGGGCCGAGCCAGGGATTACCGTGTGCATTGGGGCTTGACTTGTGCCTCAGGGCTTGGCTATGGTTATTTCGCATTGACTGCCGTCGTCATTCGCCTAAAGCATGCTTTCGGCCATGCGTTTGTTCGTTTCTATTACCCTGGCATCGGTGTTTTGCCCAGTTGGGTGCGCATTTCGTTATCTTTTTCAGGTTCAAATGACTTAACCTTCAATATGGGTGCGGGTTTGGGCGCTTCTTGGCATCAGGGCACGTGAAAACTTTTGAGAGGGAGGGCAAACTTCGGCTTAACCACCAGCGAGAACTATCATGTACGCAACGTTTGTCCAATTTGGGTGCTTTCAAAACGTGTTCATTTTATTTTTGTCCGTACGGTTTGATAGGCCTGGGTGTGGCTGCCTAACTCGGCTAGATTGTTCCAGAATCGGCGCGAGACCGATTGAACTTTAACAAAAATCTTTAAGAGGATCGGCTGATGCGCCAGACACCCAGAAACTATTTCCGAGAGTCTCCCGGGAAGCCTTAATTCGGAGACGGGACGTCTTGCGAATATACAGATCGTATGGTATCAAGATACATCCTCCTTTATGCGGTGTTTTGTAGACGGTTGCTAGAGTTTGGAGCCCGCCAAGATATTACGAAACGCAGGATCCTTATACGGCGTTGACCTTGACACTGAGATTAGAGTCTTTAATACATGACGACTACCATTTACGTCGTGTTGCGTCAGGCTGCGTCCACGTTCTTTTGGTCATTCGCATCATTATCACGTAATGCACCAACGTGAAAGTTCAGTCCGCCAACCACACGTGGGGTTTTAACCCTAATCGATAGGAAGTGCCCGGTGGGACGCCCTTATGGGTGCATGCCTTTGCATTTCTTCATATTTGAATTAAATCTCGTTTTTGAGGATTCATAATAATCTACCTAACTTTGTTAACGTGTATTTTTGTTCCTTTATTTGGTTCTTCAAGACCGGCGAACCGGCGGAGATAATGCGAACACGGAGATCCCTTGATATGGACGTGCGGATCTGTATGGTTATGGATTTTTTAGGTCTATCGGTTGGTCTCCTTAATCTAAATTTAGTTATTGATTGCTAATCGCTTTATCAGAGCTTTTTGCAATTCCGAGCTAGCTTTTAACCATGTGACTATCCGTATCCTTTTTTTTCTTTGCTTGTTGCAGCGCGTAGTTCGTGATACCATCAACCAAGACAGAGTGATTAACGACAGCTTATGGGTTTTCTATTTGTCTGCGTTTTTTCAATATTTTAATAATGAGTAAATCTGCTTATGCACGCCTTTATCTGTCCACGCTTCTCTATATTAGTAAACGAACCAAAAAAAAAAAGATGATGAACGCACCTGTGCATTTATTCGGTTCTGTAGTTACGGTAGCTTTAACGCTTGGCACCTCCACACTAGGACCTTGAGACAGGGATAATGAGCTTGTTAACTTCTTTGTTCACCTGGATATTTTTGCATTTTTAGGACCCCTGCTTTCTTCAATGCTTTTTCATATTCTCTCACATCTATATTGCTACTTTTATTCTCTCTATGTGGCAGTACAAATTTTATTCTGTCACATAGGTTGATATCTTTGTGGTTCTTATCTTCTCCTAATGCACAAACAAGCTAACAGTTTGATCAACTGGTTAAATACAATGCTATATCTCTACATAACCAAATCTATTCTGCACATCGATACTCTAACTGATTCACTAAAACGGACCCGTACTCCAACTCTCTGTCAGGCCCTTGGGCCATGATTCCGTTTATGTACAAGGGCGCACGATCAGCCTTCTGAAAAAATAATTTCCTATTACTACCATAACTTTTAAAAGTCTTTCTACTGTTCTCTTTTAGTATTATTGGTCAACCTGGCCTTAGTTGAAATTGGATTCTTTCTATTTAACTTCAAGACGCTATGCTCAATTAGGAATAATGACAGATGTGTCCTGTGGAGTCTTTAACTAATGGATACCCTAAACACGTGACGTTATAAGTTCGCGTGATTATTTCCAAACATAGATTGACCTAACATTTGGTGGGAATGTTCTATTGTCCAACATTATAACAAGCTAACTGTAATCAAGGATACTGACCTCTCGGTCAGTAAAATGTGAAGGCTTATTCCGAAATGGATTCTTCTATGATATACTACAGGGATCCTCAATCTGCTACCATATGCGAATATGCTATTTTACTCACGCCATGATCATTTTATGAAGAGATATGTTAACTTGTTATACTAACGTAGTTGCTGTGAATATTTACCCGTCCTATAGTAATTAAGGAAGAACTCCTTGGCTTTCATTATGGTATATTTTTAAAAATGAGTGCGTTTATTCCCAAATGGTCCTTACGGTTTTACCTGCTCGGAGTTTACTTGGATTGCTCTTGCCAGTCTTGGATATCGTATAAGTCGTGAGACTTAGAACCTGGGAATCACCGTCCTACTATGATACTTAAACAGTTAAACTGTATAGGGGTATTTCTGTAAGGATAGTTTCGTAGCTCTAAGGGCCTAATACTCTCTGTAATAGGAGAGTCAATTAATTAACATGATC-----------CTGTAAGATCACCCGACCTTGATGAGAGTACACGGGTCAGATGAGTTATCAACAAGAGTACATCTCATTGTCTACGTGCGTATGTGTGGACAAGAGAGGCAATAGCCCAGAAATAGGGGGCAAGTGAATGACTATTTAAGACCAACTGTACGTAGAAAACATTGTGCATGTGGGTGCATGCCAGAGAACCCAAGAATCAATTTGTGAATGCCTGATGAACGTAATTTATAAAAGTTATAGTCGGGGATGTAAGAGGAAATTTTCAGTATCTATTTTTGTAATTGTCTCGGACTGACCGTTGACAGTTAACAAAGAGAGTAACGGAAGAACAATGACTCCGTGAAAATTGGACTAATTCAGCAACGGTAAGAAACCGAGAAACTAGGTTGGGAAGATCCTGATTTGGAGTGTGTAACAGTCAAACTTTGAAGGTGAGAAAGAATAAGCAAAAGGATTAAAGATCTCAAAGCTAACAATCATTATATTGGATAAGGTCAGGAAGAAAGATTATCGAACACGTGAGTTGTGATAAAGAGCATAACTCTTTTTGACCTTATCGTTCACTAGAAGTCAGTGCAAAAGCACTGAGCCAAGTTGCTGAGAAAGAGAAATTACAACTGAAATTGGAAAACACCGGTTTTACCAGGGTATCAGATGGACTGCATTAAGATTGAAGAATGATGAAATATCATCGAATTCGCGGTTATTTGCAGGTCTGATTGAATGTCAGTAAACTACGCTTTGAGAGCGTGCATAACGCTAAGTACTGAGGACCATGATGTTATGATACAAAGGAGATCCGATTCTAAAAAGCAATATACTTAAGCGAATTTCTAAGTGTGATCAGCTGTCAACGGATCTATATCTTTT----TGGATGGATGTAACAGAAACCTTCTGAAATGAAATGAATTAATCTAAGAGACTCTGAGCTCCGATTGATGTTATTATCTTTTACCAGGAGAGAACTACTTAGGACATCACCAGGCCTTACCCTTTACTTCTGTAATGGTAACAAAAAACAAAAAAAAGATGAATGATTTATGCCATAGACACTCCAGACTTATTCCTAAAGTCATAATTAATATGGCCTTGATACATCAGAGCCTAGAAATGACTTTCCAAAGGTGAAACGAATGGCATCAGAAGATTCTAATATTAGGATGTCGAATGAATAGGATGCTCATACTGCTTATAGTAAATTAAGATTGTGGTCTGATAGGCTGCGAAAATTATAGTTCAAATTAAATCCATAAAATTAATTAATATTTGAACAATAATATAAACGTGTAAAAAGAATCTTGATAACATCCAATCTCTAATCATTACCCGGATCTTGGAACCGTGGATTGAAAAAACTTTTTTTGAACTTCTTATGATCTTGGACTCTTATAATGATAATGATTTGTCATAATATGAAGTCCGTTTATACGGCAAATGATATATGATTCGTAATCCGCCCTATACGATGGGAGAGATAAATAAGTTATAAAACAGGTAGGCTGTTGGTGGAAAAAATACTTTTATTTACACGCTTGGTCGATTAGAAATTTAAGATTTGCATCTAATATTTACTTTTACTATAGAAAAAAAATAGGCAAAAAATCCTTTGAGTTACAAAATTCTGTTAGCGGATCGTATTCTAACCTAGTAGAATAAAAGAATCTTAAAAAAGTAATAGAAGTTGTGAGAATTGATGGGATGGCTTATTACCAGACATCATTTGTACGGAATTATGCACCCGATATTGTTGATGAATTGATGGTCATTACATTGATATTGAAATAAGCTTGTCTTACAATTTTAAAATAATAGATGCTTGTTGTTAAAATTGTTGAGACTTAGTGACATTGGATAATGTACGCTCTAGATTGT----ACTCACTCATACAGTCTATAACTTTTCGTTAACCATACTAATTTAATGACTATCATGCAAATATTATGGGAAATGGTATTGGCCTGAGATGCAGGGACTCTGTTTGATAGAATTCATCTGTATATGGGTTTGCCATTACCGCTAAGATAATTCGATTTTGACTTACATTATCGAGTTGTGTGAGACTTAAGGTCAT--------------TATAGTTCTAGGACAAAGGCAGGTGTTATTACACAGTAAATAAACATTGTACGCGGAATCTTGCTTGATAGGTTTAGAAAAAGTTTTCACTGAATGTAAAATCTGCTTTCAGGAAAGTTATTTGAGTTTTTCCTCAAACTTCTTTGACTCCTCTTCTTTTCAGATATATCGATGGCTTATGGTCGATTGAAGTAACATTCTTTCTGACCAGAGGTTTTTGACTGGTGAAGCAGCGCTTAATCAGGTTTTCTTCCCAAATAAGAAGTCTTATCCATCTACAGTCTTTACGGTATGAATCTTAACTTCATATTTGATAAGTCCACAAATCTGTTGATAAAACCAGTTAGGGGTAAACTTAAAAGAAATCTACCATGCCCCTCATTGTGCAATCCTTGGGAAACTATATACTATTGCGGGAAGTACATTTAAATCATGTCTTGCAGGTTGTTATAAATTTATCTCTTTACTAGAAAATAATTAACTATTGCAGCAAGCCCAAGGTCCTGGAATACGATTAAACTATTATAGCATTAACAAACGATTTATGTGGACTGGTAAACGGTAGTTTATAGTAATACGCCAATGTGAAAACGCGATCCCGAGATGATGTAGACCTATTGCTTAGTACTCTCAAAAACTGTTAAATACTTAGCGTGGGTGATTTTATTGGAGGTCAGAAGGTAGTCTGTATATCAAACGTTGTTAATTTTAAGAAGTAATTAGTAGCATAATACTGAGAATGAATAGGTTATTCAAATTTGCTGAAAATTGCTATTGAAATGAGACTTTATTGTCTCACCATAGATACTCCGATGATTAGAAGTATTAAGTCATCGGTACTGGGTTATAACGAATATGATACCCTTTATAAGAATAAAAAACTCGGAAATATGTTCTAATAATAACCGTAGAACGCGCTCAGGTATTAACCAGATCGGAAAGCGATATTATGAGACGGGATCTTTAAAACTTTTATAGAAGCTATTCTGAATATTATAATTATATAATCATGAGGCCGCGAATATCATTTTCAAAAACCTCGAGAGGCTAGAAGTGGAGGGTAGAAGTGAGTTGGCTTAAAGATTGTTTCTATTTTAAAAGTGTTCTATAACGATATTTGACTGCAGAATATTGTCTCTTCTTGAGACATACTATCTAGATCTCAAACCTTGATATCTTGAAATAGACTTGCTTGAATGATATTCTTTACTAGAACTTCAGTTAAGGAGAACTAATGTTATAGATAAATAAAATCGATTGACATTCTCTAAAATAGTCTGGCGATAATCTCCTATGAAGGATTGAAGTGCAAACTATCTTTATACAACCATAACCAAAAATGATATTGTAAGCTTTTGGCTTCAAGTGATTGTCTGTGAATATGATATCGAATAAAAAAACGGAACTGTAAAAGCGGTCAGTTTTATCTGGTAGAGAATAATGGCACTCAATCCAGCCATACCACTGGGATTGAAGTTTCTGTATTTCGATTTTAATAACTTTAAAATAAAGCTATAACGCATTTCTTTCTGGCCTACTAAAACCCTTTTAGATAGAGTTGTCAAATAATCAACCGGAAATGCTCCGTTTTTTCTCCAAGCTTATCATTGAATGAAGTCCTCTGACAGTCTTCGAAAAATACCATTCATTAGGTTTTTAATCTCATGTAAAGGAAAGTGGGAAACGTCCCAGGATAGGGAAATGAAATTGAGAGAAGATTTTGTCGAGTTGAATACGAGATTTTTGACAATTAACCAAAGGTGTTTGGTTATACTTTTTCTCTAGTAGACGTCTTAGTAACGGGTAATATGGCCGATTTATAATCATGAGATTTAATGGACATCTTTCCACTATACACAGTGACTCGCAGAAGTATATGGTAGAGAATGTAAAAACCTGATCATTTTATATGATCGTGAAACGTGGGACGCATATAATTACAACATTCGATTATTAAGCAAAGGAGATTGCAGCTTGTTGCAAGATCATATCAGGGTCCTCTTTCTGGCCCCATTCATAATAAGCGATGCCGCAATACATAAGTTTCAGCATTTATTGTGTTATTGAAAAGTTCTCGATTAGATTCTAGGTAATTGGAAAAAACGTTTAGGAATATTGGAATTTGGGGGATCTTATGTAATGACACTCTTGATGATAGTTAAGCATCAGCTTTTATGAGGTGTCTTTGTTAATCATATTGTAAGATCATCAACTTACGGATAATGCTTTATTGCTTACTTTAGCTAACGAACAGTTATTTGTTCTATTTACTTTACTCGCGTTGGATCTTTCCTACACTAAATTGTTTTGATCATTCTACGGCGGATGTGAGTTTGTTAATGGATATCACTATACGA--ATAAATA------AGATTATAGATACATAGATCGAAAAAAAACTTTTTGTATCTATATCATTGACTATGGAGAAGATCATTAATGTCTTGGGTCGGGGGGTAATAAGCTTTTCTCAGAAACTCTTCAATTACATAACTTGGTCCATATATTTATGGAAATTATATAGAGTTAAAAAAATTTTCTTAATTTGACTCTTTGTATTTCGTTATGAAATCAAAACTTAAGGGTTGTAGCCGAGGGGACTAGGAGACGGCATCGGCTTCCATAAGGAAGCGAATGCAGAACACTATATAATAAAGTCCTCGAAGGATTAGTACCACCGGTCAGAAGATTGGTTTCACAGTATGTAATCATTATAGAATGTGTCTTAAAACCATTAGAATGCAGTCAGTGTGGGACAATTCATTGGAAACCCCCTTTGGATGACTGAGAGAAATACCCATCATGGAATGTTGTAAATGATTTGCACAGAAGATCTATTTAGAGATGCCTTTATCAGACTAAAGTTTTTAGAGTAAGAATGGTTCGGACTCATAGAGTAGAAGATAAGTGGTCCCAGGCAAGATGTTACCATCAACATTACCGAGACCTTTAAAGATTATATTTTCTCGAGCCGAGGAGTGGGTATGTGACAATTAGTGTGATTCCAGCCAACTGTGGGAGTCACCATGTGACTCAAAGTTTGCACGCCAGTATTTGGATCTGAACGGAGAGTGGAATATTTACCAAATAATGTCTGATAGGGTGTAATTAGGTAACATTATGCATAAATCAGTATGTATGACTGCATCATCAAACTTCAGACACCAATTATCAATCCTTATTTAGATAATTTGACTTCATATTTTGCCGATCTATCTGTGCCGGCGATGGAGAGTGGGTATATGGGTCATTATGAGGCCGCATCATAAATAAAACTTCTACGCGAGATTAAGGGTATGAGACTGACAGCCCTTATGAAAAAAATCATGGGTTAGTCTCGAACTAACTCTGGCTCTGTTTGGTTTTAAGTTGTCGAATATGAATGGGTATCACTATGGATATCACCAAATTTCTTAGTCAATGTCATTGAGATAGACAGGATGTGGATCCGAGAAATCATTGATTTAAGGAGGTCAAACTATTTTTGTTAGGGAGAAGCTTGATACGCGGTTCTGACTGATTAATTGAATGTCTCCTACAAAAAATCTTATGAATATAGAGGCGCCAATTGTCAACTCCTTGACCCAGGTCAGTCAAGACGTCTTTTTTTGCAGAAAATTATTGACCCTGGAATATGTCAGGAACCAATCTTATTGGTTTTTGTAAAAGAGAGACCCTGTTTTAGACTATCAA------TGTCTTTATCCAATTCGACATCATCGCGTTTGTTATGGAAGAACAAAAAAATCATATCAC--CCATGATCAGAC----TGGACGACAAGCTCTTGGAACTGACGAAACCAAATGTATTTCTAAATATATCTGTTTTCGTGTCTCATCAAAAAGATTGGAATATAATTGCATAAGAGCGTCAACGCAAAAGGGTTAATGGTTCAGAGCAGGGTTAGCAAATCCAAAAAGGGTCGTCTTTCATCCGGGAAGCTACTACTGATTTTTCAAAGGACAACATATATATGGAAGTAACAAAGTTAATAAAAACCAGCGCGATAGTCAGGGGAAAAAAAAAAATGACAAAAATTTTGAGTACCTTTCTGAGGAAGTAGAATTCACTATGTGCTGAACACAGAAGGAAGAAATTGAAGATCAAAAGGAAACTGACTTGCCACGACAACTACATAAAGTTTTGTTGGTCACTGAGCAATTGAAAAAGCGTAAATTAGAAACTTTCCCGGTCGTGCGGAAGGTATGGCACTCAGTGCATTTACCTTTGAACGCAACAATCGGAATTTACAAATATCATAGTAGATTTTAGATAATTTACCAGCAAAAATTTTTACGAGGACCTATTCTTGTGAAAGGAAATGTTGATCAGTTTAAAAAAGCTAGGAATCCTATTGTTACGAAAAGATGTCTTGCTTAGATGACTTGGATGATAGTTCACATACATCGTTTTTCCTTTTCTCTTTCACGAAGATAAGATCCTATCAACCAGCATATCTAATGTCATAAATAGGATCCATTTGAAATTGTATCTTATTTTTCAAGGCCATCACATGAAATTCCATGGAAAAGATAATAAAAGTCCCAATCAATAGATTGTGGCCTTAGAAAGCC----TAAATGGATTTTTCATTTCCTTAAAATTTATCGACTGGAATACTTTGCACTGCACT------AAACGACTTCAGAATAATTTTTAAGGTGAATGTAAATT----TATTTGTTGTCATACATATTGATCATCATTAATTGTTTTCTCGCCATTTTTGAGGAGTTAAAAAGATCTGGCGTTATTTGAATGATTAAGCAAATGACACTCCAATGGTCAGTCAATGTAAAGGTTTGAGAAACATCGTAGCTTTTAGCACCAGAGAAGGTCTGCCTTTGGGAACCTTCGAGAGTAATAGTAATTAATTGAAATGCATTGTGTAAAGCGGCCTCAAAGGGACGGATAGAGGCTTGATGTTAAATGAGATCCGAAGAGGTGGGTTGCTGATTAAAAAAATCTGAATCTTGGGTCTGATGTGTGGCAATAAGGCAATCTACGTTGGTATAGACCAAGGTTTCATCCGGGGGCGACCTATAACTAAGAATATGACTCAAAAATAAAGGTGGTTAGAGTGGAGTTATGTTCTACCGAGATAATGATGTACGGGGACAAGGGCTGTTGGAGAGAACTTTCCAGCGCTATGGAAAAAAAGATTCGATATCAATTCAATCGAGGATTTCAGAATGTCAGTTAGAAAGTGTCACGGTCTATGTTGTAAAGCCGAAGGACGTGTCGGGGGAGAACCGTGTACGATCGGGATGGGCCTTTGAACACTACACCTTCTGGAACAAATATATAATTGGGGGGAGAAGTATTGTCCCCCAAAATTTTGTTTTCTTTAAGATTCCTGTAATAGACATATTATGCAAAGAATGGACTCATTGAAAGTGTGAGCCGATTATTTGAATGTCTGGAAGGATCTAATGCCCTATTTCTCAAGGTAAGTTTATTTTAATTTCTGACCCTGTTTTACAAACTGTATTGTTTTATCACAGTGGGAAAAATCTATCTTGCCGAAATAACACTACTATACAGGCTCATAGGCTGGGTATATTTATAAAAGGTCGCGTTGTACGATGGCCCTCAAACGGATTATAGTTGAACTGGACAAAAAAACAGGGATTGTGTTTCGAAGAATCGCCTGTGAAGAAATACTACTGAACAATTGGCGGTTAAATTGCGGGTACAATTTTATCTCTTATAAACAAAAATCGCATTAAAAGTTCCTTGGATTCACATTCTTATCATCAATGTACCCATTTCAATTTCGTTCACCATATACCTTACTCATCGATATTTTACAATATATCCATTGTAAGGGTCTGCATTAGAATCGGATGGAAAAATAATCATTGTTCGATTGTCACCAAGTATATCCTTGGTTCAAACAAAATATCCAAGTTAAAAAATAAAATAGAATTTTTAGATATTAAAAAATTGAATTCCCTGCTCAGG----ATTCAGTTAAATTACAAGATCATTGTCAGTCTTTCATTGGATCCAAGTATATAAAATGACGGAGATCAAAATGAGTGATTAAAAAAATTATGTTCACGAAATTACTTCTTCCAGATTCAAACTACGAGCCTATTTTTCAAATTTACCGCAATAAGATGATTCTTTGAAACATGAAAGCTTTAATACTAAAACAATCAAAGATTAATAAATTCAGAGTTCACGAAAAATTCGGTTCAAGGTCGAAGGCGGTTCCTTAACCTTGACTAATAATATGTCTATCATTGACTTAATGATTTAGCTTAATTGGTATTTAACGG--AAAATGCGGTACGGGACTGTTCAAAATAGCGCTGGACTTACGGATACTATAAGGCTGACCGAGTATTTGAACAACAGTCCGTAAAACTAAATGTTTGTTAAAAAAAAAAGTGGTTTATATGTTTCAAAGAAATATTAAACTTGTTCCCGTAACCAGGGCACAGTAGTTTATCAATATTAATGGCTGATACTCTTTTGATGGTTGCTCGCTTTCTGACCGTAATATTACATGAATTTTATCATGTGTTATAATTACAGTATGCGCAACCGAATTTTTCGCGGGATAAAAACCTGACTTGTTAAATCTTCATCA------CCCTAGACAATGCAAAATTGCTTTAACATCAAATAAGATATCATAATATAATGTAAGGTC----GTTGAATAATAATGTATCTAAAATATCGGCAGCCAATGGTGGATTTTTCTACTATACTCTTAGAATCTATTGATGAAAGGCGTTGATACACTCTATTCCTAAATTTTTAATATTTAGAAAGTTTTTAAACTGGAAAATAAAACCAAAAATTTTGTTTACCTAGAATGAGGATGGAAGACTATGA----------ATTTTAATTAAAGGTCGTGGCTGTTAGATCATCGACACAAGATTCTGATTTAGTGGTGGATTTATTTTCTCTCCGAGTTATGCAACGAAACTGATAAAGATTGCGAAATTTGGTATTAGGAATGCAAACTTACGGATTGTCAGTAGATGAGTTTGTCAGTAGATCAGGGATACAAGGGTTTTATTTAACAGTTCATATCTTTTGCTTTCAATTAGGGTGATGTTCTGGCCCCCCGTCTGTGATCAGGTCAGAGGGTCGCCTTCTCTAACCCACAGAACCTTTGTCATATGATAAGTTGAAGACGAATCTGTAAAGACGGTTCGAGAACCGCATAGCCTTTGCGAGTGTTATATACTTTTGGTATTACCCTTGCAATATGCGTGACTCAAAAGGAGTTGAGTGCAGAAAGTTGTTAGGGAGATAGGGAAAATGAAAAAAATATCGTTGTGACCC----------------AAAAAAATAGGAATTTGCCTAGC------------------ACAAGGAATTATGAAGTAAACTCGCGGGATGTCACTCAGCTTATGAGTGTTTCGCCGAGGCGGACTACATGAACTTGATACTGAAGTATTGTAATGTTACCAGTTATGCAGGCGCAGACCGTGGAATGTAAAATCATCGTCATTTTTTAAAGAAACAAACACAGGGCTTTAATTAATATGGTTCCCATGGTAGTAATTCTCAATTGAATGACAAAAACATTACTAGGAGTTGGTAATTTAGAAAGTAAGGTGTCCCATTGCAAAAAATGATAGTATAAAATATCGCAGTGAGTTGAAACAAAAAATAATGTAAATTGTTGAAGCGTGTGAAGAAAACGTGAATGTGTCATCCAAAGAGAAAGTCTCGACGAGTTTTTGTCGAAAGATCAATTTTAACGTCTGTATCATTTCCTGAAGGCGTCGCCAAGAATGTCGGTCTTAAAAGGGGAGTTTAGTGAGCTAATGCGAAATGAATTTATGTAGACTTTAATAAGCATACTATACAAAATCGAAATTAGAGAAAGGGATTACTTTCAAGTAGTGGTCATCGAGAATTTGGGAGTTACGATTTTTGAGTAGCACAGAATGTCCTTGTCAATTTAACCTTACAAGACTACCCAAATACGAGACTAGAAGTCGGATTTTTCCAGGCAGACAATCGTCTACACAGTTTATATAGGTGGACTTCTTCCGGAGACAGCATCACGGAGTTTGAATGGGGGTTGTCGTCAGCGTGGTTTGAACAGTAAGGCTATCTGTATTTATGAGGCTATTGTGAGACATAGCTTCGATAAGATTTCATAGACTAATGAACACTAAAGGATGCAAAAAATATTATCTGGCATACCTTTTAGTTATAGATCTATGGTGAATTCATTTCTGGAAACTGAATTTATTCGTTCGCAACCTTTTTCACAGGATGGAGTTTCTTGGACGGGTCCTTATACTCTTTGTGTCAAATTGTGATGAGGGTGTTTGTCATCGTAAAAGAGAAGGGTTCTTTCTTGGATCCTGAAAATCTCCACTCCACATCCTAAAGGTATCGTCGCAAAAGAGTAAGGGTATTTGTCCCTGCCTTTAGGTACAAGCCGGGGCATCCTGATCTATGTGGATGTATCACGGAACGACAAAGTGTGATGGCTTTCTGCTGACAATGAGATTTAGAATACCATTGTCTGTTGATTAAAGTATCTCAGAATCCTTTTTTTTAAGGTAAAATAGTAACTTGTGAAATCTTAAGTTTGGAAAATTAAAAAATTGATGTGCTGTTTATCGTATTTTGTATATTATGATATTTGTTTAATCACGTTAGGTTTTTGGATAGTCGAAATTGCAAATAAAAAATGTGCAACATAATTTATTTAAATTGTGAGTTCGAGAGGACTTGATAGGTTTTAAATCTTTACTTGGATTGCCAACTAATTTTCTAGAATTAAGTTAAAAGTTCATTAGTTTTATACTGAATTAATTTATAATGTTGAATATAGATTGTTTTTTATGTTTAAACATCTACTTACATTTTGTCCTTAGATATATATGAATTCAAAGAGGACAAAACTAATTTTTTATTGTAGAATAAATAGTAACACCTTGAAAGAGTTTCAATTTTTAAATAGAGATTTGATTCAAATAGGTAAAATTCGACCGAAACTGAATTGAGGA-TTATGAAAAGAATTTTTTGGTCGTAAACCGTCCACTTGAATATTAGCGGTTTTCTGATGTATTTTAATTGTTGAGAAAACTATGTGTGTTATTAGAAGAAGTGATTATTGCTAGTTAATCCATAGCTTTAGTATTCAATTTTATGCCTAGATCAATTTACATAAATTACTTTTAAATAACGGTAGTAACCTGAGTCTTCATTGTATATCAATATTTAATTTCGAGAACGGTTAATTAAAAGTATCTGGTAGGATTGATTGTCCTGTATTATTTAATATATCCTCCTCCAAAGAACCAGTAGTCTGTTACCTTCAGTGAAAATTGGAGGCACTTAATTATACTGCCTGCTGATATGTTTTAAAAAACCATCTAAATTATAGATGCACGTTTGCTTATCAATGATAATCAATGCTATCTAGCAACAGTCACAAAGAATGTCAAACTCAAATTCTTAAATTTAAAATAGTGGCTCAAACTTTAGCTTGATCCTATCGGTGCAAGGCTGTAAGCATTTAACTTATTGTAAGCACTATTTTTATTAAATCCTTTACCTATTGAATTCCAGAGGCGGATTTAATTTGCTTAATTGAATTCCTAAACGATTAAAATTCAATAAGAAATGATATCAATGAACGGCTGTG-------AGATACTTCTTGCCGGCCGTCGTTCTTAAATAATATAGTGAGTTTAGAGAGTTGACACAATAAACATGGCCGGGAGCCGAGCACTCAGGAGGGCTCGAGTTGAGCGATATAATATAATACCGATAAGAAATGCCAGAACGCCCGTCCGTCGGCGACAATTAAGTCTCAACGAAGATGG---AAGTAACCATGGTGAGGGTGGGCGTAGCGGGCGAGGGCGGGGAGACCGGGGAACGATTCACGTAGGTAATGCGGGTGCTTGACTGTAAGCTTTAAACAGTTGATGGGGGCCTTTAAGGTCGCGCGCAATTGGAGATTGTGACGGCACCAACAAGCATTGTGCGTACGGAAACAGGGTGCTGCTAGAATCTATGTATTGGCTCTAAACTCCGGTGGCAAGAAAAGGTGTCATGGTTTGGAAAAGTGTTGATACCACACTCAAATGGTAACTTCATCCTGAATGGGTGGGGCGTTGCTGGCACGATCGTTAAGACGCATGATGGGTAGGTAGGCCTATAAAGTATCTTCGTAGTTCTTATCTTAAACGTTGAGTTAAACTGATTAGACGAAAAAATAGTGGACCTGGAAAGGTGACCCACCAGACAGACCTAAACAGGCACAATCTTAAAATTGACAGTTATGAGGCGACATTGCGTATATAGAAAGTTACTTAGTTAGTCTACGTGCAAGTGTAGTGTGCAGCACTACGTATCGACGACTATTGTCTTATGTCTCGGATCTAAGTAGGTCATTACAATCCCTTTTCCATCGTATGCGCGCGTAAAATATTGAGGT-AATATCAGACGAGCATCTGCACTACTGAGTACAATTGCAAATTTCAATGGTGGAGGACTTCCT--TTTCGAAGAGATAATCTACTATCTTGGATTCTATGTGACACTCGCCGATACACCTTGAGGTTTCTTCTTCCGTCATA---ACAAGATTTTAAACATTTGCTATCATGTGTATGTCCACTTCTTTATTGACCGCATTTGACGCCGCGGGTGAGTCGACTTTAGCTACTGATCGATACGTAGACCTAAATATTTGATTGTCTTCTTCCGCATAACTTAATCTCCGTATAGGCACTAGCACATGAGTAAGACAAATGACGCAGCCAGTTGAGATTAGTGCCAAAGGTAGTTGTGAAGCTGCATAACTCTTAGTTCAAATTCAATACCCTTGAATGCACAAAGCGTTAATGTGTTGGTTAGGGCGCTTATCAGTTATCATTAACATTTGAATAAGTGACGTAGTTGTAAAGAAGGCGAATTTATGTTAGGTGAATACGCATACGTGAAAGGCGAGTTGAGATGGACCCAGCGTGGCTGACCGTGGGAATCTAGACCCTAGGACTTAAGCTAGGATACCATTGACTGTCCGCGGGAAGGTTTAGATAAGCGGCCATGTGTAAATTTTGGTCGGGCTAATGACTACTGTTATCTCAGCGCTATTACACAAGTGGGATGGACTGTTTTTTCCTCAGAGTCTATCACAAATTCGAACAACGTATGTTATCCATATTTCCTTTCTTATGGGATCTCAT--CTCTTTATAACGGTTGCTTGTTTCTCACATTTTTCTCCGGCTCGTGTAATTATGGATTTCTCTGATTTCCCCATTCTATTTTAAAATTGCTTTTCGTTCTTCTTTCGTTCCTAAGCAATCGAACGTACTGACGTATGTGAATTCTTTTTTATACTTTACGCTGTATTGTCTTTACTTTTTTTTTGTTACGGAGCTAGCATTTAATTTTGCATTCTGTAGTTCGGATTGCTTGTATTTACTATATTCTCATTAGGATAGCTTCTTTTCTCCCACCTGTCTTCCTAGAGACCGTAACATTAAATAACAAACGTTCTTCTCTCTTTGCGTTTTCCCCAGTGGTGCTAGTTTTGTTTTTCTATCTAATAGGCTAAATGCGTTAAATCTATGATTACTCCTTCTTTCCTGTTTTTAGAAATCAAAGATGTTCATGTTGCCTTGTTCGCATTATATTGATTGTGCATTTGTGTCGCTCCACGAACTTCAGTGATGTTTGTTGTAGTCGGTATGATTATTAATTCAAATATTTTCTGCTTTTCGCTCACCATCTATGTCACTAGCCCTCCTTACCCTTCCGTTTTCGTTCTTTTTCATTATTCTTGTTCTTTGCCTCTCAAATAGGTCACCTCATGATTTCTGTGCAGGCTTATTCACACACTTTTGCGCTTACTACTTGACCAAGAATTTTGGTCAATCTCACCTTTGCTCTGGTCCTCGTGCAAATTAACGTACCTTCTTCGTCCGTCCTATTGTATTCTAGATATATAAAGGAAACCTACTCTGG--AAACAGTAAAT---GTTCTAACATTCTTCAACAATAAACGATCACTTCTCGTGAAATTTACAACAACTTTCTTTTTTTCTTTGCTGTC--TAAAGTGTATTCAGTCCCTATTAAATAACTGGAATTAACTTCTGTCTTGTTTCTTTAACTACCTAAGATTACTTACGCAGTTTAATTAGTAAGCAAGGATACTACGTTTGGTGGTCATCCTTAGGTTAGTCAGTGTTGTTTGAGTACTGGGGTCCATTTATTTTCTTTTTTATTATCGCTAATTTTTTGCGTTTGGTGTTTTCACTACCTCTGTTTTGCCTTATTCACATTCCCATTTATGCTATTTTTCTTTTAGCAAAAATATGCTGAGTCCTTGCGTTTCTTCCTCACCGAGTTGCCACAATTAAATTGAGAATGTATCCATTTCTATTCTTTTTCTTGCTCTCG-AATCCCCCGAATTTTATGCAACCTAGTTGTTTCTAGAATTAGACTTGATAGGTAATCAAGCTTAATCATCGGAATCCTTCACTCTACCAATGATATCAGCGATGTTTTATGGTCCATTGTGCTTCATGCACCTTATTGAGATTAATTACCCGTGTTAATTGTGGTCCATCAGGTAAGTATGAATTCGTCAAAGTTCGACTTTAGTAGTGTTGGAACTAGGTCGCTTGCCGTAGATGATAAAACAAATAGGTAGAAAGACTCGATTGTGATCACTATTAACTAGTCGGCAAATATGGTAATGACAGAATAAGTTGAACCCCTATCAAATATGTACCAGATGTTTTGAAGTTCGGGATGCCGTTATATTCATTAGTATCATTCTTGGTATTTGATAGATTCTTCATTAAGAACTGCCGATGAGTTTCTCACGGTCTCTAACAAATTCCAGTGGGTATATAAGTCGATGTGTGCTATCTTAGATAAATGAAGTTAAGTATGTGTTGGAGTAAGCCAGTCTCAAAATCCAAGAATAAAATCTGGTCTCTTAAACCGCTTATCTAACGCTTGTTGACGCACATTGTGTCGAGATCAACGGTCTAGGATTATGTATTCTCTGTGGGCGGCTGAGTCCAAAGTGGGCCGGGTAAGTTCAAACCACTGTTGTAGGGTCGCGTTGATGATTGACCCTACATACGATAGTCTCAGTAGCATTGACGGCTAATAGTCTCGCAACATGATAATAGCTATTACTATTCCCTGAATTTAGTGTCAGTCTGTGCTGCGCATACACGGCATAGGAGAAAAGCTTGATTGCACGCATGAGAGGTAATGGATAAGTTAAGCGGGATACGGGTTCGTCCACGGGAGGAAACCAAATCGATGGAAATCCGACTTAAACATAGGCAACAGATGCGTCTCCATATGACCGATTATAATGTTCGTGATACAAAATTTAAGCAACTATGTCAATAAACCTATAGTCATGCCGTGACCGGAGCAGTGATCTGAACGGAGGCCAGCCGAGTGGGGCACTGACCACGCGAGAAGATAGGGGCATCGGTGTGCGGCATCGAAGAAGACTTCATCCAAAAACGAGCGCGCATAGAATCACTCGCGAAAGGCTTATCATGGGAAGAGCATCGGAAAAAAGTAGATGGAGGAAACAGAGGTGAAAGGGTGGCCGGGAACCGCGCCGTGGGTAATGCCTAAACAGGGTGCGGGGAGCCGCTCGCGCTTTTGTGATGCATTGCAAACTGAGCTTGAATTAGTGTTGGCCGACGAGGGAAAATGCCCGAATTTCGGAACATTTGCGGAGTGAATTTCCAGAGGTGTGCTAAAGGATGTTACTGCCTTGAAAGCAAATCGTCGTCAGGTAACCGTATGAGGGCGGTAGTTGGAGTTTCCGCAGTTGGAAGAGGCGGACGAGTCTGGTTCGAGAGGCTATACTTATCATGTCCCAGGTATACTCAACACGATGCTTAAAATCGTTTAAATAATATGTTTTCAGCTGCTTTATTTAAATAATTATCATAGTAAAAGTTAAATATACTGAAACAGTCTCATAATTAACTAAGTCTAGTAATGAAAAATTGGTTTACACATTTAAGACCTGTTCAGCTGGTTTAAATTTACATATTTAGTATTATACGATATTTTGTAACATATAATGTTTAGCTAGTTATTTTTTAAGTAGACATATTTGTGAATCAGTAATCTGTTAGACTTTCTACAAGAATACGGTTTGGAAAAATGATGTCAATTCGAGCGGTTCAAAATATTCTCTGCGCATTTTCTCTCTCTTGGGCTAACTTCTCGACCCCTTGTTTGTCTTTTTTTTAAGATTGTCTAATCGGTGAAGCAAAGTTTGTGCCAAAAACTTTTGTGAACAATTAGACTTCATTAGCTAGAGTTTTGTTTTATTAAGTGTATAATGGTCTAGGAAAGGTCTGGGTAATATAGTCATACTAATTAGAATTTATCGTGTTGTATTCTTTGAATCTTCGTGAATACTTTTTAAATAATGTAGGCTCACTTATTATTCGAGTTGTATCGCTTTCAATTAATTATATGTGCTACATACAAAAGTTAATTCATGACTACTTATCTGTTGGTTGTATTCTTAAGAGCATCGGTTATCATCTTGTACTTGAACTTTTTACTTAATTCTGTCTACAATCCGATATACTCTTTGTTTTTCGCTGGTTATGTGTCTAAAATCTTAGAACCTTAACTAGTGTAAACCTATGACTTAAAGTTAGTGATTAAATATTGATCTTATGTTGGAAATGGTTATTTCCTGAGTAATTTTTTTTTATAAGGGTACGTGTTCCAGACGGTTATGGTACTCTGAGGATTGCTATTAGAATTCGAACTGGTCTTTTGGCCTCAGAGACAATATTTTAAGATGTCCATCTTAGCTTAGTACTATTTGAATTACCTGTTTAAATTTTTGGACACTAAATTAAACTCTGTATCAAGGCCAAATTAAAAGAAATAGTCACATGCCTTTTTGTTTTCATCCGTTTTTTGATTTGTTTTTCCGAAAATTGGTCATGTTATGAATTGAGAGCTATAATTTTATGTTTTTAGTAATTTAGTTCCAGTCTTTTTTGGGTACTACTTATTTTATTTAATTTCAGAAATGACAAGAGAGTTGGCATCATTCTTTGAACCCATCGTGAGTAACGTTTATAGGCTAGTTAATAAACCAGACGTTACGGTTTTACCCATTTATTCCAAAATCTACTCGATTAAGATAGGTTGTTTTATTATTTTTCTTGTATCCTTACTGATTATATTTGGGAGATGTGTTTCACTTCTTTAACTTACTAGTTTCGATACGCTACTTACAAACTTTATGATTTCACCAACCGAATTTTATATCTATCTGAGCGTTAAAAGACTAATCATTATGTCCTGGCTCGATTTTTTTGTCTTTGGAACGCATATTAGAACTTTATATTTTATATAATCGACTGTACAGGCTGATTTTGTTTAACAAACCACTATTTTTTGTATATAGCAAGTTATACTCAAGGTAATCTTTTGCTCGAGCTTTTTGTGCGTTGATTGGATTCAGTTTTGTGGTCAAGGTCTGGTCATCTTGGCGAATTAGACTAATCTATCTTTGTTAGCGGGGCATATCTGTTATGCATCGTCTGAAGTATAAGTTACATGCTGTTGATAGGCTCTGAAAGTAACCTCATTACTTGTCGTCTAGCATTAGATAAGTTTATAGCTATCACCCTCAAAGACGCATATAATTTTAAAATTTTTGATACCTACTCGTTGTTAGTAATTTGTATTAGATCCTCTTGGTAGCAATGAGAGTTATTTTATTGTTGGATAAATTCGAGAATTAGCGTAATAGAGTTTTCATGGACCTT--AGTTTAGACACACAGTCCTCGACCCACTTCTAGTTTGGCTTAGCATTATTCCCTTTTAATTTTTTATTTATATTCCTTTCTCTTGTTATATGCTTACGAGTTTTAGACCTTTTAACTACTATTATTCGTTGGGTTCTATGATGTTTATATTTATTTTTCGCCACTAACTTTTGTAACTTTCCCGTACGTGCCCTGCATCGACATTACCTCATTTGTTTGACTTGCGACAATATTTATCGCGAAAATTTCACTTTTTCAACCATTTCCCTTTACCCATTGTAATCGTTTATCCTGTCCATTCTCCATATTTACTATTTGTTCTCCTCTTGATGCATTTTCCTACATTTATATATGAGTGTGTTTTCTCGTTCTGGGTCTAGTATGTTTGGTGGTATAAATTTTTCTTTTAGGAGTGCTACCGCTAAACTGGCTGTCAAGTAGTGTTGTCGTGCGATTGTTCGCCGATCGCGGTGTAACTTTATAAATTATGCGCTATTATCGGATCTTTTATTAACGTTTAAGGCTTTAAGAAAACATAGGCGATTTTTTGAAATTTTTAATAGCAGGTACTTCCCGCATACAGATGCTTATATCTTTGTCTTATTTTCATGGTTAATCACAATGTTTTAGTGGCCGAGATAATTTGACATATAAATGTATTAAATTTTCCCTTGAAGAACAACAGTTGTAAGTAGAATTCTATAAGTATTATTGTCTTACCGCGGATTCATTAGTTTTAGAAGGTTCAAATATTGCCTCACCACTTTTTTTGAATTACTAGTATTAATTTTGACTTTTTCTAGTGTTTATTTTTGCCCTATTGTTTACGCATTTTTTCATGTTAAATAACAAAATTTAAAGACAGACATCGGGCCCGAGCTTATATATTTCAACCTCTGGCGTCGTCTACTAAAGTTACTCAACACGCAAGCATAGTTCAAAGTGTAAAATATTCATTATGAATTTGATACTTATTATAATTATCTAAGCTTTTTTATAATGGTAATTACCTTAGATATAGCATATTCACGATAATTTAACGTTTTTTCTTCGTGAGATAAATCCGCTCATTATTTAAACTTAGAGGTTTACTGATACAATAGATCTTATTACGTCACATCAGTACATAGTAGTCATTTAGTACCTTCTTTTTCGCTTCCTTCGTCACTAAATTATAATTTATACAGGGTCGCTTAATCTATATGGTTCCAACTTAAATGTTGTATCTGAATAGTATGGCGTGGAACAATGAAGCTAATGTTCTATTATCGTTATCGCTACTTCTTATGATTTTTTAACCGCATTGGCAAGTTATAGGTAAATTTTTATTTCGCTTTAGTACTGATCACAATATTTGTCGAGGCTCTTAAGCTAGCTTTCTCTAACGCATACTATAGTCTAGCTCTGACCTCATCATTTTTTTAATTGGAGGTTAAAGTTTTGTAATTGGTTTCCTTTCAAACCGATACATTATTAGATTTACGTTTATTTTTTACGTTAAAATTGCTGATTTAATATACCCTTAATTTGAACATTGGATAGAGCTTGACTTTTTTAATTATATTTTATACTTTCATATAATTAGCCGCCTGCACTGTTTCTATGATCTGATAAATTAGGTTTAATTGCGCGCCTCCTTGATCGAATTATGTCCAATTCACATTTTGGGTATGTTACTACTGGTACTACTTAGTACAAATTTTTTTCTTCCGCTTCTTATCACTGTGACCTCTAGCTATACTGACGTCAGCAAATAAATCTTTTGAACTATTATTAGCATACTATTAGAGGTTCCATATCTTTGGAAAAGGCCAAAGTAATTGCTTAGTAAATTAGTAGAAGTGATTACCTGGAATTGGTCAGCATACTATTTGGTTTTTTAGTATAGTAGTTCATCTCAAGACTTTATTTACATTTGGTTTCTAAAGTTTTAGTTTGACTTATTTTGCTAATTCTTTATTAGTATGGGTTCTTGCCCTTTTCTTGTTTCCCAGCGCCTTGTACATTGACATGCTTCACCTGATTATTAAGAAACGCAATTAGTTCCCCGAAACTTATTTATCTTCCTAGAATTTATTTTAGCTATTTTTGTCTTAAAATATATAGTAGAAACACCCTATTATATTCGCCATCTTGATTAAAATGCGATGCGGAAATTACCACGTATATTCTCTTAAAAACGTCTGGTGTAGATTATTAGGCGGTGTCGGTTAAAAGTTTGATTTAGTGTCGGACATCATTATCCAGAAGGGGTAGGGAGTATATTACGTGAAGAGATGGTCGACCCGGCCGGGGGGGGGGTTAGATAAGTAGGCAACGCTAGCTTGAGCGGGGGACTAGTGGTCTGCTGGGTGAAATATAGGAGTGTAGCCGCCCGGCCACGGTGAATCGCCCGACGGAGATAATGCCCTGTAAACATGTTGAATGAGGTGTCCGGCGTAAGGGAGATCCTACTAGCTTTTGGGATAGCGGAGGAAGCTTAGAGGATGGAAAAGATGAGTGGCAGACGTTAGGTAGAAATGCTTCGAGCCCCACCGACGGAGACAACGACTCGCGAGTCATGGGCACTGAGGGACGGGAGAACGTGGTCCGGTAGAGCACGATTACGTGTCCGGCCGGTGGACGTCACGCAGATGGGTGCCTGGGATGCCTGAGCGGGGACGGCGGTGCGCAGGCGCGCGGAGAACGGAATACGCGGGTGGTAGAATGTGGAGA------TATTACACTTATCAAGGCGATTGTGTTGCGAGGACATGATTTCTTAACTCATCTCGCATTGCTTTGCGAATAGAAGTTTGAAAACCTTTAAAGACAGCGTTGCTCGATGATATCATTCTCCATTATAGTCAGGAATCTGAACTACTACCGTCCGATACGGGCTCGACGGGGATGTGTTCAACTCTGCCACGTGCGAGCCAAGTCTTACGGTTAATGGTCAATCGGCTCTCCCATCTGCATTTCGATTGAATCTCCGCTAGAGTACACAAAGTAAGGTTTCCTTAGACACTGTCTGGCTTGATAGCGTCGCACAATCAAACCTTGTAACTAATTTATAATTTGGATAGCGACCTGTGGCGATCCAATTTCCATATTAACAATCGTCACTATGTGTATAGAGGATTACCAAACAAGGACTACTTTCTGACAAGTAC--AGAGAAAAATTTTATGCAGGTCCAACTAACCGATTATTTCTTACAAAATATCAAAATTCTCCTCTAAATAATGAAAAAGCTACTTTAACATCCGTAAGTAGCATACTTATTAAGAAATTATAATGTAATAATTGTTAAATCTATGACCGGAGGATAACGTACACTGGTTATAGCGTAGGCTATCAAGGAGCGAGTCTTGGATCTGGCTAAGAGGGTGTCATTTGTTATGGCATAAAAGACGCAATCGAACCAATCGATAGAGATAAGAACATCACGATTCTGTGCAGATGTAGAAATGTGGATGTGAGAAGAATGCGAAACAATACGCTTGAGTACAGACGAGTTCGATTTTCAGAGAAAAGTAGAGATGTTCCTGTGGGGCGTTGTTTAGTCAATTCCATGTGAAGCCAAACATCCGATCAAATTTCCGATGGGGCTAGAATGAGACGGAACTAAACACTGGGCACGCTGTGCGCTGAAACGAAGGGCACATACTCCATG--ATACTAAATGTTTGTCCTTCGTGCAACTACAGCGAATATTGCGGTAGCAGATCACGACCACTGCATCAGATGGAAGGCAGTTGACGAAGCGGTCGACT-------TGATCATAGGCACTTTCGAGGTTAGGGGACTGTACGCCGGCGGCGATCCGTCAAGTGCGCCCAATTTCTTTAGGTCACTAGCAGGACGTAATAACCCGGCCTCTGATAGGAGTGCCGGCGTGGCGAGGCGGAGATAGAGAACTTGAGGACAACTGATCCTAAAATACCACCGCAGATAAAGCATGTGGGAAGGGCGTGAAGTGGTACTGGTATGGGGCAAGCTGTGGATATTCACATGACACGAACGCGAGAAGACCTGGCTCCATGAAGAGACGTTGGAGGATGGATACCAGAGTTTGCGGATTCGACGACGTATAGATCACCAGGAGCGAGGATACAAGGTATACGAACGTATCACGAAGGGAGGGACGAAGAATAATCACGACTTCGGACGGAGTACTGGCTCAAGGCATGTTCGTGGGCCGACTCAGCTGGATGCGGTAACGTTGTTCGAACAGACTGTGCGTCGAAAATGGAAGGCTGCCGAAGACTATATACCGGGAACGCTAGCTGCGACCCCAGAGACGGCCGGGAGGTGCGGTGGGTATCGACATATGCAAGCCGGCGAAAAGGGACACGGGCGTTCTCGCGCCTTGCGCACTTGTGAATAAAAAGGTAAGCTACCCCCAGTGTCCCAAATGAAACCAGGAGGGGAACTATCTAAAACGAGGTTTGCATGCAAAGATGTGATCGAGGAAAGCATTGCTGGGTGGTCACATCAGTAACGTCGACGTTTACCCATAGACTGACCAGTGGCGTTGTTTGACAGAACATTCTCGTTGTGACTTATAACCTTAACGTGATCACGATAGGGGACGCTGGCGTCAAAGTTTGGTAGTGGGGCAGAGTGGCAGGACAGTTGACAGTGACTACAAAGCATAGTTCTCGCCCGTACAGCAGGGACAATGAAGCTAAGATCAAACAGCTAAAATACGGTAATCGATGCGGGGACCGAGACGCCAAGGCAAGTATTTGGAGGAGGATCGATCGACGGTTGCTGAGGGCTCTTTCTGTCCGAGAGCTCATGACACAACCCGTAAGGGAAAACGAACAGTGACCGGACGCCGTTAAGCACCATGACGTCCGTGGGCGATTCCTGCAGTAGGTGGGCAGGCGCTTTGGCGGGCTCATTCAACTTCGAGGCATGCACGACAGCTGTAAGACCGATGAATACTACAA-CAA---AATGAATATAAGAGCTTTATTGGAGGTCCACAATGACTTCCTCCGCCGAGGAGGCCGGCTGTTGATTGATGCTCAGAAAAAGACTATACAAGGCATATCGAGGGACGTTCGTTATTTCAGCATTTAAATTAGCCTAGTTGGTTAATGTCACCATTAATACTGTAACCCCCTCTGTAATTCTCCAGGTTAACAAAGTTTAAAAACGATACTAATGACTATGACCGATTGAATACATGTCACTACTATTCTCGCGGACCATAATTGTGGTTCACAGATTATCTAGATGAGTCTCAATTCGAGCGAGTTACCTGCCACGATCGGTTATTAATTTGGAAGGCCGGTCTGTGAGTTCAATTTACTTGGTTCAATATGCGGTCCGAAATGGGTTAATTCTGCACTATGCCTCGGGCCGTGATGAGGGCCAGATTATGACTGTTCGACTGACGCATCTGCTACGGTTCGGTCAATGCCCAGATATAAATTACCGCGAGACCTTGCTATATCTAGAATTAATATCCAGTTTTAAAAATACAATTCATGCGCCCTATAAATGAATACACAGATAGACATAACCATCAGATATTCACGATGTTTGACGGCATTCTCTAAAAAATACGCTCTAAGCTCATCTCAAATGAATTGCATTGAAAAAACAACATAGT---TGGATGACCTCACAAATTCAGGGAGTTTCT-ACTAA--GAAATTCCCGTCTATCTAGTTGTAGTTCTTAACGAGGAGCGTCAAGCTATACTCAAAATTAAGGTAATACAAATATAGTTTTCAATATTCGCCCTTTGAAGTTGTACATCTCCGGGTGGTTGTATAAAGTATATTCGATATCGACAATCGAGGTTTCCGCGACACAACAAGAAGTATAGTCCCAAAATTTTGCTTCAATCAGTATTGTTCCATTAATAATATGTTAATTAGAGACTGATAACGTATTGCGTTTAGCAAAAGCATAACGCCTTATGTAGTGGATTATATTACCTCACCAGAACCGCGTTAAAGCAGCATACTCCGTTAACACGTAACTAAAAGCTACTTAGAAAAACTTTTCCCAGTGTGCTAATAAAATTAACTAAACCTCTGATTGCTGCC--TACCATACTCATTCAAATTTTAATATAAT---AACTATTAATTTAATGATA--AAATGGATTTACTATAGATTAAAAGAGTCCTTGTGATTGAATGTCAAGCATACGATTTTATACTTTGCCACATCCCGCCTAGAAGATTAAGACTTCTTAAACGCGATCAGTCATAATTATGCTACTCTATAAGTAGGAAGTCGCTGTCGGTTTGCATCTTAGGTCTTAATAATAGCAGTATAAGATATTTGATCCATTTCAAGTCATTTCGATTGTTGCAGTGGCTAACTGAGCTTTGTCACCTACAGTTCACGTAACCGTTCACCTGGGTAGTAGTAAATTTGGTTCTGCGTAGTTACCGAACATCTACAAAATTAGATGATTTAAGATTACGTCAATAACCAACTAAAATTAAGTGGAAAGGGCTGCGAAATACAAGCTATGACAGACAAACAAAGCTTTGGTGTGTGGGAAGACTTAGGAAAAGGGCGGTGGAAGCTCTGAAATCGGATAATTAAGAACCATAGTAAGCAAGACCCCCAAGGGGTAACTTCTCATCGGAATAAGTCGAGAAAGCCGGTAGCCGTAATGACAATTAGAATGCGCGGATACGAGGGATTACTACAATGTGACGGCTATAAACTAGCAAACCGTACGAACACCTCTTACCAATTGGCCGGCAAAGTAAATGCAACAATTGGGG--AGCAGACACAGCACGAATAGTCATTAGACCGGAGATCAATCAGTATGACACAAAAAAAGACTGACAACGGTAGGCTAAAGTTCAGAAAGAGTAGCGGAAGACGCATGCAGGAGAGCGGTAAGGAGCCCAACGAAGTTTTAGCAATGGTGAAATATTGG-GTATCTCGCCTAAACCCGGTCGCAAAACAGGAGCAACTCTGAATCTCACCGGACATCTCTGCAGCCTCATGCAGGAGAGTAGCGTCCTCGACTGAACTCTGAGAAACGGCCTGACACATGAGCAGGACATCTACCGAAAGAGGCATAGCACATTAT---CTCGGACACTACCCTCTAGTGACAAGAATGG--TAAAGTCGGGTTTCCATAGAGAAGGAAATACAGGAGCAAGGCAGTAAAAGAAGAACTCGGTAGAGAACAGAAAGTTGTACCCAAAAAATTA-----ATTATACAACCGCCATTATCCACAATGGAGAGAATATCGAAAGCGGCCGCAGGGGTTTATTAGAAACAAGTCAAGCAGTCAAACAACAGGACGCGATAAAAGAGAGGCGCGGTTTTGGATGTAGACAGACTGGCAGGGAGACAGGGCGACCGGGAAAGCGCGAGGGTCGACAAGACTATGCGGACACCAGTACCAACCGTAGAAGTACAGAAACATGCATCTACCTT--------AAGAACGCTTAG---------ATGATGATCTCCCAAGCACCCCCTTTAGACAGATCGTGCTGCACCGAGCGTTTCGGAATATTAAAATTAGATTAGGAGGAAGTGGTCGGATAAAACACATCTGTCAAGTTTCAGCCAACGACCCCCGTTTAAAAGCTAGTAGCTGACGAAAATAGACCTACTGAACGTTCTATGCGGAGGATGATGTAACTAAAGATATCCTTATTAAGCACCGCTGATTAACATTAATCGCGTAGATTAACTCTTCATTTGTTCCCCGAAACTCAAGATCCACAGAACACTAAAAACTGTATACAAGGATTAATGTTACGAGAACACTAAATGCTAGACTTCACTAATCTTGAAGGAACTGAGACATCACGTAACCAAGAACTCTCCGAATACAAGTATCGGTAATGGGCAATGTACTCGCGACGATGGCTTTTTGCTGTTTTGCCGATGGATTCTTCCAATTTTCAGTTTCTAGTCGTTTGCATGGCTCGATGGGAAGTAGAAGTTGTTGGGTCGAAGGTTTGTTTAATACTGTATAAGTACGGTTATATGGAGCTCTCGCAAATCCGATAAACCATCATTGTCTATTA
Jan19_11_CHEbas ATGTACATCGGCGAGAATAGAAATATCGGACGATGACATAAAAGGAGTAAATGTAAACGGACGTCTCAGTGGGAGGATGCCGATCAGGCTGAGAGTATGCGGGATTGTGATTGAGAGGACGTGGATGCCTAATTGATCAAAAGTGGGTGTTTATGGGAGGTTCTATCAGAGGAGTCGTAAGCACGGAAATGCCAATCCGTAGGAGCTATTGGCGGTGTAAGCCTGCAACCATGAGGAGGGGAATTCGCTCGATACGTTATGATCCCGCCCGGATATTCCGCGTCGTTAGACCCTCAACGGCTATGCATGATCATATCCATGGCGGGCACGGATTATATGGGAAGCAACGGAAACGCGTGCACGAACATCTAACACAGGCAAAGTATTGGTTAGTGCATGGCAAAGCTCTCGTGCCAGTGTACACTTCAGAAGAGGCATGATAACATGTGTGCGAATGCGATCCCGCACTTCATACTGCCCTAACGGGCGCCTGCGATATTATTACGGACGCAACTCATATTAGAGACCTCAACAGCCAGCTACGCAATTCCTCTTTCGAGCCCCGGCGGAGCTACCGGGAGTTTTATTCATCCGCTTTGAAGGCGCAATTAGTCCGTTGGGAGGAGATACGCTTCCATGTGAACCATCGGGAGTTCGCTAATCCACAAGTATTCATACGAGGCAATTTTTTCGCGACTTTAAGCGGATAGCCGCATAAGTGGATTCGTTCAGGTGGTCGCGCCAATAAGCATAACAGTGCGGAATTAATTGACTGCCATTGCGATTGAGCTTGCCATTGCTCGACTGAAAGCACCAAACATTGCAGGGCACGTTCGGATTCTAACATCCATCGCCCCTACGTGAGACAATATACATTAACGGACAAGGTACTGATCTTGAATGGCAGTAGAATTCTGTGATTCGACTACTAAACAAAACCAATTCAGAATATTCTCACAAACTTACGAGAGCCAGCCTTTAAGAGCATCAGACAACGACG--TTATCTCAGACAGCTAATAGATAACCACACTCGGTCGGGTTCACCTGAAAAAAACTGGAAATACCAATATGGCCGTCTGAGTGCTTCCCCGGAAATCCAAATTAAAGCCTGTGTAAGGCGGAACGTGGCACAATAAGTACTGGAGTCACATTTTGGAAAACGGTAGGCGTGCATAGGCACGAGGCTACAGGGATGAGTATGAACGGGCCCCTAGGTCCGTGGGGACACCTGGCGATTTAAGTCTGGGACCGTGAAATTGGCCGTGAACCGACACTCCCATCAAGTCGCCCGCTTATCATTGAACAATTTCATTTGAACGGATAAGTGTGACTTTGCCCTACGCGGGGGAAATGGCTTTGGGGGCGGGTGGAAACGTCTATATGATTATAAAAATGCAAGCCAGGGGGTTCGTTTGGGGGTGGGACGACCGGAGGAAGACTTAATGAATAAGATCGGGTATAAGACAAAATGCGATCAAGTGCCTGTTAGGCAATAAGACCCCGGGCCGATAGGTGGTTACGCCTACATGCGATATTCGGAGTAAGACAGAGTCTCTTTATGAAAATTTCGTTGTCAGCGGTCGAGTTCGCTTTTGGAGATCCTCGCGTGGTACACCACCTAGACGAATGGACTTCAGAAGATACTCACAAGAGGTCATACTCATCAGCGTTAGTCCGCGAGATTACGACCGCCCGCACACTTGCCATTGAGCACACGTCTTCAGGGTTGCGCAAGGATTACCGCGTGACCTTGATCACTCACATCTCACCCGATGTGGGAGACATAGAACGCCAAGGTAACAACTTCACGTAAAGACTCAGAATATGCATCTGGTTGAGATTTCGAGAGACGTTACGTGCAGGCCGAAATGACGTTTTTCCACCTTTTGTGCGAGTTTACGGTCCCGGAATAGTGGTTGCGAACATAGGGTTCATTATCTTCGGGATTGAGGCTCCGACAGCTTTATTGTGGAAATGAGAGCACGCAAGCATAATTGAATGAAGAATTAAAATGATACTTAACTTGGTCTACCCAACGACGTTGGATCAAGTAAGAATATTTTCACAAAAGGCAATGGGTTTCCGACAGCTCATGCACGCGTGAATGGATTTAGATCGCTAAGGCATGTTACATGCCTATGGGGTTGCAGATGGAAAAGAATACGTTTGTAAGAGCGAAAAGAGGAATGATCCAGAGCCACAACCTGAATGCGAGCAATTAGAAGCGAGGAAAGCAAAATGAGCAATTGCCTCGCGGCAGACCGGTGAACATAAGCATTCGACTGTGGGTTCGATAATAAAAGTACGATCTTGTTCTTGGCATGCCTCGCGGAGTTGGTTAAACGAATTTGCACAACTATAACTAGGTGTCTGGGTTTATTTTTGGAAGGGTTAGTATTATAATATGAAAAGGGTTTGATCTTTGAATCAAAAATCGTAAGGCCTTAAAGTGAAAACCGGCGGCTAGAAATGAATGAACAATAGTTGGTGATGAACCTAGTAAGGAAAGGGTATTTTTATCACTCTAGCTTGAAAATAAAATACAAACAACTTTATTTAAAAAAGGCGTTATAATCGAAAGGTTTCAAAACCTAAAGGCTTAGACTTGGTGTGTTGACACAGTAATTAGTCCTCGTCCATTTGCTCTGGGCGTGAAAATACTATAGTGATCATGTTCTCCCTCCTTTTCTCTGATGCTTAGGTTCTCTTTGACTGATTGTAAGTCTCTCGGCAACTTAAAGTTCCGGAAGCCAGCGAGGAAATAGAGTCTTATGTTGTTACTTTTGAACTTACATTATGCTGTTTACATACATTTATTCGATCTTTTTAATGATTTTACCGTCCTCACCATAAAGGTAACATTACCGTTGAATAGCAAATTCATGGAATAGAGTTCAATCACGCAATATTTTCTCTGGTTTATTCTTCTATAGCCACCCTTACTTTGGACCAAACCTCCGCCGCGTAGATTCTCAAATTATTAATCTTGAATTGGTAACTAATTGAAAAAATGTCTGGTTCTTTTTGACTTGTTTATTTTTTTTCTATGGCAGACGTTTACTGGAATCTAAATACTATGGAGTACCCACCCGATATTAATCTCTTTCTTGCTTATCCGCATGCAATTCATCGGTTTCCAAAGGATAGTATTCGGAAATTTAACACTCATCTTTACCTTACTCTAAAATTCCAAGCCTACATTGTTTGATTTCGAATTATACTATAATATATTTTTTTTTTCTTATACTCATGTTCTTACTTCTGTCTTGATATTCAGTGTTTAACTTTTTTTCACTTACCCGCTATTAGTAACCTGAGGCATATGATGCAAAAGAACATCCTCTTTTAATTTCACTTATATTTGCCGGGGTTCTTCCATTATAAGTTGAACTGGTTCTATGGGGATCTGGAACCAATTTTTGATGTTTAAAAAGATTTTAAAAATCTAAATAAGAATCTTTCTGAGAATGTCAGAAACCGAGCAATTAAAACTTGTTAGATCACAAAACGTCAATCTCAGTAACACAGATGTTCATCGTTTGACTCCGCAATTATCGTTCTTTTTAGTGTATCTTTGGGTATAAAATTTTTTTTACCTGGCTAGAATCTAATACTAGTACCATAAACTTTCTTTTTTATACTATTAGTTCGATCATCGCCATGTGGAATATTTTGCCTTCACAAATTTGATTTTATATATAATTTACTGTTTTTCTTTTTCATCTTTAATCATTTTAATTTGTTTCGTATTAATGTTTCTCGCATTTATGTTATATCATGATATGATGAGAATCAAGAATTAAGTAATGACTAAAAACACTCTAATCATTTCTTAGAGATTTATCATTCTATATATGTTAATGAATGACTTTTGTGAAATCGGTATACATAATCGTTATATTTGAAGTTATTCTGATGATAGATAAAGATATTGTTTTCTCTATATCTACAAATTATTTGGGGCACAGATTGATCTAATGTACAAGGGTTCATCTTTGAATTCATTCTTAAAT----ATACTCCTAAAGCAAGTTATCAACTATATTAGACATTATCATATTCTTTTAAGACAATTCAATTATTATTGTAAGTATATACCACCATCATTGAATCTGTTAACTTTGCACGGTAAAATCTCTCTTGATTATAGATCTTTCACAGTTGTATGGA------TCTCAATAACCGTCTCTTTCAAAGAATAAGATATCTCTCTAATATCTATTAGTAAACAACCTCTCTCTTTCGTACAACTCTATTAGCCACACTCTGACCTTTTAAGATCATTCATGAAATAAAACTTTAAA----TCTTTTAGCTTTAATCATTATGTGTGAGATCTTCTGATATTTGGATAAGAAACATTTCCTCAAAGGCGCCTTTGTGAAAAGGCAATACTTTTATTAGGAAGTATTTACTGGGCTAACGGAGGTCGTTAACAATAACATATCCTCACTTTGGCATTACAGTCGGGTAACCTCATGTAGCGTAATGTAAAATCATTTATTATATCTTTATAGTCATCTTTTTCATTTTCTTGTTGACATGCTAACGAATTGTACTATGGGATCTTTGTAGCGTTGGCCATTACAATCTATTTTTACGATTGGGTTAGCGAATTTCTATATATGTGACCCAAAAAAGGTTGATGATAAGATTATTGATTCTGTCCGACTTGCTGTAAACAAGTCTTAGTCTTTTGAAGATGGCCGGATATGAAAATCTTCGCGAAAAAATTTTACTGCCTTCAGACACTCCCTCGAGGGTAATGAGGGGTTGGATTGATTTTTGTTCATATTGCCATATAA------------GATGTATAATCACAAATAAACTTCATCTTTTTGATGAACCTAAAAGTCATGGTCTAGGTGTTTCCTTTTTCTCTTATAGATCCATAGTTATATATTTTGGTAAAGAAATACTCAGGTAAAAAGTTTGACTAAACCCGGCTTGGATTTTAACTTACAATGTCAAATATTTCAAAGATTTTTCACGGAGAATCTGTTATCGTTCGACACCTACATTCACATTTATAGTATTATATTCTTTGCATACTTTTTACCATTCGTTCGTTTTTTAGGTTCCTTCAGTTTCTCCTTGCTTTTTGCAGCATGACAATATAAATCCTTTAGTGTTAGACTCTCTAACATTGTATAATACATACTTAGTTGTACATACTTAATTACATTAATAAGTGTAAGTGAGGCGTAAATTGTTTTGGGTGATTGTGCTCACTAAGGTTACATTTCAATTGTCCAGCGGTTGGAATACTTTGTTACAGAGAGAGAGATGGAGAGTTTCAACGATTTAGTAAAATTGTTATTTCGTATTGTTCGATCACAGTTTTATATTGAAGGTCTTCTGGGGTTGATCTTTATCGTCAA----TCGTCTGGATTTGAAAATAAGGATAAGATTGAAAAAAAGTCCTTATAATAGTAAATTTTGTCTATCATCTACAAAAAATGATTACAAGCAAAAAGCCACATAATCTGATGAATTCTTACTATTTCCGCATCATATAAAACTTTCCACTCTTACGTAAGTTCGCTTCGATTGTATTTTGGATTCAAAAATAATCTATCTATTGGATTTCATTCGAGTTAGCCGATACAAGGCAGGAACCTTATTTGATGGTAAGACAAGGCACGTTGTACATTCAACCTTTTTAGTTGTCAGTTTGTGTTTGTGTGAAGGTTTCTTTCATGGAAGATTCGTGATAGTGATTGATTAAGAGTTAATTCGGCTACTAATGTGTTAGTTTGATGCAAAGGGATGGATGTTTGAGAGCCGACTGACTGTTGATGCTTTATTTTGTGTCTTTGATGATAGATCAATAGGTAGGCCTAGTTCTGACTATTGATGAGTATACATTTGAAATTTTGTTTTTGTATCTCATAAAGAGCATTCTAATTTGTAAGTATGAGCGTGAGAGTATGACGGTATGTTATAATTTCTACAAAATAATCTACATCATGATTGTGATAGTGAGGACGAATTCATTGGTGAAAACTTCCTCACTCAGTCTAGTAAAGAGGGACTCTCTTTCGAGGAAAAAATCTCTCTAGTGGTTTCGATGTTATGTAATAAGCAGATTTTGACATCGTTATCGCAAAATACATTTACTTCATTGGTGTTTGACACATATGTTTTTTAGATCGCTCTGATGCCACTATTTATAGTAAATAATATATGTGAATGGGTCTATTTATGTATTTAGTTCTGTCAGATTTGAATTTCGTTTAGATCTTCATATTTAGTAGATAGTATATTTATTGAACAATTTATTTTGGATAGCGAAGTTTGTTCATAAAGGTTTGTCAACACTGTGGGAATGTTCCAAGGGTTGAATATCTGCGGGTTTGTTATATAGAATTAGTTTTTTGAAAAGTATTCGATTCAGTTATCAAAATCATACTGATTTATATGAGAATTTTATTGTATTCTTGCGTCATATTGCGTGGGTGTAATTGACATCCTCTCTGATGTACTGTGCAGGGGGCTATCTATTAGTCTAACCGTGTATAGGAGAGGGAATTTCTGAGTCGCTATCTCTTCAAGCACCTCCAAAGATTAACTTTGGAGGAAAAAAGATATAGAGTATTAGCCTGTCAAAGCATAGAAGTTAGCTTTCAAAGTTCATGGTTTAGAGTAGTTAGTAGGGTTTTCAATGTTATTCTTGATATCTGTTTTGAAGATATGTTTAGATCGATCGTATCTTAAGGAATCTGTGATTTTCAAGAAACCGATAGGTTTAGGGGGTAAAAGCTGGCAATACAAAGTTTTTATAGTAACTTTCTTTGTATCGCTCTGTTTTTTGTCAGGTGAATCTATGTATTGTGTTTACAATTCGAAAAAGTTGTTAAGGGATAACGATTTTAGTTCAACTTTACTATTTGAGACTTAACGTCTTTCAATTC------AAATACCCTCTTTAAATTCATGG----TAAGAGTTGAAAGATAGAAATTTCTTATAATTATAAAAGATATCTGAATGTTTTTTTTAAGAGAATTCAATGTCGATGAAAACACAACACCTTATATATACTTTTGCATATATATTTTATTCTTTGATCGTATATAGTATTCTAACTGATGGTCATTATTGTCATGATCCAGAATC----TTCATCAGAGAGGATTGGCAATATAAATGTAATCGTTAAACCTTACTAAATTGATATTAAAGTTGTTGATTGGAAGTGCATTTTAGTATAAGTTTTTGAAGTTAAGTTCTTTATTAACCGTTTTATTTGCAATTGGCTAATACTGTTGTAAAAGTCTAGAAATTTTGGCAAAAAAATGTCATTGTTGTGTTATCTGTTCAAGTGTTTTTGAAATCTTATGGGGAAAAGATGGCGAGAATTTTTTTGTAACAGAATGTGAATAAATGAGTGTGTTGATTTTTGAGCGAATACAATTGAGTGCGGCCACTTTTTTCTTCTGTTTGTTTTGATAACTTTATAATTCTCTTAGGTTACTGACAAACTGTTTATTAGCTTCGGATGGTCTAATAGAGTCGGAGGGATACTCCATCAATTTTTGCTTTATGGATGGTCTGTTTAATTTATCTTATCATGACTCCTTTGAGTGTGACGACCTATTCGAGGGCAAATGTTAATATTTGTGGAGTCAGATGTTCGATTTCAAGTTTCTCTTGACGTGAGTGGGTATTGAGGTTTAAATATTTGTTACAATATATATCAGTAGTATGTCGGATATTGATGAAATAACCGATAAGGCAGTTGAAACATATCACAATGGATCTCATAAAGTTTTTCTCATTGACCATTAAAATCTTAGTGGTAAAGTGAATGCAAGTCTC--ATAAGATGACAGTAACAATGCCTAGAAGAATTGGTCTCGCCCATAAGCCGTGTCTCACCATGTATCAGTGTGAGTGTATGCTTGACAAATGGTTTTACTAAGGAGGAAAATGGGAACCAAAATAACATTTACTTTGAAACTTGGTTTTAGTATAGTCAAGAGAAAATGAATGACAGGCGTAGCATATCAGACTAAAGGCACTTACAAGCATAGTGGGTAATCTAAGTTGCTTGTATGCTGCCCTTAGGAGTATGCGACAACCTTCTCTTATTTCAGAAAGATGAATTGCCATCGAGTGCACGTAGCAAGAGCTATTTTTCGACGAGAGAGTGTGTTACTCTGATGAAGTAATTTGGTTTTTGTTTTTTAAAAGGTATGATTCAAACTATAACGACCTATTTTAGACAGTGAGAGAGCATATGCGAGGGGGAAAATTGGTTATAGACAAGCACAGTTCGAAACATGGTCTCTAAGTGTCTTTGGTTTCGCGATTGTTGGGGCCATGCAAAGGGGGTTATAGTCTTTTAGACAACATGAAGAAGATCAAAAATATCACGGTTAGAGAATCAGGGGCCTTGAATTAGAACCACTTTGTAAGACGGTCAGATGATGTTTGCTTCATCACATAAAACATTCTATTTGATATAAGCAGACTTTGGAAGCGAGCCAAGGAGATGGGATTTCGAAGGGTAGGTGTTTCTTGAATGAAACCACACGGTTTACATTGCAACCTCTCGTAGTAAAAAGAATGGTGTATAGAGAACAGGACAAGTACATAGGAGAGTGTCTTAAGTCTTAGGAATGGTCAGACTTGTCACAAAGACAGTGAAGTTACGGCAGTTCAGATACTATACCGGATCTTACTGAATATCATTCCTCGAAATGATAATGGGCTTCCCGCCAACCCTTGGTTGTAATCATGTTTGAGATTGTCTGATTCTAAGTCACCGTGTGTTGAATGGAAGGTATCAAGAACATGCTATTCATATGTTCGAACTTAATTTTGTATTCGTGGTTTTCAAAATTTTATAAGATGAGATTGACTTTAGTTGTCTCCGATGATTTATCAATTTTGGGCGTACAAGTAGAATGTGTTCAAATCAATATTGATTGCTGAAAATGAGGTGTTGCTCTGGTATCAGATGGTATTATGACTTGGGTTATACAAGGTAAGCTTAAATAAACCAGATGGATCCTTCTTCTTTAATTAATGTACATATTAGCCCAAGCCCATATTACACAGTGATGTACTGTTGATATTTCGGATAAGATGCTGATAACAAAAGTAGCTAAATATTCCCGGGGGATCTGATTCGCTTTTCGGTTGGAAGTTGATTTAAAAGGAACTATATTGTGGATCCTATATCTATCAGTTGAAGCTCTATGCTAAGTGGTAGAGGCTTAGTAGATATTTCCCCATTTATAATAAAATCTATGATGATCCTCAGTTCCTATTATGACACCAAATCATTTTCACTCATAACATTTCAATGGCAGATCCTGTTAGGCGTTTCATGTCCGTGTGCTCTTAATTCTCATATAGCCAGATCACTTATGTATGATATCCAGACGGTCTGAAACGACTATTTACACCGACATACATGAATGCTCTCTTATGGATAATAGAATGCTAACAAAATTTTTCTTGGACAGTCATTCAGGGGTGTCGTCTATCTATGTCTTTGGGATCATAGTATTCTTCATTCATTGCAGCGTCGCTAACGAACATTTAATCTTACAAATTGTAGAATACTGAAATCATAAATGATTAGCTAAGGAGATGGGTTTCACCATACAGTTAGTTGGGTGTTTATCTGAATATATGAGATCTTATAACGCATTCTCAAGTCCTCCAAGATTTCAAACAAGTCATCCTCCACAATATGATAGTGAACTGAAGCTTTCTGGTAAGAAAGTTCTGACCTTCCCACGTCTGTAATTCTACTGGCACCTTCAGTCAATCCTTTTCAAGAGGTATAAATCAGAAACGCTGGGTTTTAGTCCATGCATTACTATAGCCTGATTTAATTCAAACCTATTCTATCTTATTAACATTTTGATCCTATATTGAATAAAAATTTTCTATGTAAAGGGCTTGATTAGGCTTTTTTTTACGAGGTTTAATACTCTTCATGGTTCTCCAGTGAAAAAGTAGCATTTCTTTAGGCATGCCCATAAAAATTTTTTGTAGCCTTTCTGTAAAAATGTAATCCCTTCTTTTTCCCGACCCCTCTAGAAATTTACTCTAAAATCTTAACTAGCGAACGGGAGGGTAGTTATCCACGGGCAGGTACATCATTATATCTCACACAGTTATAGCAATATAGAAAAAAAGGGTACAATACCTACGATCACGATGAGTAATGTTATTTTCCTCAGGCAAATTTTTTCAAAGCAACTTCAATTATAACATGCGGTATCTATTGGCGATTGTAGGAATCAAATATATTAAATCATAGTTCAAGCTTTGTCTCTGCACTTTTTTGCAAATCTTTGTTTTAAAGAAAGTCAGAGTTAATGCCAATGATTCAGAATCATATGGTTAAAAGTTCAGTTAGCGTTCGATATTACTGTAAACTTCTCTATTTACTATTATGTTAGAGTTTCGTTCTGTTTTATAAATGCTCGGGTTCTTGCTTTACATGTCGCCTTCTACCTTTCTCGTTAAACTATGCTAACTATTTGTGGTATCGACGTTATGAGGCGCAGTTGTGTTTATGTGTCTGATTATTGTTGATTCCCGTGATTAAAACTGCAATACTGGTTCAGTTGTTTGCTTATGCTCACTTTGTTACTGTATCCTACTGGACAATTGTATGGCATGAATTTACAGTTACCAACTTTCTTATAGACCCTTGTAAATATGGTGAGTCTGTTGGAAACCCTTGCTGTTTATGTTAACCTTTTATGCGTTTTCTCCTATTTGTATGACTTCATGTAGTAAAAGTTTCTGTCTTAAGACAAAACCGATTAAGACCGTTTAGGCAATTGCAAGGATGGCAAATATAGGGACCGCTGCCAAGACTTTTAATTTCCGTGTATCTGGACATGCTGAAGTGGTTGCGTCTGACCTCATATGGGACCGCGACCTTGCACCCTTGAATTTCCGATGTATTTTCCGTTTCAATCTCGACGTCCAAAATTTTGGGTCTTTATGTTCGTCCACGGTTTTACGTCCTTTTGAAAGTAAAATTCAAACCTTCGCGCCGTGCACACGTTTTTATGGACGCGTGCCTTGTTGGATGGGCACTTCCATGAAATCCTACTTGGCTTTTAATATGAGTTTCTTTGGATGTTTGGCTATCCATACTTGCGGTTTTGTACGCTATTCATAAGCGGGGACATTGACTTGATCCACATACAGTATTGGTTCTCTGCGCTTACATACTCGCCTTTATGGCTAGAAATCGCTATTGATGAATGTAGCTGCTGGCGCTTATGTGTTTACTTTCCTTCCTGTGTTGGGAGAGGGCTTAATATATCGTCCCGACCGAGTAAATTTGTGAAGGACAATAAACTCTTGAGATGGCAGCCGGCATTTCAGACCTGCAAGGCCGAACACACTGATTGAACTCAGCGAGCCAGATTGAAGCAACAGGATTGAGAATTCCGAAGTTTAGGCCATTGGCACTTCATATTTCTTGCTAGGGATTATTCAGGGCCGTTTCAATAGAGCTGCTAGGACCACCAATGGCCAGGCCAGTGTTGCCGTGTGGCAGAATTTAAGGGAGTGGGGGGTTCGGGATCAATACTCGGTTTTCAATTGCGGCTCGGATACAGGATTCACTTATGACGCATGGGCTTATTTGCGCTTATCTTTGCGGTGTTCATACAAAGCGCCCAATTGCTGTTCAGAGTGATCATTTAACACATTGCGGCTCTGGCTGGTCCTTCTGGCGGCACAGTCAGTTCTTCCATAACATTCTAAGCGGGTGACCAAGAATCCCTCCCAGATTATTTAACGGACTTTGCCACTTACCAGTTGCGAGGGCACCCTTTTACTTAATGTCAATAGCGATTCTACTTCGGGGGTTGACCGTACGGGGCTTGCTACGAATGCCACACATTGCATGCATCTTTCTATGCGGCAATTAAAACAATGGGATGGCAGGCTAAGAATTTGAGCCAAAGGCCTTACGGCAGGCAAAGGCTTAGAATCTACACTCTGCAGCCATTTCCTAATTGCATTTGGTCTTACATGTGTGCCACAATTATCATCCCCTACCTACTGCACGATAGGACCATTTCTTTTACCACAATTGATGGGGTTCTATGTGGGCGCGCCAGCGCATTTATGTAGGATAGACCACACCGTAAAGACTTTGACGGTCTAGCACGGAGCATATTCCACTAATGGCTGATTTCTGGTTCAAGTTGGTTTAATCAAAGAACATAGGCTTGGCGCCCAGAATTTTCGAACGCATCATTCACCGTTTGCCATGATCAAAACCAGCTTGCCCGGGCACGCCCGGGCACACAGACAGTTACTGGGGGGGGATTGTGCGTGGGGAAGTGCTTTTCCATCCTTGGACGCGATTTTGTCACAATCAGCTTACATCAGTACGTTTATCTCTAAGGGTCTTTGCCGAGTCCGTTATCCGAAAGCAACTGGTTCGTTCCTGGAGGCCGGAGGGGGACTGCAGTTCGCTGGACAGTTTTTGGCTTTTGATTAAAGCATTCGTGTATTTCATTAGTGAAATCATCGAGTTGGGAGATAGGACAGGGTGTACCAATACGGGGAATTGCCAAGTCATACATAAGGTGCTCGGATTTTTGGCCAGCTCCAGTATCATCTAGGTCTCTTTCGCTAGGCTTTTTCTGGGCCATTGTTGGCTTAGTTATTTCTTTAGGGCGGGTATGCAGACTATGATCATGTTGGCCAAAAATTAAGTGCCCGCACCACCAGGCTTAGATGTCAGGCGGCGTGGGTACCATACTCTGGGGATGCACACTGGCTTTTTTGCAGATATGCGTGGTAATGCTTAGTTCCAGTTAGCAGGTTGCCAGACCACACCGCGATTGTTGGATGCACGCCAGATTGAAGCAGAGAATACGAGACGCTTACAAAATTTGCTCCATTGGCATTGCATATTTCTTGACTCGGAACTTTCAGTGCTGCAGGAATTGATCTGGTCAGACCTTCAGTAGCCATGCCAGCATTGGACCCATTGGCACCGCGTGAGCTTACCGGGGGGCCTGGCCGTAAATGCTATCGGGTTACATGTGTAACATGGTTCGACAAGAGACTTAACGGGCCTTTCTTTTTCTTCACATTCTTATGCGGTGTTCACTCACCAATGAACCAGGTTCTGTTAAAAGCGATCCGCTAACACATTTCGGCTTTGGGTAGTCTTGCTGACGGCATTGTCAGTGCATCCGCTCAGGGGATAGTCGTGAAAATTTTGAGTTTCCCACCCAGGTTGGCCCTTTACGGCATGAACTTAGCCAAACCGATCAGAGCATTTTGGACTCCAGGGCGGACGCATCTACCTCTGGGGTTCACCCAACCAAGTTTGCTACGAATGCCACACATTGCATGCTTATTTCTGTGCGGCAATTAAGACAATTGGATGGCAAGATAAGACTTTGAGCCAATCCCCGGGGCGTTGGCGGGCAAAGGCTTAGAACATAAAATCCTCATTCATTGGCTGCCTGCTCTTGGGTATACTCTTGTGCCACAATTATCTTCCGCTAGCTTATGCCAGATTACACCAGCGCTTTAACCACACATAATGCGGTTATATACGGGCTTGCCAGGGCATTTTTATAGGATAAGCCGACAAAGAGAAAGTTTGCAGATTTGACAAAGAGCATATTCCATTAGTGGCAGCTTTCTGGTTCAACTTGGCTTAGTCAAAGAGTATCTGCTTGGACCCGAAACAATTTATGACCATTTGCCATGATCATCGCCAGGAAACTCTAGGTTGAGTCTTTTCTCACAAGGCCGCTTAAGCGGCGAGATTGTTCCGGTGTTAAGCGTAAGAAAAGAATCCTTTTTACATGGCCGGGATTTTGTCACAGCATGCCTGGTTCAACACACTTATTTGTAAGGGCTTGAGCCGGGTCAATTATCCGAAAAAGATTGGTAAGTTCCTGGAGGCCGGCGGGGGACTGGAATTCGCTGGAGCTTTATTGCGTTTTGATTTAAACATGGTGGTACTTTATGCATGAACAATACTTTGCAGGAAGTTCCATTAAGATCTCACTATTATGGTGTTAGGATATTTGTTAATCTCCACTATAAGGTAAACCTTGGATAAAGTTTCGTTGGCTGATTTTTTTGGCACTGTTGGCACGGTTATTTTTATTCTGCGGGTATGCAGATTATGAACTTGCTGGCCAGACGACCCTTGCAATTATCGTGAGGAAACCGTGCCTTCATGTCAGCCGTTGTGGTTGCCATTTCGTGGTAATTTACTAGCGCTTTTATGCTCACTCGGAATTGGTAATTCCATCGTAAATTAGAACTGATGGTGACCATGGTCGGCTGCCACGAGTTTGAATATCCTGGAGGTGAAGCAACAATGCTCGCCCAGACGAGATGGTGGTGAAAGTGGATCGCTGCCACGATTTTAGGTCGGTTCTTTGCAGAACACCGAGATGGATGCTATGATACACTTGATTCCTCGTTTGTCCTTGTGGCTGTTTCCGCATGCATGCTCTTTCCTCAGTCAAGAAAAACGTTAATCGGACTAAACTACTTCGTGCCCGTTTAGACCTTGTTGGTCTTGCGGCTTTATGAATAACGTTTTCCGAGCTTACTTCCTTTT----TGATACGCATTTGAAGCGGAAGGAAGCTTGGGCGTTTGAATGATACAGACGAAACGCTTAATGGTGTTGGGTTTATATCCACTTTTACGCACTCGTTTATATGCTTATGCGCCCCCGTGAATGAGGATCGGACCGTTCGGTCCTCTTAGGAAAAATATTCGGGCATATCCACTCGCGCATGGTTCATTTACCATTGGAGCGCTCGTGAGATGTTTAAAGGGGCCTAGACTATGTCTCATTTTCTGGGTGCTGTAATGGCGGATGGACTAGTTCGCTGGATCGCCTGATGCGTGCTATCGCCCGTGCGCGCTCGCGTTTTTATTACCATGGCAGGAGTTTCGAGGATCCCTGGATTCGGACTTAATTATATGTTTCAGCGACAAAATCTATCACCTTCAATTTGGGTGCGGGTTTGGGGTCCTTTAGGCATCAGGTCTTGTACTCAGTTATAGGAACACGAAAGATCGCAAGAGGTAAGTTGGCAGAGAGAACTAAAATGTGCGCCAGGTATTGGCGTTATTTCATAGCAGTTAAAATCCGTCTTCATTTTCTGCGCTGCCGTGTGGATTGTTACGCTTGGATAGACATGCTTAACTAAGGTTAATTAACATCGTGTGAAGCAGGCGGTATAAACTGGCGAATATAACGGCAACTGGATGAGTATCAGACGAAGCCAAATTCCCTGACTGCGCGTGAGCCCTCACAAGGTAATGGTTCCTGTACGGTCAACGTGTTTAAGACCGGCGTTCTTCGTCAATATCAACGCCTGTGCGGTGGCGGTCATGCCTTAGATTGCGTTTGACCTCGACCGTCTGACCATTGAGCAGGATTTGTATCCTTATACCGTTGGATACAATCTGGGGGTGAGGTACGGGGGCATCCAACCGGATTGAGTAGAGGGTGCGGGCCAATGTTTTCGGTTTGTTTTGCGCATTGCATGGTTATGGACTGAATTTTCGAGACGACGGAACCTCTTGATTCCAAATTTGGATCATTTTCTGCGGGTGCTGTTGGTTGGGCTTCAGTACGGTTTAGGCCGGATTGGTTCGACCTAGGCTACGGAAGTCATCGTAACCGCTGGGGTGAGGTTGACCTTGTCCGGGGATGCTCCACAATGCGCGGACTTGGATTTGCGGCTTTCACTAGGTCGCCCCCACGCTTAAAGGTTCGATGGAAATGAACGTCTTCAGAGATGCGCGTTTTTGCGCTTGTGTGCGGACATTGTAGGTCGCACACCCATGATTTTGGCCACCGTACATGGACAGGTATTCACAGAATTACGAGGTAGGCGGCTGCGAAACAAGTTTCGAGCTGTCAAATCCGAAATTGCTTTAGATAATGGAAAACCGCAAGGGGTTTTAGGCGGTCATGAAAGGGAGGATGCGTGGTGTTGGCACCATTTAGGAAAGAGGCGGACTTTGTCGCGATCCACTTTTGAACTTCCGTGTTTGTGAGGGAGGATGTAGGCGAGTCCTTCGAGGCGATCAATAAGGTGACAGTGGGTACGTGATTTAGGGGGACTAAGGGTAGTAAGGACCGCACGTAAAATAGCAGCGGCCATTGGGAATTTGATTGACGGCACTTAATCGAGGGTTTCGAGAGCCAGGGTGTTACTTGGCAGCTCTTGCTTCTTTTTTTGGCAATTGCAGGGCAGACTTTTAGGAGTTTGCGGATGACCGATTGAGCCAGTGATTGGGCTTCAAACTGGGACCACACAGAGCAGTGTTGATAAACTTTATCCTAGAGTTTACCGTGAACCTTTAAGGACTTGCTTGCGGCGGACAGAACACGGTTGCTGTGGCGGAAGCCGCTATAATTTCGGAACTCTGGGCCAGTGCCAGCGGTTATGTTTTGGCGGGGATAACTTTGAGTGCCATTGTCCGAAACCATTAGACAGGTTATTTCTCCCACTGCACCTGGTGGGGTGGCCGGGGGAGTATGAACTTCCTATTGTTCGGGTCTCATTATTCTCGCGTTTGGTTGGGGATTACAGCCTCTGGCCGAACCTGAGATCTTCCTTTTGGTAGTTGAAGAAGAAAAATACACATTTGGATCATTATTTTTGGATGGGCTTCTCTGTTTAAGCCTTATTGGGGGTTAGAACTGGCCCGGGGGGGAGTAGAAATACAATTACCTAGCCAGATATTTGGTATTCTAATCCCTTGGGGGAGGTGATGTAGGTGAGATTGAGAATATGGGGCAGTTGTTGGTCATTGATCTGGGGATTGCAATTTACAACCTTGCTGGCCGCGGCCTGTTGTCGGGAGCTATTTCTAAGTTGCGCTTTCGTTTGGTTATGCTGTGTTGTTGTTAAAAACGCTACCAGGATTTAGGCCACGGCCGAGCTCCAGCCAGCTTACTTCTGTAGGACACGCTGGGCAAGTGGTCGCCAGGCCACGGTTGGAATATTATCGTCCCACGGGAGTATTTGGGGGAACATCGTTTGGACTCGGCCCTGTTGACCCTAGGGCCAAGGTTGATTAGAGCTAAAAGAATCACCTGCAGACGCGTCGCGATAATACCAGCCCTTGGTCTTAATCGTGGGGGTGCACGAATAAGCGTAATAGTTCCCAGAGTGTTGCACTCCATTGTCTGGTTTTTTTTGTGGCATTTGCAGCGGAGGCCGGCGCGCGCGGTTGAAAGGATGACGGATTGACCGTCTTCATACCCCTAATGATACATGCCTGGAATTACGAGAGAAAGATTTTGAATATGAGATGTTCGAGGACGTTGTTTGTGGTGTCGGTTTTCTTTCCTGGCTATTGCTTGGGGTGTTACGGACACTTGTACTCTGTAACCAGGTTGCAGTCTATTGAGGTGAATTTTACGCGCGTTCACCCGCAAAGTTGCCATCTTTTTTCTTGGGCCGAGCCAGGGATTACCGTGTGCATTGGGGCTTGACTTGTGCCTCAGGGCTTGGCTATGGTTATTTCGCATTGACTGCCGTCGTCATTCGCCTAAAGCATGCTTTCGGCCATGCGTTTGTTCGTTTTTATTACCCTGGCATCGGTGTTTTGCCCAGTTGGGTGCGCATTTCGTTATCTTTTTCAGGTTCAAATGACTTAACCTTCAATATGGGTGCGGGTTTGGGCGCTTCTTGGCATCAGGGCACGTGAAAACTTTTGAGAGGGAGGGCAAACTTCGGCTTAACCACCAGCGAGAACTATCATGTACGCAACGTTTGTCCAATTTGGGTGCTTTCAAAACGTGTTCATTTTATTTTTGTCCGTACGGTTTGATAGGCCTGGGTGTGGCTGCCTAACTCGGCTAGATTGTTCCAGAATCGGCGCGAGACCGATTGAACTTTAACAAAAATCTTTAAGAGGATCGGCTGATGCGCCAGACACCCAGAAACTATTTCCGAGAGTCTCCCGGGAAGCCTTAATTCGGAGACGGGACGTCTTGCGAATATACAGATCGTATGGTATCAAGATACATCCTCCTTTATGCGGTGTTTTGTAGACGGTTGCTAGAGTTTGGAGCCCGCCAAGATATTACGAAACGCAGGATCCTTATACGGCGTTGACCTTGACACTGAGATTAGAGTCTTTAATACATGACGACTACCATTTACGTCGTGTTGCGTCAGGCTGCGTCCACGTTCTTTTGGTCATTCGCATCATTATCACGTAATGCACCAACGTGAAAGGTCATTCCGCCAACCACACGTGGAATTTTAACCTTAATCGATAGGAAGTGCCCGGTGGGACACCCTTATGGGTGCATGCCTTTGCATTTCTTCATATTTGAATTAAATCTCGTTTTTGAGGATTCATAATAATCTACCTAACTTTGTTAACGTGTATTTTTGTTCCTTTATTTGGTTCTTCAAGACCGGCGAACCGGCGGAGATAATGCGAACACGGAGATCCCTTGATATGGACGTACGGATCTGTATGGTTATGGATTTTTTAGGTCTATCGGTTGGTCTCCTTAATCTAAATTTAGTTATTGATTGCTAATCGCCTTATCAGAGCTTTTTGCAATTCCGAGCTAGCTTTTAACCATGTGACTATCCGTATCCTTTTTTTTCTTTGCTTGTTGCAGCGCGTAGTTCGTGATACCATCAACCAAGACAAAGTGATTAACGACAGCTTATGGGTTTTCTATTTGTCTGCGTTTTTTCAATATTTTAATAATGAGTAAATCTGCTTATGCACGCCTTTATCTGTCCACGCTTCTCTATATTAGTAAACGAAGCAAAAAAA------TAATGAACGCACCTGTGCATTTATTCGGTTCTGTAGTTACGGTAGCTTTAACGCTTGGCACCTCCACACTAGGACCTTGAGACAGGGATAATGAGCTTGTTAACTTCTTTGTTCACCTGGATATTTTTGCATTTTTAGGACCCCTGCTTTCTTCAATGCTTTTTCATATTCTCGCACATCTATATTGCTACCTTTATTCTCTCTATGTGGCAGTACAAATTTTATTCCGTCACATAGGTTGATATCTTTGTGGTTCTTATCTTCTCCTGATGCACAAACAAGCTAACAGTTTGATCAACTGTTTAAATACAATGCTATATCTCTACATAACCAAATCTATTCTGCACATCGATACTCTAACCGATTCACTAAAACAGGCCCGTACTCCAACTCTCTGTCAGGCACTTGGGCCATGATTCCGCTTATGTACAAGGGAGCACGATCAGCCTTCTGAAAAAATAATTTTCTATTACTACCATAACTTTTAAAAGTCTTTCTACTGTTCTCCTTTAGTATTATTGGTCAACCTGGTCTTAGTTGAAATTGGATCCTTTCTATTTAACTTCAAGCCGCTATGCTCAATTAGGAATAATGACAGATGTGTCCTGTGGAGTCTTTAACTAATGGGTACTCTAAACACGTGACGTTATAAGTTCGTGTGATTATTTCCAAACATAGACTGACCCAACATTTGGTGGGAATGTTCTATTGTCCAACATTATAACAAGCTAACAGTAATCAAGGATACTGATCTCTCGGTCAGCAAAATGTGAAGGCTTATTCCGAAATGGATTCTTCTATGATATACTACAGGGATCCTCAATCTCCTGCTATATGCGAATATGCTATTTTACTCACGCCATGATCATTTTATGAAGAGATATGTTAACTTGTTATACTAACGTAGTTGCTGTGAATATTTACCCGTCCTATAGTAATTAAGGAAGAACTCCTTGGCTTTTATTATGGTATATTCTTAAAAATGAGTGCGTTTATTCCCAAATGGTCCTTACAGTTTTGCCTGCTCGGGGTTTACTTGGATTGCTCTTGCCAGTCTTGGATATCCTATAAGTCGTGAGACTTAGAACCTGGGAATCACCGTCCTACTATGATACTTAAACAGTTAAACTGTATAGGAGTATTTCTGTAAGTATAATTTCGTAGCTCTAAGGGCCTAATACTCTCTGTAGTAGGAGAGTCAATTAATTAACATGATC-----------TTGTAAGATCACTCGACCTTGATGAGGGTACACGGGTCAGATGAGTTATCAACAAGAGTACACCTCATTGTCTACGTGCGTATGTGTGGACAAGAGAGGCAATAGCCCAGAAATAGAGGGCAAGTGAATGACTATTTAAGACCAACTGTACGTAGAAAACATTGTGCATGTGGGTGCACGTCAGAGAACCAAGGAATCGGTTTGTGAATGCCGGATGAACGTAATTTATAAAAGTTATAGTCGGGGATATAAGAGGAAATTTTCAGTATCTATTTTCGTAATTGTCTCGGACTGACTGTTGACAATTAACAAAGAGAGTCACAGAAGAACAATGACACTGTGAAAAATGGACTAATTCAGCAACGGTAAGAAACCGAGAAACTAGGTTGGGAAGATCCTGATTTGGAGTGTGTAACAGTCAACCTTTGAAGGTGAGAAAGAATAAGCAAAGGTATTAAAGATGTTAAAGCTAACAATCATCACATTGGATAAGGTCAGGAAGAAAGATTATCGAACACGTGAGTTGTGAGAAAGGGCATAGCTCTTTTTGACCTTATCGTTCACTAGAAGTCAGTGCAAAAGCATGGAGCAAAGTTGCTGAGAAAGAGAAATTACAACTGAAATTGGAAAACACCGATTTTACCAGGGTATCAGATAGACTGAATTAAGATTGAAGAATAATGAAATATCATTGAATTCGCGGTTATTTGCAGGTCTGATTGAATGTCAGTACACTACGCTTTGAGAACGTGCATAACGCTAAGTACTGGGGACAATGTTGTTATGATACAAAGGAGATCCGATTCTAAAAAGCAATACACTTCAGTGAATTTCTAAGTGTGATCAGCTGTCAACGGATCTATATCTTTT----TGGATGGATGGAACAGGAACCTTCTGAAATGAAATGAATTAATCTAAGAGACTCTGAGCTCCGATTGATGTTATTATCCTTTACTAAGAGAGAACTACTTAGGGCATCACCAGGTCTTACCCTTTACTTCTGGAATGATAACAAAAAANNAAAAAAAGATGAATTATTTATGCCATAGACGCTCCAGACTTATTCCTAAAGTCATAATTAATATGGCCTTGATACATCAGAGCCTAGAAAGGACTTTCCAAGAGTGAAAGGAATGGCATCAGAAGCTTCGAATGTTACGATGTCGAATGAATAGGATGCTCATACTGGTTATAGTAAATTAAGATTGTGGTCTTATAGGCTGCGAAAATTATAGTTCAAATTAAATCCATAAAATTAATTAATATTTGAACAATAATATAAACGTGTAAAAAGAATCTTGATAACATCCAATCTCTAATAATTACCCGGATCTTGGAACTGTGGATTGAAAAAACTTTTTTTGAACTTCTTATGATCTTGGACTCTTATAATGATAATGATTTGTCATAATATGAAGCCCGTTTATACGGCAAATGACATACGATTCGTGATCCGCCCTATACAATGGGAGAGACAAATAAGTTATGAAACAGGTAGGCTGTTGGTGGAAAAAATACTTTTATTTACACACTTGGTCGATTAGAAATTTAAGATTTGCATCTAATATTTGCTTTTGCTATAGAGAAAAAATCGGCAAAAAATCCTTTGAGTTACAAAATTCTGTTAGCGGATCGTATTCTAACCTAGTAGAATAAAAGAATCTTAAAAGAGTAATAGAGGTTGTGAGAATTGATGGGATGACTTATTACCAGACATCATTTGTACGGAATTATACACCCGATATTGTTGATGAATTGATGGTCATTACATTGATATTGAAATAAGTTTGTCTTACAATTTTAAAATAATCGATGCTTGTTGTTAAAATTGTTGAGACTTAGTGACATTGGATAATGTACGCTCTAGATTGT----ACTCACTCATACACTCTATAACTTTTCGTTAACCATACTAATTTGATGACTATCATGCAAATATTATGGGAAATGGTATTGGCCTGAGATGCAGGGACTCTGTTTGATAGAATTCATCTGTACATGGGTTTGCCATTACCGCTAAGATAATTCGATTTTGACTTACATTATCGGGTTGTGTGGGACTTAAAGCCGT--------------TATAATTCTAGGACAAAGGCAGGTGTTATTACACAGTAAATAAACATTGTACGCGGAATCTTGCCTGATAGGTTTAGAAAAAGTTTTCACTGAACGTAAAATCTGCTTTCAGGAAAGTTATTTGAGTTTTTCCTCAAATTTCTTTGACTCCTCTTCTTTTCAGATATATCGATGGCTTATGGTCGATTGAAGTAACATTCTTTCTGGCCAGAGGCTTTTGACTGGTGAAGCAACGCTTAATCAGGCTTTCTTACGAAACAGGAAGTCTTATCCATCTACAGTCTTTACAGTATGAATCTTAGCTTCATATTTAATAAGCCCACAAATCTGTTGATAAAACCAGTTAGGGGTAAGCTAAAGGGAAATTTACCATGCCCCTCATTGTGCAATCCTTGGGAAACTATATACTATTGCGGGAAGTACATTTAAATCATATCTTGCAGGCTGTAATAAATTTATCTCTTTACTAGAAAATAATTAGCTATTGCAGCAAGCCCAAGGTCCTATAATACGATTAAACCATTATCGCATTAACAAACGATTTATGTGGACTGGTAAGCGGTATTTTATAGTAATACGCCAATGTGAAAACACGATCCCGAAATGATGTAGACCTATTGCTTAGTACTCTCAAAAACTGTTAAATACTTAGTGTGGGTGGTTTTATTGGAGGTCAGAAGGGAGTCTGTATACCAAACGTTGTTAATTTCAAGAAGTAATTAGTAGCATAATACTGAGAATGAATAGGTTCTTCAAATTTGCTGAAAATTGCTATTGAAATGAGACTTTATTGTCTCACCATAGATACTCAGATGATTAGAAGTATTAAGTCATCGGTACGGGGTTGTAACGAATATGATACGCTTTATAGGAATAAAAAACTCGGAAATATGTTCTAATAATAACCGTAGAACACGATCAGGTATTAACCAGATCGGAAAGCGATATTATGAGACGGGATCTTTAAAACTTTTATAGAAGCTATTCTGAATATTATAATTATATAATCATGAGTCCGCGAATATCATTTTCAAAAACCTTGAGAGGCCAGAAGCGAAAGGTAGAAGTGAGTTGGCTTAAGGATTGTTTCTATTTTAAAAGTGTTCTATAACGATATTTGACTGCAGAATATTGTCTCGTCTTGAGACATACTATCTAGATCTCAAACTTTGATGTCTTGAAATAGACTTGCTTGAATGATATTCTTTACTAGAGATTCAGTTATGGAGAACTAATGTCATGGATAAATAAAATCGATTGACATTCTCTAAAATAGTCTGGCCATAATCTGCCATGAAGTATTGAAGTGCAAACTATCTTTATACAACCATAACGAAAAATGATATTGTAAGATTTTGGCTTCAAGCGATTGTCTGTGAATATGATATCGGATAAAAAAACCGAATTGTAAAAGCGATCAATTTTATCTGGTAGAGAATAATGGCACTCAATCCAGCCATACCATTGGGATTGAAGTTTCTGTATTTCGATTTTAATAACTTTAAAATAAAGCTATAACGCATTTCTTTCGGGCCTACTAAAACTCTTCTAGATAGAGTCGTCAAATAATCAACCGGAAACGCTCCGTTTTTTCTCCAAGCTCATCATTGAATGAAATCCTCTGACAGTCTTCGAAAAATACCATTAATTAGGTTTTTAATCTCGTGTAAAGGAAAGTGGGAAACGGCTCAGGATAAGGAAATGAAATTGAGAGAAGATTTTGTTGAGTTGAATACTAGATTTTTGACAATTAAACAAAGGTGTTTGGTTATACTTTTTCTCTAGTGGACGTCTTAGTAATGGGTAATATGGCCAATTTATAATCATGAGATTTCATGAACATCTTTCCACTATACACAGTGACACGCAGAAATATATGGTAGAGAATGTAAAAACCTGATCATTTTATATGATCGCGAAACATGGGACGTATATAATTACAGCATTCAATTATTAAGCAAAGGAGATTGTAGCTTGTTGCAAGGTCATATCAGGGTCCTCTTTCTGGCCCCATTCATAATGAGTGATGCCGCAATACATAAGTTTCAGCATTTATTGTGTTATTGAAAATTTCTCGACTAGATTCTAGGTAATTGGAAAAAACGTTTAGGAATATTAGAATTTGAGGGATCCTATGTAATGACACGCTTGATGATAGCTAAGCATCAGCTTTTATGAAGTGTCTTTGTTAATCATATTGTAAGATCATCAACTTACGGATAATGCTTTATTGCTTACTTGAGCTAACAAACAGTTATTTGTTCTATTGACTTTGCTCACTTTGGATCTTTCCTACACTAAATTGTTTTGATCATTCTACGGCGGATGTGGGTTTGTTAATGGATATCAGTATGCGAACATAAATA------AGATTACATATACATAGATCGAAAAAAAACTTTTTGTATCCATATCATTGACTATGGAGAAGATCATTAATGTCTTGGGTCGGGGGATAATAAGCTTTTCTCAAAAACCCCTCAATTACATAACTTGGTCCATATAATTATGGAAATTATATAGAGTTAAAAAAATTTTATTAATTTGACTCTTTGTATTTCTTTATGAAATCAAAACTTAAGGGTTGTAGCCGAGGGGACTAGGAGACGGCATCGGCTTCCATAAGGAAGCGAATGCAGAACACTATATAATAAAGTCCTCGAAGGATTAATACCACCGGTCAGAAGATTGGTTTCACAGTATGTAATCATTATAGAATGCGTCTTAAAACCTTTAGAATGCAGTCAGTGTGACACAATTAATTGGAAACCCCCTTTGGATGACCGGGAGAAATACTCATCATGGAATGTTGTAAATGATTTGCACAGAAGATCTATTTAGAGATGCCCTTATCAGTCTAAAGTTTTTGGAGTAAGAATGATTCGGACTCATAGAGTAGAAGATAAGTGGTCCCAGACAAGATGTTACCATCAACATTACCGAGACCTTTAAAGATTATATTTTCTCGAGCCTAAGGGTGGGTATGTGACAACTAGTGTGATTCCAGCCAACTGTGAGAGTCACCATGTGACTCAAAGTTTGCACGCCAGTATTTGGATCCCAATGGAGAGCGGAAGGTTTACCAAATAATGTCTGATAGGGTGTAATTCGGTCACATTATGCACAAATCAGTATGTATGACTGCATCATCAAACTTCAGACACAAATTATCAATCCTTATTTAGATAATTTGACTTCATATTTTGCCGATCTATCCGCGTCGGCGATGGAGAGTGGGTATATGAGTCATTATGAGACGGTATCATAAATAAAACTTCTACGCGAGATTAAGGGTATGAGACTGGCAGCCTTTATGAAAAAAATCATGGGTTGGTCTCGAACTAACTCTGACTCTGTTTCATTTTAAGCTGTTGAATATGGATGAGTATAACTATGGATATCACTAAATTTCTTAGTCAATGTCATTGAGATAGACAGGATGTGGATCCGAGAAATCATTGATTTAAGGAGGTCAAACTATTTTTGCTAGGGAGAAGCCTGATACGTGGTTCTGACTGATGAATTGGATGTCTCCTACAAAAAATCTTATGAATATAGAGGCATCAATCGTCAGCGCCCTGACCCAGGTCAGTCAAGACGCCTTTCTTTGCAGAAAATTATTTACCCTAGAATATGTCAGGAACCAATCTTATTGGTTTTTGTAAAAGAGTAGATCTGTTTTAGACTATCAA------TGTCTTTATCCAATTCGGCATCCCCGAATTTGTTATGGAAGAACAAAATAATCACATCAC--CCATGATCAGAC----CGGACGACAAGCCTTTGGTACTGATGA----AAATGTATTCCTAAATATATCTGTTTTCGTGTCTCATCAAAAAGATTGGAATATAATTGCATAAGAGGCTTAACGCAAAAGGGTTGATGGTTCAGAGCAGGATTAGCAAATCCAAGAAGGGTCATCTTTCATCCGGGAGGCTACTACTGATTTTTCAAAGGACGACATATATATGGGAGTAACAACATTAATAAAAACCAGAGCGATGGCCAAGGGAAAAAAAAAAATGACTAAAATTTTGAGTACCTTTCTGAGGAGGTAGAATCCACTATGCGCTGAACACAGAACGAAAAAATTCAGGATCAAAATGAAATTGACTTGCCACGACAACTACAGAAAGTTTTGTTGGTCACTGAGCAATTGAAAAGGCGTAAATTAGAAACTTCTCCGGTCGTGCGGAAGGTATGGCACTCAGTGCATTTACCTTTGAATGCAACAATCGGATTTTGCAAATATCATAGTAGATTTTAGATAATTGGCCAGCAAAAATTTTTACGAGGGCCTATTTTTGTGAAAAGAAATGTTGATCAGTTTCAAAACGCTAGAAATCCTATTGTTACGAAAAGAAGTCATGGTTAGATGACTTGGATGATAGTCCACATACATCGTTTTTCATTTT--CTTTCAGGAAGATAAGATCCTATCAACCAGAATATCTAATGTGATAAATAGGATCCATTTGAAATTGTATATCATTTTTCAAGGTCATCACGTGAAATTCCAAGGAAAAGATAATCAAAGTCCCAATCAATAGATTGTGGCCTTAGAAGGCCTCAATCAATGGATTTTTTATTTCCTTAAAATTTATCGACCGGAATACTTTGCACTGCATT------AAACGATTTCAGACTAATTTTTAAGGTGAATGGAAATT----TATCCGTCATCTTACATATTGATCATCATTGATTGTTTTCCCTCCATTTTTGAGGAGTTAAAAAGATCTGGCGTTATTTGAATGATTAAGCAAATGACACCCAAACGGTCAGTCAATGTCAGTGCTTGAGAAACATCGTAGCTTTTGGCACCAGAGAATGTCTGCCTTTGGGAACCTTCGAGAGTAATAGTAATTAATTGAAATGCATTGTGTAAAGCGGTCTCAAAGCGACGGGTAGAGGCTTGATGTTAAATGAGATCCGAAGAGGTGGGCTGACGATTAAAAAAATCTGAATCTTGGGTCTGATGTGTGGCAATAAGGCAATCTATTTTGGTATAGACCAAGGTTTCATCCGGGGGCGACCTATAGCTAAGAATATGACTCAAAAATAAAGGTGGTTAGAGTGGAGTTATGTTTTACCGAGATTATGATGTGCAGGGACAAGGGCCGTTGGAGAGGACTTTCCAGCGCTATGGAAAAAAAGATTCGATATCAATTCAATCGAGGATTTCAGAATGTCAGTTAGAAAGAGTCCCGGTCTACGTTGTGAAGCCGAAGGACGTGTTGGGGAAGAACCGTGTACGATCAAGATGGGCCCTTGAGCACTAGACATCCTGGAACAAATAGATCATCGGGGGAAGAAGTATTGTCCCCCAAAATTTTGTTTTCCTTAAGATTCCTGTAACAGACATATTATGCAAAGAATGGACTCATTGAAAGTGTGAGCCGATTATTTGAATGTCTAGAAGGATCTAATGCCCTATTCCTCAAGGTAAGTTTATTTCAATTTCTGACTCTGTTTTATAAACTGTATTGTTTTATCACAGTGGGAAAAATCTATCTTGCCTAAATAACACTACTATACAGGCTCATAAGCTGGGTATATTTATAAAAGGTCGCGTTGTACGATGGCCCTCAAACGGATTATAGTTGAACTGGACAAAAAAACGGGGATCACGTTTCGAAGAATCGCTTGTGAAGAAATACTACTGAACAATTGGCGTTTAAATTGCAGGTACAATTTTATCTCTTATAGACAAAAATCGCCTTGAAAGTTCCTTGGATTCACATTGTTATCATCAATGTACCTATTTCAATTTCGTTCACGACATACCTTACTCATCGATATTTTACAATATATCCATTGTAGGGGTCTGCATTAGAATCGGATGGGAAAATAATCATCGTTCGATTGTCACCAAGTATATCCTTGGTTCAAACAAAATATCCAAGTTAAAAAATAAAATAGAATTTTCAGATATTAAAAAATTGAATTCCCTGCTTAGG----ATTCAGTTAAGTTAAAAGATCATTGTCAGTCTATCATTGGATCCAAGTATATAAAGTGACGGAGATCAAAATGAGTGATTAAAAAAATTATGTTGACGAAATTACTTCTTCCAGATTCAAACTACGAGCCTATTTTTCGAATTTACCGCAATAAGATGATTCATTGAAACATGAAAGCTTTAATACTAAAACAATCAAAGATTAATAAATTCAGGGTTCACGAAAAATTCGGTTGAAGGTCGAAAGTGGTTCCTGAACCTTGACTAATCATATGTCCATCATTGACTTTATGATATAGCTCAATTGGTATTTAACGGAAAAAATGCGGTACGAGACTGTTCAAAATAGCGCTGGACTTACGGATACTATAAGGCTGACCGAGTATTTGAATAACGGTCCGGAAAACTAAATGTTTGTTAAAAAAAAAAATGGTTTATATGTTTCAAAGAAATATTAAACTTGTTCCCGAAACCAGGGCACAGTAGTTTATCAATATTAATGGCTGATACTCTTTTGATGGTTGCTCGCTTTCCGACCGTAATATTACATGAATTTTATCATGTGTTATAATTACAGTATGCGCAACCGAATTTTTTGCGGGATAAAAATCTGACTTGTTAAATCTTTATCG------CCCTATACAATGCAAAATTGCTTTACCATCAAATAAGATATCATAATTTAATGTAAGGTC----GTTGAATAATAATGTATCTAAAATATCGGCAGCTAATGGTGGATCTTTCTACTATACCCTTAGAATCTATTGATAAAAGATGTTGATACACTCTATTCCTAAATTTTTAATATTTAGAAAGTTTTCAAACCGGAAAATAAAAACAAAGATTTTGTTTACCTAAAATGAGGATGGAAGGCTATGA----------ATTTTAATTAAAGGTCGTGGCTGTTAGATCATCTACATAAGATTCTGATTTAGCGGTCGATTTATTTTCTCTCTGAGTTATGCAACGAAGCTGATAAAGATTGCGAAATTTGGTATTAGGAATGCAAACTTACGGAGTGTCAGTGGATGGGTTTGTCAGTAGGTCAGTGATACAAGGGTTTTATTTAACAGTTCATATCTTTTGCTTTCAATTAGGGTGGTGTCCTGGCCCTCCGTCTGTGATCAGGTCAGAGGGGCGCGTTCTCTAACCCACAGAACCTTTGTCATATGATAAGTTGAAGACAAATCTGTAAAGACCGTTCGAGAACCACATAGACTTTGCGAGTGTTATATACTTCTGGGATTACCCTTGCAATATGCGTGACTCGAAAAGAGTTGAGTGCAGGAAGTTGTTAGGGAGAGAGGGAAAATGAAAGAAATATCGTTGCGACCC----------------AAAAAAATAGCAATTTACGTAGC------------------ACAAGGAATTATGAAGTAAACCCACGGGATGTCACTCAGTTTATGAGTGTTTCGCCGAGGCGGACTACATGAACTTGATACCGAACTATTGTAATGTTATCAGTTGTGCAGGCGCAGACAGTGGAATGGAAAATCATCGTCATTTTTGAAAGAAACAAACACAGGGCTCTAATTAATATCGTTCCCATGGTAGAGATTCTCAATTGAATGACAAAAACATTACTAGTAGTTGGTAATTTAGAAGGTAAGGTATGCTATTGCAAAAAATGATAGTATAAAATATTGTGGTGATTTGAAACAAACTGTAATGTAAATTGTTGAAGAGTGTGAAGAAAACGTGAATGTGTCATCCAAAGAGAAAGTCTCGAAGGGTTTTTGTCGAAAGATCAATTTTAATGTCCGTATCATTTCCTGAAAGCGTCGCTAAGAATGTCGGTATTAAGAGGGGGGTTTAGTAAGCTAATGAGAAATGAATTTATGTAGACTTTAATGAGCATACTATACAAAATCCAAATTAGAGAAAGGGATTACTTTCAAGTAGTAGTCATCGAGAATTTGGGAGTTACGATTTTTGAGTAGCACAGAATGTCCTCGTCAATTTAACCTTACAAGACTACCCAAATACGAGACTAAAAGTCGGATTTTTTCAGGCAGACAATCGTCTACACAGTTTATATAGGTGGACTTCTTCCGGAGACGGCATCACGGAGTTTGAAAGTGGGTTGTCGTCAGCGTGGTTTGAACAGTAGGGCTATCTGTATTTATGAGGCTATTGTGAGACAGAGCTTCGATAAGATTTCATAGACTAATGAAGACTAAAGGGTTCAAAAAATATTCTCTGGCGTACCTTTTAGGTATAGATCTATGATGAATTCATTTCTGTAAACTGAATTTATTCGTTCGCAACCTTTTTCACGGGACGGAGTTTCTTGAACGGGTCCTTATACTCTTTGTGTCAACTTGTGATGAGGGTGTTTGTCATTGTAAAAGAGAAGGGTTATTTCTTGGATTCTGAAAATCTCCACTCCCCATCCTAAAAGTATCGTCGCAAAAGAGTAAGGGTATTTGTCTCTGCCTTTAGGCACAGGTCGGGGCATCCTGATCTATGTGGATGTATCACGGAATGACAAAGTGCGATGGCTTTCTGTTGACGATGAGATTTAGACTACCATTTTCTATTGATTAAAGCATCTCAGAACTCTTTTTTTTAAGGTAAAATAGTGACTTGTGAATTCTTAAGCTTGGAAAATTAAAAAATTGACGTGCTGTTTATCGTATTTTATATATTATGATATCTGTTTAATAATGTTAGGTTTTTGGTTAACTGAAATTGCAGCTAAAAAATGTCTAACATAATTTATTTAAATTGTGAGTTCGAGGGGACTTGATAGGTCTTAAACCTTTAACTGGATTGCTAACTACTTTTCCAAAATTAAGTTAAAAGCTCATTAGTTTTGTACTGAATTAATTTATAATGTTGAATATGGATTGTTTTTTATGTTTAAACATCTACTTACATTTTGTCCTCAGATATATATGAACTCAAAGAGGACAAAACTGATTTTCTATTGTAGAATAAATAGCAACAACTCGGAAGAGTTTCAATTTTTAAATAGAGATTTGATTCAATTAGGTAACATTTGACCGAAACTGAATTGAGGA-TTATGAAAAGAATTTTATTGTCGTAAAAGGTCCACTTGAGTATTAGCGGTTTTTTGATGTATTCTAATTGTTGAGAAAACTATGTATGTTACTAGAAGAGTTGATTATTGCTAGTTAATCCGTAGTTTTAGTATTCAATTTTATGCCTAGATAAATTTACATAAATTACTTCTAAACAACGGTAGTAAACTGAGTCTTCATTGTACATCAATATTTAATTTCGAGAATGGTTAATTAAGAGTATCTGGTAAGATTGATTGTCATGTATCATTTAACATATCCTCCTCCAAATAATCAATAGTCTGTTACCTTCAGTTAGAATTGCAAGCATTTAGTTATACTGCCTTTTGATATATTTTAAAAAACCATCTCAATTATAAATGCATGTTTGATTATGAGTGACAATCAATGCTATCTGGCAACAGTTACAAAGAATGTCAAACTCAAATTTTTAGATTTAAAATGGTAGCTCAAATTTTAGCTTGATCCCATCGGTGCAAGGCTGGAAGCATTTAGCTTATTGTAAGCACTATTTTCATCAAGTCCTTCATATATTGAACTCCAGAGGTGGTTTTAATTTGCTTAATTGGGTTCCTAAACGAGTAAGATTAAATAAGAAATGATATCAATGAAAGGCTGTGAACTGCAAGATACTTCTTGCCGGCCGTCGTTCTTAAATAATATAGTGAGCTTAGAGAGTTGACACAATAAACATGGCCGGGAGCCGAGCGCTCAGGAGGGCTCGAGTTGAGCGACATAATATAATGCCGATAAGAACTGCCAGAACGCCCGTCCGTCGGCGACAATTAAGTCTCAAAGAAGATGGAAGAAGTAACCATGGTGAGGGTGGGCGTAGCGGGCGAGGGCGGGGAGACCGGGGAACGATTCACGTAGGTAATGCGGGTGCTTGACTGTAAGCTTTAAACAGTTGATGGGGGCCTTTAAGGTCGCGCGCAATTGGAGATTGTGAAGGCACCAACAGGCATTGTGCGTACGGAAACAGGGTGCTGCTAGAATCTATGTATTGGCTCTAAACTCCGGTGGCAAGAAAAGGTGTCATGGTTTGGCAAAGTGTTGATACCACACTCAAATGGTAACTTCATCCTGAATGGGTGGGGCGTTGCTGGCACGATCGTTAAGACGCATGATGGGTAGGTAGGCCTAGAAAGTACCTTCGTCGTTCTTATCTTAAACGTTGAATTAAACTGTTTAGACGAAACGATAGTGGACCTGGAAAGTTGACCCACCAGACAGAACTAAACAGGCACAATCTTAAAATTGACAGTTATGAGGCAACATTGCGTCTATAGAAAGTTACTTAGTTAGTCTCCGTGCAAGTGTAGTGTGCAGCATTTCGTATCGACGACTATTATCTTACGTCTCGGATCTAAGTAGGTCATTGCGAGCCCTTTTCCATCGTATGCGCGCGTAAAATTTTGAGGTGAATATCAGACTAGCATCTCCAATACTAAGTACACTTACAAATTTCAATGGTGGAGGACTTCCT--ATTCGAAGAGATCATCTACTATCTTGGAATCTATGTGACACTCGCCGATGCACCTTGAGGTTTCTTCTTCCGTTATA---ACAAGGTTTTAAACACTTTCTATCCTGTGTATATCCACTTCTCTATTGACCGCATTTGAAATCGA--GTGAGTCGACTTTAGCTACTGATCGATACGTAGACCTAAATATTTGATTCTCTTCTTACGAATAACTTACTCGCCGTCTAGCCACTAGCGCACGATTCAGAGAAATCAAGCAACCAGTTGAGATTAGTGCCAAAGGTAGTTGTGAAGCTGCATAACTCTCAGTTCAAATTCAATACCCTTGAATGCACAAAGCGTTAATGTGTTGGTTAGGGCGCTTATCAGTTGTCATTAACATTTGAATAAGTGACG------TAAAGAAGGCGAATTTATGTTAGGTGAATACGCATACGTGAAAGGCGAGTTGAGATGGACCCAGCGTGGCTGACCGTGGGAATCTAGACCCTAGGACTTAAGCTGGGATACCATTGACTGTCCGCGGCAAGGTTTAGTTAAGCGGCCATGTGTAAATTTTGGTCGGGCTAATGACTACTGTTATCTCAGCGCTATTACACAAGTGGGATGGACTGTTTTTTCCTCAGAGTCTATCACAAATTCGAACAACGTATGTTATCCATATTTCCTTTCTTATGGGATCTCAT--CTCATTATAACGGTTGCTCGTTTCTCACATTTTTCTCCGGCTCGTGTAATTATGGATTTCTCTGATTTCCCCATTCTATTTTAAAATTGCTTTTCGTTCTTCTTTCGTTCCTGAGCAATCGAACGTACTGACGTATGTGAATTCTTTTTTATACTTTACGCTGTATTGTCTTTACTTTTTTTTTGTTACGGAGCTAGCATTTAATTTTGCATTCTGTAGTTCGGATTGCTTGTATTTACTATATTCTCATTAGGATAGCTTCTTTTCTCCCACCTGTCTTCCTAGAGACCGTAACATTAAATAACAAATGTTCTTCTCTCTTTGTGTTTTCCCCAATGGTGCTAGTTTTGTTTTTCTATCTAATAGGCTAAATGCGTTAAATCTATGATTACTCCTTCTTTCCTGTTTTTAGAAATCAAAGATGTTCATGTTGCCTTGTTCGCATTATATTGATTGTGCATTTGTGTCGCTCCACGAACTTCAGTGATGTTTGTTGTAGTCGGTATGATTATTGATTAAAATATTTTCTGCTTTTCGCTCACCATCTATGTCACTAGCCCTCCTTACCCTTCCGTTTTCGTTCTTTTTCATTATTCTTGTTCTTTGCCTCTCAAATAGGTCACCTCATGATTTCTGTGCAGGCTTATTCACACACTTTTGCGCTTACTACTTGACCAAGAATTTTGGTCAATCTCACCTTTGCTCTGGTCCTCGTGCAAATTAACGTACCTTCTTCGCCCGTCCTATTGTATTCTAGATATATAAA---AACCTACTCTGG--AAGCAGTAAATCTTCTTCTAAAATCCTTCAACAATAAATGATCACTTCTCATGAAATTCACAACAACTTTCTTTTTTTCTTTGTTGTC--TAAATTATATTCAGTCCCTATTAAATAATTAGAATCAACTTCTGTCTTGTTTCCTTAACTACCTAATATTACTTACGCAGTTTAATTAGTAGGCGAGCATACTACCTTCGGTGGTCATCCTTAGATTAGTCAGTGTTGTTTGAGTACTGGGGTCCATTTATCATCTTTTTAAGTATCGCTAATTTTTTGCGTTTGGTGTTTTCACTACCTCTGTTTTGCCTTATTCACATTCCCATTTATGCTATTTTTCTTTTAGCAAAAATATGCTGAGTCCTTGCGTTTCTTCCTCACCGAGTTGCCACAATTAAATTGAGAATGTATCCATTTCTATTCTTTTTCTTGCTCTCG-AATCCCCCGAATTTTATGCAACCTAGTTGTTTCTAGAATTAGACTTGATAGGTAATCAAGCTTAATCATCGGAATCCTTCACTCTACCAATGATATCAGCGATGTTTTATGGTCCATTGTGCTTCATGCACCTTATTGAGATTAATTACCCGTGTTAAATGTGGTCCATCAGGTAAGTATGATTTCGTCAAAATTCGACTTTAGTAGTGTTGGAACTAGGTCGCTTGCCGTAGATGATAAAACAAATAGGTAGAAAGACTCGATTGTGATCACTATTAACTAGTCGGCAAATATGGTAATGACAGAATAAGTTGAACCCCTATCAAATATGTACCAGATGTTTTGAGGTTCGGGATGCCGTTATATTCATTAGTATCATTCTTGGTATTTGATAGATTCTTCATTAAGAACTGCCGATGAGTTTCTCACAGTCTCTAACAAATTCCAGTGGGTATATAAGTCGATGTGTGCTATCTTAGATATATGAAGTTAAGTATGTGTTGGAGTAAGCCAGTCTCAAAATCCAAGAATAAAATCTGGTCTCTTAAACCGCTTATCATACGCTTGTTGACGCACATTGTGTCGAGATCAACGGTCTAGGATTGTGTATCCTCTGTGGGCGGCTGAGTCCAAAGTGGGCCGGGTAAGTGCAAACAACTGTTGTAAGGTCGCGTTGATGATTGACCCTACATACGATGGTCTCAGTAGCATTGACGGCTAATAGTCTCGCAACATGATAATAGCTATTACTATTCCCTGAATTTAGTGTCAGTCTGTGCTGCGCATACACGGCATAGGAGAAAAGCTTGATTGCACGCATGAGAGGTAATGGATAAGTTAAGCGGGACACGGGTTCGTCCACGGGAGGAAACCAAATCGATGGAAATCCGACTTAAACATCGGCAACAGATGCGTCTCCCTATGACCGATTATAATGTTCGTGATACAAAATTTAAGCAACTATGTCAATAAACATATAGTCATGCCGTGACCGGAGCAGTGATCTGAACGGAGGCCGGCCGAGTGGGGCACTGACCACGCGAGAAGGTAGGGGCATCGGTGTGCGGCATCGAAGAAGACTTCATCCAAAAACGAGCGCGCATAGAATCACTCGCGAAAGGCTTATCATGGGAAGAGCATCGGAAAAAAGTAGAGGGAGGAAACAGAGGTGAAAAGGTGGCCGGGAACCGCGCCGTGGGTAATGCCTAAACAGGGTGCGGGGAGCCGCTCGCGCTTTTGTGATGCATTGCAAACTGAGCTTGAATTAGTGTTGGCCGACGAGGGAAAATGCCCGAATTTCGGAACATTTGCGGAGTGAATTTCCAGAGGTGTGCTAAAGGATGTTACTGCCTTGAAAGCAAACCGTCGTCAGGTAACCGTATGAGGGCGGTAGTTGGAGTTTCCGCAGTTGGAAGAGGCGGACGAGTCTGGTTCGAGAGGCTATACTTATCATGTCCCAGGTATACTCAACACGATGCTTAAAATCGCTTAAATAGTACGTTTTCAGCCGCCTTATTTAAATAGTTATCACAGTAAAAGTTAAATATACTGAAACAGTCTCATAATTAACTAAGTTTAGTAACGAAAAACTAGTTTACATATTTAAGACCTGTTCAGCTGGTTTAAATTTACATATTTAGTATTATACGATATTTTGTAACATATAACGTTTGGCTAGTTATTTCTTAAGTATACATATTTTCGAATCAGTAATTTGTTAGACTATCTACAAGAATACGGTTTGGAAAAATGATGTCAATTCGAGCAGTTCAAAATACTCTCTGCGCATTTTCTTTCTCTTGGGCTAACTTCTCCACCCCTTGGTCGTCCTTTTATTAAGACCGTCTGGTCGGTGAAGCAAAGTTTGTGTCAAAAACCTTTGTGAATAATTAAACTTTATTAGCTAAAGTTTTGTTTTATTAAGTGTATAATGGTCTAGGAAAGGTCTGGATAATATAGTCGTACTAATTAGAATTTATCGTGTTGTATTCTTTGAACCTCCGTGAATGCTTTTCAAATAATGTAGGCTTACTTATTATTCGAATTGTGCCGCTTTCAATTAATTATATATGCTACATGCAAGAGTTAATTCATGACTACTTATCTGTCGCTTGTATTCTTAAGGGCATCGGTTATCATCTTGTACTTGAACTTATTACCTAATTCTGTCTACAATCCGATATACTCTTTGTTTTTCGCTAGTTATGTATCTCAAACCTTAGAACCCTAATTAGTTTAAACCTATGGCTTAAAGTCAATGATTAAATATTGATTTTATGTTGGAGATGGTTATTTCCTGAGTAATTTTTTTTTATAAGAGTAAGTGTTCCAAACGGCTATGATACTCTGAGGATTGCTATTAGAATTCGAACTGGTCTTTTGGCCTCAGAGACGATGTTTTAATATATCCATTTTAGTTTAGTACTATTTGAATTACCTGTTTAAATTTTTGGACACTAAATTAAACTCTGTATCAAGGCCAAATTAAAAGAAATAGTCACATGCCTTTTTGTTTTCATCCGTTTTTTGATTTGTTTTTCCGAAAATTGGTCATGTTATGAATTGAGAGCTATAATATTATGTTTTTAGTAATTTAGTTTCAGTCTTTTTTAGGTACTACTTATTTTATTTAATTTCACAAATGACAAGAGAGTTGGCATCATTGTTTGAACCCATCGTGAGTAATGTTGACAGGCTAGTTCATAAACCAGACATTATGGTTTTACCCATTTATTCCAAAATCTACTCGACCAAGATAGGTTGTTTTATTATTTCTTTTGTATCCTTGCTGATTATATTTGGGAGATGTGTTTCACTTCTTTAACTTATTAGTTTCGATACGCTATTTACAAACTTTATGATTTCACCAACCGAATTTTATATCTATCTGAGTGTTAGAAGACTAATCATTATGCCCTGGCTCGATTTTTTCGTCTTTGGAACGCATATTAGAATTTTATATTCTATATAGTCGATTGTACAGGCTGATTTTGTTTAACAAATGACTATTTTTTGTATGTAGCAAGTTATATTCGAGATAGTCTTTTGCCCGAGCTTTTTGTGCATTGATTGGATTCAGTTTTGTGGTCAAGGTCTGGTTATCTTGGCGAATTAGACTAATCTATCTTTGTTAGCGGGGCATATTTGTTATGCATCGTCTGAAGTATAAGTTACATGCTGTTGATAGGCTCTGAAAGTAACCTTATTACTTGTCGTCTAACATTAGATAAGTTTATAATTATCACCCCTAAAGATGCATATAATTTTAAAGCTCTTGATATCTACTCGTTATTAGTAATCCGTATTAGATCCTCTGGGTAACAATGAGAGTTATTTTAGTGTTGGATAAATCCGAGAATTAGCGTAATAGAGTTTTCATGGACCTT--AGTATAGACACACAGTCCTCGACCCACTTCTAGTTTGGCTCAGCATTATTCCCTTTTAATTTTTTATTCATATTCCTTCATCTTTTTATATGCTCACGAGACTCAGACCTTTTAACTACTATTATTCGTTGGGTTCTGTGATGTTTATATTTATTTTTCGCCACTAATTTTTGTAACTTTCTCGTACGTACCCTGCATTGACATTACCCCACTTGTTCGATTTGCGACAATATTTATCACGAGAATTTCACTTTTTTAGCCATTTCCCTTTATCCATTGTAATCGCTTATCCTGTCCATTCTCCACATTTACTATTTGTTCTCTTCTTGATGTATTTTCCTACATTCATATATAAGTGTGTTTTCTAGTTCTGGTTCTAGTATATTTGGTGGTATAAATTTCTCTTTTAGGAGTGCTACCGTTAAACTAGCTGTCAAGTAGTGTTGTCATGCGATTGTTCGCCGATCGTGTTGTAATTTTATAAATTGTGCGCTATTATCAGGTCTTTTATTAACGTTTAAGGCTTTAAGAAAATATAGGCGATTTTTTGAAACTTTTAAGAGTAGCTACTTTCCGCATACAAGTGCTTACCTCTTCTTCTTATTTTCATGGTTAATCGCAATGTTTTAGTGGCCGAGATAATTTGACATATAAATGTATTAAATTTTCCCTTGAAGAACAGTAGTCGTAAATAGAATTCTATAAGTATTATTGTCTTACCGCTGATCCATTACTTTTAGAAGGTTCAAATATTGCCTCACCACTTTTTTTGAATTATTAGTATTAATTTTGACTTTTTCTAGTGTTTATTTTTGCCTTATTGTTTACGCATTTTTTTATGTTAAATAACAATATATAAAAACAGACATCGGGCCCGAGCTTATATATTTCAACTTCTGGCGTCGTCTACTAACGTTACTCAATACGCAAGCATAGTTCAAGGTGTAAAATATCCATTATGGATTTGATACTTACTATAATTATCTAAGCTTTTTTATAGTGGTAATTACCTTAGATATAGTATATTCACGATATTTTAACGTTTTTCATTCGTGAAATAAATCCGCTTATTATTTAAAGCTAGAAGTTTACTGATACAATAGATCTTATTACGTCACACCAGTACATAGTGGTCATTTAGTACCTTCTTTTTCGCTTGCTTCGTCACTAAATCATAATTTATACACTGTCGACTAATTTATATAGTCGCAACTTAAATGTTGTGTCTGAATAGTATGGCGTGGAACAATGAAGTTAATGTTTTATTATCGTCATCGCTACTTCTTATGATTTTTTAACCGCATTGGCGAGTTATAAGTAAATTCTTATTTCGCTTTAGTACTTATCACAGTATTTGTCGAGGCTCTTACGCTAGCTTTCTCTAGTGCATACTATAGTCTAGCTCTGACCTCATCATTTTTTTAATTAGAAGTTAAAGTTTTGTAACTGGTTTTCTTTCAAATCGATACATTATTAGATTTACACTTATTTTTTACGTTAATGTTGCTCTTTTAATATACCCTTAATTTGGACATTGGATCGAGCTTGACTTTTTTAATTATATTTTATACTTTCATATAATTAGCCTCCCGCACTGTTTCTATGATCTGATAAACTAGGTTTAACTGCGCATCTCCTTGATTGGATTATGTCCCATTCACATTTTGGATATGTTACTACTGGTACTACTTAGTACAAATTTTTTTCTTTCGCTTCTTATCACTGTGACCCCTATCTGTACTGACGTCAGCAAATAAATCTTTTGAACTATTATTGGCATACTATTAGAGGTTCCATATCTTTGGAAAAGGCCAAAGTAATTGCTTATTAAATTAGTAGAAGTGATTAATTAGAGTTGGTCAGCATGATATTTGGTTTTCTAGTATAGTGGTTCATCTCAAGACTTTCTCTACATTTGGTTTATAAAGTTTTAGTTTGAATTATTTTGTTAATTTTTTATCAGTACGGGTTCTTGCTCTTTTCTTGTTTCCCAGCGCTTTGTACATTGACATGCTTCACTTGATTATTAAGAAACGCAATTAGTTCCCCGGAACTTATTTATCTTCCTAGAATTTATTTTAGCTATTTTTGTCTCAAAATATAA---AGAAACACCCTATTATATTCGCCATCTTGATTAAAATACGATGCGGAAGTTACCACGTATATTCTCTTAAGAACGTCTGGTGTAGATTATTAGGCGGTGTCGGTTAAAAGTTTGATTTAGTGTCGGACATCATTATCCAGAAGAGGTAGGGAGTATATTACGTGAAGAGATGGTCGACCCGGCCGGGGGGGGGGTTAGATAAGTAGGCAACGCTAGCTTGAGCGGGGGACTAGTGGTCTGCTGGGTGAAATATAGGAGTGTAGCCGCCCGGCCACGGTGAATCGCCCGACGGAGATAATGCCCTGTAAACATGTTGAATGAGGTGTCCGGCGTAAGGGAGATCCTACTAGCTTTTGGGCTAGCGGAGGAAGCTTAGAGGATGGAAAAGGTGAGTGGCAGACGTTAGGTAGAAATGCTTAGAGCCCCACCGACGGAGACAACGACTCGCGAGTCATGGGCACTGAGGGACGGGAGAATGTGGTCCGGTGGAGCACGATTACGTGTCCGGCCGGTGGACGTCACGCAGATGGGTGCCTGGGATGCCTGAGCGGGGACGGCGGTGCGCAGGCGCGAAGAGAACGGGATACGCGGGTGATAGAATGTCGAGA------TATTACACTTATCAAGGCGATTGTGTTGCGAGGACATGATTTCTTAACTCATCTCGCATTGCTTTGCGAATAGAAGTTTGAAAACCTTTAAAGACAGCGTTGCTCGATGATATCATTCTCCATTATAGTCAGGAATCTGAACTACTACCGTCCGATACGGGCTCGACGGGGATGTGTTCAACTCTGCCACGTGCGAGCCAAGTCTTACGGTTAATGGTCAATCGACTCTCCCATCTGCATTTCGATTGAATGTCCGCTAGAGTACGCAGAGTAAGGTTTCCTTAGACACTGTCTGGCTTGATAGCGTCGCACAATCAAACCTTGTAACTAATTTATAATTTGGATAGCGACCTGTGGCGATCCAATTCCCATATTAACAATCGTCACTATGTGTATAGAGGATTACCAAATAAGGACTACTTTCTGACAAGTAC--AGAGAAAAATTTTATGCAGGTCCAACTAACCGATTATTTCTTACAAAATATCAAAACTCTCCTCTAAATCATGAANAATCTACTTTAACATCCGTAAGTTGCATACTTATTAAGAAATTATAATGTAATAATTGTTAAATCTATCACCGGAGGATAACGTACACTGGTTATAGCGCAGGCTATCAAGGAGCGAGTCTTGGATCTGGCTAAGAGGGTGTCATTTGTTGTGGCATAAGAGACGCACTTGAACCAATCGATAGAGATAAGAACGTCACGATTCTGTGCAGATGTAGAAATGTGGATGTGAGAAGAATGCGAAACAATACGCTTGAGTACAGACGAGTTCGATTTTCAGAGAAAAGTAGAGATGTTCCTGTGGGGCGTTGTTTAGTCAATTCCATGTGAAGCCAAACACACGATCAAATTTCCGATGGGGCTAGAATGAGACGGAACTAAACACTGGGCTCGCTGTGCGCTGAGGCGAATGGCACATACACCATG--ATACTAAATGTTTGTCCTTCGTGCAACTACAGCGAATATTGCGGTAGCAGATCACGACCACTGCATCAGATGGAAGGCAGTTGACGAAGCTGTCGACT-------TGATGATAGGCACTTTCGAGGTTAGGGGATTGTACGACGGCGGCGCTCCGTCAAGTGCGCCCAATTTCTTTAGGTCACTAGCAGGACGTAATAACCCGGCCTCTGATAGGAGTGCCGGAGTGGCGAGGCGGAAATAGAGAACTTGAGAACAACTGATCCTAAAATACCACCGCCGATAAAGCATGCGGGAGGGGCGTGAAGTGGTACTGGTATGGGGCAAGCTGTGGATATTCACATGACACGAACGCGAGAAGACCTGGCTCCATGAAGAGACGTTGGAGGATGGATACCAGAGTTTGCGGATTCGACGACGTATAGATCACCAGGAGCGAGGATACAAGGTATACGAACGTATCACGAAGGGAGGGACGAAGAATAATCACGACTTCGGACGGAGTACTGGCTCAAGGCATGTTCGTGGGCCGACTCAGCTGGATGCGGTAACGTTGTTGGGACAGACTGTGCGTCGAAAATGGAAGGCTGCCGAAGACTATATACCGGGAACGCTAGCTGCGACCCCAGAGACGGCCGGGAGGTGCGGTGGGCATCGACATATGCAAGCCGGCGAAAAGGAACACCGGCGTTCTCGCGCCTTGCGCACTTGTGAATCAAAAGGTAAGCTACCCCCAGTGTCCCAAATGAAACCAGGAGGGGAACTATCTAAAACGAGGTTTGAATGCAAAGATGTGATCGAGAGAGGCATTGCTGGGTGGTCACATCAGTAACGTCGACGTTTACCCATAGACTGACCAGTGGCGTTGTTTGACAGAACATTCTCGTTGTGACTTATAACCTTAACGTGATCACGATAGGGGACGCTGGCGTCAAAGTTTGGTAGTGGGGCAGAGTGGCAGGACAGTTGACAGTGACTACAAAGCGTAGTTCTCGCCCGTACAACAGGGACAATGAAGCTAAGATCAAACAGCTAAAATACGGTGATCGATGCGGGGACCGAGACGCCAAGGCAAGTATTTGGAGGAGGATCGACCGACGGTTGCTGAGGGCTCTTCCTGTCCGAGAGCTCATGACGCAACCCGTAAGGGAAAACGAGCAGTGACCGGACGCCGTCAAGCACCATGACGTCCGTGGGCGATTCCTGCAGTAGGTGGGCAGGCGCTTTGGCGGGCTCATTCAACTTCGAGGCATGCACGACAGCTGTAAGACCGATGAATACTACAATCAG---AATGAATATAAAAGCTTTATTGGAGGTCCACAATGACTTCCTCCGCCGAGGAGGCCGGCTGTTGATTGATGCTCAGAAAAAGACTATACAAGGCATCTCGAGGGACGTTCGTTATTTCAGCATTTAAATTAGCCTAGTTGGTTAATGTCACCATTAATACTGTAACCCCCTCTGTAATTCTCCAGGTTAACAAAGTTTAAAAAAGATACTAATGACTATGACCGATTGAATACATGTCACTACTATTCTCGCGGACCATAATTGTGGTTCACAGATTATCTAGATGAGTCTCAATTCGAGCGAGTTACCTGCCACGATCGGTTATTAATTTGGAAGGCTGGTCTGCGAGTTCAGTTTACTTGGTTCAATATGCGGTCCGAAATGGGTTAGTTCTGCACTATGCCTCGGACCGTGGTGAGGGCCAGATTATGACTGTTCGACTGACGCATCTGCTACGGTTCGGCCAATGCCCAGATATAAATTACCGCGAGACCTTGCTATATCTAGAATTAATATCCAGTTTTAAAAATACAATTCATGCGCCCTATAAATGAATACACAGATAGACATAACCCTCAGATATTCACGATGTTTGACGGCATTCTCTAAAAAATACACTCTAGGATCATCTCAAACGAATTGCATCGAAAAGTCAACATAGT---GAGATCATCTTACACATTCAGGGAGTTTCT-ACTAA--AAAATTCCCGTCTA--TAGTTGAAGTTCATAACGAGGAGCGTCAAGCTATACTTAAAATTAAGGTAATGCAAATATAGTTTTCAATATTCGCCCTTTGAAGTTGTACATCTCCGGGTGGTTGTAGAAAGTATATTCGATATCGACAATCGAGGTTTCCGCGACACAACAAGAAGTATAGTCCCAAAATTTTGCTTCAATCAGTATCCTTTCATTAAGAATATGTTAATTAGAGACTGGTAACGTATTGCGTTTAGTAAAAGCCTAACGCCTTATGTAGTTGATTATATCACCTCACGAGAACCGCGTTCAAGCAGCATACTCCGTT-ACACGTAACTAAAAGCTACTTAGAAAGACTTTTCCCAGTGTGCTAATAAAATTAACTAAACTTCTGACTGCTGCCTATATCATACTCATTCAAATTTCAATATAAT---AAGTATTAAATTAAAGATA--ACAGGGATTTACTATAGTTTAAAAGAACCCCTGTGATTGAATGTCAAGCATACGATTTTATACTTTGCCACATCCCGCCTAGAAGATTAAGACTTCTTAAACGCGATCAGTCATAATTATGCTACTCTATAAGTAGGAAGTCGATGTCGGTTTGCATCTTAGGTCTTAATAATAGCAGTATAAGATATTTGATCCATTTCAAGTCATTTCGATTGTTGCAGTGGCTAACTGAACTTTGTCACCTACAGTTCACGTAACCGTTCACCTGGGTAGTAGTAAATTTGGTTCTGCGTAGTTCCGGAAAATCTACAAAATTAGATGATTTAAGATTACGTCAATAACCAACTAAAATTAAATGGAAAGGGCTGCGAAATACAAGCTATGACAGACAAACAAAGCTTTGGTGTGTGGGAAGACTTAGGAAAAGGATGGTGGAAGCTCTGAAATCGGATAATGAAGAACCATAGTAAGCAAGACACCCAAGGGATAACTTCTCATCGGAATAAGTCGAGAAGGCCGGTAGCCGTAATGACAATTAGAATGCGCGGATACGAGGGATTACTACAATGTGATGGCTATAAACTAGCAAACCGTACGAACGCCTCTTGCCAATTGGTCGGCAAAGTAAATGCAAAAATTAGGG--AGCAGAAAAAGCACGAATAGTCATTAGACCCGAGGTCAACCAGTATGACACAAGAAAAGACTGACAACGGTAGGCTAAAGTTCAGAAAGAGTAGCGGAAGACGCAGGCAGGAGAGCGGTAAGGAGCCCAACGAAGTTTTAGCAATGGTGAAATATAGGGGTATCTCGCCTAAACCCGGTCGCAAAACAGGAGCAACTCTGAATCTCACCGGACATCTCTGCAGCCTCATGCAGGAGAGTAGCGTCCTCGACTGAACTCTGAGCAACGGCCTGACACATGAGCAGGAGATCTACCGAAAGAGGGATAACACATCGT---TTCGGTCACTACCCTCTAGTGACAAGAATGG--TAAAGTCGGGTTTCCATAGAGAAGGAAATACAGGAGAAAGGCAGTAAAAGAAGAACTCGGTAGAGAACCGAAAGTTGTACCCAAAAAACTA-----AATATACAACCGCCATTATCCACAATGGAGAGACTATCGAAAGCGGCCGAAGGGATTTATTAGAGACAAGTCAAGCAGTCAAACAACAGGACGCGATAAAAGAGAGGCGCGGTTTTGGATGTAGAAAGACTGGCAGGGAGACAGGGCGACCGGGAAAGCGCGAGGGTCGACAAGACTATGCGGACACCAGTACCAACCGTAGAAATACAGAAACATGCATCTACCTT--------AAGAAAGCTTAG---------ATGATGATCTCCCAAGCACCCCCTTTAGACAGATCGTGCTGCACCGAGCGTTTCGGAATATTAAAACTAGAATAGGAAGAAGTGGTCGGATAAAACACATCTGTCAAGTTTCAGCCAACGACCCCCGTTTAAAAGCTAGTAGCTGACGAAACTAGACCTACTGAACGTTCTATGCGGAGGATGATGTAACTAAAGGTATCCTTATTAAGCACCTCTGATTAACATTAATCGCGTAGATTAACTCTTCATTTGTTCCCCGAAACTCAAGATCCACAGAACACTAAAAACTGTATACAAGGATTAATGTTACGAGAACACTAAATGCTAGACTTCACTAATCTTGAAGGAACTGAGACATCACGTAACCAAGAACTCTCCGAATACAAGTATCGGTAATGGGCAATGTACTCGCGACGATGGCTTTTTGCTGTTTTGCCGATGGATTCTTCCAATTTTCAGTTTCTAGTCGTTTGCATGGTTCTATGGGAAGTAGAAGTTGTTGGGTCGAAGGTTTGTTTAATACTGTATAAGTACGGTTATATGGAGCTCTCGCAAATCCGATAAACCATCATTGTCTATTG
Jan19_87_RAUedg ATGTACATCGGCGAGAATAGAAATATCGGACGATGACATAAAAGGAGTAAATGTAAACGGACGTCTCAGTGGGAGGATGCCGATCAGGCTGAGAGTATGCGGGATTGTGATTGAGAGGACGTGGATGCCTAATTGATCAAAAGTGGGTGTTTATGGGAGGTTCTATCAGAGGAGTCGTAAGCACGGAAATGCCAATCCGTAGGAGCTATTGGCGGTGTAAGCCTGCAACCATGAGGAGGGGAATTCGCTCGATACGTTATGATCCCGCCCGGATATTCCGCGTCGTTAGACCCTCAACGGCTATGCATGATCATATCCATGGCGGGCACGGATTATATGGGAAGCAACGGAAACGCGTGCACGAACATCTAACACAGGCAAAGTATTGGTTAGTGCATGGCAAAGCTCTCGTGCCAGTGTACACTTCAGAAGGGGCATGATAACATGTGTGCGAATGCGATCCCGCACTTCATACTGCCCTAACGGGCGCCTGCGATATTATTACGGACGCAACTCATATTAGAGACCTCAACAGCCAGCTACGCAATTCCTCTTTCGAGCCCCGGCGGAGCTACCGGGAGTTTTATTCATCCGCTTTGAAGGCGCAATTAGTCCGTTGGGAGGAGATACGCTTCCATGTGAACCATCGGGAGTTCGCTAATCCACAAGTATTCATACGAGGCAATTTTTTCGCGACTTTAAGCGGATAGCCGCATAAGTGGATTCGTTCAGGTGGTCGCGCCAATAAGCATAACAGTGCGGAATTAATTGACTGCCATTGCGATTGAGCTTGCCATTGCTCGACTGAAAGCACCAAACATTGCAGGGCACGTTCGGATTCTAACATCCATCGCCCCTACGTGAGACAATATACATTAACGGACAAGGTACTGATCTTGAATGGCAGTAGAATTCTGTGATTCGACTACTAAACAAAACCAATTCAGAATATTCTCACAAACTTACGAGAGCCAGCCTTTAAGAGCATCAGACAACAACG--TTATCTCAGACAGCTAATAGATAACCACACTCGGTCGGGTTCACCTGAAAAAAACTGGAAATACCAATATGGCCGTCTGAGTGCTTCCCCGGAAATCCAAATTAAAGCCTGTGTAAGGCGGAACGTGGCACAATAAGTACTGGAGTCACATTTTGGAAAACGGTAGGCGTGCATAGGCACGAGGCTACAGGGATGAGTATGAACGGGCCCCTAGGTCCGTGGGGACACCTGGCGATTTAAGTCTGGGACCGTGAAATTGGCCGTGAACCGACACTCCCATCAAGTCGCCCGCTTATCATTGAACAATTTCATTTGAACGGATAAGTGTGACTTTGCCCTACGCGGGGGAAATGGCTTTGGGGGCGGGTGGAAACGTCTATATGATTATAAAAATGCAAGCCAGGGGGTTCGTTTGGGGGTGGGACGACCGGAGGAAGACTTAATGAATAAGATCGGGTATAAGACAAAATGCGATCAAGTGCCTGTTAGGCAATAAGACCCCGGGCCGATAGGTGGTTACGCCTACATGCGATATTCGGAGTAAGACAGAGTCTCTTTATGAAAATTTCGTTGTCAGCGGTCGAGTTCGCTTTTGGAGATCCTCGCGTGGTACACCACCTAGACGAATGGACTTCAGAAGATACTCACAAGAGGTCATACTCATCAGCGTTAGTCCGCGAGATTACGACCGCCCGCACACTTGCCATTGAGCACACGTCTTCAGGGTTGCGCAAGGATTACCGCGTGACCTTGATCACTCACATCTCACCCGATGTGGGAGACATAGAACGCCAAGGTAACAACTTCACGTAAAGACTCAGAATATGCATCTGGTTGAGATTTCGAGAGACGTTACGTGCAGGCCGAAATGACGTTTTTCCACCTTTTGTGCGAGTTTACGGTCCCGGAATAGTGGTTGCGAACATAGGGTTCATTATCTTCGGGATTGAGGCTCCGACAGCTTTATTGTGGAAATGAGAGCACGCAAGCATAATTGAATGAAGAATTAAAATGATACTTAACTTGGTCTACCCAACGACGTTGGATCAAGTAAGAATATTTTCACAAAAGGCAATGGGTTTCCGACAGCTCATGCACGCGTGAATGGATTTAGATCGCTAAGGCATGTTACATGCCTATGGGGTTGCAGATGGAAAAGAATACGTTTGTAAGAGCGAAAAGAGGAATGATCCAGAGCCACAACCTGAATGCGAGCAATTAGAAGCGAGGAAAGCAAAATGAGCAATTGCCTCGCGGCAGACCGGTGAACATAAGCATTCGACTGTGGGTTCGATAATAAAAGTACGATCTTGTTCTTGGCATGCCTCGCGGAGTTGGTTAAACGAATTTGCACAACTATAACTAGGTGTCTGGGTTTATTTTTGGAAGGGTTAGTATTATAATATGAAAAGGGTTTGATCTTTGAATCAAAAATCGTAAGGCCTTAAAGTGAAAACCGGCGGCTAGAAATGAATGAACAATAGTTGGTGATGAACCTAGTAAGGAAAGGGGATTTTTATCACTCTAGCTTGAAAATAAAATACAAACAACTTTATTTAAAAAAGGCGTTATAATCGAAAGGTTTCAAAACCTAAAGGCTTAGACTTGGTGTGTTGACACAGTAATTAGTCCTCGTCCATTTGCTCTGGGCGTGAAAATACTATAGTGATCATGTTCTCCCTCCTTTTCTCTGATGCTTAGGTTCTCTTTGACTGATTGTAAGTCTCTCGGCAACTTAAAGTTCCGGAAGCCAGCGAGGAAATAGAGTCTTATGTTGTTACTTTTGAACTTACATTATGCTGTTTACATACATTTATTCGATCTTTTTAATGATTTTACCGTCCTCACCATAAAGGTAACATTACCGTTGAATAGCAAATTCATGGAATAGAGTTCAATCACGCAATATTTTCTCTGGTTTATTCTTCTATAGCCACCCTTACTTTGGACCAAACCTCCGCCGCGTAGATTCTCAAATTATTAATCTTGAATTGGTAACTAATTGAAAAAATGTCTGGTTCTTTTTGACTTGTTTATTTTTTTTCTATGGCAGACGTTTACTGGAATCTAAATACTATGGAGTACCCACCCGATATTAATCTCTTTCTTGCTTATCCGCATGCAATTCATCGGTTTCCAAAGGATAGTATTCGGAAATTTAACACTCATCTTTACCTTACTCTAAAATTCCAAGCCTACATTGTTTGATTTCGAATTATACTATAATATATTTTTTTTTTCTTATACTCATGTTCTTACTTCTGTCTTGATATTCAGTGTTTAACTTTTTTTCACTTACCCGCTATTAGTAACCTGAGGCATATGATGCAAAAGAACATCCTCTTTTAATTTCACTTATATTTGCCGGGGTTCTTCCATTATAAGTTGAACTGGTTCTATGGGGATCTGGAACCAATTTTTGATGTTTAAAAAGATTTTAAAAATCTAAATAAGAATCTTTCTGAGAATGTCAGAAACCGAGCAATTAAAACTTGTTAGATCACAAAACGTCAATCTCAGTAACACAGATGTTCATCGTTTGACTCCGCAATTATCGTTCTTTTTAGTGTATCTTTGGGTATAAAATTTTTTTTACCTGGCTAGAATCTAATACTAGTACCATAAACTTTCTTTTTTATACTATTAGTTCGATCATCGCCATGTGGAATATTTTGCCTTCACAAATTTGATTTTATATATAATTTACTGTTTTTCTCTTTCATCTTTAATCATTTTAATTTGTTTCGTATTAATGTTTCTCGCATTTATGTTATATCATGATATGATGAGAATCAAGAATTAAGTAATGACTAAAAACACTCTAATCATTTCTTAGAGATTTATCATTCTATATATGTTAATAAATGACTTTTTTTAAATCGGTATACATAATCGTTATATTTGAAGTTATTCTGATGATAGATAAAGATATTGTTTTCTCTATATCTACAAATTATTTGGGGCACAGATTGATCTAATGTACAAGGGTTCATCTTTGAATTCATTCTTAAAT----ATACTCCTAAAGCAAGGTATCAACTATATTAGACATTATCATATTCTTTTAAGACAATTCAATTATTATTGTAAGTATATACCACCATCATTGAATCTGTTAACTTTGCACGGTAAAATCTCTCTTGATTATAGATCTTTCACAGATGTATGGA------TCTCAATAACCGTCCCTTTCAAAGAATAAGATATCTCTCTAATATCTATTAGTAAACAACCTCTCTCTTTCGTACAACTCTATTAGCCACACTCTGACCTTTTAAGATAATTCATGAAATAAAACTTTAAA----TCTTTTAGCTTTAATTATTATGTGTGAGATCTTCTGATATTTGGATAAGAAACATTTCCTCAAAGGCGCCTTTGTGAAAAGGCAATACTTTTATTAGGAAGTATTTACTGGGCTAACGGAGGTCGTTAACAATAACATATCCTCACTTTGGCATTACAGTCGGGTAACCTCATGTAGCGTAATGTAAAATCATTTATTATATCTTTATAGTCATCTTTTTCATTTTCTTGTTGACATGCTAACGAATTGTACTATGGGATCTTTGTAGCGTTGGCCATTACAATCTATTTTTACGATTGGGTTAGCGAATTTCTATATATGTGACCCAAAAAAGGTTGATGATAAGATTATTGATTCTGTCTGACTTGCTGTAAACAAGTCTTAGTCTTTTGAAGATGGCCGGATATGAAAATCTTCGCGAAAAAATTTTACTGCCTTCAGACACTCCCTCGAGGGTAATGAGGGGTTGGATTGATTTTTGTTCATATTGCCATATAA------------GATGTATAATCACAAATAAACTTCATCTTTTTGATGAACCTAAAAGTAATGGTCTAGGTGTTTCCTTTTTCTCTTATAGATCCATAGTTATATATTTTGGTAAAGAAATACTCAGGTAAAAAGTTTGACTAAACCCGGCTTGGATTTTAACTTACAATGTCAAATATTTCAAAGATTTTTCACGGAGAATCTGTTATCGTTCGACACCTACATTCACATTTATAGTATTATATTCTTTGCCTACTTTTTACCATTCGTTCGTTTTTTAGGTTCCTTCAGTTTCTCCTTGCTTTTTGCAGCATGACAATATAAATCCTTTAGTGTTAGACTCTCTAACATTGTATAATACATACTTAGTTGTACATACTTAATTACATTAATAAGTGTAAGTGAGGCATAAATTGTTTTGGGTGATTGTGCTCACTAAGGTTACATTTCAATTGTCCAGCGGTTGGAATACTTTGTTACAGAGAGAGAGATGGAGAGTTTCAACGATTTAGTAAAATTGTTATTTCGTGTTGTTCGATCACAGTTTTATATTGAAGGTCTTCTGGGGTTGATCTTTATCGTCAA----TCGTCTGGATTTGAAAATAAGGATAAGATTGAAAAAATGTACTTATAATAGTAAATTTTGTCTATCATCTACAAAAAATGATTACAAGCAAAAGGCCACATAATCTGATGAATTCTTACTATTTCCGCATCATATAAAACTTTCCACTCTTACGTAAGTTCGCTTCGATTGTATTTTGGATTCAAAAATAATCTATCTATTGGATTTCATTCGAGTTAGCCAATACAAGGCAGGAACCTTATTTGATGGTAAGACAAGGCACGTTGTACATTCAACCTTTTTAGTTGTCAGTTTGTGTTTGTGTGAAGGTTTCTTTCATGGAAGATTCGTGATAGTGATTGATTAAGAGTTAATTCGGCTACTAATGTGTTAGTTTGATGCAAAGGGATGGATGTTTGAGAGCCGACTGACTGTTGATGCTTTATTTTGTGTCTTTGATGATAGATCAATAGGTAGGCCTAGTTCTGACTATTGATGAGTATACATTTGAAATTTTGTTTTTGTATCTCATAAAGAGCATTCTCATTTGTAAGTATGAGCGTGAGAGTATGACGGTATGTTATAATTTCTACAAAATAATCTACATCATGATTGTGATAGTGAGGACGAATTCATTGGTGAAAACTTCCTCACTCAGTCTAGTAAAGAGGGACTCTCTTTCGAGGAAAAAATCTCTCTAGTGGTTTCGATGTTATGTAATAAGCAGATTTTGACATCGTTATCGCAAAATACATTTACTTCATTGGTGTTTGACACATATGTTTTTTAGATCGCTCTGACGCCACTATTTATAGTAAATAATATATGTGAATGGGTCTGTTTATGTATTTAGTTCTGTCAGATTTGAATTTCGTTTAGATCTTCATATTTAGTAGATAGTATATTTATTGAACAATTTATTTTGGATAGCGAAGTTTGTTCATAAAGGTTTGTCAACACTGTGGGAATGTTCCAAGGGTTGAATATCTGCGGGTTTGTTATATAGAATTAGTTTTTTGAAAAGTATTCGATTCAGTTATCAAAATCATACTGATTTATATGAGCATTTTATTGTATTGTTGCGTCATATTGCGTGGGTGTAATTGACATCCTCTCTGATGTACTGTGCAGGGGGCTATCTATTAGTCTAACTGTGGATAGGAGAGGGAATTTCTGAGTCGCTATCTCTTCAAGCACCTCCAAAGATTAACTTTGGAGGAAAAAAGATATAGAGTATTAGCCTGTCAAAGCATAGAAGTTAGCTTTCAAAGTTCATGGTTTAGAGTAGTTAGTAGGGTTTTCAATGTTATTCTTGATATCTGTTTTGAAGATATGTTTAGATCGATCGTATCTTAAGGAATCTGTGATTTTCAAGAAACCGATAGGTTTAGGGGGTAAAAGCTGGCAATACAAAGTTTTTATAGTAACTTTCTTTGTATCGCTCTGTTTTTTGTCAGGTGAATCTATGTATTGTGTTTACAATTCGAAAAAGTTGTTAAGGGATAACGATTTTAGTTCAACTTTACTATTTGAGACTTAACGTCTTTCAATTC------AAATACCCTCTTTAAATTCATGG----TAAGAGTTGAAAGATATAAATTTCTTATAATTATAAAAGATATCTGAATGTTTTTTTTAAGAGAATTCAATGTCGATGAAAACACAACACCTTATATATACTTTTGCATAGATCTTTTATTCTTTGATAGTATATAGTATTCTAACTGATGGTCATTATTGTCATGATCCAGAATC----TTCATCAGAGAGGATTGGCAATATAAATGTAATCGTTAAACCTTACTCAATTAATATTAAAGTTGTTGATTGGAAGTGCATTTTAGTATAAGTTTTTGAAGTTAAGTTCTTTATTAACCGTTTTATTTGCAATTGGCTAATACTGTTGTAAAAGTCTAGAAATTTTGGCAAAAAAATGTAATTGTTGTGTTATCTGTTCAAGTGTTTTTGAAATCTTATGGGGAAAAGATGGCGATAATTTTTTTGTAACAGAATGTGAATAAATGAGTGTGTTGATTTTTGAGCGAATACAATTGAGTGCGGCCACTTTTTTCTTCTGTTTGTTTTGATAACTTTATAATTCTCATAGGTTACTGACAAACTGTTTATTAGCTTCGGATGGTCTAATAGAGTCGGAGGGATACTCCATCAATTTTTGCTTTATGGATGGTCTGTTTAATTTATCTTATCATGACTCCTTTGAGTGTGACGACCTATTCGAGGGCAAATGTTAATATTTGTGGAGTCAGATGTTCGATTTCAAGTTTCTCTTGACGTGAGTGGGTATTGAGGTTTAAATATTTGTTACAATATATATCAGTAGTATGTCGGATATTGATAAAATAACCGATAAGGCAGTTGAAACATATCACAATGGATCTCATAAAGCTTTTCTCATTGACCATTAAAATCTTAGTGGTAAAGTGAATGCAAGTCTC--ATAAGATGACAGTAACAATGCCTAGAAGAATCGGTCTCGCCCATAAGCCGTGTCTCACCATGTATCAGTGTGAGTGTATGCTTGACAAATGGTTTTACTAAGGAGGAAAATGGGAACCAAAATAACATTTACTTTGAAACTTGGTTTTAGTATAGTCAAGAGAAAATGAATGACAGGCGTAGCATATCAGACTAAAGGCACTTACAAGCATAGTGGGTAATCTAAGTTGCTTGTATGCTGCCCTTAGGAGTATGCGACAACCTTCTCTTATTTCAGAAAGATGAATTGCCATCGAGTGCACGTAGCAAGAGCTATTTTTCGACGAGAGAGTGTGTTACTCTGCTGAAGTAATTTGGTTTTTGTTTTTTAAAAGGTATGATTCAAACTATAACGACCTATTTTAGACAGTGAGAGAGCATATGCGAGGGGGAAAATTGGTTATAGACAAGCACAGTTCGAAACATGGTCTCTAAGTGTCTTTGGTTTCGCGATTGTTGGGGCCATGCAAAGGGGGTTATAGTCTTTTAGACAACATGAAGAAGATCAAAAATATCACGGTTAGAGAATCAGGGGCCTTGAATTAGAACCACTTTGTAAGACGGTCAGATGATGTTTGCTTCATCACATAAAACATTCGATTTGATATAAGCAGACTTTGGAAGCGAGCCAAGGAGATGGGATTTCGAAGGGTAGGTGTTTCTTGAATGAAACCACACGGTTTACATTGCAACCTCTCGTAGTAAAAAGAATGGTGTATAGAGAACAGTACAAGTACATAGGAGAGTGTCTTAAGTCTTAGGAATGGTCAGACTTGTCACAAAGACAGTGAAGTTACGGCAGTTCAGATACTATACCGGATCTTACTGAATATCATCCCTCGAAATGATAATGGGCTTCCCGCCAACCCTTGGTTGTAATCATGTTTGAGATTGTCTGATTCTAAGTCACCGTGTGTTGAATGGAAGGTATCAAGAACATGCTATTCATATGTTCGAACTTAATTTTGTATTCGTGGTTTTCAAAATTTTATAAGATGAGATTGACTTTACTTGTCTCCGATGATTTATCAATGTTGGGCGTACAAGTAGAATGTGTTCAAATCAATATTGATTGCTGAAAATGAGGTGTTGCTCTGGTATCAGATGGTATTATGACTTGGGTTATACAAGGTAAGCTTAAATAAACCAGATGGATCCTTCTTCTTTAATTAATGTACATATTAGCCCAAGCCCATATTACACAGTGATGTACTGTTGATATTTCGGATAAGATGCTGATAACAAAAGTAGCTAAATATTCCCGGGGGATCTGATTCGCTTTTCGGTTGGAAGTTGATTTAAAAGGAACTATATTGTGGATCCTATATCTATCAGTTGAAGCTCTATGCTAAGTGGTAGAGGCTTAGTAGATATTTCCCCATTTATAATAAAATCTATGATGATCCTCAGTTCCTATTATGACACCAAATCATTTTCACTCATAACATTTCAATGGCAGATCCTGTTAGGCGTTTCATGTCCGTGTGCTCTTAATTCTCATATAGCCAGATCACTTATGTATGATATCCAGACGGTCTGAAACGACTATTTACACCGACATACATGAATGCTCTCTTATGGATAATAGAATGCTAACAAAATTTTTCTTGGACAGTCATTCAGGGGTGTCGTCTATCTATGTCTTTGGGATCATAGTATTCTTCATTCATTGCAGCGTCACTAACGAACATTTAATCTTACAAATTGTAGAATACTGAAATCATAAATGATTAGCTAAGGAGATGGGTTTCACCATACAGTTAGTTGGGTGTTTATCTGAATATATGAGATCTTATAACGCATTCTCAAGTCCTCCAACATTTCAAACAAGTCATCCTCCACAATATGATAGTGAACTGAAGCTTTCTGGTAAGAAAGTTCTGACCTTCCCACGTCTGTAATTCTACTGGCACCTTCAGTCAATCCTTTTCAAGAGGTATAAATCAGAAACGCTGGGTTTTAGTCCATGCATTACTATAGCCTGATTTAATTCAAACCTATTCCATCTTATTAACATTTTGATCCTATATTGAATAAAAATTTTCTATGTAAAGGGCTTGATTAGGCTTTTTTTTACGAGGTTTAATACTCTTCATGGTTCTCCAGTGAAAAAGTAGCATTTCTTTAGGCATGCCCATAAAAATTTTTTGTAGCCTTTCTGTAAAAATGTAATCCCTTCTTTTTCCCGACCCCTCTAGAAATTTACTCTAAAATCTTAACTAGCGAACGGGAGGGTAGTTATCCACGGGCAGGTACATCATTATATCTCACACAGTTATAGCAATATAGAAAAAAAGGGTACAATACCTACGATCACGATGAGTAATGTTATTTTCCTCAGGCAAATTTTTTCAAAGCAACTTCAATTATAACATGCGGTATCTATTGGCGATTGTAGGAATCAAATATATTAAATCATAGTTCAAGCTTTGTCTCTGCACTTTTTTGCAAATCTTTGTTTTAAAGAAAGTCAGAGTTAATGCCAATGATTCAGAATCATATGGTTAAAAGTTCAGTTAGCGTTCGATATTACTGTAAACTTCTCTATTTACTATTATGTTAGAGTTTCGTTCTGTTTTATAAATGCTCGGGTTCTTGCTTTACATGTCGCCTTCTACCTTTCTCGTTAAACTATGCTAACTATTTGTGGTATCGACATTATGAGGCGCAGTTGTGTTTATGTGTCTGATTATTGTTGATTCCCGTGATTAAAACTGCAATACTGGTTCAGTTGTTTGCTTATGCTCACTTTGTTACTGTATCCTACTGGACAATTGTATGGCATGAATTTACAGTTACCAACTTTCTTATAGACCCTTGTAAATATGGTGAGTCTGTTGGAAACCCTTGCTGTTTATGTTAACCTTTTATGCGTTTTCTCCTATTTGTATGACTTCATGTAGTAAAAGTTTCTGTCTTAAGACAAAACCGATTAAGACCGTTTAGGCAATTGCAAGGATGGCAAATATAGGGACCGCTGCCAAGACTTTTAATTTCCGTGTATCTGGACATGCTGAAGTGGTTGCGTCTGACCTCATATGGGACCGCGACCTTGCACCCTTGAATTTCCGATGTATTTTCCGTTTCAATCTCGACGTCCAAAATTTTGGGTCTTTATGTTCGTCCGCGGTTTTACGTCCTTTTGAAAGTAAAATTCAAACCTTCGCGCCGTGCACACGTTTTTATGGACGCGTGCCTTGTTGGATGGGCACTTCCATGAAATCCTACTTGGCTTTTAATATGAGTTTCTTTGGATGTTTGGCTATCCATACTTGCGGTTTTGTACGCTATTCATAAGCGGGGACATTGACTTGATCCACATACAGTATTGGTTCTCTGCGCTTACATACTCGCCTTTATGGCTAGAAATCGCTATTGATGAATGTAGCTGCTGGCGCTTATGTGTTTACTTTCCTTCCTGTGTTGGGAGAGGGCTTAATATATCGTCCCGACCGAGTAAATTTGTGAAGGACAATAAACTCTTGAGATGGCAGCCGGCATTTCAGACCTGCAAGGCCGAACACACTGATTGAACTCAGCGAGCCAGATTGAAGCAACAGGATTGAGAATTCCGAAGTTTAGGCCATTGGCACTTCATATTTCTTGCTAGGGATTATTCAGGGCCGTTTCAATAGAGCTGCTAGGACCACCAATGGCCAGGCCAGTGTTGCCGTGTGGCAGAATTTAAGGGAGTGGGGGGTTCGGGATCAATACTCGGTTTTCAATTGCGGCTCGGATACAGGATTCACTTATGACGCATGGGCTTATTTGCGCTTATCTTTGCGGTGTTCATACAAAGCGCCCAATTGCTGTTCAGAGTGATCATTTAACACATTGCGGCTCTGGCTGGTCCTTCTGGCGGCACAGTCAGTTCTTCCATAACATTCTAAGCGGGTGACCAAGAATCCCTCCCAGATTATTTAACGGACTTTGCCACTTACCAGTTGCGAGGGCACCCTTTTACTTAATGTCAATAGCGATTCTACTTCGGGGGTTGACCGTACGGGGCTTGCTACGAATGCCACACATTGCATGCATCTTTCTATGCGGCAATTAAAACAATGGGATGGCAGGCTAAGAATTTGAGCCAAAGGCCTTACGGCAGGCAAAGGCTTAGAATCTACACTCTGCAGCCATTTCCTAATTGCATTTGGTCTTACATGTGTGCCACAATTATCATCCCCTACCTACTGCACGATAGGACCATTTCTTTTACCACAATTGATGGGGTTCTATGTGGGCGCGCCAGCGCATTTATGTAGGATAGACCACACCGTAAAGACTTTGACGGTCTAGCACGGAGCATATTCCACTAATGGCTGATTTCTGGTTCAAGTTGGTTTAATCAAAGAACATAGGCTTGGCGCCCAGAATTTTCGAACGCATCATTCACCGTTTGCCATGATCAAAACCAGCTTGCCCGGGCACGCCCGGGCACACAGACAGTTACTGGGGGGGGATTGTGCGTGGGGAAGTGCTTTTCCATCCTTGGACGCGATTTTGTCACAATCAGCTTACATCAGTACGTTTATCTCTAAGGGTCTTTGCCGAGTCCGTTATCCGAAAGCAACTGGTTCGTTCCTGGAGGCCGGAGGGGGACTGCAGTTCGCTGGACAGTTTTTGGCTTTTGATTAAAGCATTCGTGTATTTCATTAGTGAAATCATCGAGTTGGGAGATAGGACAGGGTGTACCAATACGGGGAATTGCCAAGTCATACATAAGGTGCTCGGATTTTTGGCCAGCTCCAGTATCATCTAGGTCTCTTTCGCTAGGCTTTTTCTGGGCCATTGTTGGCTTAGTTATTTCTTTAGGGCGGGTATGCAGACTATGATCATGTTGGCCAAAAATTAAGTGCCCGCACCACCAGGCTTAGATGTCAGGCGGCGTGGGTACCATACTCTGGGGATGCACACTGGCTTTTTTGCAGATATGCGTGGTAATGCTTAGTTCCAGTTAGCAGGTTGCCAGACCACACCGCGATTGTTGGATGCACGCCAGATTGAAGCAGAGAATACGAGACGCTTACAAAATTTGCTCCATTGGCATTGCATATTTCTTGACTCGGAACTTTCAGTGCTGCAGGAATTGATCTGGTCAGACCTTCAGTAGCCATGCCAGCATTGGACCCATTGGCACCGCGTGAGCTTACCGGGGGGCCTGGCCGTAAATGCTATCGGGTTACATGTGTAACATGGTTCGACAAGAGACTTAACGGGCCTTTCTTTTTCTTCACATTCTTATGCGGTGTTCACTCACCAATGAACCAGGTTCTGTTAAAAGCGATCCGCTAACACATTTCGGCTTTGGGTAGTCTTGCTGACGGCATTGTCAGTGCATCCGCTCAGGGGATAGTCGTGAAAATTTTGAGTTTCCCACCCAGGTTGGCCCTTTACGGCATGAACTTAGCCAAACCGATCAGAGCATTTTGGACTCCAGGGCGGACGCATCTACCTCTGGGGTTCACCCAACCAAGTTTGCTACGAATGCCACACATTGCATGCTTATTTCTGTGCGGCAATTAAGACAATTGGATGGCAAGATAAGACTTTGAGCCAATCCCCGGGGCGTTGGCGGGCAAAGGCTTAGAACATAAAATCCTCATTCATTGGCTGCCTGCTCTTGGGTATACTCTTGTGCCACAATTATCTTCCGCTAGCTTATGCCAGATTACACCAGCGCTTTAACCACACATAATGCGGTTATATACGGGCTTGCCAGGGCATTTTTATAGGATAAGCCGACAAAGAGAAAGTTTGCAGATTTGACAAAGAGCATATTCCATTAGTGGCAGCTTTCTGGTTCAACTTGGCTTAGTCAAAGAGTATCTGCTTGGACCCGAAACAATTTATGACCATTTGCCATGATCATCGCCAGGAAACTCTAGGTTGAGTCTTTTCTCACAAGGCCGCTTAAGCGGCGAGATTGTTCCGGTGTTAAGCGTAAGAAAAGAATCCTTTTTACATGGCCGGGATTTTGTCACAGCATGCCTGGTTCAACACACTTATTTGTAAGGGCTTGAGCCGGGTCAATTATCCGAAAAAGATTGGTAAGTTCCTGGAGGCCGGCGGGGGACTGGAATTCGCTGGAGCTTTATTGCGTTTTGATTTAAACATGGTGGTACTTTATGCATGAACAATACTTTGCAGGAAGTTCCATTAAGATCTCACTATTATGGTGTTAGGATATTTGTTAATCTCCACTATAAGGTAAACCTTGGATAAAGTTTCGTTGGCTGATTTTTTTGGCACTGTTGGCACGGTTATTTTTATTCTGCGGGTATGCAGATTATGAACTTGCTGGCCAGACGACCCTTGCAATTATCGTGAGGAAACCGTGCCTTCATGTCAGCCGTTGTGGTTGCCATTTCGTGGTAATTTACTAGCGCTTTTATGCTCACTCGGAATTGGTAATTCCATCGTAAATTAGAACTGATGGTGACCATGGTCGGCTGCCACGAGTTTGAATATCCTGGAGGTGAAGCAACAATGCTCGCCCAGACGAGATGGTGGTGAAAGTGGATCGCTGCCACGATTTTAGGTCGGTTCTTTGCAGAACACCGAGATGGATGGTATGATACACTTGATTCCTCGTTTGTCCTTGTGGCTGTTTCCGCATGCATGCTCTTTCCTCAGTCAAGAAAAACGTTAATCGGACTAAACTACTTCGTGCCCGTTTAGACCTTGTTGGTCTTGCGGCTTTATGAATAACGTTTTCCGAGCTTACTTCCTTTT----TGATACGCATTTGAAGCGGAAGGAAGCTTGGGCGTTTGAATGATACAGACGAAACGCTTAATGGTGTTGGGTTTATATCCACTTTTACGCACTCGTTTATATGCTTATGCGCCCCCGTGAATGAGGATCGGACCGTTCGGTCCTCTTAGGAAAAATATTCGGGCATATCCACTCGCGCATGGTTCATTTACCATTGGAGCGCTCGTGAGATGTTTAAAGGGGCCTAGACTATGTCTCATTTTCTGGGTGCTGTAATGGCGGATGGACTAGTTCGCTGGATCGCCTGATGCGTGCTATCGCCCGTGCGCGCGCGCGTTTTTATTACCATGGCAGGAGTTTCGAGGATCCCTGGATTCGGACTTAATTATATGTTTCAGCGACAAAATCTATCACCTTCAATTTGGGTGCGGGTTTGGGGTCCTTTAGGCATCAGGTCTTGTACTCAGTTATAGGAACACGAAAGATCGCAAGAGGTAAGTTGGCAGAGAGAACTAAAATGTGCGCCAGGTATTGGCGTTATTTCATAGCAGTTAAAATCCGTCTTCATTTTCTGCGCTGCCGTGTGGATTGTTACGCTTGGATAGACATGCTTAACTAAGGTTAATTAACATCGTGTGAAGCAGGCGGTATAAACTGGCGAATATAACGGCAACTGGATGAGTATCAGACGAAGCCAAATTCCCTGACTGCGCGTGAGCCCTCACAAGGTAATGGTTCCTGTACGGTCAACGTGTTTAAGACCGGCGTTCTTCGTCAATATCAACGCCTGTGCGGTGGCGGTCATGCCTTAGATTGCGTTTGACCTCGACCGTCTGACCATTGAGCAGGATTTGTATCCTTATACCGTTGGATACAATCTGGGGGTGAGGTACGGGGGCATCCAACCGGATTGAGTAGAGGGTGCGGGCCAATGTTTTCGGTTTGTTTTGCGCATTGCATGGTTATGGACTGAATTTTCGAGACGACGGAACCTCTTGATTCCAAATTTGGATCATTTTCTGCGGGTGCTGTTGGTTGGGCTTCAGTACGGTTTAGGCCGGATTGGTTCGACCTAGGCTACGGAAGTCATCGTAACCGCTGGGGTGAGGTTGACCTTGTCCGGGGATGCTCCACAATGCGCGGACTTGGATTTGCGGCTTTCACTAGGTCGCCCCCACGCTTAAAGGTTCGATGGAAATGAACGTCTTCAGAGATGCGCGTTTTTGCGCTTGTGTGCGGACATTGTAGGTCGCACACCCATGATTTTGGCCACCGTACATGGACAGGTATTCACAGAATTACGAGGTAGGCGGCTGCGAAACAAGTTTCGAGCTGTCAAATCCGAAATTGCTTTAGATAATGGAAAACCGCAAGGGGTTTTAGGCGGTCATGAAAGGGAGGATGCGTGGTGTTGGCACCATTTAGGAAAGAGGCGGACTTTGTCGCGATCCACTTTTGAACTTCCGTGTTTGTGAGGGAGGATGTAGGCGAGTCCTTCGAGGCGATCAATAAGGTGACAGTGGGTACGTGATTTAGGGGGACTAAGGGTAGTAAGGACCGCACGTAAAATAGCAGCGGCCATTGGGAATTTGATTGACGGCACTTAATCGAGGGTTTCGAGAGCCAGGGTGTTACTTGGCAGCTCTTGCTTCTTTTTTTGGCAATTGCAGGGCAGACTTTTAGGAGTTTGCGGATGACCGATTGAGCCAGTGATTGGGCTTCAAACTGGGACCACACAGAGCAGTGTTGATAAACTTTATCCTAGAGTTTACCGTGAACCTTTAAGGACTTGCTTGCGGCGGACAGAACACGGTTGCTGTGGCGGAAGCCGCTATAATTTCGGAACTCTGGGCCAGTGCCAGCGGTTATGTTTTGGCGGGGATAACTTTGAGTGCCATTGTCCGAAACCATTAGACAGGTTATTTCTCCCACTGCACCTGGTGGGGTGGCCGGGGGAGTATGAACTTCCTATTGTTCGGGTCTCATTATTCTCGCGTTTGGTTGGGGATTACAGCCTCTGGCCGAACCTGAGATCTTCCTTTTGGTAGTTGAAGAAGAAAAATACACATTTGGATCATTATTTTTGGATGGGCTTCTCTGTTTAAGCCTTATTGGGGGTTAGAACTGGCCCGGGGGGGAGTAGAAATACAATTACCTAGCCAGATATTTGGTATTCTAATCCCTTGGGGGAGGTGATGTAGGTGAGATTGAGAATATGGGGCAGTTGTTGGTCATTGATCTGGGGATTGCAATTTACAACCTTGCTGGCCGCGGCCTGTTGTCGGGAGCTATTTCTAAGTTGCGCTTTCATTTGGTTATGCTGTGTTGTTGTTAAAAACGCTACCAGGATTTAGGCCACGGCCGAGCTCCAGCCAGCTTACTTCTGTAGGACACGCTGGGCAAGTGGTCGCCAGGCCACGGTTGGAATATTATCGTCCCACGGGAGTATTTGGGGGAACATCGTTTGGACTCGGCCCTGTTGACCCTAGGGCCAAGGTTGATTAGAGCTAAAAGAATCACCTGCAGACGCGTCGCGATAATACCAGCCCTTGGTCTTAATCGTGGGGGTGCACGAATAAGCGTAATAGTTCCCAGAGTGTTGCACTCCATTGTCTGGTTTTTTTTGTGGCATTTGCAGCGGAGGCCGGCGCGCGCGGTTGAAAGGATGACGGATTGACCGTCTTCATACCCCTAATGATACATGCCTGGAATTACGAGAGAAAGATTTTGAATATGAGATGTTCGAGGACGTTGTTTGTGGTGTCGGTTTTCTTTCCTGGCTATTGCTTGGGGTGTTACGGACACTTGTACTCTGTAACCAGGTTGCAGTCTATTGAGGTGAATTTTACGCGCGTTCACCCGCAAAGTTGCCATCTTTTTTCTTGGGCCGAGCCAGGGATTACCGTGTGCATTGGGGCTTGGCTTGTGCCTCAGGGCTTGGCTATGGTTATTTCGCATTGACTGCCGTCGTCATTCGCCTAAAGCATGCTTTCGGCCATGCGTTTGTTCGTTTTTATTACCCTGGCATCGGTGTTTTGCCCAGTTGGGTGCGCATTTCGTTATCTTTTTCAGGTTCAAATGACTTAACCTTCAATATGGGTGCGGGTTTGGGCGCTTCTTGGCATCAGGGCACGTGAAAACTTTTGAGAGGGAGGGCAAACTTCGGCTTAACCACCAGCGAGAACTATCATGTACGCAACGTTTGTCCAATTTGGGTGCTTTCAAAACGTGTTCATTTTATTTTTGTCCGTACGGTTTGATAGGCCTGGGTGTGGCTGCCTAACTCGGCTAGATTGTTCCAGAATCGGCGCGAGACCGATTGAACTTTAACAAAAATCTTTAAGAGGATCGGCTGATGCGCCAGACACCCAGAAACTATTTCCGAGAGTCTCCCGGGAAGCCTTAATTCGGAGACGGGACGTCTTGCGAATATACAGATCGTATGGTATCAAGATACATCCTCCTTTATGCGGTGTTTTGTAGACGGTTGCTAGAGTTTGGAGCCCGCCAAGATATTACGAAACGCAGGATCCTTATACGGCGTTGACCTTGACACTGAGATTAGAGTCTTTAATACATGACGACTACCATTTACGTCGTGTTGCGTCAGGCTGCGTCCACGTTCTTTTGGTCATTCGCATCATTATCACGTAATGCACCAACGTGAAAGGTCAGTCCGCCAACCACACGTGGAATTTTAACCTTAATCGATAGGAAGTGCCCGGTGGGACACCCTTATGGGTGCATGCCTTTGCATTTCTTCATATTTGAATTAAATCTCGTTTTTGAGGATTCATAATAATCTACCTAACTTTGTTAACGTGTATTTTTGTTCCTTTATTTGGTTCTTCAAGACCGGCGAACCGGCGGAGATAATGCGAACACGGAGATCCCTTGATATGGACGTACGGATCTGTATGGTTATGGATTTTTTAGGTCTATCGGTTGGTCTCCTTAATCTAAATTTAGTTATTGATTGCTAATCGCCTTATCAGAGCTTTTTGCAATTCCGAGCTAGCTTTTAACCATGTGACTATCCGTATCCTTTTTTTTCTTTGCTTGTTGCAGCGCGTAGTTCGTGATACCATCAACCAAGACAAAGTGATTAACGACAGCTTATGGGTTTTCTATTTGTCTGCGTTTTTTCAATATTTTAATAATGAGTAAATCTGCTTATGCACGCCTTTATCTGTCCACGCTTCTCTATATTAGTAAACGAAGCAAAAAAAA----ATAATGAACGCACCTGTGCATTTATTCGGTTCTGTAGTTACGGTAGCTTTAACGCTTGGCACCTCCACACTAGGACCTTGAGACAGGGATAATGAGCTTGTTAACTTCTTTGTTCACCTGGATATTTTTGCATTTTTAGGACCCCTGCTTTCTTCAATGCTTTTTCATATTCTCGCACATCTATATTGCTACCTTTATTCTCTCTATGTGGCAGTACAAATTTTATTCCGTCACATAGGTTGATATCTTTGTGGTTCTTATCTTCTCCTGATGCACAAACAAGCTAACAGTTTGATCAACTGTTTAAATACAATGCTATATCTCTACATAACCAAATCTATTCTGCACATCGATACTCTAACTGATTCACTAAAACAGGCCCGTACTCCAACTCTCTGTCAGGCACCTGGGCCATGATTCCGCTTATGTACAAGGGAGCACGATCAGCCTTTTGAAAAAATAATTTTCTATTACTACCATAACTTTTAAAAGTCTTTCTACTGTTCTCCTTTAGTATTATTGGTCAACCTGGTCTTAGTTGAAATTGGATCCTTTCTATTTAACTTCAAGCCGCTATGCTCAATTAGGAATAATGACAGATGTGTCCTGTGGAGTCTTTAACTAATGGGTACTCTAAACACGTGACGTTATAAGTTCGTGTGATTATTTCCAAACATAGACTGACCCAACATTTGGTGGGAATGTTCTATTGTCCAACATTTTAACAAGCTAACAGTAATCAAGGATACTGATCTCTCGGTCAGCAAACTGTGAAGGCTTATTCCGAAATGGATTCTTCTATGATATACTACAGGGATCCTCAATCTCCTGCTATATGCGAATATGCTATTTTACTCACGCCATGATCATTTTATGAAGAGATATGTTAACTTGTTATACTAACGTAGTTGCTGTGAATATTTACCCGTCCTATAGTAATTAAGGAAGAACTCCTTGGCTTTTATTATGGTATATTCTTAAAAATGAGTGCGTTTATTCCCAAATGGTCCTTACAGTTTTGCCTGCTCGGGGTTTACTTGGATTGCTCTTGCCAGTCTTGGATATCCTATAAGTCGTGAGACTTAGAACCTGGGAATCACCGTCCTACTATGATACTTAAACAGTTAAACTGTATAGGAGTATTTCTGTAAGTATAATTTCGTAGCTCTAAGGGCCTAATACTCTCTGTAGTAGGAGAGTCAATTAATTAACATGATC-----------TTGTAAGATCACTCGACCTTGATGAGGGTACACGGGTCAGATGAGTTATCAACAAGAGTACATCTCATTGTCTACGTGCGTATGTGTGGACAAGAGAGGCAATAGCCCAGAAATAGAGGGCAAGTGAATGACTATTTAAGACCAACTGTACGTAGAAAACATTGTGCATGTGGGTGCACGTCAGAGAACCAAGGAATCGGTTTGTGAATGCCGGATGAACGTAATTTATAAAAGTTATAGTCGGGGATATAAGAGGAAATTTTCAGTATCTATTTTCGTAATTGTCTCGGACTGACTGTTGACAATTAACAAAGAGAGTCACAGAAGAACAATGACACTGTGAAAAATGGACTAATTCAGCAACGGTAAGAAACCGAGAAACTAGGTTGGGAAGATCCCGATTTGGAGTGTGTAACAGTCAACCTTTGAAGGTGAGAAAGAATAAGCAAAGGTATTAAAGATGTTAAAGCTAACAATCATCATATTGGATAAGGTCAGGAAGAAAGATTATCGAACACGTGAGTTGTGAGAAAGGGCATAGCTCTTTTTGACCTTATCGTTCACTAGAAGTCAGTGCAAAAGCATGGAGCAAAGTTGCTGAGAAAGAGAAATTACAACGGAAATTGGAAAACACCGATTTTACCAGGGTATCAGATAGACTGAATTAAGATTGAAGAATAATGAAATATCATTGAATTCGCGGTTATTTGCAGGTCTGATTGAATGTCAGTACACTACGCTTTGAGAACGTGCATAACGCTAAGTACTGGGGACAATGTTGTTATGATACAAAGGAGATCCGATTCTAAAAAGCAATACACTTCAGTGAATTTCTAAGTGTGATCAGCTGTCAACGGATCTATATCTTTT----TGGATGGATGGAACAGGAACCTTCTGAAATGAAATGAATTAATCTAAGAGACTCTGAGCTCCGATTGATGTTATTATCCTTTACTAAGAGAGAACTACTTAGGGCATCACCAGGTCTTACCCTTTACTTCTGTAATGATAACAAAAAACAAAAAAAAGATGAATTATTTATGCCATAGACGCTCCAGACTTATTCCTAAAGTCATAATTAATATGGCCTTGATACATCAGAGCCTAGAAATGACTTTCCAAGAGTGAAAGGAATGGCATCAGAAGCTTCGAATGTTACGATGTCGAATGAATAGGATGCTCATACTGGTTATAGTAAATTAAGATTGTGGTCTTATGGGCTGCGAAAATTATAGTTCAAATTAAATCCATAAAATTAATTAATATTTGAACAATAATATAAACGTGTAAAAAGAATCTTGATAACATCCAATCTCTAATAATTACCCGGATCTTGGAACTGTGGATTGAAAAAACTTTTTTTGAACTTCTTATGATCTTGGACTCTTATAATGATAATGATTTGTCATAATATGAAGCCCGTTTATACGGCAAATGACATACGATTCGTGATCCGCCCTATACAATGGGAGAGACAAATAAGTTATGAAACAGGTAGGCTGTTGGTGGAAAAAATACTTTTATTTACACACTTGGTCGATTAGAAATTTAAGATTTGCATCTAATATTTGCTTTTGCTATAGAGAAAAAATCGGCAAAAAATCCTTTGAGTTACAAAATTCTGTTAGCGGATCGTATTCTAACCTAGTAGAATAAAAGAATCTTAAAAGAGTAATAGAGGTTGTGAGAATTGATGGGATGACTTATTACCAGACATCATTTGTACGGAATTATACACCCGATATTGTTGATGAATTGATGGTCATTACATTGATATTGAAATAAGTTTGTCTTACAATTTTAAAATAATCGATGCTTGTTGTTAAAATTGTTGAGACTTAGTGACATTGGATAATGTACGCTCTAGATTGT----ACTCACTCATACACTCTATAACTTTTCGTTAACCATACTAATTTGATGACTATCATGCAAATATTATGGGAAATGGTATTGGCCTGAGATGCAGGGACTCTGTTTGATAGAATTCATCTGTACATGGGTTTGCCATTACCGCTAAGATAATTCGATTTTGACTTACATTATCGGGTTGTGTGGGACTTAAAGCCGT--------------TATAATTCTAGGACAAAGGCAGGTGTTATTACACAGTAAATAAACATTGTACGCGGAATCTTGCCTGATAGGTTTAGAAAAAGTTTTCACTGAACGTAAAATCTGCTTTCAGGAAAGTTATTTGAGTTTTTCCTCAAATTTCTTTGACTCCTCTTCTTTTCAGATATATCGATGGCTTATGGTCGATTGAAGTAACATTCTTTCTGGCCAGAGGCTTTTGACTGGTGAAGCAACGCTTAATCAGGCTTTCTTACGAAACAGGAAGTCTTATCCATCTACAGTCTTTACAGTATGAATCTTAGCTTCATATTTAATAAGCCCACAAATCTGTTGATAAAACCAGTTAGGGGTAAGCTAAAAGGAAATTTACCATGCCCCTCATTGTGCAATCCTTGGGAAACTATATACTATTGCGGGAAGTACATTTAAATCATATCTTGCAGGCTGTAATAAATTTATCTCTTTACTAGAAAATAATTAGCTATTGCAGCAAGCCCAAGGTCCTATAATACGATTAAACCATTATCGCATTAACAAACGATTTATGTGGACTGGTAAGCGGTATTTTATAGTAATACGCCAATGTGAAAACACGATCCCGAAATGATGTAGACCTATTGCTTAGTACTCTCAAAAACTGTTAAATACTTAGTGTGGGTGGTTTTATTGGAGGTCAGAAGGGAGTCTGTATACCAAACGTTGTTAATTTCAAGAAGTAATTAGTAGCATAATACTGAGAATGAATAGGTTCTTCAAATTTGCTGAAAATTGCTATTGAAATGAGACTTTATTGTCTCACCATAGATACTCAGATGATTAGAAGTATTAAGTCATCGGTACGGGGTTGTAACGAATATGATACGCTTTATAGGAATAAAAAACTCGGAAATATGTTCTAATAATAACCGTAGAACACGATCAGGTATTAACCAGATCGGAAAGCGATATTATGAGACGGGATCTTTAAAACTTTTATAGAAGCTATTCTGAATATTATAATTATATAATCATGAGTCCGCGAATATCATTTTCAAAAACCTTGAGAGGCCAGAAGCGAAAGGTAGAAGTGAGTTGGCTTAAGGATTGTTTCTATTTTAAAAGTGTTCTATAACGATATTTGACTGCAGAATATTGTCTCGTCTTGAGACATACTATCTAGATCTCAAACTTTGATGTCTTGAAATAGACTTGCTTGAATGATATTCTTTACTAGAGATTCAGTTATGGAGAACTAATGTCATGGATAAATAAAATCGATTGACATTCTCTAAAATAGTCTGGCCATAATCTGCCATGAAGTATTGAAGTGCAAACTATCTTTATACAACCATAACGAAAAATGATATTGTAAGATTTTGGCTTCAAGCGATTGTCTGTGAATATGATATCGGATAAAAAAACCGAATTGTAAAAGCGATCAATTTTATCTGGTAGAGAATAATGGCACTCAATCCAGCCATACCATTGGGATTGAAGTTTCTGTATTTCGATTTTAATAACTTTAAAATAAAGCTATAACGCATTTCTTTCGGGCCTACTAAAACGCTTCTAGATAGAGTCGTCAAATAATCAACCGGAAACGCTCCGTTTTTTCTCCAAGCTCATCATTGAATGAAATCCTCTGACAGTCTTCGAAAAATACCATTAATTAGGTTTTTAATCTCGTGTAAAGGAAAGTGGGAAACGGCTCAGGATAAGGAAATGAAATTGAGAGAAGATTTTGTTGAGTTGAATACTAGATTTTTGACAATTAAACAAAGGTGTTTGGTTATACTTTTTCTCTAGTGGACGTCTTAGTAATGGGTAATATGGCCAATTTATAATCATGAGATTTCATGAACATCTTTCCACTATACACAGTGACACGCAGAAATATATGGTAGAGAATGTAAAAACCTGATCATTTTATATGATCGCGAAACATGGGACGTATATAATTACAGCATTCAATTATTAAGCAAAGGAGATTGTAGCTTGTTGCAAGGTCATATCAGGGTCCTCTTTCTGGCCCCATTCATAATGAGTGATGCCGCAATACATAAGTTTCAGCATTTATTGTGTTATTGAAAATTTCTCGATTAGATTCTAGGTAATTGGAAAAAACGTTTAGGAATATTAGAATTTGAGGGATCCTATGTAATGACACGCTTGATGATAGCTAAGCATCAGCTTTTATGAAGTGTCTTTGTTAATCATATTGTAAGATCATCAACTTACGGATAATGCTTTATTGCTTACTTGAGCTAACAAACAGTTATTTGTTCTATTGACTTTGCTCACTTTGGATCTTTCCTACACTAAATTGTTTTGATCATTCTACGGCGGATGTGGGTTTGTTAATGGATATCAGTATGCGAACATAAATA------AGATTACATATACATAGATCGAAAAAAAACTTTTTGTATCCATATCATTGACTATGGAGAAGATCATTAATGTCTTGGGTCGGGGGATAATAAGCTTTTCTCAAAAACCCCTCAATTACATAACTTGGTCCATATAATTATGGAAATTATATAGAGTTAAAAAAATTTTATTAATTTGACTCTTTGTATTTCTTTATGAAATCAAAACTTAAGGGTTGTAGCCGAGGGGACTAGGAGACGGCATCGGCTTCCATAAGGAAGCGAATGCAGAACACTATATAATAAAGTCCTCGAAGGATTAATACCACCGGTCAGAAGATTGGTTTCACAGTATGTAATCATTATAGAATGCGTCTTAAAACCTTTAGAATGCAGTCAGTGTGACACAATTAATTGGAAACCCCCTTTGGATGACCGGGAGAAATACTCATCATGGAATGTTGTAAATGATTTGCACAGAAGATCTATTTAGAGATGCCCTTATCAGTCTAAAGTTTTTGGAGTAAGAATGATTCGGACTCATAGAGTAGAAGATAAGTGGTCCCAGACAAGATGTTACCATCAACATTACCGAGACCTTTAAAGATTATATTTTCTCGAGCCTAAGGGTGGGTATGTGACAACTAGTGTGATTCCAGCCAACTGTGAGAGTCACCATGTGACTCAAAGTTTGCACGCCAGTATTTGGATCCCAATGGAGAGCGGAAGGTTTACCAAATAATGTCTGATAGGGTGTAATTCGGTCACATTATGCACAAATCAGTATGTATGACTGCATCATCAAACTTCAGACACAAATTATCAATCCTTATTTAGATAATTTGACTTCATATTTTGCCGATCTATCCGCGTCGGCGATGGAGAGTGGGTATATGAGTCATTATGAGACGGTATCATAAATAAAACTTCTACGCGAGATTAAGGGTATGAGACTGGCAGCCTTTATGAAAAAAATCATGGGTTGGTCTCGAACTAACTCTGACTCTGTTTCATTTTAAGCTGTTGAATATGGATGAGTATAACTATGGATATCACTAAATTTCTTAGTCAATGTCATTGAGATAGACAGGATGTGGATCCGAGAAATCATTGATTTAAGGAGGTCAAACTATTTTTGCTAGGGAGAAGCCTGATACGTGGTTCTGACTGATTAATTGGATGTCTCCTACAAAAAATCTTATGAATATAGAGGCATCAATCGTCAGCGCCCTGACCCAGGTCAGTCAAGACGCCTTTCTTTGCAGAAAATTATTTACCATAGAATATGTCAGGAACCAATCTTATTGGTTTTTGTAAAAGAGTAGATCTGTTTTAGACTATCAA------TGTCTTTATCCAATTCGGCATCCCCGAATTTGTTATGGAAGAACAAAATAATCACATCAC--CCATGATCAGAC----CGGACGACAAGCCTTTGGTACTGATGA----AAATGTATTCCTAAATATATCTGTTTTCGTGTCTCATCAAAAAGATTGGAATATAATTGCATAAGAGGCTTCACGCAAAAGGGTTGATGGTTCAGAGCAGGATTAGCAAATCCAAGAAGGGTCATCTTTCATCCGGGAGGCTACTACTGATTTTTCAAAGGACGACATATATATGGGAGTAACAACATTAATAAAAACCAGAGCGATGGCCAAGGGAAAAAAAAAAATGACTAAAATTTTGAGTACCTTTCTGAGGAGGTAGAATCCACTATGCGCTGAACACAGAACGAAAAAATTCAGGATCAAAATGAAATTGACTTGCCACGACAACTACAGAAAGTTTTGTTGGTCACTGAGCAATTGAAAAGGCGTAAATTAGAAACTTCTCCGGTCGTGCGGAAGGTATGGCACTCAGTGCATTTACCTTTGAATGCAACAATCGGATTTTGCAAATATCATAGTAGATTTTAGATAATTGGCCAGCAAAAATTTTTACGAGGGCCTATTCTTGTGAAAAGAAATGTTGATCAGTTTCAAAACGCTAGAAATCCTATTGTTACGAAAAGAAGTCATGGTTAGATGACTTGGATGATAGTCCACATACATCGTTTTTCATTTT--CTTTCAGGAAGATAAGATCCTATCAACCAGAATATCTAATGTGATAAATAGGATCCATTTGAAATTGTATATCATTTTTCAAGGTCATCACGTGAAATTCCAAGGAAAAGATAATCAAAGTCCCAATCAATAGATTGTGGCCTTAGAAGGCCTCAATCAATGGATTTTTTATTTCCTTAAAATTTATCGACCGGAATACTTTGCACTGCATT------AAACGATTTCAGACTAATTTTTAAGGTGAATGGAAATT----TATCCGTCATCTTACATATTGATCATCATTGATTGTTTTCCCTCCATTTTTGAGGAGTTAAAAAGATCTGGCGTTATTTGAATGATTAAGCAAATGACACCCAAACGGTCAGTCAATGTCAGTGCTTGAGAAACATCGTAGCTTTTGGCACCAGAGAAAGTCTGCCTTTGGGAACCTTCGAGAGTAATAGTAATTAATTGAAATGCATTGTGTAAAGCGGTCTCAAAGCGACGGGTAGAGGCTTGATGTTAAATGAGATCCGAAGAGGTGGGCTGACGATTAAAAAAATCTGAATCTTGGGTCTGATGTGTGGCAATAAGGCAATCTATTTTGGTATAGACCAAGGTTTCATCCGGGGGCGACCTATAGCTAAGAATATGACTCAAAAATAAAGGTGGTTAGAGTGGAGTTATGTTTTACCGAGATTATGATGTGCAGGGACAAGGGCCGTTGGAGAGGACTTTCCAGCGCTATGGAAAAAAAGATTCGATATCAATTCAATCGAGGATTTCAGAATGTCAGTTAGAAAGAGTCCCGGTCTACGTTGTGAAGCCGAAGGACGTGTTGGGGAAGAACCGTGTACGATCAAGATGGGCCCTTGAGCACTAGACATCCTGGAACAAATAGATCATCGGGGGAAGAAGTATTGTCCCCCAAAATTTTGTTTACCTTAAGATTCCTGTAACAGACATATTATGCAAAGAATGGACTCATTGAAAGTGTGAGCCGATTATTTGAATGTCTAGAAGGATCTAATGCCCTATTCCTCAAGGTAAGTTTATTTCAATTTCTGACTCTGTTTTATAAACTGTATTGTTTTATCACAGTGGGAAAAATCTATCTTGCCTAAATAACACTACTATACAGGCTCATAAGCTGGGTATATTTATAAAAGGTCGCGTTGTACGATGGCCCTCAAACGGATTATAGTTGAACTGGACAAAAAAACGGGGATCACGTTTCGAAGAATCGCTTGTGAAGAAATACTACTGAACAATTGGCGGTTAAATTGCAGGTACAATTTTATCTCTTATAGACAAAAATCGCCTTGAAAGTTCCTTGGATTCACATTGTTATCATCAATGTACCTATTTCAATTTCGTTCACGACATACCTTACTCATCGATATTTTACAATATATCCATTGTAGGGGTCTGCATTAGAATCGGATGGAAAAATAATCATCGTTCGATTGTCACCAAGTATATCCTTGGTTCAAACAAAATATCCAAGTTAAAAAATAAAATAGAATTTTCAGATATTAAAAAATTTAAATCCCTGCTTAGG----ATTCAGTTAAGTTAAAAGATCATTGTCAGTCTATCATTGGATCCAAGTATATAAAGTGACGGAGATCAAAATGAGTGATTAAAAAAATTATGTTGACGAAATTACTTCTTCCAGATTCAAACTACGAGCCTATTTTTCGAATTTACCGCAATAAGATGATTCATTGAAACATGAAAGCTTTAATACTAAAACAATCAAAGATTAATAAATTCAGGGTTCACGAAAAATTCGGTTGAAGGTCGAAAGTGGTTCCTGAACCTTGACTAATAATATGTCCATCATTGACTTTATGATATAGCTCAATTGGTATTTAACGGAAAAAATGCGGTACGAGACTGTTCAAAATAGCGCTGGACTTACGGATACTATAAGGCTGACCGAGTATTTGAATAACGGTCCGGAAAACTAAATGTTTGTTAAAAAAAAAAATGGTTTATATGTTTCAAAGAAATATTAAACTTGTTCCCGAAACCAGGGCACAGTAGTTTATCAATATTAATGGCTGATACTCTTTTGATGGTTGCTCGCTTTCCGACCGTAATATTACATGAATTTTATCATGTGTTATAATTACAGTATGCGCAACCGAATTTTTCGCGGGATAAAAATCTGACTTGTTAAATCTTCATCG------CCCTATACAATGCAAAATTGCTTTACCATCAAATAAGATATCATAATTTAATGTAAGGTC----GTTGAATAATAATGTATCTAAAATATCGGCAGCTAATGGTGGATCTTTCTACTATACCCTTAGAATCTATTGATAAAAGATGTTGATACACTCTATTCCTAAATTTTTAATATTTAGAAAGTTTTCAAACCGGAAAATAAAAACAAAGATTTTGTTTACCTAGAATGAGGATGGAAGGCTATGA----------ATTTTAATTAAAGGTCGTGGCTGTTAGATCATCTACATAAGATTCTGATTTAGCGGTCGATTTATTTTCTCTCTGAGTTATGCAACGAAGCTGATAAAGATTGCGAAATTTGGTATTAGGAATGCAAACTTACGGAGTGTCAGTGGATGGGTTTGTCAGTAGGTCAGTGATACAAGGGTTTTATTTAACAGTTCATATCTTTTGCTTTCAATTAGGGTGGTGTCCTGGCCCTCCGTCTGTGATCAGGTCAGAGGGGCGCGTTCTCTAACCCACAGAACCTTTGTCATATGATAAGTTGAAGACAAATCTGTAAAGACCGTTCGAGAACCACATAGACTTTGCGAGTGTTATATACTTCTGGGATTACCCTTGCAATATGCGTGACTCGAAAAGAGTTGAGTGCAGGAAGTTGTTAGGGAGAGAGGGAAAATGAAAGAAATATCGTTGCGACCC----------------AAAAAAATAGCAATTTACGTAGC------------------ACAAGGAATTATGAAGTAAACCCACGGGATGTCACTCAGTTTATGAGTGTTTCGCCGAGGCGGACTACATGAACTTGATACCGAACTATTGTAATGTTATCAGTTGTGCAGGCGCAGACAGTGGAATGTAAAATCATCGTCATTTTTGAAAGAAACAAACACAGGGCTCTAATTAATATAGTTCCCATGGTAGAGATTCTCAATTGAATGACAAAAACATTACTAGTAGTTGGTAATTTAGAAGGTAAGGTATGCTATTGCAAAAAATGATAGTATAAAATATTGTGGTGATTTGAAACAAACTGTAATGTAAATTGTTGAAGAGTGTGAAGAAAACGTGAATGTGTCATCCAAAGAGAAAGTCTCGAAGGGTTTTTGTCGAAAGATCAATTTTAATGTCCGTATCATTTCCTGAAAGCGTCGCTAAGAATGTCGGTATTAAGAGGGGGGTTTAGTAAGCTAATGAGAAATGAATTTATGTAGACTTTAATGAGCATACTATACAAAATCCAAATTAGAGAAAGGGATTACTTTCAAGTAGTAGTCATCGAGAATTTGGGAGTTACGATTTTTGAGTAGCACAGAATGTCCTCGTCAATTTAACCTTACAAGACTACCCAAATACGAGACTAAAAGTCGGATTTTTTCAGGCAGACAATCGTCTACACAGTTTATATAGGTGGACTTCTTCCGGAGACGGCATCACGGAGTTTGAAAGGGGGTTGTCGTCAGCGTGGTTTGAACAGTAGGGCTATCTGTATTTATGAGGCTATTGTGAGACAGAGCTTCGATAAGATTTCATAGACTAATGAAGACTAAAGGGTTCAAAAAATATTCTCTGGCGTACCTTTTAGGTATAGATCTATGGTGAATTCATTTCTGTAAACTGAATTTATTCGTTCGCAACCTTTTTCACGGGACGGAGTTTCTTGAACGGGTCCTTATACTCTTTGTGTCAACTTGTGATGAGGGTGTTTGTCATTGTAAAAGAGAAGGGTTATTTCTTGGATTCTGAAAATCTCCACTCCCCATCCTAAAAGTATCGTCGCAAAAGAGTAAGGGTATTTGTCTCTGCCTTTAGGCACAAGTCGGGGCATCCTGATCTATGTGGATGTATCACGGAATGACAAAGTGCGATGGCTTTCTGCTGACGATGAGATTTAGACTACCATTTTCTATTGATTAAAGCATCTCAGAACTCTTTTTTTTAAGGTAAAATAGTGACTTGTGAATTCTTAAGCTTGGAAAATTAAAAAATTGACGTGCTGTTTATCGTATTTTATATATTATGATATCTGTTTAATAATGTTAGGTTTTTGGTTAACTGAAATTGCAGCTAAAAAATGTCTAACATAATTTATTTAAATTGTGAGTTCGAGGGGACTTGATAGGTCTTAAACCTTTAACTGGATTGCTAACTACTTTTCCAAAATTAAGTTAAAAGCTCATTAGTTTTGTACTGAATTAATTTATAATGTTGAATATGGATTGTTTTTTATGTTTAAACATCTACTTACATTTTGTCCTCAGATATATATGAACTCAAAGAGGACAAAACTAATTTTCTATTGTAGAATAAATAGCAACAACTCAGAAGAGTTTCAATTTTTAAATAGAGATTTGATTCAATTAGGTAACATTTGACCGAAACTGAATTGAGGA-TTATGAAAAGAATTTTATTGTCGTAAACGGTCCACTTGAGTATTAGCGGTTTTTTGATGTATTCTAATTGTTGAGAAAACTATGTATGTTACTAGAAGAGTTGATTATTGCTAGTTAATCCGTAGTTTTAGTATTCAATTTTATGCCTAGATAAATTTACATAAATTACTTCTAAACAACGGTAGTAAACTGAGTCTTCATTGTACATCAATATTTAATTTCGAGAATGGTTAATTAAGAGTATCTGGTAGGATTGATTGTCATGTATCATTTAACATATCCTCCTCCAAATAATCAATAGTCTGTTATCTTCAGTTAGAATTGCAAGCATTTAGTTATACTGCCTTTTGATATATTTTAAAAAACCATCTCAATTATAAATGCATGTTTGATTATGAGTGACAATCAATGCTATCTGGCAACAGTTACAAAGAATGTCAAACTCAAATTTTTAGATTTAAATTGGTAGCTCAAATTTTAGCTTGATCCCATCGGTGCAAGGCTGGAAGCATTTAGCTTATTGTAAGCACTATTTTCATCAAGTCCTTCATATATTGAACTCCAGAGGTGGTTTTAATTTGCTTAATTGGGTTCCTAAACGAGTAAGATTAAATAAGAAATGATATCAATGAAAGGCTGTGAACTGCAAGATACTTCTTGCCGGCCGTCGTTCTTAAATAATATAGTGAGCTTAGAGAGTTGACACAATAAACATGGCCGGGAGCCGAGCGCTCAGGAGGGCTCGAGTTGAGCGACATAATATAATGCCGATAAGAACTGCCAGAACGCCCGTCCGTCGGCGACAATTAAGTCTCAAAGAAGATGGAAGAAGTAACCATGGTGAGGGTGGGCGTAGCGGGCGAGGGCGGGGAGACCGGGGAACGATTCACGTAGGTAATGCGGGTGCTTGACTGTAAGCTTTAAACAGTTGATGGGGGCCTTTAAGGTCGCGCGCAATTGGAGATTGTGAAGGCACCAACAGGCATTGTGCGTACGGAAACAGGGTGCTGCTAGAATCTATGTATTGGCTCTAAACTCCGGTGGCAAGAAAAGGTGTCATGGTTTGGCAAAGTGTTGATACCACACTCAAATGGTAACTTCATCCTGAATGGGTGGGGCGTTGCTGGCACGATCGTTAAGACGCATGATGGGTAGGTAGGCCTAGAAAGTACCTTCGTCGTTCTTATCTTAAACGTTGAATTAAACTGATTAGACGAAACGATAGTGGACCTGGAAAGTTGACCCACCAGACAGAACTAAACAGGCACAATCTTAAAATTGACAGTTATGAGGCGACATTGCGTCTATAGAAAGTTACTTAGTTAGTCTCCGTGCAAGTGTAGTGTGCAGCATTGCGTATCGACGACTATTATCTTACGTCTCGGATCTAAGTAGGTCATTGCGATCCCTTTTCCATCGTATGCGCGCGTAAAATATTGAGGTGAATATCAGACTAGCATCTCCACTACTAAGTACAATTACAAATTTCAATGGTGGAGGACTTCCT--ATTCGAAGAGATCATCTACTATCTTGGAATCTATGTGACACTCGCCGATGCACCTTGAGGTTTCTTCTTCCGTTATA---ACAAGGTTTTAAACACTTTCTATCCTGTGTATATCCACTTCTCTATTGACCGCATTTGAAATCGA--GTGAGTCGACTTTAGCTACTGATCGATACGTAGACCTAAATATTTGATTCTCTTCTTCCGAATAACTTACTCGCCGTCTAGCCACTAGCGCACGATTCAGAGAAATGAAGCAACCAGTTGAGATTAGTGCCAAAGGTAGTTGTGAAGCTGCATAACTCTCAGTTCAAATTCAATACCCTTGAATGCACAAAGCGTTAATGTGTTGGTTAGGGCGCTTATCAGTTGTCATTAACATTTGAATAAGTGACG------TAAAGAAGGCGAATTTATGTTAGGTGAATACGCATACGTGAAAGGCGAGTTGAGATGGACCCAGCGTGGCTGACCGTGGGAATCTAGACCCTAGGACTTAAGCTGGGATACCATTGACTGTCCGCGGCAAGGTTTAGTTAAGCGGCCATGTGTAAATTTTGGTCGGGCTAATGACTACTGTTATCTCAGCGCTATTACACAAGTGGGATGGACTGTTTTTTCCTCAGAGTCTATCACAAATTCGAACAACGTATGTTATCCATATTTCCTTTCTTATGGGATCTCAT--CTCATTATAACGGTTGCTCGTTTCTCACATTTTTCTCCGGCTCGTGTAATTATGGATTTCTCTGATTTCCCCATTCTATTTTAAAATTGCTTTTCGTTCTTCTTTCGTTCCTGAGCAATCGAACGTACTGACGTATGTGAATTCTTTTTTATACTTTACGCTGTATTGTCTTTACTTTTTTTTTGTTACGGAGCTAGCATTTAATTTTGCATTCTGTAGTTCGGATTGCTTGTATTTACTATATTCTCATTAGGATAGCTTCTTTTCTCCCACCTGTCTTCCTAGAGACCGTAACATTAAATAACAAACGTTCTTCTCTCTTTGTGTTTTCCCCAATGGTGCTAGTTTTGTTTTTCTATCTAATAGGCTAAATGCGTTAAATCTATGATTACTCCTTCTTTCCTGTTTTTAGAAATCAAAGATGTTCATGTTGCCTTGTTCGCATTATATTGATTGTGCATTTGTGTCGCTCCACGAACTTCAGTGATGTTTGTTGTAGTCGGTATGATTATTGATTAAAATATTTTCTGCTTTTCGCTCACCATCTATGTCACTAGCCCTCCTTACCCTTCCGTTTTCGTTCTTTTTCATTATTCTTGTTCTTTGCCTCTCAAATAGGTCACCTCATGATTTCTGTGCAGGCTTATTCACACACTTTTGCGCTTACTACTTGACCAAGAATTTTGGTCAATCTCACCTTTGCTCTGGTCCTCGTGCAAATTAACGTACCTTCTTCGCCCGTCCTATTGTATTCTAGATATATAAA---AACCTACTCTGG--AAGCAGTAAATCTTCTTCTAAAATCCTTCAACAATAAATGATCACTTCTCATGAAATTCACAACAACTTTCTTTTTTTCTTTGTTGTC--TAAATTATATTCAGTCCCTATTAAATAATTAGAATCAACTTCTGTCTTGTTTCCTTAACTACCTAATATTACTTACGCAGTTTAATTAGTAGGCGAGGATACTACCTTCGGTGGTCATCCTTAGATTAGTCAGTGTTGTTTGAGTACTGGGGTCCATTTATCATCTTTTTAATTATCGCTAATTTTTTGCGTTTGGTGTTTTCACTACCTCTGTTTTGCCTTATTCACATTCCCATTTATGCTATTTTTCTTTTAGCAAAAATATGCTGAGTCCTTGCGTTTCTTCCTCACCGAGTTGCCACAATTAAATTGAGAATGTATCCATTTCTATTCTTTTTCTTGCTCTCG-AATCCCCCGAATTTTATGCAACCTAGTTGTTTCTAGAATTAGACTTGATAGGTAATCAAGCTTAATCATCGGAATCCTTCACTCTACCAATGATATCAGCGATGTTTTATGGTCCATTGTGCTTCATGCACCTTATTGAGATTAATTACCCGTGTTAAATGTGGTCCATCAGGTAAGTATGATTTCGTCAAAATTCGACTTTAGTAGTGTTGGAACTAGGTCGCTTGCCGTAGATGATAAAACAAATAGATAGAAAGACTCGATTGTGATCACTATTAACTAGTCGGCAAATATGGTAATGACAGAATAAGTTGAACCCCTATCAAATATGTACCAGATGTTTTGAGGTTCGGGATGCCGTTATATTCATTAGTATCATTCTTGGTATTTGATAGATTCTTCATTAAGAACTGCCGATGAGTTTCTCACAGTCTCTAACAAATTCCAGTGGGTATATAAGTCGATGTGTGCTATCTTAGATATATGAAGTTAAGTATGTGTTGGAGTAAGCCAGTCTCAAAATCCAAGAATAAAATCTGGTCTCTTAAACCGCTTATCATACGCTTGTTGACGCACATTGTGTCGAGATCAACGGTCTAGGATTGTGTATCCTCTGTGGGCGGCTGAGTCCAAAGTGGGCCGGGTAAGTGCAAACAACTGTTGTAAGGTCGCGTTGATGATTGACCCTACATACGATGGTCTCAGTAGCATTGACGGCTAATAGTCTCGCAACATGATAATAGCTATTACTATTCCCTGAATTTAGTGTCAGTCTGTGCTGCGCATACACGGCATAGGAGAAAAGCTTGATTGCACGCATGAGAGGTAATGGATAAGTTAAGCGGGACACGGGTTCGTCCACGGGAGGAAACCAAATCGATGGAAATCCGACTTAAACATCGGCAACAGATGCGTCTCCCTATGACCGATTATAATGTTCGTGATACAAAATTTAAGCAACTATGTCAATAAACATATAGTCATGCCGTGACCGGAGCAGTGATCTGAACGGAGGCCGGCCGAGTGGGGCACTGACCACGCGAGAAGGTAGGGGCATCGGTGTGCGGCATCGAAGAAGACTTCATCCAAAAACGAGCGCGCATAGAATCACTCGCGAAAGGCTTATCATGGGAAGAGCATCGGAAAAAAGTAGAGGGAGGAAACAGAGGTGAAAAGGTGGCCGGGAACCGCGCCGTGGGTAATGCCTAAACAGGGTGCGGGGAGCCGCTCGCGCTTTTGTGATGCATTGCAAACTGAGCTTGAATTAGTGTTGGCCGACGAGGGAAAATGCCCGAATTTCGGAACATTTGCGGAGTGAATTTCCAGAGGTGTGCTAAAGGATGTTACTGCCTTGAAAGCAAACCGTCGTCAGGTAACCGTATGAGGGCGGTAGTTGGAGTTTCCGCAGTTGGAAGAGGCGGACGAGTCTGGTTCGAGAGGCTATACTTATCATGTCCCAGGTATACTCAACACGATGCTTAAAATCGTTTAAATAGTACGTTTTCAGCCGCCTTATTTAAATAGTTATCACAGTAAAAGTTATATATACTGAAACAGTCTCATAATTAACTAAGTTTAGTAACGAAAAACTAGTTTACATATTTAAGACCTGTTCAGCTGGTTTAAATTCACATATTTAGTATTATACGATATTTTGTAACATATAACGTTTGGCTAGTTATTTCTTAAGTATACATATTTTCGAATCAGTAATTTGTTAGACTATCTACAAGAATACGGTTTGGAAACATGATGTCAATTCGAGCAGTTCAAAATACTCTCTGCGCATTTTCTTTCTCTTGGGCTAACTTCTCCACCCCTTGGTCGTCCTTTTTTTAAGACCGTCTGGTCGGTGAAGCAAAGTTTGTGCCAAAAACCTTTGTGAATAATTAAACTTTATTAGCTAAAGTTTTGTTTTATTAAGTGTATAATGGTCTAGGAAAGGTCTGGATAATATAGTCGTACTAATTAGAATTTATCGTGTTGTATTCTTTGAACCTCCGTGAATGCTTTTCAAATAATGTAGGCTTACTTATTATTCGAATTGTGCCGCTTTCAATTAATTATATATGCTACATGCAAGAGTTAATTCATGACTACTTATCTGTCGCTTGTATTCTTAAGGGCATCGGTTATCATCTTGTACTTGAACTTATTACCTAATTCTGTCTACAATCCGATATACTCTTTGTTTTTCGCTAGTTATGTATCTCAAACCTTAGAACCTTAATTAGTTTAAACCTATGGCTTAAAGTCAATGATTAAATATTGATTTTATGTTGGAGATGGTTATTTCCTGAGTAATTTTTTTTTATAAGAGTAAGTGTTCCAAACGGCTATGATACTCTGAGGATTGCTATTAGAATTCGAACTGGTCTTTTGGCCTCAGAGACGATGTTTTAATATATCCATTTTAGTTTAGTACTATTTGAATTACCTGTTTAAATTTTTGGACACTAAATTAAACTCTGTATCAAGGCCAAATTAAAAGAAATAGTCACATGCCTTTTTGTTTTCATCCGTTTTTTGATTTGTTTTTCCGAAAATTGGTCATGTTATGAATTGAGAGCTATAATATTATGTTTTTAGTAATTTAGTTTCAGTCTTTTTTAGGTACTACTTATTTTATTTAATTTCACAAATGACAAGAGAGTTGGCATCATTGTTTGAACCCATCGTGAGTAATGTTTACAGGCTAGTTCATAAACCAGACATTATGGTTTTACCCATTTATTCCAAAATCTACTCGACCAAGATAGGTTGTTTTATTATTTCTTTTGTATCCTTGCTGATTATATTTGGGAGATGTGTTTCACTTCTTTAACTTATTAGTTTCGATACGCTATTTACAAACTTTATGATTTCACCAACCGAATTTTATATCTATCTGAGTGTTAGAAGACTAATCATTATGCCCTGGCTCGATTTTTTCGTCTTTGGAACGCATATTAGAATTTTATATTCTATATAGTCGATTGTACAGGCTGATTTTGTTTAACAAATGACTATTTTTTGTATGTAGCAAGTTATATTCGAGATAGTCTTTTGCCCGAGCTTTTTGTGCATTGATTGGATTCAGTTTTGTGGTCAAGGTCTGGTTATCTTGGCGAATTAGACTAATCTATCTTTGTTAGCGGGGCATATTTGTTATGCATCGTCTGAAGTATAAGTTACATGCTGTTGATAGGCTCTGAAAGTAACCTTATTACTTGTCGTCTAACATTAGATAAGTTTATAATTATCACCCCTAAAGATGCATATAATTTTAAAGCTCTTGATATCTACTCGTTATTAGTAATCCGTATTAGATCCTCTGGGTAACAATGAGAGTTATTTTAGTGTTGGATAAATCCGAGAATTAGCGTAATAGAGTTTTCATGGACCTT--AGTATAGACACACAGTCCTCGACCCACTTCTAGTTTGGCGCAGCATTATTCCCTTTTAATTTTTTATTCATATTCCTTCATCTTTTTATATGCTCACGAGACTCAGACCTTTTAACTACTATTATTCGTTGGGTTCTGTGATGTTTATATTTATTTTTCGCCACTAATTTTTGTAACTTTCTCGTACGTACCCTGCATTGACATTACCCCACTTGTTCGATTTGCGACAATATTTATCACGAGAATTTCACTTTTTTAGCCATTTCCCTTTATCCATTGTAATCGCTTATCCTGTCCATTCTCCATATTTACTATTTGTTCTCTTCTTGATGTATTTTCCTACATTCATATATAAGTGTGTTTTCTAGTTCTGGTTCTAGTATATTTGGTGGTATAAATTTCTCTTTTAGGAGTGCTACCGTTAAACTAGCTGTCAAGTAGTGTTGTCATGCGATTGTTCGCCGATCGTGTTGTAATTTTATAAATTGTGCGCTATTATCAGGTCTTTTATTAACGTTTAAGGCTTTAAGAAAATATAGGCGATTTTTTGAAACTTTTAAGAGTAGCTACTTTCCGCATACAAGTGCTTACCTCTTCTTCTTATTTTCATGGTTAATCGCAATGTTTTAGTGGCCGAGATAATTTGACATATAAATGTATTAAATTTTCCCTTGAAGAACAGTAGTCGTAAATAGAATTCTATAAGTATTATTGTCTTACCGCTGATCCATTACTTTTAGAAGGTTCAAATATTGCCTCACCACTTTTTTTGAATTATTAGTATTAATTTTGACTTTTTCTAGTGTTTATTTTTGCCTTATTGTTTACGCATTTTTTTATGTTAAATAACAATATATAAAAACAGACATCGGGCCCGAGCTTATATATTTCAACTTCTGGCGTCGTCTACTAACGTTACTCAATACGCGAGCATAGTTCAAGGTGTAAAATATCCATTATGGATTTGATACTTACTATAATTATCTAAGCTTTTTTATAGTGGTAATTACCTTAGATATAGTATATTCACGATATTTTAACGTTTTTCATTCGTGAAATAAATCCGCTTATTATTTAAAGCTAGAAGTTTACTGATACAATAGATCTTATTACGTCACACCAGTACATAGTGGTCATTTAGTACCTTCTTTTTCGCTTGCTTCGTCACTAAATCATAATTTATACACTGTCGACTAATATATATAGTCGCAACTTAAATGTTGTGTCTGAATAGTATGGCGTGGAACAATGAAGTTAATGTTTTATTATCGTCATCGCTACTCCTTATGATTTTTTAACCGCATTGGCGAGTTATAAGTAAATTTTTATTTCGCTTTAGTACTTATCACAGTATTTGTCGAGGCTCTTACGCTAGCTTTCTCTAGTGCATACTATAGTCTAGCTCTGACCTCATCATTTTTTTAATTAGAAGTTAAAGTTTTGTAACTGGTTTTCTTTCAAATCGATACATTATTAGATTTACACTTATTTTTTACGTTAATGTTGCTCTTTTAATATACCCTTAATTTGGACATTGGATCGAGCTTGACTTTTTTAATTATATTTTATACTTTCATATAATTAGCCTCCCGCACTGTTTCTATGATCTGATAAACTAGGTTTAACTGCGCATCTCCTTGATTGGATTATGTCCCATTCACATTTTGGATATGTTACTACTGGTACTACTTAGTACAAATTTTTTTCTTTCGCTTCTTATCACTGTGACCCCTATCTGTACTGACGTCAGCAAATAAATCTTTTGAACTATTATTGGCATACTATTAGAGGTTCCATATCTTTGGAAAAGGCCAAAGTAATTGCTTATTAAATTAGTAGAAGTGATTAATTAGAGTTGGTCAGCATGATATTTGGTTTTCTAGTATAGTGGTTCATCTCAAGACTTTCTCTACATTTGGTTTATAAAGTTTTAGTTTGAATTATTTTGTTAATTTTTTATCAGTACGGGTTCTTGCTCTTTTCTTGTTTCCCAGCGCTTTGTACATTGACATGCTTCACTTGATTATTAAGAAACGCAATTAGTTCCCCGGAACTTATTTATCTTCCTAGAATTTATTTTAGCTATTTTTGTCTCAAAATATAG--TAGAAACACCCTATTATATTCGCCATCTTGATTAAAATACGATGCGGAAGTTACCACGTATATTCTCTTAAGAACGTCTGGTGTAGATTATTAGGCGGTGTCGGTTAAAAGTTTGATTTAGTGTCGGACATCATTATCCAGAAGAGGTAGGGAGTATATTACGTGAAGAGATGGTCGACCCGGCCGGGGGGGGGGTTAGATAAGTAGGCAACGCTAGCTTGAGCGGGGGACTAGTGGTCTGCTGGGTGAAATATAGGAGTGTAGCCGCCCGGCCACGGTGAATCGCCCGACGGAGATAATGCCCTGTAAACATGTTGAATGAGGTGTCCGGCGTAAGGGAGATCCTACTAGCTTTTGGGCTAGCGGAGGAAGCTTAGAGGATGGAAAAGGTGAGTGGCAGACGTTAGGTAGAAATGCTTCGAGCCCCACCGACGGAGACAACGACTCGCGAGTCATGGGCACGGAGGGACGGGAGAATGTGGTCCGGTGGAGCACGATTACGTGTCCGGCCGGTGGACGTCACGCAGATGGGTGCCTGGGATGCCTGAGCGGGGACGGCGGTGCGCAGGCGCGACGAGAACGGGATACGCGGGTGATAGAATGTCGAGA------TATTACACTTATCAAGGCGATTGTGTTGCGAGGACATGATTTCTTAACTCATCTCGCATTGCTTTGCGAATAGAAGTTTGAAAACCTTTAAAGACAGCGTTGCTCGATGATATCATTCTCCATTATAGTCAGGAATCTGAACTACTACCGTCCGATACGGGCTCGACGGGGATGTGTTCAACTCTGCCACGTGCGAGCCAAGTCTTACGGTTAATGGTCAATCGACTCTCCCATCTGCATTTCGATTGAATGTCCGCTAGAGTACGCAGAGTAAGGTTTCCTTAGACACTGTCTGGCTTGATAGCGTCGCACAATCAAACCTTGTAACTAATTTATAATTTGGATAGCGACCTGTGGCGATCCAATTCCCATATTAACAATCGTCACTATGTGTATAGAGGATTACCAAATAAGGACTACTTTCTGACAAGTAC--AGAGAAAAATTTTATGCAGGTCCAACTAACCGATTATTTCTTACAAAATATCAAAACTCTCCTCTAAATCATGAAAAATCTACTTTAACATCCGTAAGTTGCATACTTATTAAGAAATTATAATGTAATAATTGTTAAATCTATCACCGGAGGATAACGTACACTGGTTATAGCGTAGGCTATCAAGGAGCGAGTCTTGGATCTGGCTAAGAGGGTGTCATTTGTTGTGGCATAAGAGACGCACTTGAACCAATCGATAGAGATAAGAACGTCACGATTCTGTGCAGATGTAGAAATGTGGATGTGAGAAGAATGCGAAACAATACGCTTGAGTACAGACGAGTTCGATTTTCAGAGAAAAGTAGAGATGTTCCTGTGGGGCGTTGTTTAGTCAATTCCATGTGAAGCCAAACACACGATCAAATTTCCGATGGGGCTAGAATGAGACGGAACTAAACACTGGGCTCGCTGTGCGCTGAGGCGAATGGCACATACACCATG--ATACTAAATGTTTGTCCTTCGTGCAACTACAGCGAATATTGCGGTAGCAGATCACGACCACTGCATCAGATGGAAGGCAGTTGACGAAGCTGTCGACT-------TGATGATAGGCACTTTCGAGGTTAGGGGATTGTACGACGGCGGCGCTCCGTCAAGTGCGCCCAATTTCTTTAGGTCACTAGCAGGACGTAATAACCCGGCCTCTGATAGGAGTGCCGGAGTGGCGAGGCGGAAATAGAGAACTTGAGAACAACTGATCCTAAAATACCACCGCCGATAAAGCATGCGGGAGGGGCGTGAAGTGGTACTGGTATGGGGCAAGCTGTGGATATTCACATGACACGAACGCGAGAAGACCTGGCTCCATGAAGAGACGTTGGAGGATGGATACCAGAGTTTGCGGATTCGACGACGTATAGATCACCAGGAGCGAGGATACAAGGTATACGAACGTATCACGAAGGGAGGGACGAAGAATAATCACGACTTCGGACGGAGTACTGGCTCAAGGCATGTTCGTGGGCCGACTCAGCTGGATGCGGTAACGTTGTTGGGACAGACTGTGCGTCGAAAATGGAAGGCTGCCGAAGACTATATACCGGGAACGCTAGCTGCGACCCCAGAGACGGCCGGGAGGTGCGGTGGGCATCGACATATGCAAGCCGGCGAAAAGGAACACCGGCGTTCTCGCGCCTTGCGCACTTGTGAATCAAAAGGTAAGCTACCCCCAGTGTCCCAAATGAAACCAGGAGGGGAACTATCTAAAACGAGGTTTGAATGCAAAGATGTGATCGAGAGAGGCATTGCTGGGTGGTCACATCAGTAACGTCGACGTTTACCCATAGACTGACCAGTGGCGTTGTTTGACAGAACATTCTCGTTGTGACTTATAACCTTAACGTGATCACGATAGGGGACGCTGGCGTCAAAGTTTGGTAGTGGGGCAGAGTGGCAGGACAGTTGACAGTGACTACAAAGCGTAGTTCTCGCCCGTACAACAGGGACAATGAAGCTAAGATCAAACAGCTAAAATACGGTGATCGATGCGGGGACCGAGACGCCAAGGCAAGTATTTGGAGGAGGATCGACCGACGGTTGCTGAGGGCTCTTCCTGTCCGAGAGCTCATGACGCAACCCGTAAGGGAAAACGAGCAGTGACCGGACGCCGTCAAGCACCATGACGTCCGTGGGCGATTCCTGCAGTAGGTGGGCAGGCGCTTTGGCGGGCTCATTCAACTTCGAGGCATGCACGACAGCTGTAAGACCGATGAATACTACAATCAG---AATGAATATAAAAGCTTTATTGGAGGTCCACAATGACTTCCTCCGCCGAGGAGGCCGGCTGTTGATTGATGCTCAGAAAAAGACTATACAAGGCATCTCGAGGGACGTTCGTTATTTCAGCATTTAAATTAGCCTAGTTGGTTAATGTCACCATTAATACTGTAACCCCCTCTGTAATTCTCCAGGTTAACAAAGTTTAAAAAAGATACTAATGACTATGACCGATTGAATACATGTCACTACTATTCTCGCGGACCATAATTGTGGTTCACAGATTATCTAGATGAGTCTCAATTCGAGCGAGTTACCTGCCACGATCGGTTATTAATTTGGAAGGCTGGTCTGCGAGTTCAGTTTACTTGGTTCAATATGCGGTCCGAAATGGGTTAGTTCTGCACTCTGCCTCGGACCGTGGTGAGGGCCAGATTATGACTGTTCGACTGACGCATCTGCTACGGTTCGGCCAATGCCCAGATATAAATTACCGCGAGACCTTGCTATATCTAGAATTAATATCCAGTTTTAAAAATACAATTCATGCGCCCTATAAATGAATACACAGATAGACATAACCCTCAGATATTCACGATGTTTGACGGCATTCTCTAAAAAACACACTCTAGGATCATCTCAAACGAATTGCATCGAAAAGTCAACATAGT---GAGATCATCTTACACATTCAGGGAGTTTCT-ACTAA--AAAATTCCCGTCTA--TAGTTGAAGTTCATAACGAGGAGCGTCAAGCTATACTTAAAATTAAGGTAATGCAAATATAGTTTTCAATATTCGCCCTTTGAAGTTGTACATCTCCGGGTGGTTGTAGAAAGTATATTCGATATCGACAATCGAGGTTTCCGCGACACAACAAGAAGTATAGTCCCAAAATTTTGCTTCAATCAGTATCCTTTCATTAAGAATATGTTAATTAGAGACTGGTAACGTATTGCGTTTAGTAAAAGCCTAACGCCTTATGTAGTTGATTATATCACCTCACGAGAACCGCGTTCAAGCAGCATACTCCGTT-ACACGTAACTAAAAGCTACTTAGAAAGACTTTTCCCAGTGTGCTAATAAAATTAACTAAACTTCTGACTGCTGCCTATATCATACTCATTCAAATTTCAATATAAT---AAGTATTAAATTAAAGATA--ACAGGGATTTACTATAGTTTAAAAGAACCCCTGTGATTGAATGTCAAGCATACGATTTTATACTTTGCCACATCCCGCCTAGAAGATTAAGACTTCTTAAACGCGATCAGTCATAATTATGCTACTCTATAAGTAGGAAGTCGATGTCGGTTTGCATCTTAGGTCTTAATAATAGCAGTATAAGATATTTGATCCATTTCAAGTCATTTCGATTGTTGCAGTGGCTAACTGAACTTTGTCACCTACAGTTCACGTAACCGTTCACCTGGGTAGTAGTAAATTTGGTTCTGCGTAGTTCCCGAAAATCTACAAAATTAGATGATTTAAGATTACGTCAATAACCAACTAAAATTAAATGGAAAGGGCTGCGAAATACAAGCTATGACAGACAAACAAAGCTTTGGTGTGTGGGAAGACTTAGGAAAAGGATGGTGGAAGCTCTGAAATCGGATAATTAAGAACCATAGTAAGCAAGACACCCAAGGGATAACTTCTCATCGGAATAAGTCGAGAAGGCCGGTAGCCGTAATGACAATTAGAATGCGCGGATACGAGGGATTACTACAATGTGATGGCTATAAACTAGCAAACCGTACGAACGCCTCTTGCCAATTGGTCGGCAAAGTAAATGCAAAAATTAGGG--AGCAGACACAGCACGAATAGTCATTAGACCCGAGGTCAACCAGTATGACACAAGAAAAGACTGACAACGGTAGGCTAAAGTTCAGAAAGAGTAGCGGAAGACGCAGGCAGGAGAGCGGTAAGGAGCCCAACGAAGTTTTAGCAATGGTGAAATATAGGGGTATCTCGCCTAAACCCGGTCGCAAAACAGGAGCAACTCTGAATCTCACCGGACATCTCTGCAGCCTCATGCAGGAGAGTAGCGTCCTCGACTGAACTCTGAGCAACGGCCTGACACATGAGCAGGAGATCTACCGAAAGAGGGATAACACATCGT---TTCGGTCACTACCCTCTAGTGACAAGAATGG--TAAAGTCGGGTTTCCATAGAGAAGGAAATACAGGAGAAAGGCAGTAAAAGAAGAACTCGGTAGAGAACCGAAAGTTGTACCCAAAAAACTA-----AATATACAACCGCCATTATCCACAATGGAGAGACTATCGAAAGCGGCCGAAGGGATTTATTAGAGACAAGTCAAGCAGTCAAACAACAGGACGCGATAAAAGAGAGGCGCGGTTTTGGATGTAGAAAGACTGGCAGGGAGACAGGGCGACCGGGAAAGCGCGAGGGTCGACAAGACTATGCGGACACCAGTACCAACCGTAGAAATACAGAAACATGCATCTACCTT--------AAGAAAGCTTAG---------ATGATGATCTCCCAAGCACCCCCTTTAGACAGATCGTGCTGCACCGAGCGTTTCGGAATATTAAAACTAGAATAGGAAGAAGTGGTCGGATAAAACACATCTGTCAAGTTTCAGCCAACGACCCCCGTTTAAAAGCTAGTAGCTGACGAAACTAGACCTACTGAACGTTCTATGCGGAGGATGATGTAACTAAAGGTATCCTTATTAAGCACCTCTGATTAGCATTAATCGCGTAGATTAACTCTTCATTTGTTCCCCGAAACTCAAGATCCACAGAACACTAAAAACTGTATACAAGGATTAATGTTACGAGAACACTAAATGCTAGACTTCACTAATCTTGAAGGAACTGAGACATCACGTAACCAAGAACTCTCCGAATACAAGTATCGGTAATGGGCAATGTACTCGCGACGATGGCTTTTTGCTGTTTTGCCGATGGATTCTTCCAATTTTCAGTTTCTAGTCGTTTGCATGGCTCTATGGGAAGTAGAAGTTGTTGGGTCGAAGGTTTGTTTAATACTGTATAAGTACGGTTATATGGAGCTCTCGCAAATCCGATAAACCATCATTGTCTATTG
Jan19_90_RAUsim ATGTACATCGGCGAGAATAGAAATATCGGACGATGACATAAAAGGAGTAAATGTAAACGGACGTCTCAGTGGGAGGATGCCGATCAGGCTGAGAGTATGCGGGATTGTGATTGAGAGGACGTGGATGCCTAATTGATCAAAAGTGGGTGTTTATGGGAGGTTCTATCAGAGGAGTCGTAAGCACGGAAATGCCAATCCGTAGGAGCTATTGGCGGTGTAAGCCTGCAACCATGAGGAGGGGAATTCGCTCGATACGTTATGATCCCGCCCGGATATTCCGCGTCGTTAGACCCTCAACGGCTATGCATGATCATATCCATGGCGGGCACGGATTATATGGGAAGCAACGGAAACGCGTGCACGAACATCTAACACAGGCAAAGTATTGGTTAGTGCATGGCAAAGCTCTCGTGCCAGTGTACACTTCAGAAGGGGCATGATAACATGTGTGCGAATGCGATCCCGCACTTCATACTGCCCTAACGGGCGCCTGCGATATTATTACGGACGCAACTCATATTAGAGACCTCAACAGCCAGCTACGCAATTCCTCTTTCGAGCCCCGGCGGAGCTACCGGGAGTTTTATTCATCCGCTTTGAAGGCGCAATTAGTCCGTTGGGAGGAGATACGCTTCCATGTGAACCATCGGGAGTTCGCTAATCCACAAGTATTCATACGAGGCAATTTTTTCGCGACTTTAAGCGGATAGCCGCATAAGTGGATTCGTTCAGGTGGTCGCGCCAATAAGCATAACAGTGCGGAATTAATTGACTGCCATTGCGATTGAGCTTGCCATTGCTCGACTGAAAGCACCAAACATTGCAGGGCACGTTCGGATTCTAACATCCATCGCCCCTACGTGAGACAATATACATTAACGGACAAGGTACTGATCTTGAATGGCAGTAGAATTCTGTGATTCGACTACTAAACAAAACCAATTCAGAATATTCTCACAAACTTACGAGAGCCAGCCTTTAAGAGCATCAGACAACAACG--TTATCTCAGACAGCTAATAGATAACCACACTCGGTCGGGTTCACCTGAAAAAAACTGGAAATACCAATATGGCCGTCTGAGTGCTTCCCCGGAAATCCAAATTAAAGCCTGTGTAAGGCGGAACGTGGCACAATAAGTACTGGAGTCACATTTTGGAAAACGGTAGGCGTGCATAGGCACGAGGCTACAGGGATGAGTATGAACGGGCCCCTAGGTCCGTGGGGACACCTGGCGATTTAAGTCTGGGACCGTGAAATTGGCCGTGAACCGACACTCCCATCAAGTCGCCCGCTTATCATTGAACAATTTCATTTGAACGGATAAGTGTGACTTTGCCCTACGCGGGGGAAATGGCTTTGGGGGCGGGTGGAAACGTCTATATGATTATAAAAATGCAAGCCAGGGGGTTCGTTTGGGGGTGGGACGACCGGAGGAAGACTTAATGAATAAGATCGGGTATAAGACAAAATGCGATCAAGTGCCTGTTAGGCAATAAGACCCCGGGCCGATAGGTGGTTACGCCTACATGCGATATTCGGAGTAAGACAGAGTCTCTTTATGAAAATTTCGTTGTCAGCGGTCGAGTTCGCTTTTGGAGATCCTCGCGTGGTACACCACCTAGACGAATGGACTTCAGAAGATACTCACAAGAGGTCATACTCATCAGCGTTAGTCCGCGAGATTACGACCGCCCGCACACTTGCCATTGAGCACACGTCTTCAGGGTTGCGCAAGGATTACCGCGTGACCTTGATCACTCACATCTCACCCGATGTGGGAGACATAGAACGCCAAGGTAACAACTTCACGTAAAGACTCAGAATATGCATCTGGTTGAGATTTCGAGAGACGTTACGTGCAGGCCGAAATGACGTTTTTCCACCTTTTGTGCGAGTTTACGGTCCCGGAATAGTGGTTGCGAACATAGGGTTCATTATCTTCGGGATTGAGGCTCCGACAGCTTTATTGTGGAAATGAGAGCACGCAAGCATAATTGAATGAAGAATTAAAATGATACTTAACTTGGTCTACCCAACGACGTTGGATCAAGTAAGAATATTTTCACAAAAGGCAATGGGTTTCCGACAGCTCATGCACGCGTGAATGGATTTAGATCGCTAAGGCATGTTACATGCCTATGGGGTTGCAGATGGAAAAGAATACGTTTGTAAGAGCGAAAAGAGGAATGATCCAGAGCCACAACCTGAATGCGAGCAATTAGAAGCGAGGAAAGCAAAATGAGCAATTGCCTCGCGGCAGACCGGTGAACATAAGCATTCGACTGTGGGTTCGATAATAAAAGTACGATCTTGTTCTTGGCATGCCTCGCGGAGTTGGTTAAACGAATTTGCACAACTATAACTAGGTGTCTGGGTTTATTTTTGGAAGGGTTAGTATTATAATATGAAAAGGGTTTGATCTTTGAATCAAAAATCGTAAGGCCTTAAAGTGAAAACCGGCGGCTAGAAATGAATGAACAATAGTTGGTGATGAACCTAGTAAGGAAAGGGGATTTTTATCACTCTAGCTTGAAAATAAAATACAAACAACTTTATTTAAAAAAGGCGTTATAATCGAAAGGTTTCAAAACCTAAAGGCTTAGACTTGGTGTGTTGACACAGTAATTAGTCCTCGTCCATTTGCTCTGGGCGTGAAAATACTATAGTGATCATGTTCTCCCTCCTTTTCTCTGATGCTTAGGTTCTCTTTGACTGATTGTAAGTCTCTCGGCAACTTAAAGTTCCGGAAGCCAGCGAGGAAATAGAGTCTTATGTTGTTACTTTTGAACTTACATTATGCTGTTTACATACATTTATTCGATCTTTTTAATGATTTTACCGTCCTCACCATAAAGGTAACATTACCGTTGAATAGCAAATTCATGGAATAGAGTTCAATCACGCAATATTTTCTCTGGTTTATTCTTCTATAGCCACCCTTACTTTGGACCAAACCTCCGCCGCGTAGATTCTCAAATTATTAATCTTGAATTGGTAACTAATTGAAAAAATGTCTGGTTCTTTTTGACTTGTTTATTTTTTTTCTATGGCAGACGTTTACTGGAATCTAAATACTATGGAGTACCCACCCGATATTAATCTCTTTCTTGCTTATCCGCATGCAATTCATCGGTTTCCAAAGGATAGTATTCGGAAATTTAACACTCATCTTTACCTTACTCTAAAATTCCAAGCCTACATTGTTTGATTTCGAATTATACTATAATATATTTTTTTTTTCTTATACTCATGTTCTTACTTCTGTCTTGATATTCAGTGTTTAACTTTTTTTCACTTACCCGCTATTAGTAACCTGAGGCATATGATGCAAAAGAACATCCTCTTTTAATTTCACTTATATTTGCCGGGGTTCTTCCATTATAAGTTGAACTGGTTCTATGGGGATCTGGAACCAATTTTTGATGTTTAAAAAGATTTTAAAAATCTAAATAAGAATCTTTCTGAGAATGTCAGAAACCGAGCAATTAAAACTTGTTAGATCACAAAACGTCAATCTCAGTAACACAGATGTTCATCGTTTGACTCCGCAATTATCGTTCTTTTTAGTGTATCTTTGGGTATAAAATTTTTTTTACCTGGCTAGAATCTAATACTAGTACCATAAACTTTCTTTTTTATACTATTAGTTCGATCATCGCCATGTGGAATATTTTGCCTTCACAAATTTGATTTTATATATAATTTACTGTTTTTCTCTTTCATCTTTAATCATTTTAATTTGTTTCGTATTAATGTTTCTCGCATTTATGTTATATCATGATATGATGAGAATCAAGAATTAAGTAATGACTAAAAACACTCTAATCATTTCTTAGAGATTTATCATTCTATATATGTTAATAAATGACTTTTTTTAAATCGGTATACATAATCGTTATATTTGAAGTTATTCTGATGATAGATAAAGATATTGTTTTCTCTATATCTACAAATTATTTGGGGCACAGATTGATCTAATGTACAAGGGTTCATCTTTGAATTCATTCTTAAAT----ATACTCCTAAAGCAAGGTATCAACTATATTAGACATTATCATATTCTTTTAAGACAATTCAATTATTATTGTAAGTATATACCACCATCATTGAATCTGTTAACTTTGCACGGTAAAATCTCTCTTGATTATAGATCTTTCACAGATGTATGGA------TCTCAATAACCGTCCCTTTCAAAGAATAAGATATCTCTCTAATATCTATTAGTAAACAACCTCTCTCTTTCGTACAACTCTATTAGCCACACTCTGACCTTTTAAGATAATTCATGAAATAAAACTTTAAA----TCTTTTAGCTTTAATTATTATGTGTGAGATCTTCTGATATTTGGATAAGAAACATTTCCTCAAAGGCGCCTTTGTGAAAAGGCAATACTTTTATTAGGAAGTATTTACTGGGCTAACGGAGGTCGTTAACAATAACATATCCTCACTTTGGCATTACAGTCGGGTAACCTCATGTAGCGTAATGTAAAATCATTTATTATATCTTTATAGTCATCTTTTTCATTTTCTTGTTGACATGCTAACGAATTGTACTATGGGATCTTTGTAGCGTTGGCCATTACAATCTATTTTTACGATTGGGTTAGCGAATTTCTATATATGTGACCCAAAAAAGGTTGATGATAAGATTATTGATTCTGTCTGACTTGCTGTAAACAAGTCTTAGTCTTTTGAAGATGGCCGGATATGAAAATCTTCGCGAAAAAATTTTACTGCCTTCAGACACTCCCTCGAGGGTAATGAGGGGTTGGATTGATTTTTGTTCATATTGCCATATAA------------GATGTATAATCACAAATAAACTTCATCTTTTTGATGAACCTAAAAGTAATGGTCTAGGTGTTTCCTTTTTCTCTTATAGATCCATAGTTATATATTTTGGTAAAGAAATACTCAGGTAAAAAGTTTGACTAAACCCGGCTTGGATTTTAACTTACAATGTCAAATATTTCAAAGATTTTTCACGGAGAATCTGTTATCGTTCGACACCTACATTCACATTTATAGTATTATATTCTTTGCCTACTTTTTACCATTCGTTCGTTTTTTAGGTTCCTTCAGTTTCTCCTTGCTTTTTGCAGCATGACAATATAAATCCTTTAGTGTTAGACTCTCTAACATTGTATAATACATACTTAGTTGTACATACTTAATTACATTAATAAGTGTAAGTGAGGCGTAAATTGTTTTGGGTGATTGTGCTCACTAAGGTTACATTTCAATTGTCCAGCGGTTGGAATACTTTGTTACAGAGAGAGAGATGGAGAGTTTCAACGATTTAGTAAAATTGTTATTTCGTGTTGTTCGATCACAGTTTTATATTGAAGGTCTTCTGGGGTTGATCTTTATCGTCAA----TCGTCTGGATTTGAAAATAAGGATAAGATTGAAAAAATGTACTTATAATAGTAAATTTTGTCTATCATCTACAAAAAATGATTACAAGCAAAAGGCCACATAATCTGATGAATTCTTACTATTTCCGCATCATATAAAACTTTCCACTCTTACGTAAGTTCGCTTCGATTGTATTTTGGATTCAAAAATAATCTATCTATTGGATTTCATTCGAGTTAGCCAATACAAGGCAGGAACCTTATTTGATGGTAAGACAAGGCACGTTGTACATTCAACCTTTTTAGTTGTCAGTTTGTGTTTGTGTGAAGGTTTCTTTCATGGAAGATTCGTGATAGTGATTGATTAAGAGTTAATTCGGCTACTAATGTGTTAGTTTGATGCAAAGGGATGGATGTTTGAGAGCCGACTGACTGTTGATGCTTTATTTTGTGTCTTTGATGATAGATCAATAGGTAGGCCTAGTTCTGACTATTGATGAGTATACATTTGAAATTTTGTTTTTGTATCTCATAAAGAGCATTCTAATTTGTAAGTATGAGCGTGAGAGTATGACGGTATGTTATAATTTCTACAAAATAATCTACATCATGATTGTGATAGTGAGGACGAATTCATTGGTGAAAACTTCCTCACTCAGTCTAGTAAAGAGGGACTCTCTTTCGAGGAAAAAATCTCTCTAGTGGTTTCGATGTTATGTAATAAGCAGATTTTGACATCGTTATCGCAAAATACATTTACTTCATTGGTGTTTGACACATATGTTTTTTAGATCGCTCTGACGCCACTATTTATAGTAAATAATATATGTGAATGGGTCTGTTTATGTATTTAGTTCTGTCAGATTTGAATTTCGTTTAGATCTTCATATTTAGTAGATAGTATATTTATTGAACAATTTATTTTGGATAGCGAAGTTTGTTCATAAAGGTTTGTCAACACTGTGGGAATGTTCCAAGGGTTGAATATCTGCGGGTTTGTTATATAGAATTAGTTTTTTGAAAAGTATTCGATTCAGTTATCAAAATCATACTGATTTATATGAGCATTTTATTGTATTGTTGCGTCATATTGCGTGGGTGTAATTGACATCCTCTCTGATGTACTGTGCAGGGGGCTATCTATTAGTCTAACTGTGGATAGGAGAGGGAATTTCTGAGTCGCTATCTCTTCAAGCACCTCCAAAGATTAACTTTGGAGGAAAAAAGATATAGAGTATTAGCCTGTCAAAGCATAGAAGTTAGCTTTCAAAGTTCATGGTTTAGAGTAGTTAGTAGGGTTTTCAATGTTATTCTTGATATCTGTTTTGAAGATATGTTTAGATCGATCGTATCTTAAGGAATCTGTGATTTTCAAGAAACCGATAGGTTTAGGGGGTAAAAGCTGGCAATACAAAGTTTTTATAGTAACTTTCTTTGTATCGCTCTGTTTTTTGTCAGGTGAATCTATGTATTGTGTTTACAATTCGAAAAAGTTGTTAAGGGATAACGATTTTAGTTCAACTTTACTATTTGAGACTTAACGTCTTTCAATTC------AAATACCCTCTTTAAATTCATGG----TAAGAGTTGAAAGATATAAATTTCTTATAATTATAAAAGATATCTGAATGTTTTTTTTAAGAGAATTCAATGTCGATGAAAACACAACACCTTATATATACTTTTGCATAGATCTTTTATTCTTTGATAGTATATAGTATTCTAACTGATGGTCATTATTGTCATGATCCAGAATC----TTCATCAGAGAGGATTGGCAATATAAATGTAATCGTTAAACCTTACTCAATTAATATTAAAGTTGTTGATTGGAAGTGCATTTTAGTATAAGTTTTTGAAGTTAAGTTTTTTATTAACCGTTTTATTTGCAATTGGCTAATACTGTTGTAAAAGTCTAGAAATTTTGGCAAAAAAATGTAATTGTTGTGTTATCTGTTCAAGTGTTTTTGAAATCTTATGGGGAAAAGATGGCGATAATTTTTTTGTAACAGAATGTGAATAAATGAGTGTGTTGATTTTTGAGCGAATACAATTGAGTGCGGCCACTTTTTTCTTCTGTTTGTTTTGATAACTTTATAATTCTCATAGGTTACTGACAAACTGTTTATTAGCTTCGGATGGTCTAATAGAGTCGGAGGGATACTCCATCAATTTTTGCTTTATGGATGGTCTGTTTAATTTATCTTATCATGACTCCTTTGAGTGTGACGACCTATTCGAGGGCAAATGTTAATATTTGTGGAGTCAGATGTTCGATTTCAAGTTTCTCTTGACGTGAGTGGGTATTGAGGTTTAAATATTTGTTACAATATATATCAGTAGTATGTCGGATATTGATAAAATAACCGATAAGGCAGTTGAAACATATCACAATGGATCTCATAAAGCTTTTCTCATTGACCATTAAAATCTTAGTGGTAAAGTGAATGCAAGTCTC--ATAAGATGACAGTAACAATGCCTAGAAGAATCGGTCTCGCCCATAAGCCGTGTCTCACCATGTATCAGTGTGAGTGTATGCTTGACAAATGGTTTTACTAAGGAGGAAAATGGGAACCAAAATAACATTTACTTTGAAACTTGGTTTTAGTATAGTCAAGAGAAAATGAATGACAGGCGTAGCATATCAGACTAAAGGCACTTACAAGCATAGTGGGTAATCTAAGTTGCTTGTATGCTGCCCTTAGGAGTATGCGACAACCTTCTCTTATTTCAGAAAGATGAATTGCCATCGAGTGCACGTAGCAAGAGCTATTTTTCGACGAGAGAGTGTGTTACTCTGCTGAAGTAATTTGGTTTTTGTTTTTTAAAAGGTATGATTCAAACTATAACGACCTATTTTAGACAGTGAGAGAGCATATGCGAGGGGGAAAATTGGTTATAGACAAGCACAGTTCGAAACATGGTCTCTAAGTGTCTTTGGTTTCGCGATTGTTGGGGCCATGCAAAGGGGGTTATAGTCTTTTAGACAACATGAAGAAGATCAAAAATATCACGGTTAGAGAATCAGGGGCCTTGAATTAGAACCACTTTGTAAGACGGTCAGATGATGTTTGCTTCATCACATAAAACATTCGATTTGATATAAGCAGACTTTGGAAGCGAGCCAAGGAGATGGGATTTCGAAGGGTAGGTGTTTCTTGAATGAAACCACACGGTTTACATTGCAACCTCTCGTAGTAAAAAGAATGGTGTATAGAGAACAGTACAAGTACATAGGAGAGTGTCTTAAGTCTTAGGAATGGTCAGACTTGTCACAAAGACAGTGAAGTTACGGCAGTTCAGATACTATACCGGATCTTACTGAATATCATCCCTCGAAATGATAATGGGCTTCCCGCCAACCCTTGGTTGTAATCATGTTTGAGATTGTCTGATTCTAAGTCACCGTGTGTTGAATGGAAGGTATCAAGAACATGCTATTCATATGTTCGAACTTAATTTTGTATTCGTGGTTTTCAAAATTTTATAAGATGAGATTGACTTTACTTGTCTCCGATGATTTATCAATGTTGGGCGTACAAGTAGAATGTGTTCAAATCAATATTGATTGCTGAAAATGAGGTGTTGCTCTGGTATCAGATGGTATTATGACTTGGGTTATACAAGGTAAGCTTAAATAAACCAGATGGATCCTTCTTCTTTAATTAATGTACATATTAGCCCAAGCCCATATTACACAGTGATGTACTGTTGATATTTCGGATAAGATGCTGATAACAAAAGTAGCTAAATATTCCCGGGGGATCTGATTCGCTTTTCGGTTGGAAGTTGATTTAAAAGGAACTATATTGTGGATCCTATATCTATCAGTTGAAGCTCTATGCTAAGTGGTAGAGGCTTAGTAGATATTTCCCCATTTATAATAAAATCTATGATGATCCTCAGTTCCTATTATGACACCAAATCATTTTCACTCATAACATTTCAATGGCAGATCCTGTTAGGCGTTTCATGTCCGTGTGCTCTTAATTCTCATATAGCCAGATCACTTATGTATGATATCCAGACGGTCTGAAACGACTATTTACACCGACATACATGAATGCTCTCTTATGGATAATAGAATGCTAACAAAATTTTTCTTGGACAGTCATTCAGGGGTGTCGTCTATCTATGTCTTTGGGATCATAGTATTCTTCATTCATTGCAGCGTCACTAACGAACATTTAATCTTACAAATTGTAGAATACTGAAATCATAAATGATTAGCTAAGGAGATGGGTTTCACCATACAGTTAGTTGGGTGTTTATCTGAATATATGAGATCTTATAACGCATTCTCAAGTCCTCCAACATTTCAAACAAGTCATCCTCCACAATATGATAGTGAACTGAAGCTTTCTGGTAAGAAAGTTCTGACCTTCCCACGTCTGTAATTCTACTGGCACCTTCAGTCAATCCTTTTCAAGAGGTATAAATCAGAAACGCTGGGTTTTAGTCCATGCATTACTATAGCCTGATTTAATTCAAACCTATTCCATCTTATTAACATTTTGATCCTATATTGAATAAAAATTTTCTATGTAAAGGGCTTGATTAGGCTTTTTTTTACGAGGTTTAATACTCTTCATGGTTCTCCAGTGAAAAAGTAGCATTTCTTTAGGCATGCCCATAAAAATTTTTTGTAGCCTTTCTGTAAAAATGTAATCCCTTCTTTTTCCCGACCCCTCTAGAAATTTACTCTAAAATCTTAACTAGCGAACGGGAGGGTAGTTATCCACGGGCAGGTACATCATTATATCTCACACAGTTATAGCAATATAGAAAAAAAGGGTACAATACCTACGATCACTATGAGTAATGTTATTTTCCTCAGGCAAATTTTTTCAAAGCAACTTCAATTATAACATGCGGTATCTATTGGCGATTGTAGGAATCAAATATATTAAATCATAGTTCAAGCTTTGTCTCTGCACTTTTTTGCAAATCTTTGTTTTAAAGAAAGTCAGAGTTAATGCCAATGATTCAGAATCATATGGTTAAAAGTTCAGTTAGCGTTCGATATTACTGTAAACTTCTCTATTTACTATTATGTTAGAGTTTCGTTCTGTTTTATAAATGCTCGGGTTCTTGCTTTACATGTCGCCTTCTACCTTTCTCGTTAAACTATGCTAACTATTTGTGGTATCGACATTATGAGGCGCAGTTGTGTTTATGTGTCTGATTATTGTTGATTCCCGTGATTAAAACTGCAATACTGGTTCAGTTGTTTGCTTATGCTCACTTTGTTACTGTATCCTACTGGACAATTGTATGGCATGAATTTACAGTTACCAACTTTCTTATAGACCCTTGTAAATATGGTGAGTCTGTTGGAAACCCTTGCTGTTTATGTTAACCTTTTATGCGTTTTCTCCTATTTGTATGACTTCATGTAGTAAAAGTTTCTGTCTTAAGACAAAACCGATTAAGACCGTTTAGGCAATTGCAAGGATGGCAAATATAGGGACCGCTGCCAAGACTTTTAATTTCCGTGTATCTGGACATGCTGAAGTGGTTGCGTCTGACCTCATATGGGACCGCGACCTTGCACCCTTGAATTTCCGATGTATTTTCCGTTTCAATCTCGACGTCCAAAATTTTGGGTCTTTATGTTCGTCCGCGGTTTTACGTCCTTTTGAAAGTAAAATTCAAACCTTCGCGCCGTGCACACGTTTTTATGGACGCGTGCCTTGTTGGATGGGCACTTCCATGAAATCCTACTTGGCTTTTAATATGAGTTTCTTTGGATGTTTGGCTATCCATACTTGCGGTTTTGTACGCTATTCATAAGCGGGGACATTGACTTGATCCACATACAGTATTGGTTCTCTGCGCTTACATACTCGCCTTTATGGCTAGAAATCGCTATTGATGAATGTAGCTGCTGGCGCTTATGTGTTTACTTTCCTTCCTGTGTTGGGAGAGGGCTTAATATATCGTCCCGACCGAGTAAATTTGTGAAGGACAATAAACTCTTGAGATGGCAGCCGGCATTTCAGACCTGCAAGGCCGAACACACTGATTGAACTCAGCGAGCCAGATTGAAGCAACAGGATTGAGAATTCCGAAGTTTAGGCCATTGGCACTTCATATTTCTTGCTAGGGATTATTCAGGGCCGTTTCAATAGAGCTGCTAGGACCACCAATGGCCAGGCCAGTGTTGCCGTGTGGCAGAATTTAAGGGAGTGGGGGGTTCGGGATCAATACTCGGTTTTCAATTGCGGCTCGGATACAGGATTCACTTATGACGCATGGGCTTATTTGCGCTTATCTTTGCGGTGTTCATACAAAGCGCCCAATTGCTGTTCAGAGTGATCATTTAACACATTGCGGCTCTGGCTGGTCCTTCTGGCGGCACAGTCAGTTCTTCCATAACATTCTAAGCGGGTGACCAAGAATCCCTCCCAGATTATTTAACGGACTTTGCCACTTACCAGTTGCGAGGGCACCCTTTTACTTAATGTCAATAGCGATTCTACTTCGGGGGTTGACCGTACGGGGCTTGCTACGAATGCCACACATTGCATGCATCTTTCTATGCGGCAATTAAAACAATGGGATGGCAGGCTAAGAATTTGAGCCAAAGGCCTTACGGCAGGCAAAGGCTTAGAATCTACACTCTGCAGCCATTTCCTAATTGCATTTGGTCTTACATGTGTGCCACAATTATCATCCCCTACCTACTGCACGATAGGACCATTTCTTTTACCACAATTGATGGGGTTCTATGTGGGCGCGCCAGCGCATTTATGTAGGATAGACCACACCGTAAAGACTTTGACGGTCTAGCACGGAGCATATTCCACTAATGGCTGATTTCTGGTTCAAGTTGGTTTAATCAAAGAACATAGGCTTGGCGCCCAGAATTTTCGAACGCATCATTCACCGTTTGCCATGATCAAAACCAGCTTGCCCGGGCACGCCCGGGCACACAGACAGTTACTGGGGGGGGATTGTGCGTGGGGAAGTGCTTTTCCATCCTTGGACGCGATTTTGTCACAATCAGCTTACATCAGTACGTTTATCTCTAAGGGTCTTTGCCGAGTCCGTTATCCGAAAGCAACTGGTTCGTTCCTGGAGGCCGGAGGGGGACTGCAGTTCGCTGGACAGTTTTTGGCTTTTGATTAAAGCATTCGTGTATTTCATTAGTGAAATCATCGAGTTGGGAGATAGGACAGGGTGTACCAATACGGGGAATTGCCAAGTCATACATAAGGTGCTCGGATTTTTGGCCAGCTCCAGTATCATCTAGGTCTCTTTCGCTAGGCTTTTTCTGGGCCATTGTTGGCTTAGTTATTTCTTTAGGGCGGGTATGCAGACTATGATCATGTTGGCCAAAAATTAAGTGCCCGCACCACCAGGCTTAGATGTCAGGCGGCGTGGGTACCATACTCTGGGGATGCACACTGGCTTTTTTGCAGATATGCGTGGTAATGCTTAGTTCCAGTTAGCAGGTTGCCAGACCACACCGCGATTGTTGGATGCACGCCAGATTGAAGCAGAGAATACGAGACGCTTACAAAATTTGCTCCATTGGCATTGCATATTTCTTGACTCGGAACTTTCAGTGCTGCAGGAATTGATCTGGTCAGACCTTCAGTAGCCATGCCAGCATTGGACCCATTGGCACCGCGTGAGCTTACCGGGGGGCCTGGCCGTAAATGCTATCGGGTTACATGTGTAACATGGTTCGACAAGAGACTTAACGGGCCTTTCTTTTTCTTCACATTCTTATGCGGTGTTCACTCACCAATGAACCAGGTTCTGTTAAAAGCGATCCGCTAACACATTTCGGCTTTGGGTAGTCTTGCTGACGGCATTGTCAGTGCATCCGCTCAGGGGATCGTCGTGAAAATTTTGAGTTTCCCACCCAGGTTGGCCCTTTACGGCATGAACTTAGCCAAACCGATCAGAGCATTTTGGACTCCAGGGCGGACGCATCTACCTCTGGGGTTCACCCAACCAAGTTTGCTACGAATGCCACACATTGCATGCTTATTTCTGTGCGGCAATTAAGACAATTGGATGGCAAGATAAGACTTTGAGCCAATCCCCGGGGCGTTGGCGGGCAAAGGCTTAGAACATAAAATCCTCATTCATTGGCTGCCTGCTCTTGGGTATACTCTTGTGCCACAATTATCTTCCGCTAGCTTATGCCAGATTACACCAGCGCTTTAACCACACATAATGCGGTTATATACGGGCTTGCCAGGGCATTTTTATAGGATAAGCCGACAAAGAGAAAGTTTGCAGATTTGACAAAGAGCATATTCCATTAGTGGCAGCTTTCTGGTTCAACTTGGCTTAGTCAAAGAGTATCTGCTTGGACCCGAAACAATTTATGACCATTTGCCATGATCATCGCCAGGAAACTCTAGGTTGAGTCTTTTCTCACAAGGCCGCTTAAGCGGCGAGATTGTTCCGGTGTTAAGCGTAAGAAAAGAATCCTTTTTACATGGCCGGGATTTTGTCACAGCATGCCTGGTTCAACACACTTATTTGTAAGGGCTTGAGCCGGGTCAATTATCCGAAAAAGATTGGTAAGTTCCTGGAGGCCGGCGGGGGACTGGAATTCGCTGGAGCTTTATTGCGTTTTGATTTAAACATGGTGGTACTTTATGCATGAACAATACTTTGCAGGAAGTTCCATTAAGATCTCACTATTATGGTGTTAGGATATTTGTTAATCTCCACTATAAGGTAAACCTTGGATAAAGTTTCGTTGGCTGATTTTTTTGGCACTGTTGGCACGGTTATTTTTATTCTGCGGGTATGCAGATTATGAACTTGCTGGCCAGACGACCCTTGCAATTATCGTGAGGAAACCGTGCCTTCATGTCAGCCGTTGTGGTTGCCATTTCGTGGTAATTTACTAGCGCTTTTATGCTCACTCGGAATTGGTAATTCCATCGTAAATTAGAACTGATGGTGACCATGGTCGGCTGCCACGAGTTTGAATATCCTGGAGGTGAAGCAACAATGCTCGCCCAGACGAGATGGTGGTGAAAGTGGATCGCTGCCACGATTTTAGGTCGGTTCTTTGCAGAACACCGAGATGGATGGTATGATACACTTGATTCCTCGTTTGTCCTTGTGGCTGTTTCCGCATGCATGCTCTTTCCTCAGTCAAGAAAAACGTTAATCGGACTAAACTACTTCGTGCCCGTTTAGACCTTGTTGGTCTTGCGGCTTTATGAATAACGTTTTCCGAGCTTACTTCCTTTT----TGATACGCATTTGAAGCGGAAGGAAGCTTGGGCGTTTGAATGATACAGACGAAACGCTTAATGGTGTTGGGTTTATATCCACTTTTACGCACTCGTTTATATGCTTATGCGCCCCCGTGAATGAGGATCGGACCGTTCGGTCCTCTTAGGAAAAATATTCGGGCATATCCACTCGCGCATGGTTCATTTACCATTGGAGCGCTCGTGAGATGTTTAAAGGGGCCTAGACTATGTCTCATTTTCTGGGTGCTGTAATGGCGGATGGACTAGTTCGCTGGATCGCCTGATGCGTGCTATCGCCCGTGCGCGCGCGCGTTTTTATTACCATGGCAGGAGTTTCGAGGATCCCTGGATTCGGACTTAATTATATGTTTCAGCGACAAAATCTATCACCTTCAATTTGGGTGCGGGTTTGGGGTCCTTTAGGCATCAGGTCTTGTACTCAGTTATAGGAACACGAAAGATCGCAAGAGGTAAGTTGGCAGAGAGAACTAAAATGTGCGCCAGGTATTGGCGTTATTTCATAGCAGTTAAAATCCGTCTTCATTTTCTGCGCTGCCGTGTGGATTGTTACGCTTGGATAGACATGCTTAACTAAGGTTAATTAACATCGTGTGAAGCAGGCGGTATAAACTGGCGAATATAACGGCAACTGGATGAGTATCAGACGAAGCCAAATTCCCTGACTGCGCGTGAGCCCTCACAAGGTAATGGTTCCTGTACGGTCAACGTGTTTAAGACCGGCGTTCTTCGTCAATATCAACGCCTGTGCGGTGGCGGTCATGCCTTAGATTGCGTTTGACCTCGACCGTCTGACCATTGAGCAGGATTTGTATCCTTATACCGTTGGATACAATCTGGGGGTGAGGTACGGGGGCATCCAACCGGATTGAGTAGAGGGTGCGGGCCAATGTTTTCGGTTTGTTTTGCGCATTGCATGGTTATGGACTGAATTTTCGAGACGACGGAACCTCTTGATTCCAAATTTGGATCATTTTCTGCGGGTGCTGTTGGTTGGGCTTCAGTACGGTTTAGGCCGGATTGGTTCGACCTAGGCTACGGAAGTCATCGTAACCGCTGGGGTGAGGTTGACCTTGTCCGGGGATGCTCCACAATGCGCGGACTTGGATTTGCGGCTTTCACTAGGTCGCCCCCACGCTTAAAGGTTCGATGGAAATGAACGTCTTCAGAGATGCGCGTTTTTGCGCTTGTGTGCGGACATTGTAGGTCGCACACCCATGATTTTGGCCACCGTACATGGACAGGTATTCACAGAATTACGAGGTAGGCGGCTGCGAAACAAGTTTCGAGCTGTCAAATCCGAAATTGCTTTAGATAATGGAAAACCGCAAGGGGTTTTAGGCGGTCATGAAAGGGAGGATGCGTGGTGTTGGCACCATTTAGGAAAGAGGCGGACTTTGTCGCGATCCACTTTTGAACTTCCGTGTTTGTGAGGGAGGATGTAGGCGAGTCCTTCGAGGCGATCAATAAGGTGACAGTGGGTACGTGATTTAGGGGGACTAAGGGTAGTAAGGACCGCACGTAAAATAGCAGCGGCCATTGGGAATTTGATTGACGGCACTTAATCGAGGGTTTCGAGAGCCAGGGTGTTACTTGGCAGCTCTTGCTTCTTTTTTTGGCAATTGCAGGGCAGACTTTTAGGAGTTTGCGGATGACCGATTGAGCCAGTGATTGGGCTTCAAACTGGGACCACACAGAGCAGTGTTGATAAACTTTATCCTAGAGTTTACCGTGAACCTTTAAGGACTTGCTTGCGGCGGACAGAACACGGTTGCTGTGGCGGAAGCCGCTATAATTTCGGAACTCTGGGCCAGTGCCAGCGGTTATGTTTTGGCGGGGATAACTTTGAGTGCCATTGTCCGAAACCATTAGACAGGTTATTTCTCCCACTGCACCTGGTGGGGTGGCCGGGGGAGTATGAACTTCCTATTGTTCGGGTCTCATTATTCTCGCGTTTGGTTGGGGATTACAGCCTCTGGCCGAACCTGAGATCTTCCTTTTGGTAGTTGAAGAAGAAAAATACACATTTGGATCATTATTTTTGGATGGGCTTCTCTGTTTAAGCCTTATTGGGGGTTAGAACTGGCCCGGGGGGGAGTAGAAATACAATTACCTAGCCAGATATTTGGTATTCTAATCCCTTGGGGGAGGTGATGTAGGTGAGATTGAGAATATGGGGCAGTTGTTGGTCATTGATCTGGGGATTGCAATTTACAACCTTGCTGGCCGCGGCCTGTTGTCGGGAGCTATTTCTAAGTTGCGCTTTCATTTGGTTATGCTGTGTTGTTGTTAAAAACGCTACCAGGATTTAGGCCACGGCCGAGCTCCAGCCAGCTTACTTCTGTAGGACACGCTGGGCAAGTGGTCGCCAGGCCACGGTTGGAATATTATCGTCCCACGGGAGTATTTGGGGGAACATCGTTTGGACTCGGCCCTGTTGACCCTAGGGCCAAGGTTGATTAGAGCTAAAAGAATCACCTGCAGACGCGTCGCGATAATACCAGCCCTTGGTCTTAATCGTGGGGGTGCACGAATAAGCGTAATAGTTCCCAGAGTGTTGCACTCCATTGTCTGGTTTTTTTTGTGGCATTTGCAGCGGAGGCCGGCGCGCGCGGTTGAAAGGATGACGGATTGACCGTCTTCATACCCCTAATGATACATGCCTGGAATTACGAGAGAAAGATTTTGAATATGAGATGTTCGAGGACGTTGTTTGTGGTGTCGGTTTTCTTTCCTGGCTATTGCTTGGGGTGTTACGGACACTTGTACTCTGTAACCAGGTTGCAGTCTATTGAGGTGAATTTTACGCGCGTTCACCCGCAAAGTTGCCATCTTTTTTCTTGGGCCGAGCCAGGGATTACCGTGTGCATTGGGGCTTGGCTTGTGCCTCAGGGCTTGGCTATGGTTATTTCGCATTGACTGCCGTCGTCATTCGCCTAAAGCATGCTTTCGGCCATGCGTTTGTTCGTTTTTATTACCCTGGCATCGGTGTTTTGCCCAGTTGGGTGCGCATTTCGTTATCTTTTTCAGGTTCAAATGACTTAACCTTCAATATGGGTGCGGGTTTGGGCGCTTCTTGGCATCAGGGCACGTGAAAACTTTTGAGAGGGAGGGCAAACTTCGGCTTAACCACCAGCGAGAACTATCATGTACGCAACGTTTGTCCAATTTGGGTGCTTTCAAAACGTGTTCATTTTATTTTTGTCCGTACGGTTTGATAGGCCTGGGTGTGGCTGCCTAACTCGGCTAGATTGTTCCAGAATCGGCGCGAGACCGATTGAACTTTAACAAAAATCTTTAAGAGGATCGGCTGATGCGCCAGACACCCAGAAACTATTTCCGAGAGTCTCCCGGGAAGCCTTAATTCGGAGACGGGACGTCTTGCGAATATACAGATCGTATGGTATCAAGATACATCCTCCTTTATGCGGTGTTTTGTAGACGGTTGCTAGAGTTTGGAGCCCGCCAAGATATTACGAAACGCAGGATCCTTATACGGCGTTGACCTTGACACTGAGATTAGAGTCTTTAATACATGACGACTACCATTTACGTCGTGTTGCGTCAGGCTGCGTCCACGTTCTTTTGGTCATTCGCATCATTATCACGTAATGCACCAACGTGAAAGGTCAGTCCGCCAACCACACGTGGAATTTTAACCTTAATCGATAGGAAGTGCCCGGTGGGACACCCTTATGGGTGCATGCCTTTGCATTTCTTCATATTTGAATTAAATCTCGTTTTTGAGGATTCATAATAATCTACCTAACTTTGTTAACGTGTATTTTTGTTCCTTTATTTGGTTCTTCAAGACCGGCGAACCGGCGGAGATAATGCGAACACGGAGATCCCTTGATATGGACGTACGGATCTGTATGGTTATGGATTTTTTAGGTCTATCGGTTGGTCTCCTTAATCTAAATTTAGTTATTGATTGCTAATCGCCTTATCAGAGCTTTTTGCAATTCCGAGCTAGCTTTTAACCATGTGACTATCCGTATCCTTTTTTTTCTTTGCTTGTTGCAGCGCGTAGTTCGTGATACCATCAACCAAGACAAAGTGATTAACGACAGCTTATGGGTTTTCTATTTGTCTGCGTTTTTTCAATATTTTAATAATGAGTAAATCTGCTTATGCACGCCTTTATCTGTCCACGCTTCTCTATATTAGTAAACGAAGCAAAAAAA------TAATGAACGCACCTGTGCATTTATTCGGTTCTGTAGTTACGGTAGCTTTAACGCTTGGCACCTCCACACTAGGACCTTGAGACAGGGATAATGAGCTTGTTAACTTCTTTGTTCACCTGGATATTTTTGCATTTTTAGGACCCCTGCTTTCTTCAATGCTTTTTCATATTCTCGCACATCTATATTGCTACCTTTATTCTCTCTATGTGGCAGTACAAATTTTATTCCGTCACATAGGTTGATATCTTTGTGGTTCTTATCTTCTCCTGATGCACAAACAAGCTAACAGTTTGATCAACTGTTTAAATACAATGCTATATCTCTACATAACCAAATCTATTCTGCACATCGATACTCTAACTGATTCACTAAAACAGGCCCGTACTCCAACTCTCTGTCAGGCACCTGGGCCATGATTCCGCTTATGTACAAGGGAGCACGATCAGCCTTCTGAAAAAGTAATTTTCTATTACTACCATAACTTTTAAAAGTCTTTCTACTGTTCTCCTTTAGTATTATTGGTCAACCTGGTCTTAGTTGAAATTGGATCCTTTCTATTTAACTTCAAGCCGCTATGCTCAATTAGGAATAATGACAGATGTGTCCTGTGGAGTCTTTAACTAATGGGTACTCTAAACACGTGACGTTATAAGTTCGTGTGATTATTTCCAAACATAGACTGACCCAACATTTGGTGGGAATGTTCTATTGTCCAACATTTTAACAAGCTAACAGTAATCAAGGATACTGATCTCTCGGTCAGCAAACTGTGAAGGCTTATTCCGAAATGGATTCTTCTATGATATACTACAGGGATCCTCAATCTCCTGCTATATGCGAATATGCTATTTTACTCACGCCATGATCATTTTATGAAGAGATATGTTAACTTGTTATACTAACGTAGTTGCTGTGAATATTTACCCGTCCTATAGTAATTAAGGAAGAACTCCTTGGCTTTTATTATGGTATATTCTTAAAAATGAGTGCGTTTATTCCCAAATGGTCCTTACAGTTTTGCCTGCTCGGGGTTTACTTGGATTGCTCTTGCCAGTCTTGGATATCCTATAAGTCGTGAGACTTAGAACCTGGGAATCACCGTCCTACTATGATACTTAAACAGTTAAACTGTATAGGAGTATTTCTGTAAGTATAATTTCGTAGCTCTAAGGGCCTAATACTCTCTGTAGTAGGAGAGTCAATTAATTAACATGATC-----------TTGTAAGATCACTCGACCTTGATGAGGGTACACGGGTCAGATGAGTTATCAACAAGAGTACATCTCATTGTCTACGTGCGTATGTGTGGACAAGAGAGGCAATAGCCCAGAAATAGAGGGCAAGTGAATGACTATTTAAGACCAACTGTACGTAGAAAACATTGTGCATGTGGGTGCACGTCAGAGAACCAAGGAATCGGTTTGTGAATGCCGGATGAACGTAATTTATAAAAGTTATAGTCGGGGATATAAGAGGAAATTTTCAGTATCTATTTTCGTAATTGTCTCGGACTGACTGTTGACAATTAACAAAGAGAGTCACAGAAGAACAATGACACTGTGAAAAATGGACTAATTCAGCAACGGTAAGAAACCGAGAAACTAGGTTGGGAAGATCCCGATTTGGAGTGTGTAACAGTCAACCTTTGAAGGTGAGAAAGAATAAGCAAAGGTATTAAAGATGTTAAAGCTAACAATCATCATATTGGATAAGGTCAGGAAGAAAGATTATCGAACACGTGAGTTGTGAGAAAGGGCATAGCTCTTTTTGACCTTATCGTTCACTAGAAGTCAGTGCAAAAGCATGGAGCAAAGTTGCTGAGAAAGAGAAATTACAACGGAAATTGGAAAACACCGATTTTACCAGGGTATCAGATAGACTGAATTAAGATTGAAGAATAATGAAATATCATTGAATTCGCGGTTATTTGCAGGTCTGATTGAATGTCAGTACACTACGCTTTGAGAACGTGCATAACGCTAAGTACTGGGGACAATGTTGTTATGATACAAAGGAGATCCGATTCTAAAAAGCAATACACTTCAGTGAATTTCTAAGTGTGATCAGCTGTCAACGGATCTATATCTTTT----TGGATGGATGGAACAGGAACCTTCTGAAATGAAATGAATTAATCTAAGAGACTCTGAGCTCCGATTGATGTTATTATCCTTTACTAAGAGAGAACTACTTAGGGCATCAGCAGGTCTTACCCTTTACTTCTGGAATGATAACAAAAAAAAAAAAAAAGATGAATTATTTATGCCATAGACGCTCCAGACTTATTCCTAAAGTCATAATTAATATGGCCTTGATACATCAGAGCCTAGAAATGACTTTCCAAGAGTGAAAGGAATGGCATCAGAAGCTTCGAATGTTACGATGTCGAATGAATAGGATGCTCATACTGGTTATAGTAAATTAAGATTGTGGTCTTATGGGCTGCGAAAATTATAGTTCAAATTAAATCCATAAAATTAATTAATATTTGAACAATAATATAAACGTGTAAAAAGAATCTTGATAACATCCAATCTCTAATAATTACCCGGATCTTGGAACTGTGGATTGAAAAAACTTTTTTTGAACTTCTTATGATCTTGGACTCTTATAATGATAATGATTTGTCATAATATGAAGCCCGTTTATACGGCAAATGACATACGATTCGTGATCCGCCCTATACAATGGGAGAGACAAATAAGTTATGAAACAGGTAGGCTGTTGGTGGAAAAAATACTTTTATTTACACACTTGGTCGATTAGAAATTTAAGATTTGCATCTAATATTTGCTTTTGCTATAGAGAAAAAATCGGCAAAAAATCCTTTGAGTTACAAAATTCTGTTAGCGGATCGTATTCTAACCTAGTAGAATAAAAGAATCTTAAAAGAGTAATAGAGGTTGTGAGAATTGATGGGATGACTTATTACCAGACATCATTTGTACGGAATTATACACCCGATATTGTTGATGAATTGATGGTCATTACATTGATATTGAAATAAGTTTGTCTTACAATTTTAAAATAATCGATGCTTGTTGTTAAAATTGTTGAGACTTAGTGACATTGGATAATGTACGCTCTAGATTGT----ACTCACTCATACACTCTATAACTTTTCGTTAACCATACTAATTTGATGACTATCATGCAAATATTATGGGAAATGGTATTGGCCTGAGATGCAGGGACTCTGTTTGATAGAATTCATCTGTACATGGGTTTGCCATTACCGCTAAGATAATTCGATTTTGACTTACATTATCGGGTTGTGTGGGACTTAAAGCCGT--------------TATAATTCTAGGACAAAGGCAGGTGTTATTACACAGTAAATAAACATTGTACGCGGAATCTTGCCTGATAGGTTTAGAAAAAGTTTTCACTGAACGTAAAATCTGCTTTCAGGAAAGTTATTTGAGTTTTTCCTCAAATTTCTTTGACTCCTCTTCTTTTCAGATATATCGATGGCTTATGGTCGATTGAAGTAACATTCTTTCTGGCCAGAGGCTTTTGACTGGTGAAGCAACGCTTAATCAGGCTTTCTTACGAAACAGGAAGTCTTATCCATCTACAGTCTTTACAGTATGAATCTTAGCTTCATATTTAATAAGCCCACAAATCTGTTGATAAAACCAGTTAGGGGTAAGCTAAAAGGAAATTTACCATGCCCCTCATTGTGCAATCCTTGGGAAACTATATACTATTGCGGGAAGTACATTTAAATCATATCTTGCAGGCTGTAATAAATTTATCTCTTTACTAGAAAATAATTAGCTATTGCAGCAAGCCCAAGGTCCTATAATACGATTAAACCATTATCGCATTAACAAACGATTTATGTGGACTGGTAAGCGGTATTTTATAGTAATACGCCAATGTGAAAACACGATCCCGAAATGATGTAGACCTATTGCTTAGTACTCTCAAAAACTGTTAAATACTTAGTGTGGGTGGTTTTATTGGAGGTCAGAAGGGAGTCTGTATACCAAACGTTGTTAATTTCAAGAAGTAATTAGTAGCATAATACTGAGAATGAATAGGTTCTTCAAATTTGCTGAAAATTGCTATTGAAATGAGACTTTATTGTCTCACCATAGATACTCAGATGATTAGAAGTATTAAGTCATCGGTACGGGGTTGTAACGAATATGATACGCTTTATAGGAATAAAAAACTCGGAAATATGTTCTAATAATAACCGTAGAACACGATCAGGTATTAACCAGATCGGAAAGCGATATTATGAGACGGGATCTTTAAAACTTTTATAGAAGCTATTCTGAATATTATAATTATATAATCATGAGTCCGCGAATATCATTTTCAAAAACCTTGAGAGGCCAGAAGCGAAAGGTAGAAGTGAGTTGGCTTAAGGATTGTTTCTATTTTAAAAGTGTTCTATAACGATATTTGACTGCAGAATATTGTCTCGTCTTGAGACATACTATCTAGATCTCAAACTTTGATGTCTTGAAATAGACTTGCTTGAATGATATTCTTTACTAGAGATTCAGTTATGGAGAACTAATGTCATGGATAAATAAAATCGATTGACATTCTCTAAAATAGTCTGGCCATAATCTGCCATGAAGTATTGAAGTGCAAACTATCTTTATACAACCATAACGAAAAATGATATTGTAAGATTTTGGCTTCAAGCGATTGTCTGTGAATATGATATCGGATAAAAAAACCGAATTGTAAAAGCGATCAATTTTATCTGGTAGAGAATAATGGCACTCAATCCAGCCATACCATTGGGATTGAAGTTTCTGTATTTCGATTTTAATAACTTTAAAATAAAGCTATAACGCATTTCTTTCGGGCCTACTAAAACGCTTCTAGATAGAGTCGTCAAATAATCAACCGGAAACGCTCCGTTTTTTCTCCAAGCTCATCATTGAATGAAATCCTCTGACAGTCTTCGAAAAATACCATTAATTAGGTTTTTAATCTCGTGTAAAGGAAAGTGGGAAACGGCTCAGGATAAGGAAATGAAATTGAGAGAAGATTTTGTTGAGTTGAATACTAGATTTTTGACAATTAAACAAAGGTGTTTGGTTATACTTTTTCTCTAGTGGACGTCTTAGTAATGGGTAATATGGCCAATTTATAATCATGAGATTTCATGAACATCTTTCCACTATACACAGTGACACGCAGAAATATATGGTAGAGAATGTAAAAACCTGATCATTTTATATGATCGCGAAACATGGGACGTATATAATTACAGCATTCAATTATTAAGCAAAGGAGATTGTAGCTTGTTGCAAGGTCATATCAGGGTCCTCTTTCTGGCCCCATTCATAATGAGTGATGCCGCAATACATAAGTTTCAGCATTTATTGTGTTATTGAAAATTTCTCGATTAGATTCTAGGTAATTGGAAAAAACGTTTAGGAATATTAGAATTTGAGGGATCCTATGTAATGACACGCTTGATGATAGCTAAGCATCAGCTTTTATGAAGTGTCTTTGTTAATCATATTGTAAGATCATCAACTTACGGATAATGCTTTATTGCTTACTTGAGCTAACAAACAGTTATTTGTTCTATTGACTTTGCTCACTTTGGATCTTTCCTACACTAAATTGTTTTGATCATTCTACGGCGGATGTGGGTTTGTTAATGGATATCAGTATGCGAACATAAATA------AGATTACATATACATAGATCGAAAAAAAACTTTTTGTATCCATATCATTGACTATGGAGAAGATCATTAATGTCTTGGGTCGGGGGATAATAAGCTTTTCTCAAAAACCCCTCAATTACATAACTTGGTCCATATAATTATGGAAATTATATAGAGTTAAAAAAATTTTATTAATTTGACTCTTTGTATTTCTTTATGAAATCAAAACTTAAGGGTTGTAGCCGAGGGGACTAGGAGACGGCATCGGCTTCCATAAGGAAGCGAATGCAGAACACTATATAATAAAGTCCTCGAAGGATTAATACCACCGGTCAGAAGATTGGTTTCACAGTATGTAATCATTATAGAATGCGTCTTAAAACCTTTAGAATGCAGTCAGTGTGACACAATTAATTGGAAACCCCCTTTGGATGACCGGGAGAAATACTCATCATGGAATGTTGTAAATGATTTGCACAGAAGATCTATTTAGAGATGCCCTTATCAGTCTAAAGTTTTTGGAGTAAGAATGATTCGGACTCATAGAGTAGAAGATAAGTGGTCCCAGACAAGATGTTACCATCAACATTGCCGAGACCTTTAAAGATTATATTTTCTCGAGCCTAAGGGTGGGTATGTGACAACTAGTGTGATTCCAGCCAACTGTGAGAGTCACCATGTGACTCAAAGTTTGCACGCCAGTATTTGGATCCCAATGGAGAGCGGAAGGTTTACCAAATAAAGTCTGATAGGGTGTAATTCGGTCACATTATGCACAAATCAGTATGTATGACTGCATCATCAAACTTCAGACACAAATTATCAATCCTTATTTAGATAATTTGACTTCATATTTTGCCGATCTATCCGCGTCGGCGATGGAGAGTGGGTATATGAGTCATTATGAGACGGTATCATAAATAAAACTTCTACGCGAGATTAAGGGTATGAGACTGGCAGCCTTTATGAAAAAAATCATGGGTTGGTCTCGAACTAACTCTGACTCTGTTTCATTTTAAGCTGTTGAATATGGATGAGTATAACTATGGATATCACTAAATTTCTTAGTCAATGTCATTGAGATAGACAGGATGTGGATCCGAGAAATCATTGATTTAAGGAGGTCAAACTATTTTTGCTAGGGAGAAGCCTGATACGTGGTTCTGACTGATTAATTGGATGTCTCCTACAAAAAATCTTATGAATATAGAGGCATCAATCGTCAGCGCCCTGACCCAGGTCAGTCAAGACGCCTTTCTTTGCAGAAAATTATTTACCATAGAATATGTCAGGAACCAATCTTATTGGTTTTTGTAAAAGAGTAGATTTGTTTTAGACTATCAA------TGTCTTTATCCAATTCGGCATCCCCGAATTTGTTATGGAAGAACAAAATAATCACATCAC--CCATGATCAGAC----CGGACGACAAGCCTTTGGTACTGATGA----AAATGTATTCCTAAATATATCTGTTTTCGTGTCTCATCAAAAAGATTGGAATATAATTGCATAAGAGGCTTCACGCAAAAGGGTTGATGGTTCAGAGCAGGATTAGCAAATCCAAGAAGGGTCATCTTTCATCCGGGAGGCTACTACTGATTTTTCAAAGGACGACATATATATGGGAGTAACAACATTAATAAAAACCAGAGCGATGGCCAAGGGAAAAAAAAAAATGACTAAAATTTTGAGTACCTTTCTGAGGAGGTAGAATCCACTATGCGCTGAACACAGAACGAAAAAATTCAGGATCAAAATGAAATTGACTTGCCACGACAACTACAGAAAGTTTTGTTGGTCACTGAGCAATTGAAAAGGCGTAAATTAGAAACTTCTCCGGTCGTGCGGAAGGTATGGCACTCAGTGCATTTACCTTTGAATGCAACAATCGGATTTTGCAAATATCATAGTAGATTTTAGATAATTGGCCAGCAAAAATTTTTACGAGGGCCTATTCTTGTGAAAAGAAATGTTGATCAGTTTCAAAATGCTAGAAATCCTATTGTTACGAAAAGAAGTCATGGTTAGATGACTTGGATGATAGTCCACATACATCGTTTTTCATTTT--CTTTCAGGAAGATAAGATCCTATCAACCAGAATATCTAATGTGATAAATAGGATCCATTTGAAATTGTATATCATTTTTCAAGGTCATCACGTGAAATTCCAAGGAAAAGATAATCAAAGTCCCAATCAATAGATTGTGGCCTTAGAAGGCCTCAATCAATGGATTTTTTATTTCCTTAAAATTTATCGACCGGAATACTTTGCACTGCATT------AAACGATTTCAGACTAATTTTTAAGGTGAATGGAAATT----TATCCGTCATCTTACATATTGATCATCATTGATTGTTTTCCCTCCATTTTTGAGGAGTTAAAAAGATCTGGCGTTATTTGAATGATTAAGCAAATGACACCCAAACGGTCAGTCAATGTCAGTGCTTGAGAAACATCGTAGCTTTTGGCACCAGAGAAAGTCTGCCTTTGGGAACCTTCGAGAGTAATAGTAATTAATTGAAATGCATTGTGTAAAGCGGTCTCAAAGCGACGGGTAGAGGCTTGATGTTAAATGAGATCCGAAGAGGTGGGCTGACGATTAAAAAAATCTGAATCTTGGGTCTGATGTGTGGCAATAAGGCAATCTATTTTGGTATAGACCAAGGTTTCATCCGGGGGCGACCTATAGCTAAGAATATGACTCAAAAATAAAGGTGGTTAGAGTGGAGTTATGTTTTACCGAGATTATGATGTGCAGGGACAAGGGCCGTTGGAGAGGACTTTCCAGCGCTATGGAAAAAAAGATTCGATATCAATTCAATCGAGGATTTCAGAATGTCAGTTAGAAAGAGTCCCGGTCTACGTTGTGAAGCCGAAGGACGTGTTGGGGAAGAACCGTGTACGATCAAGATGGGCCCTTGAGCACTAGACATCCTGGAACAAATAGATCATCGGGGGAAGAAGTATTGTCCCCCAAAATTTTGTTTACCTTAAGATTCCTGTAACAGACATATTATGCAAAGAATGGACTCATTGAAAGTGTGAGCCGATTATTTGAATGTCTAGAAGGATCTAATGCCCTATTCCTCAAGGTAAGTTTATTTCAATTTCTGACTCTGTTTTATAAACTGTATTGTTTTATCACAGTGGGAAAAATCTATCTTGCCTAAATAACACTACTATACAGGCTCATAAGCTGGGTATATTTATAAAAGGTCGCGTTGTACGATGGCCCTCAAACGGATTATAGTTGAACTGGACAAAAAAACGGGGATCACGTTTCGAAGAATCGCTTGTGAAGAAATACTACTGAACAATTGGCGGTTAAATTGCAGGTACAATTTTATCTCTTATAGACAAAAATCGCCTTGAAAGTTCCTTGGATTCACATTGTTATCATCAATGTACCTATTTCAATTTCGTTCACGACATACCTTACTCATCGATATTTTACAATATATCCATTGTAGGGGTCTGCATTAGAATCGGATGGAAAAATAATCATCGTTCGATTGTCACCAAGTATATCCTTGGTTCAAACAAAATATCCAAGTTAAAAAATAAAATAGAATTTTCAGATATTAAAAAATTTAAATCCCTGCTTAGG----ATTCAGTTAAGTTAAAAGATCATTGTCAGTCTATCATTGGATCCAAGTATATAAAGTGACGGAGATCAAAATGAGTGATTAAAAAAATTATGTTGACGAAATTACTTCTTCCAGATTCAAACTACGAGCCTATTTTTCGAATTTACCGCAATAAGATGATTCATTGAAACATGAAAGCTTTAATACTAAAACAATCAAAGATTAATAAATTCAGGGTTCACGAAAAATTCGGTTGAAGGTCGAAAGTGGTTCCTGAACCTTGACTAATAATATGTCCATCATTGACTTTATGATATAGCTCAATTGGTATTTAACGGAAAAAATGCGGTACGAGACTGTTCAAAATAGCGCTGGACTTACGGATACTATAAGGCTGACCGAGTATTTGAATAACGGTCCGGAAAACTAAATGTTTGTTAAAAAAAAAAATGGTTTATATGTTTCAAAGAAATATTAAACTTGTTCCCGAAACCAGGGCACAGTAGTTTATCAATATTAATGGCTGATACTCTTTTGATGGTTGCTCGCTTTCCGACCGTAATATTACATGAATTTTATCATGTGTTATAATTACAGTATGCGCAACCGAATTTTTCGCGGGATAAAAATCTGACTTGTTAAATCTTCATCG------CCCTATACAATGCAAAATTGCTTTACCATCAAATAAGATATCATAATTTAATGTAAGGTC----GTTGAATAATAATGTATCTAAAATATCGGCAGCTAATGGTGGATCTTTCTACTATACCCTTAGAATCTATTGATAAAAGATGTTGATACACTCTATTCCTAAATTTTTAATATTTAGAAAGTTTTCAAATCGGAAAATAAAAACAAAGATTTTGTTTACCTAGAATGAGGATGGAAGGCTATGA----------ATTTTAATTAAAGGTCGTGGCTGTTAGATCATCTACATAAGATTCTGATTTAGCGGTCGATTTATTTTCTCTCTGAGTTATGCAACGAAGCTGATAAAGATTGCGAAATTTGGTATTAGGAATGCAAACTTACGGAGTGTCAGTGGATGGGTTTGTCAGTAGGTCAGTGATACAAGGGTTTTATTTAACAGTTCATATCTTTTGCTTTCAATTAGGGTGGTGTCCTGGCCCTCCGTCTGTGATCAGGTCAGAGGGGCGCGTTCTCTAACCCACAGAACCTTTGTCATATGATAAGTTGAAGACAAATCTGTAAAGACCGTTCGAGAACCACATAGACTTTGCGAGTGTTATATACTTCTGGGATTACCCTTGCAATATGCGTGACTCGAAAAGAGTTGAGTGCAGGAAGTTGTTAGGGAGAGAGGGAAAATGAAAGAAATATCGTTGCGACCC----------------AAAAAAATAGCAATTTACGTAGC------------------ACAAGGAATTATGAAGTAAACCCACGGGATGTCACTCAGTTTATGAGTGTTTCGCCGAGGCGGACTACATGAACTTGATACCGAACTATTGTAATGTTATCAGTTGTGCAGGCGCAGACAGTGGAATGTAAAATCATCGTCATTTTTGAAAGAAACAAACACAGGGCTCTAATTAATATCGTTCCCATGGTAGAGATTCTCAATTGAATGACAAAAACATTACTAGTAGTTGGTAATTTAGAAGGTAAGGTATGCTATTGCAAAAAATGATAGTATAAAATATTGTGGTGATTTGAAACAAACTGTAATGTAAATTGTTGAAGAGTGTGAAGAAAACGTGAATGTGTCATCCAAAGAGAAAGTCTCGAAGGGTTTTTGTCGAAAGATCAATTTTAATGTCCGTATCATTTCCTGAAAGCGTCGCTAAGAATGTCGGTATTAAGAGGGGGGTTTAGTAAGCTAATGAGAAATGAATTTATGTAGACTTTAATGAGCATACTATACAAAATCCAAATTAGAGAAAGGGATTACTTTCAAGTAGTAGTCATCGAGAATTTGGGAGTTACGATTTTTGAGTAGCACAGAATGTCCTCGTCAATTTAACCTTACAAGACTACCCAAATACGAGACTAAAAGTCGGATTTTTTCAGGCAGACAATCGTCTACACAGTTTATATAGGTGGACTTCTTCCGGAGACGGCATCACGGAGTTTGAAAGGGGGTTGTCGTCAGCGTGGTTTGAACAGTAGGGCTATCTGTATTTATGAGGCTATTGTGAGACAGAGCTTCGATAAGATTTCATAGACTAATGAAGACTAAAGGGTTCAAAAAATATTCTCTGGCGTACCTTTTAGGTATAGATCTATGGTGAATTCATTTCTGTAAACTGAATTTATTCGTTCGCAACCTTTTTCACGGGACGGAGTTTCTTGAACGGGTCCTTATACTCTTTGTGTCAACTTGTGATGAGGGTGTTTGTCATTGTAAAAGAGAAGGGTTATTTCTTGGATTCTGAAAATCTCCACTCCCCATCCTAAAAGTATCGTCGCAAAAGAGTAAGGGTATTTGTCTCTGCCTTTAGGCACAAGTCGGGGCATCCTGATCTATGTGGATGTATCACGGAATGACAAAGTGCGATGGCTTTCTGCTGACGATGAGATTTAGACTACCATTTTCTATTGATTAAAGCATCTCAGAACTCTTTTTTTTAAGGTAAAATAGTGACTTGTGAATTCTTAAGCTTGGAAAATTAAAAAATTGACGTGCTGTTTATCGTATTTTATATATTATGATATCTGTTTAATAATGTTAGGTTTTTGGTTAACTGAAATTGCAGCTAAAAAATGTCTAACATAATTTATTTAAATTGTGAGTTCGAGGGGACTTGATAGGTCTTAAACCTTTAACTGGATTGCTAACTACTTTTCCAAAATTAAGTTAAAAGCTCATTAGTTTTGTACTGAATTAATTTATAATGTTGAATATGGATTGTTTTTTATGTTTAAACATCTACTTACATTTTGTCCTCAGATATATATGAACTCAAAGAGGACAAAACTAATTTTCTATTGTAGAATAAATAGCAACAACTCAGAAGAGTTTCAATTTTTAAATAGAGATTTGATTCAATTAGGTAACATTTGACCGAAACTGAATTGAGGA-TTATGAAAAGAATTTTATTGTCGTAAACGGTCCACTTGAGTATTAGCGGTTTTTTGATGTATTCTAATTGTTGAGAAAACTATGTATGTTACTAGAAGAGTTGATTATTGCTAGTTAATCCGTAGTTTTAGTATTCAATTTTATGCCTAGATAAATTTACATAAATTACTTCTAAACAACGGTAGTAAACTGAGTCTTCATTGTACATCAATATTTAATTTCGAGAATGGTTAATTAAGAGTATCTGGTAGGATTGATTGTCATGTATCATTTAACATATCCTCCTCCAAATAATCAATAGTCTGTTATCTTCAGTTAGAATTGCAAGCATTTAGTTATACTGCCTTTTGATATATTTTAAAAAACCATCTCAATTATAAATGCATGTTTGATTATGAGTGACAATCAATGCTATCTGGCAACAGTTACAAAGAATGTCAAACTCAAATTTTTAGATTTAAATTGGTAGCTCAAATTTTAGCTTGATCCCATCGGTGCAAGGCTGGAAGCATTTAGCTTATTGTAAGCACTATTTTCATCAAGTCCTTCATATATTGAACTCCAGAGGTGGTTTTAATTTGCTTAATTGGGTTCCTAAACGAGTAAGATTAAATAAGAAATGATATCAATGAAAGGCTGTGAACTGCAAGATACTTCTTGCCGGCCGTCGTTCTTAAATAATATAGTGAGCTTAGAGAGTTGACACAATAAAAATGGCCGGGAGCCGAGCGCTCAGGAGGGCTCGAGTTGAGCGACATAATATAATGCCGATAAGAACTGCCAGAACGCCCGTCCGTCGGCGACAATTAAGTCTCAAAGAAGATGGAAGAAGTAACCATGGTGAGGGTGGGCGTAGCGGGCGAGGGCGGGGAGACCGGGGAACGATTCACGTAGGTAATGCGGGTGCTTGACTGTAAGCTTTAAACAGTTGATGGGGGCCTTTAAGGTCGCGCGCAATTGGAGATTGTGAAGGCACCAACAGGCATTGTGCGTACGGAAACAGGGTGCTGCTAGAATCTATGTATTGGCTCTAAACTCCGGTGGCAAGAAAAGGTGTCATGGTTTGGCAAAGTGTTGATACCACACTCAAATGGTAACTTCATCCTGAATGGGTGGGGCGTTGCTGGCACGATCGTTAAGACGCATGATGGGTAGGTAGGCCTAGAAAGTACCTTCGTCGTTCTTATCTTAAACGTTGAATTAAACTGATTAGACGAAACGATAGTGGACCTGGAAAGTTGACCCACCAGACAGAACTAAACAGGCACAATCTTAAAATTGACAGTTATGAGGCGACATTGCGTCTATAGAAAGTTACTTAGTTAGTCTCCGTGCAAGTGTAGTGTGCAGCATTGCGTATCGACGACTATTATCTTACGTCTCGGATCTAAGTAGGTCATTGCGATCCCTTTTCCATCGTATGCGCGCGTAAAATATTGAGGTGAATATCAGACTAGCATCTCCACTACTAAGTACAATTACAAATTTCAATGGTGGAGGACTTCCT--ATTCGAAGAGATCATCTACTATCTTGGAATCTATGTGACACTCGCCGATGCACCTTGAGGTTTCTTCTTCCGTTATA---ACAAGGTTTTAAACACTTTCTATCCTGTGTATATCCACTTCTCTATTGACCGCATTTGAAATCGA--GTGAGTCGACTTTAGCTACTGATCGATACGTAGACCTAAATATTTGATTCTCTTCTTCCGAATAACTTACTCGCCGTCTAGCCACTAGCGCACGATTCAGAGAAATGAAGCAACCAGTTGAGATTAGTGCCAAAGGTAGTTGTGAAGCTGCATAACTCTCAGTTCAAATTCAATACCCTTGAATGCACAAAGCGTTAATGTGTTGGTTAGGGCGCTTATCAGTTGTCATTAACATTTGAATAAGTGACG------TAAAGAAGGCGAATTTATGTTAGGTGAATACGCATACGTGAAAGGCGAGTTGAGATGGACCCAGCGTGGCTGACCGTGGGAATCTAGACCCTAGGACTTAAGCTGGGATACCATTGACTGTCCGCGGCAAGGTTTAGTTAAGCGGCCATGTGTAAATTTTGGTCGGGCTAATGACTACTGTTATCTCAGCGCTATTACACAAGTGGGATGGACTGTTTTTTCCTCAGAGTCTATCACAAATTCGAACAACGTATGTTATCCATATTTCCTTTCTTATGGGATCTCAT--CTCATTATAACGGTTGCTCGTTTCTCACATTTTTCTCCGGCTCGTGTAATTATGGATTTCTCTGATTTCCCCATTCTATTTTAAAATTGCTTTTCGTTCTTCTTTCGTTCCTGAGCAATCGAACGTACTGACGTATGTGAATTCTTTTTTATACTTTACGCTGTATTGTCTTTACTTTTTTTTTGTTACGGAGCTAGCATTTAATTTTGCATTCTGTAGTTCGGATTGCTTGTATTTACTATATTCTCATTAGGATAGCTTCTTTTCTCCCACCTGTCTTCCTAGAGACCGTAACATTAAATAACAAACGTTCTTCTCTCTTTGTGTTTTCCCCAATGGTGCTAGTTTTGTTTTTCTATCTAATAGGCTAAATGCGTTAAATCTATGATTACTCCTTCTTTCCTGTTTTTAGAAATCAAAGATGTTCATGTTGCCTTGTTCGCATTATATTGATTGTGCATTTGTGTCGCTCCACGAACTTCAGTGATGTTTGTTGTAGTCGGTATGATTATTGATTAAAATATTTTCTGCTTTTCGCTCACCATCTATGTCACTAGCCCTCCTTACCCTTCCGTTTTCGTTCTTTTTCATTATTCTTGTTCTTTGCCTCTCAAATAGGTCACCTCATGATTTCTGTGCAGGCTTATTCACACACTTTTGCGCTTACTACTTGACCAAGAATTTTGGTCAATCTCACCTTTGCTCTGGTCCTCGTGCAAATTAACGTACCTTCTTCGCCCGTCCTATTGTATTCTAGATATATAAA---AACCTACTCTGG--AAGCAGTAAATCTTCTTCTAAAATCCTTCAACAATAAATGATCACTTCTCATGAAATTCACAACAACTTTCTTTTTTTCTTTGTTGTC--TAAATTATATTCAGTCCCTATTAAATAATTAGAATCAACTTCTGTCTTGTTTCCTTAACTACCTAATATTACTTACGCAGTTTAATTAGTAGGCGAGGATACTACCTTCGGTGGTCATCCTTAGATTAGTCAGTGTTGTTTGAGTACTGGGGTCCATTTATCATCTTTTTAATTATCGCTAATTTTTTGCGTTTGGTGTTTTCACTACCTCTGTTTTGCCTTATTCACATTCCCATTTATGCTATTTTTCTTTTAGCAAAAATATGCTGAGTCCTTGCGTTTCTTCCTCACCGAGTTGCCACAATTAAATTGAGAATGTATCCATTTCTATTCTTTTTCTTGCTCTCG-AATCCCCCGAATTTTATGCAACCTAGTTGTTTCTAGAATTAGACTTGATAGGTAATCAAGCTTAATCATCGGAATCCTTCACTCTACCAATGATATCAGCGATGTTTTATGGTCCATTGTGCTTCATGCACCTTATTGAGATTAATTACCCGTGTTAAATGTGGTCCATCAGGTAAGTATGATTTCGTCAAAATTCGACTTTAGTAGTGTTGGAACTAGGTCGCTTGCCGTAGATGATAAAACAAATAGATAGAAAGACTCGATTGTGATCACTATTAACTAGTCGGCAAATATGGTAATGACAGAATAAGTTGAACCCCTATCAAATATGTACCAGATGTTTTGAGGTTCGGGATGCCGTTATATTCATTAGTATCATTCTTGGTATTTGATAGATTCTTCATTAAGAACTGCCGATGAGTTTCTCACAGTCTCTAACAAATTCCAGTGGGTATATAAGTCGATGTGTGCTATCTTAGATATATGAAGTTAAGTATGTGTTGGAGTAAGCCAGTCTCAAAATCCAAGAATAAAATCTGGTCTCTTAAACCGCTTATCATACGCTTGTTGACGCACATTGTGTCGAGATCAACGGTCTAGGATTGTGTATCCTCTGTGGGCGGCTGAGTCCAAAGTGGGCCGGGTAAGTGCAAACAACTGTTGTAAGGTCGCGTTGATGATTGACCCTACATACGATGGTCTCAGTAGCATTGACGGCTAATAGTCTCGCAACATGATAATAGCTATTACTATTCCCTGAATTTAGTGTCAGTCTGTGCTGCGCATACACGGCATAGGAGAAAAGCTTGATTGCACGCATGAGAGGTAATGGATAAGTTAAGCGGGACACGGGTTCGTCCACGGGAGGAAACCAAATCGATGGAAATCCGACTTAAACATCGGCAACAGATGCGTCTCCCTATGACCGATTATAATGTTCGTGATACAAAATTTAAGCAACTATGTCAATAAACATATAGTCATGCCGTGACCGGAGCAGTGATCTGAACGGAGGCCGGCCGAGTGGGGCACTGACCACGCGAGAAGGTAGGGGCATCGGTGTGCGGCATCGAAGAAGACTTCATCCAAAAACGAGCGCGCATAGAATCACTCGCGAAAGGCTTATCATGGGAAGAGCATCGGAAAAAAGTAGAGGGAGGAAACAGAGGTGAAAAGGTGGCCGGGAACCGCGCCGTGGGTAATGCCTAAACAGGGTGCGGGGAGCCGCTCGCGCTTTTGTGATGCATTGCAAACTGAGCTTGAATTAGTGTTGGCCGACGAGGGAAAATGCCCGAATTTCGGAACATTTGCGGAGTGAATTTCCAGAGGTGTGCTAAAGGATGTTACTGCCTTGAAAGCAAACCGTCGTCAGGTAACCGTATGAGGGCGGTAGTTGGAGTTTCCGCAGTTGGAAGAGGCGGACGAGTCTGGTTCGAGAGGCTATACTTATCATGTCCCAGGTATACTCAACACGATGCTTAAAATCGTTTAAATAGTACGTTTTCAGCCGCCTTATTTAAATAGTTATCACAGTAAAAGTTATATATACTGAAACAGTCTCATAATTAACTAAGTTTAGTAACGAAAAACTAGTTTACATATTTAAGACCTGTTCAGCTGGTTTAAATTCACATATTTAGTATTATACGATATTTTGTAACATATAACGTTTGGCTAGTTATTTCTTAAGTATACATATTTTCGAATCAGTAATTTGTTAGACTATCTACAAGAATACGGTTTGGAAAAATGATGTCAATTCGAGCAGTTCAAAATACTCTCTGCGCATTTTCTTTCTCTTGGGCTAACTTCTCCACCCCTTGGTCGTCCTTTTTTTAAGACCGTCTGGTCGGTGAAGCAAAGTTTGTGCCAAAAACCTTTGTGAATAATTAAACTTTATTAGCTAAAGTTTTGTTTTATTAAGTGTATAATGGTCTAGGAAAGGTCTGGATAATATAGTCGTACTAATTAGAATTTATCGTGTTGTATTCTTTGAACCTCCGTGAATGCTTTTCAAATAATGTAGGCTTACTTATTATTCGAATTGTGCCGCTTTCAATTAATTATATATGCTACATGCAAGAGTTAATTCATGACTACTTATCTGTCGCTTGTATTCTTAAGGGCATCGGTTATCATCTTGTACTTGAACTTATTACCTAATTCTGTCTACAATCCGATATACTCTTTGTTTTTCGCTAGTTATGTATCTCAAACCTTAGAACCTTAATTAGTTTAAACCTATGGCTTAAAGTCAATGATTAAATATTGATTTTATGTTGGAGATGGTTATTTCCTGAGTAATTTTTTTTTATAAGAGTAAGTGTTCCAAACGGCTATGATACTCTGAGGATTGCTATTAGAATTCGAACTGGTCTTTTGGCCTCAGAGACGATGTTTTAATATATCCATTTTAGTTTAGTACTATTTGAATTACCTGTTTAAATTTTTGGACACTAAATTAAACTCTGTATCAAGGCCAAATTAAAAGAAATAGTCACATGCCTTTTTGTTTTCATCCGTTTTTTGATTTGTTTTTCCGAAAATTGGTCATGTTATGAATTGAGAGCTATAATATTATGTTTTTAGTAATTTAGTTTCAGTCTTTTTTAGGTACTACTTATTTTATTTAATTTCACAAATGACAAGAGAGTTGGCATCATTGTTTGAACCCATCGTGAGTAATGTTTACAGGCTAGTTCATAAACCAGACATTATGGTTTTACCCATTTATTCCAAAATCTACTCGACCAAGATAGGTTGTTTTATTATTTCTTTTGTATCCTTGCTGATTATATTTGGGAGATGTGTTTCACTTCTTTAACTTATTAGTTTCGATACGCTATTTACAAACTTTATGATTTCACCAACCGAATTTTATATCTATCTGAGTGTTAGAAGACTAATCATTATGCCCTGGCTCGATTTTTTCGTCTTTGGAACGCATATTAGAATTTTATATTCTATATAGTCGATTGTACAGGCTGATTTTGTTTAACAAATGACTATTTTTTGTATGTAGCAAGTTATATTCGAGATAGTCTTTTGCCCGAGCTTTTTGTGCATTGATTGGATTCAGTTTTGTGGTCAAGGTCTGGTTATCTTGGCGAATTAGACTAATCTATCTTTGTTAGCGGGGCATATTTGTTATGCATCGTCTGAAGTATAAGTTACATGCTGTTGATAGGCTCTGAAAGTAACCTTATTACTTGTCGTCTAACATTAGATAAGTTTATAATTATCACCCCTAAAGATGCATATAATTTTAAAGCTCTTGATATCTACTCGTTATTAGTAATCCGTATTAGATCCTCTGGGTAACAATGAGAGTTATTTTAGTGTTGGATAAATCCGAGAATTAGCGTAATAGAGTTTTCATGGACCTT--AGTATAGACACACAGTCCTCGACCCACTTCTAGTTTGGCGCAGCATTATTCCCTTTTAATTTTTTATTCATATTCCTTCATCTTTTTATATGCTCACGAGACTCAGACCTTTTAACTACTATTATTCGTTGGGTTCTGTGATGTTTATATTTATTTTTCGCCACTAATTTTTGTAACTTTCTCGTACGTACCCTGCATTGACATTACCCCACTTGTTCGATTTGCGACAATATTTATCACGAGAATTTCACTTTTTTAGCCATTTCCCTTTATCCATTGTAATCGCTTATCCTGTCCATTCTCCATATTTACTATTTGTTCTCTTCTTGATGTATTTTCCTACATTCATATATAAGTGTGTTTTCTAGTTCTGGTTCTAGTATATTTGGTGGTATAAATTTCTCTTTTAGGAGTGCTACCGTTAAACTAGCTGTCAAGTAGTGTTGTCATGCGATTGTTCGCCGATCGTGTTGTAATTTTATAAATTGTGCGCTATTATCAGGTCTTTTATTAACGTTTAAGGCTTTAAGAAAATATAGGCGATTTTTTGAAACTTTTAAGAGTAGCTACTTTCCGCATACAAGTGCTTACCTCTTCTTCTTATTTTCATGGTTAATCGCAATGTTTTAGTGGCCGAGATAATTTGACATATAAATGTATTAAATTTTCCCTTGAAGAACAGTAGTCGTAAATAGAATTCTATAAGTATTATTGTCTTACCGCTGATCCATTACTTTTAGAAGGTTCAAATATTGCCTCACCACTTTTTTTGAATTATTAGTATTAATTTTGACTTTTTCTAGTGTTTATTTTTGCCTTATTGTTTACGCATTTTTTTATGTTAAATAACAATATATAAAAACAGACATCGGGCCCGAGCTTATATATTTCAACTTCTGGCGTCGTCTACTAACGTTACTCAATACGCGAGCATAGTTCAAGGTGTAAAATATCCATTATGGATTTGATACTTACTATAATTATCTAAGCTTTTTTATAGTGGTAATTACCTTAGATATAGTATATTCACGATATTTTAACGTTTTTCATTCGTGAAATAAATCCGCTTATTATTTAAAGCTGGAAGTTTACTGATACAATAGATCTTATTACGTCACACCAGTACATAGTGGTCATTTAGTACCTTCTTTTTCGCTTGCTTCGTCACTAAATCATAATTTATACACTGTCGACTAATATATATAGTCGCAACTTAAATGTTGTGTCTGAATAGTATGGCGTGGAACAATGAAGTTAATGTTTTATTATCGTCATCGCTACTCCTTATGATTTTTTAACCGCATTGGCGAGTTATAAGTAAATTTTTATTTCGCTTTAGTACTTATCACAGTATTTGTCGAGGCTCTTACGCTAGCTTTCTCTAGTGCATACTATAGTCTAGCTCTGACCTCATCATTTTTTTAATTAGAAGTTAAAGTTTTGTAACTGGTTTTCTTTCAAATCGATACATTATTAGATTTACACTTATTTTTTACGTTAATGTTGCTCTTTTAATATACCCTTAATTTGGACATTGGATCGAGCTTGACTTTTTTAATTATATTTTATACTTTCATATAATTAGCCTCCCGCACTGTTTCTATGATCTGATAAACTAGGTTTAACTGCGCATCTCCTTGATTGGATTATGTCCCATTCACATTTTGGATATGTTACTACTGGTACTACTTAGTACAAATTTTTTTCTTTCGCTTCTTATCACTGTGACCCCTATCTGTACTGACGTCAGCAAATAAATCTTTTGAACTATTATTGGCATACTATTAGAGGTTCCATATCTTTGGAAAAGGCCAAAGTAATTGCTTATTAAATTAGTAGAAGTGATTAATTAGAGTTGGTCAGCATGATATTTGGTTTTCTAGTATAGTGGTTCATCTCAAGACTTTCTCTACATTTGGTTTATAARGTTTTAGTTTGAATTATTTTGTTAATTTTTTATCAGTACGGGTTCTTGCTCTTTTCTTGTTTCCCAGCGCTTTGTACATTGACATGCTTCACTTGATTATTAAGAAACGCAATTAGTTCCCCGGAACTTATTTATCTTCCTAGAATTTATTTTAGCTATTTTTGTCTCAAAATATAA---AGAAACACCCTATTATATTCGCCATCTTGATTAAAATACGATGCGGAAGTTACCACGTATATTCTCTTAAGAACGTCTGGTGTAAATTATTAGGCGGTGTCGGTTAAAAGTTTGATTTAGTGTCGGACATCATTATCCAGAAGAGGTAGGGAGTATATTACGTGAAGAGATGGTCGACCCGGCCGGGGGGGGGGTTAGATAAGTAGGCAACGCTAGCTTGAGCGGGGGACTAGTGGTCTGCTGGGTGAAATATAGGAGTGTAGCCGCCCGGCCACGGTGAATCGCCCGACGGAGATAATGCCCTGTAAACATGTTGAATGAGGTGTCCGGCGTAAGGGAGATCCTACTAGCTTTTGGGCTAGCGGAGGAAGCTTAGAGGATGGAAAAGGTGAGTGGCAGACGTTAGGTAGAAATGCTTCGAGCCCCACCGACGGAGACAACGACTCGCGAGTCATGGGCACGGAGGGACGGGAGAATGTGGTCCGGTGGAGCACGATTACGTGTCCGGCCGGTGGACGTCACGCAGATGGGTGCCTGGGATGCCTGAGCGGGGACGGCGGTGCGCAGGCGCGACGAGAACGGGATACGCGGGTGATAGAATGTCGAGA------TATTACACTTATCAAGGCGATTGTGTTGCGAGGACATGATTTCTTAACTCATCTCGCATTGCTTTGCGAATAGAAGTTTGAAAACCTTTAAAGACAGCGTTGCTCGATGATATCATTCTCCATTATAGTCAGGAATCTGAACTACTACCGTCCGATACGGGCTCGACGGGGATGTGTTCAACTCTGCCACGTGCGAGCCAAGTCTTACGGTTAATGGTCAATCGACTCTCCCATCTGCATTTCGATTGAATGTCCGCTAGAGTACGCAGAGTAAGGTTTCCTTAGACACTGTCTGGCTTGATAGCGTCGCACAATCAAACCTTGTAACTAATTTATAATTTGGATAGCGACCTGTGGCGATCCAATTCCCATATTAACAATCGTCACTATGTGTATAGAGGATTACCAAATAAGGACTACTTTCTGACAAGTAC--AGAGAAAAATTTTATGCAGGTCCAACTAACCGATTATTTCTTACAAAATATCAAAACTCTCCTCTAAATCATGAAAAATCTACTTTAACATCCGTAAGTTGCATACTTATTAAGAAATTATAATGTAATAATTGTTAAATCTATCACCGGAGGATAACGTACACTGGTTATAGCGTAGGCTATCAAGGAGCGAGTCTTGGATCTGGCTAAGAGGGTGTCATTTGTTGTGGCATAAGAGACGCAATTGAACCAATCGATAGAGATAAGAACGTCACGATTCTGTGCAGATGTAGAAATGTGGATGTGAGAAGAATGCGAAACAATACGCTTGAGTACAGACGAGTTCGATTTTCAGAGAAAAGTAGAGATGTTCCTGTGGGGCGTTGTTTAGTCAATTCCATGTGAAGCCAAACACACGATCAAATTTCCGATGGGGCTAGAATGAGACGGAACTAAACACTGGGCTCGCTGTGCGCTGAGGCGAATGGCACATACACCATG--ATACTAAATGTTTGTCCTTCGTGCAACTACAGCGAATATTGCGGTAGCAGATCACGACCACTGCATCAGATGGAAGGCAGTTGACGAAGCTGTCGACT-------TGATGATAGGCACTTTCGAGGTTAGGGGATTGTACGACGGCGGCGCTCCGTCAAGTGCGCCCAATTTCTTTAGGTCACTAGCAGGACGTAATAACCCGGCCTCTGATAGGAGTGCCGGAGTGGCGAGGCGGAAATAGAGAACTTGAGAACAACTGATCCTAAAATACCACCGCCGATAAAGCATGCGGGAGGGGCGTGAAGTGGTACTGGTATGGGGCAAGCTGTGGATATTCACATGACACGAACGCGAGAAGACCTGGCTCCATGAAGAGACGTTGGAGGATGGATACCAGAGTTTGCGGATTCGACGACGTATAGATCACCAGGAGCGAGGATACAAGGTATACGAACGTATCACGAAGGGAGGGACGAAGAATAATCACGACTTCGGACGGAGTACTGGCTCAAGGCATGTTCGTGGGCCGACTCAGCTGGATGCGGTAACGTTGTTGGGACAGACTGTGCGTCGAAAATGGAAGGCTGCCGAAGACTATATACCGGGAACGCTAGCTGCGACCCCAGAGACGGCCGGGAGGTGCGGTGGGCATCGACATATGCAAGCCGGCGAAAAGGAACACCGGCGTTCTCGCGCCTTGCGCACTTGTGAATCAAAAGGTAAGCTACCCCCAGTGTCCCAAATGAAACCAGGAGGGGAACTATCTAAAACGAGGTTTGAATGCAAAGATGTGATCGAGAGAGGCATTGCTGGGTGGTCACATCAGTAACGTCGACGTTTACCCATAGACTGACCAGTGGCGTTGTTTGACAGAACATTCTCGTTGTGACTTATAACCTTAACGTGATCACGATAGGGGACGCTGGCGTCAAAGTTTGGTAGTGGGGCAGAGTGGCAGGACAGTTGACAGTGACTACAAAGCGTAGTTCTCGCCCGTACAACAGGGACAATGAAGCTAAGATCAAACAGCTAAAATACGGTGATCGATGCGGGGACCGAGACGCCAAGGCAAGTATTTGGAGGAGGATCGACCGACGGTTGCTGAGGGCTCTTCCTGTCCGAGAGCTCATGACGCAACCCGTAAGGGAAAACGAGCAGTGACCGGACGCCGTCAAGCACCATGACGTCCGTGGGCGATTCCTGCAGTAGGTGGGCAGGCGCTTTGGCGGGCTCATTCAACTTCGAGGCATGCACGACAGCTGTAAGACCGATGAATACTACAATCAG---AATGAATATAAAAGCTTTATTGGAGGTCCACAATGACTTCCTCCGCCGAGGAGGCCGGCTGTTGATTGATGCTCAGAAAAAGACTATACAAGGCATCTCGAGGGACGTTCGTTATTTCAGCATTTAAATTAGCCTAGTTGGTTAATGTCACCATTAATACTGTAACCCCCTCTGTAATTCTCCAGGTTAACAAAGTTTAAAAAAGATACTAATGACTATGACCGATTGAATACATGTCACTACTATTCTCGCGGACCATAATTGTGGTTCACAGATTATCTAGATGAGTCTCAATTCGAGCGAGTTACCTGCCACGATCGGTTATTAATTTGGAAGGCTGGTCTGCGAGTTCAGTTTACTTGGTTCAATATGCGGTCCGAAATGGGTTAGTTCTGCACTCTGCCTCGGACCGTGGTGAGGGCCAGATTATGACTGTTCGACTGACGCATCTGCTACGGTTCGGCCAATGCCCAGATATAAATTACCGCGAGACCTTGCTATATCTAGAATTAATATCCAGTTTTAAAAATACAATTCATGCGCCCTATAAATGAATACACAGATAGACATAACCCTCAGATATTCACGATGTTTGACGGCATTCTCTAAAAAACACACTCTAGGATCATCTCAAACGAATTGCATCGAAAAGTCAACATAGT---GAGATCATCTTACACATTCAGGGAGTTTCT-ACTAA--AAAATTCCCGTCTA--TAGTTGAAGTTCATAACGAGGAGCGTCAAGCTATACTTAAAATTAAGGTAATGCAAATATAGTTTTCAATATTCGCCCTTTGAAGTTGTACATCTCCGGGTGGTTGTAGAAAGTATATTCGATATCGACAATCGAGGTTTCCGCGACACAACAAGAAGTATAGTCCCAAAATTTTGCTTCAATCAGTATCCTTTCATTAAGAATATGTTAATTAGAGACTGGTAACGTATTGCGTTTAGTAAAAGCCTAACGCCTTATGTAGTTGATTATATCACCTCACGAGAACCGCGTTCAAGCAGCATACTCCGTT-ACACGTAACTAAAAGCTACTTAGAAAGACTTTTCCCAGTGTGCTAATAAAATTAACTAAACTTCTGACTGCTGCCTATATCATACTCATTCAAATTTCAATATAAT---AAGTATTAAATTAAAGATA--ACAGGGATTTACTATAGTTTAAAAGAACCCCTGTGATTGAATGTCAAGCATACGATTTTATACTTTGCCACATCCCGCCTAGAAGATTAAGACTTCTTAAACGCGATCAGTCATAATTATGCTACTCTATAAGTAGGAAGTCGATGTCGGTTTGCATCTTAGGTCTTAATAATAGCAGTATAAGATATTTGATCCATTTCAAGTCATTTCGATTGTTGCAGTGGCTAACTGAACTTTGTCACCTACAGTTCACGTAACCGTTCACCTGGGTAGTAGTAAATTTGGTTCTGCGTAGTTCCCGAAAATCTACAAAATTAGATGATTTAAGATTACGTCAATAACCAACTAAAATTAAATGGAAAGGGCTGCGAAATACAAGCTATGACAGACAAACAAAGCTTTGGTGTGTGGGAAGACTTAGGAAAAGGATGGTGGAAGCTCTGAAATCGGATAATTAAGAACCATAGTAAGCAAGACACCCAAGGGATAACTTCTCATCGGAATAAGTCGAGAAGGCCGGTAGCCGTAATGACAATTAGAATGCGCGGATACGAGGGATTACTACAATGTGATGGCTATAAACTAGCAAACCGTACGAACGCCTCTTGCCAATTGGTCGGCAAAGTAAATGCAAAAATTAGGG--AGCAGACACAGCACGAATAGTCATTAGACCCGAGGTCAACCAGTATGACACAAGAAAAGACTGACAACGGTAGGCTAAAGTTCAGAAAGAGTAGCGGAAGACGCAGGCAGGAGAGCGGTAAGGAGCCCAACGAAGTTTTAGCAATGGTGAAATATAGGGGTATCTCGCCTAAACCCGGTCGCAAAACAGGAGCAACTCTGAATCTCACCGGACATCTCTGCAGCCTCATGCAGGAGAGTAGCGTCCTCGACTGAACTCTGAGCAACGGCCTGACACATGAGCAGGAGATCTACCGAAAGAGGGATAACACATCGT---TTCGGTCACTACCCTCTAGTGACAAGAATGG--TAAAGTCGGGTTTCCATAGAGAAGGAAATACAGGAGAAAGGCAGTAAAAGAAGAACTCGGTAGAGAACCGAAAGTTGTACCCAAAAAACTA-----AATATACAACCGCCATTATCCACAATGGAGAGACTATCGAAAGCGGCCGAAGGGATTTATTAGAGACAAGTCAAGCAGTCAAACAACAGGACGCGATAAAAGAGAGGCGCGGTTTTGGATGTAGAAAGACTGGCAGGGAGACAGGGCGACCGGGAAAGCGCGAGGGTCGACAAGACTATGCGGACACCAGTACCAACCGTAGAAATACAGAAACATGCATCTACCTT--------AAGAAAGCTTAG---------ATGATGATCTCCCAAGCACCCCCTTTAGACAGATCGTGCTGCACCGAGCGTTTCGGAATATTAAAACTAGAATAGGAAGAAGTGGTCGGATAAAACACATCTGTCAAGTTTCAGCCAACGACCCCCGTTTAAAAGCTAGTAGCTGACGAAACTAGACCTACTGAACGTTCTATGCGGAGGATGATGTAACTAAAGGTATCCTTATTAAGCACCTCTGATTAGCATTAATCGCGTAGATTAACTCTTCATTTGTTCCCCGAAACTCAAGATCCACAGAACACTAAAAACTGTATACAAGGATTAATGTTACGAGAACACTAAATGCTAGACTTCACTAATCTTGAAGGAACTGAGACATCACGTAACCAAGAACTCTCCGAATACAAGTATCGGTAATGGGCAATGTACTCGCGACGATGGCTTTTTGCTGTTTTGCCGATGGATTCTTCCAATTTTCAGTTTCTAGTCGTTTGCATGGCTCTATGGGAAGTAGAAGTTGTTGGGTCGAAGGTTTGTTTAATACTGTATAAGTACGGTTATATGGAGCTCTCGCAAATCCGATAAACCATCATTGTCTATTG
May18_43_RAUano_KJLM57 ATGTACATCGGCGAGAATAGAAATATCGGACGATGACATAAAAGGAGTAAATGTAAACGGACGTCTCAGTGGGAGGATGCCGATCAGGCTGAGAGTATGCGGGATTGTGATTGAGAGGACGTGGATGCCTAATTGATCAAAAGTGGGTGTTTATGGGAGGTTCTATCAGAGGAGTCGTAAGCACGGAAATGCCAATCCGTAGGAGCTATTGGCGGTGTAAGCCTGCAACCATGAGGAGGGGAATTCGCTCGATACGTTATGATCCCGCCCGGATATTCCGCGTCGTTAGACCCTCAACGGCTATGCATGATCATATCCATGGCGGGCACGGATTATATGGGAAGCAACGGAAACGCGTGCACGAACATCTAACACAGGCAAAGTATTGGTTAGTGCATGGCAAAGCTCTCGTGCCAGTGTACACTTCAGAAGGGGCATGATAACATGTGTGCGAATGCGATCCCGCACTTCATACTGCCCTAACGGGCGCCTGCGATATTATTACGGACGCAACTCATATTAGAGACCTCAACAGCCAGCTACGCAATTCCTCTTTCGAGCCCCGGCGGAGCTACCGGGAGTTTTATTCATCCGCTTTGAAGGCGCAATTAGTCCGTTGGGAGGAGATACGCTTCCATGTGAACCATCGGGAGTTCGCTAATCCACAAGTATTCATACGAGGCAATTTTTTCGCGACTTTAAGCGGATAGCCGCATAAGTGGATTCGTTCAGGTGGTCGCGCCAATAAGCATAACAGTGCGGAATTAATTGACTGCCATTGCGATTGAGCTTGCCATTGCTCGACTGAAAGCACCAAACATTGCAGGGCACGTTCGGATTCTAACATCCATCGCCCCTACGTGAGACAATATACATTAACGGACAAGGTACTGATCTTGAATGGCAGTAGAATTCTGTGATTCGACTACTAAACAAAACCAATTCAGAATATTCTCACAAACTTACGAGAGCCAGCCTTTAAGAGCATCAGACAACAACG--TTATCTCAGACAGCTAATAGATAACCACACTCGGTCGGGTTCACCTGAAAAAAACTGGAAATACCAATATGGCCGTCTGAGTGCTTCCCCGGAAATCCAAATTAAAGCCTGTGTAAGGCGGAACGTGGCACAATAAGTACTGGAGTCACATTTTGGAAAACGGTAGGCGTGCATAGGCACGAGGCTACAGGGATGAGTATGAACGGGCCCCTAGGTCCGTGGGGACACCTGGCGATTTAAGTCTGGGACCGTGAAATTGGCCGTGAACCGACACTCCCATCAAGTCGCCCGCTTATCATTGAACAATTTCATTTGAACGGATAAGTGTGACTTTGCCCTACGCGGGGGAAATGGCTTTGGGGGCGGGTGGAAACGTCTATATGATTATAAAAATGCAAGCCAGGGGGTTCGTTTGGGGGTGGGACGACCGGAGGAAGACTTAATGAATAAGATCGGGTATAAGACAAAATGCGATCAAGTGCCTGTTAGGCAATAAGACCCCGGGCCGATAGGTGGTTACGCCTACATGCGATATTCGGAGTAAGACAGAGTCTCTTTATGAAAATTTCGTTGTCAGCGGTCGAGTTCGCTTTTGGAGATCCTCGCGTGGTACACCACCTAGACGAATGGACTTCAGAAGATACTCACAAGAGGTCATACTCATCAGCGTTAGTCCGCGAGATTACGACCGCCCGCACACTTGCCATTGAGCACACGTCTTCAGGGTTGCGCAAGGATTACCGCGTGACCTTGATCACTCACATCTCACCCGATGTGGGAGACATAGAACGCCAAGGTAACAACTTCACGTAAAGACTCAGAATATGCATCTGGTTGAGATTTCGAGAGACGTTACGTGCAGGCCGAAATGACGTTTTTCCACCTTTTGTGCGAGTTTACGGTCCCGGAATAGTGGTTGCGAACATAGGGTTCATTATCTTCGGGATTGAGGCTCCGACAGCTTTATTGTGGAAATGAGAGCACGCAAGCATAATTGAATGAAGAATTAAAATGATACTTAACTTGGTCTACCCAACGACGTTGGATCAAGTAAGAATATTTTCACAAAAGGCAATGGGTTTCCGACAGCTCATGCACGCGTGAATGGATTTAGATCGCTAAGGCATGTTACATGCCTATGGGGTTGCAGATGGAAAAGAATACGTTTGTAAGAGCGAAAAGAGGAATGATCCAGAGCCACAACCTGAATGCGAGCAATTAGAAGCGAGGAAAGCAAAATGAGCAATTGCCTCGCGGCAGACCGGTGAACATAAGCATTCGACTGTGGGTTCGATAATAAAAGTACGATCTTGTTCTTGGCATGCCTCGCGGAGTTGGTTAAACGAATTTGCACAACTATAACTAGGTGTCTGGGTTTATTTTTGGAAGGGTTAGTATTATAATATGAAAAGGGTTTGATCTTTGAATCAAAAATCGTAAGGCCTTAAAGTGAAAACCGGCGGCTAGAAATGAATGAACAATAGTTGGTGATGAACCTAGTAAGGAAAGGGGATTTTTATCACTCTAGCTTGAAAATAAAATACAAACAACTTTATTTAAAAAAGGCGTTATAATCGAAAGGTTTCAAAACCTAAAGGCTTAGACTTGGTGTGTTGACACAGTAATTAGTCCTCGTCCATTTGCTCTGGGCGTGAAAATACTATAGTGATCATGTTCTCCCTCCTTTTCTCTGATGCTTAGGTTCTCTTTGACTGATTGTAAGTCTCTCGGCAACTTAAAGTTCCGGAAGCCAGCGAGGAAATAGAGTCTTATGTTGTTACTTTTGAACTTACATTATGCTGTTTACATACATTTATTCGATCTTTTTAATGATTTTACCGTCCTCACCATAAAGGTAACATTACCGTTGAATAGCAAATTCATGGAATAGAGTTCAATCACGCAATATTTTCTCTGGTTTATTCTTCTATAGCCACCCTTACTTTGGACCAAACCTCCGCCGCGTAGATTCTCAAATTATTAATCTTGAATTGGTAACTAATTGAAAAAATGTCTGGTTCTTTTTGACTTGTTTATTTTTTTTCTATGGCAGACGTTTACTGGAATCTAAATACTATGGAGTACCCACCCGATATTAATCTCTTTCTTGCTTATCCGCATGCAATTCATCGGTTTCCAAAGGATAGTATTCGGAAATTTAACACTCATCTTTACCTTACTCTAAAATTCCAAGCCTACATTGTTTGATTTCGAATTATACTATAATATATTTTTTTTTTCTTATACTCATGTTCTTACTTCTGTCTTGATATTCAGTGTTTAACTTTTTTTCACTTACCCGCTATTAGTAACCTGAGGCATATGATGCAAAAGAACATCCTCTTTTAATTTCACTTATATTTGCCGGGGTTCTTCCATTATAAGTTGAACTGGTTCTATGGGGATCTGGAACCAATTTTTGATGTTTAAAAAGATTTTAAAAATCTAAATAAGAATCTTTCTGAGAATGTCAGAAACCGAGCAATTAAAACTTGTTAGATCACAAAACGTCAATCTCAGTAACACAGATGTTCATCGTTTGACTCCGCAATTATCGTTCTTTTTAGTGTATCTTTGGGTATAAAATTTTTTTTACCTGGCTAGAATCTAATACTAGTACCATAAACTTTCTTTTTTATACTATTAGTTCGATCATCGCCATGTGGAATATTTTGCCTTCACAAATTTGATTTTATATATAATTTACTGTTTTTCTCTTTCATCTTTAATCATTTTAATTTGTTTCGTATTAATGTTTCTCGCATTTATGTTATATCATGATATGATGAGAATCAAGAATTAAGTAATGACTAAAAACACTCTAATCATTTCTTAGAGATTTATCATTCTATATATGTTAATAAATGACTTTTTTTAAATCGGTATACATAATCGTTATATTTGAAGTTATTCTGATGATAGATAAAGATATTGTTTTCTCTATATCTACAAATTATTTGGGGCACAGATTGATCTAATGTACAAGGGTTCATCTTTGAATTCATTCTTAAAT----ATACTCCTAAAGCAAGGTATCAACTATATTAGACATTATCATATTCTTTTAAGACAATTCAATTATTATTGTAAGTATATACCACCATCATTGAATCTGTTAACTTTGCACGGTAAAATCTCTCTTGATTATAGATCTTTCACAGATGTATGGA------TCTCAATAACCGTCCCTTTCAAAGAATAAGATATCTCTCTAATATCTATTAGTAAACAACCTCTCTCTTTCGTACAACTCTATTAGCCACACTCTGACCTTTTAAGATAATTCATGAAATAAAACTTTAAA----TCTTTTAGCTTTAATTATTATGTGTGAGATCTTCTGATATTTGGATAAGAAACATTTCCTCAAAGGCGCCTTTGTGAAAAGGCAATACTTTTATTAGGAAGTATTTACTGGGCTAACGGAGGTCGTTAACAATAACATATCCTCACTTTGGCATTACAGTCGGGTAACCTCATGTAGCGTAATGTAAAATCATTTATTATATCTTTATAGTCATCTTTTTCATTTTCTTGTTGACATGCTAACGAATTGTACTATGGGATCTTTGTAGCGTTGGCCATTACAATCTATTTTTACGATTGGGTTAGCGAATTTCTATATATGTGACCCAAAAAAGGTTGATGATAAGATTATTGATTCTGTCTGACTTGCTGTAAACAAGTCTTAGTCTTTTGAAGATGGCCGGATATGAAAATCTTCGCGAAAAAATTTTACTGCCTTCAGACACTCCCTCGAGGGTAATGAGGGGTTGGATTGATTTTTGTTCATATTGCCATATAA------------GATGTATAATCACAAATAAACTTCATCTTTTTGATGAACCTAAAAGTAATGGTCTAGGTGTTTCCTTTTTCTCTTATAGATCCATAGTTATATATTTTGGTAAAGAAATACTCAGGTAAAAAGTTTGACTAAACCCGGCTTGGATTTTAACTTACAATGTCAAATATTTCAAAGATTTTTCACGGAGAATCTGTTATCGTTCGACACCTACATTCACATTTATAGTATTATATTCTTTGCCTACTTTTTACCATTCGTTCGTTTTTTAGGTTCCTTCAGTTTCTCCTTGCTTTTTGCAGCATGACAATATAAATCCTTTAGTGTTAGACTCTCTAACATTGTATAATACATACTTAGTTGTACATACTTAATTACATTAATAAGTGTAAGTGAGGCGTAAATTGTTTTGGGTGATTGTGCTCACTAAGGTTACATTTCAATTGTCCAGCGGTTGGAATACTTTGTTACAGAGAGAGAGATGGAGAGTTTCAACGATTTAGTAAAATTGTTATTTCGTGTTGTTCGATCACAGTTTTATATTGAAGGTCTTCTGGGGTTGATCTTTATCGTCAA----TCGTCTGGATTTGAAAATAAGGATAAGATTGAAAAAATGTACTTATAATAGTAAATTTTGTCTATCATCTACAAAAAATGATTACAAGCAAAAGGCCACATAATCTGATGAATTCTTACTATTTCCGCATCATATAAAACTTTCCACTCTTACGTAAGTTCGCTTCGATTGTATTTTGGATTCAAAAATAATCTATCTATTGGATTTCATTCGAGTTAGCCAATACAAGGCAGGAACCTTATTTGATGGTAAGACAAGGCACGTTGTACATTCAACCTTTTTAGTTGTCAGTTTGTGTTTGTGTGAAGGTTTCTTTCATGGAAGATTCGTGATAGTGATTGATTAAGAGTTAATTCGGCTACTAATGTGTTAGTTTGATGCAAAGGGATGGATGTTTGAGAGCCGACTGACTGTTGATGCTTTATTTTGTGTCTTTGATGATAGATCAATAGGTAGGCCTAGTTCTGACTATTGATGAGTATACATTTGAAATTTTGTTTTTGTATCTCATAAAGAGCATTCTAATTTGTAAGTATGAGCGTGAGAGTATGACGGTATGTTATAATTTCTACAAAATAATCTACATCATGATTGTGATAGTGAGGACGAATTCATTGGTGAAAACTTCCTCACTCAGTCTAGTAAAGAGGGACTCTCTTTCGAGGAAAAAATCTCTCTAGTGGTTTCGATGTTATGTAATAAGCAGATTTTGACATCGTTATCGCAAAATACATTTACTTCATTGGTGTTTGACACATATGTTTTTTAGATCGCTCTGACGCCACTATTTATAGTAAATAATATATGTGAATGGGTCTGTTTATGTATTTAGTTCTGTCAGATTTGAATTTCGTTTAGATCTTCATATTTAGTAGATAGTATATTTATTGAACAATTTATTTTGGATAGCGAAGTTTGTTCATAAAGGTTTGTCAACACTGTGGGAATGTTCCAAGGGTTGAATATCTGCGGGTTTGTTATATAGAATTAGTTTTTTGAAAAGTATTCGATTCAGTTATCAAAATCATACTGATTTATATGAGCATTTTATTGTATTGTTGCGTCATATTGCGTGGGTGTAATTGACATCCTCTCTGATGTACTGTGCAGGGGGCTATCTATTAGTCTAACTGTGGATAGGAGAGGGAATTTCTGAGTCGCTATCTCTTCAAGCACCTCCAAAGATTAACTTTGGAGGAAAAAAGATATAGAGTATTAGCCTGTCAAAGCATAGAAGTTAGCTTTCAAAGTTCATGGTTTAGAGTAGTTAGTAGGGTTTTCAATGTTATTCTTGATATCTGTTTTGAAGATATGTTTAGATCGATCGTATCTTAAGGAATCTGTGATTTTCAAGAAACCGATAGGTTTAGGGGGTAAAAGCTGGCAATACAAAGTTTTTATAGTAACTTTCTTTGTATCGCTCTGTTTTTTGTCAGGTGAATCTATGTATTGTGTTTACAATTCGAAAAAGTTGTTAAGGGATAACGATTTTAGTTCAACTTTACTATTTGAGACTTAACGTCTTTCAATTC------AAATACCCTCTTTAAATTCATGG----TAAGAGTTGAAAGATATAAATTTCTTATAATTATAAAAGATATCTGAATGTTTTTTTTAAGAGAATTCAATGTCGATGAAAACACAACACCTTATATATACTTTTGCATAGATCTTTTATTCTTTGATAGTATATAGTATTCTAACTGATGGTCATTATTGTCATGATCCAGAATC----TTCATCAGAGAGGATTGGCAATATAAATGTAATCGTTAAACCTTACTCAATTAATATTAAAGTTGTTGATTGGAAGTGCATTTTAGTATAAGTTTTTGAAGTTAAGTTTTTTATTAACCGTTTTATTTGCAATTGGCTAATACTGTTGTAAAAGTCTAGAAATTTTGGCAAAAAAATGTAATTGTTGTGTTATCTGTTCAAGTGTTTTTGAAATCTTATGGGGAAAAGATGGCGATAATTTTTTTGTAACAGAATGTGAATAAATGAGTGTGTTGATTTTTGAGCGAATACAATTGAGTGCGGCCACTTTTTTCTTCTGTTTGTTTTGATAACTTTATAATTCTCATAGGTTACTGACAAACTGTTTATTAGCTTCGGATGGTCTAATAGAGTCGGAGGGATACTCCATCAATTTTTGCTTTATGGATGGTCTGTTTAATTTATCTTATCATGACTCCTTTGAGTGTGACGACCTATTCGAGGGCAAATGTTAATATTTGTGGAGTCAGATGTTCGATTTCAAGTTTCTCTTGACGTGAGTGGGTATTGAGGTTTAAATATTTGTTACAATATATATCAGTAGTATGTCGGATATTGATAAAATAACCGATAAGGCAGTTGAAACATATCACAATGGATCTCATAAAGCTTTTCTCATTGACCATTAAAATCTTAGTGGTAAAGTGAATGCAAGTCTC--ATAAGATGACAGTAACAATGCCTAGAAGAATCGGTCTCGCCCATAAGCCGTGTCTCACCATGTATCAGTGTGAGTGTATGCTTGACAAATGGTTTTACTAAGGAGGAAAATGGGAACCAAAATAACATTTACTTTGAAACTTGGTTTTAGTATAGTCAAGAGAAAATGAATGACAGGCGTAGCATATCAGACTAAAGGCACTTACAAGCATAGTGGGTAATCTAAGTTGCTTGTATGCTGCCCTTAGGAGTATGCGACAACCTTCTCTTATTTCAGAAAGATGAATTGCCATCGAGTGCACGTAGCAAGAGCTATTTTTCGACGAGAGAGTGTGTTACTCTGCTGAAGTAATTTGGTTTTTGTTTTTTAAAAGGTATGATTCAAACTATAACGACCTATTTTAGACAGTGAGAGAGCATATGCGAGGGGGAAAATTGGTTATAGACAAGCACAGTTCGAAACATGGTCTCTAAGTGTCTTTGGTTTCGCGATTGTTGGGGCCATGCAAAGGGGGTTATAGTCTTTTAGACAACATGAAGAAGATCAAAAATATCACGGTTAGAGAATCAGGGGCCTTGAATTAGAACCACTTTGTAAGACGGTCAGATGATGTTTGCTTCATCACATAAAACATTCGATTTGATATAAGCAGACTTTGGAAGCGAGCCAAGGAGATGGGATTTCGAAGGGTAGGTGTTTCTTGAATGAAACCACACGGTTTACATTGCAACCTCTCGTAGTAAAAAGAATGGTGTATAGAGAACAGTACAAGTACATAGGAGAGTGTCTTAAGTCTTAGGAATGGTCAGACTTGTCACAAAGACAGTGAAGTTACGGCAGTTCAGATACTATACCGGATCTTACTGAATATCATCCCTCGAAATGATAATGGGCTTCCCGCCAACCCTTGGTTGTAATCATGTTTGAGATTGTCTGATTCTAAGTCACCGTGTGTTGAATGGAAGGTATCAAGAACATGCTATTCATATGTTCGAACTTAATTTTGTATTCGTGGTTTTCAAAATTTTATAAGATGAGATTGACTTTACTTGTCTCCGATGATTTATCAATGTTGGGCGTACAAGTAGAATGTGTTCAAATCAATATTGATTGCTGAAAATGAGGTGTTGCTCTGGTATCAGATGGTATTATGACTTGGGTTATACAAGGTAAGCTTAAATAAACCAGATGGATCCTTCTTCTTTAATTAATGTACATATTAGCCCAAGCCCATATTACACAGTGATGTACTGTTGATATTTCGGATAAGATGCTGATAACAAAAGTAGCTAAATATTCCCGGGGGATCTGATTCGCTTTTCGGTTGGAAGTTGATTTAAAAGGAACTATATTGTGGATCCTATATCTATCAGTTGAAGCTCTATGCTAAGTGGTAGAGGCTTAGTAGATATTTCCCCATTTATAATAAAATCTATGATGATCCTCAGTTCCTATTATGACACCAAATCATTTTCACTCATAACATTTCAATGGCAGATCCTGTTAGGCGTTTCATGTCCGTGTGCTCTTAATTCTCATATAGCCAGATCACTTATGTATGATATCCAGACGGTCTGAAACGACTATTTACACCGACATACATGAATGCTCTCTTATGGATAATAGAATGCTAACAAAATTTTTCTTGGACAGTCATTCAGGGGTGTCGTCTATCTATGTCTTTGGGATCATAGTATTCTTCATTCATTGCAGCGTCACTAACGAACATTTAATCTTACAAATTGTAGAATACTGAAATCATAAATGATTAGCTAAGGAGATGGGTTTCACCATACAGTTAGTTGGGTGTTTATCTGAATATATGAGATCTTATAACGCATTCTCAAGTCCTCCAACATTTCAAACAAGTCATCCTCCACAATATGATAGTGAACTGAAGCTTTCTGGTAAGAAAGTTCTGACCTTCCCACGTCTGTAATTCTACTGGCACCTTCAGTCAATCCTTTTCAAGAGGTATAAATCAGAAACGCTGGGTTTTAGTCCATGCATTACTATAGCCTGATTTAATTCAAACCTATTCCATCTTATTAACATTTTGATCCTATATTGAATAAAAATTTTCTATGTAAAGGGCTTGATTAGGCTTTTTTTTACGAGGTTTAATACTCTTCATGGTTCTCCAGTGAAAAAGTAGCATTTCTTTAGGCATGCCCATAAAAATTTTTTGTAGCCTTTCTGTAAAAATGTAATCCCTTCTTTTTCCCGACCCCTCTAGAAATTTACTCTAAAATCTTAACTAGCGAACGGGAGGGTAGTTATCCACGGGCAGGTACATCATTATATCTCACACAGTTATAGCAATATAGAAAAAAAGGGTACAATACCTACGATCACTATGAGTAATGTTATTTTCCTCAGGCAAATTTTTTCAAAGCAACTTCAATTATAACATGCGGTATCTATTGGCGATTGTAGGAATCAAATATATTAAATCATAGTTCAAGCTTTGTCTCTGCACTTTTTTGCAAATCTTTGTTTTAAAGAAAGTCAGAGTTAATGCCAATGATTCAGAATCATATGGTTAAAAGTTCAGTTAGCGTTCGATATTACTGTAAACTTCTCTATTTACTATTATGTTAGAGTTTCGTTCTGTTTTATAAATGCTCGGGTTCTTGCTTTACATGTCGCCTTCTACCTTTCTCGTTAAACTATGCTAACTATTTGTGGTATCGACATTATGAGGCGCAGTTGTGTTTATGTGTCTGATTATTGTTGATTCCCGTGATTAAAACTGCAATACTGGTTCAGTTGTTTGCTTATGCTCACTTTGTTACTGTATCCTACTGGACAATTGTATGGCATGAATTTACAGTTACCAACTTTCTTATAGACCCTTGTAAATATGGTGAGTCTGTTGGAAACCCTTGCTGTTTATGTTAACCTTTTATGCGTTTTCTCCTATTTGTATGACTTCATGTAGTAAAAGTTTCTGTCTTAAGACAAAACCGATTAAGACCGTTTAGGCAATTGCAAGGATGGCAAATATAGGGACCGCTGCCAAGACTTTTAATTTCCGTGTATCTGGACATGCTGAAGTGGTTGCGTCTGACCTCATATGGGACCGCGACCTTGCACCCTTGAATTTCCGATGTATTTTCCGTTTCAATCTCGACGTCCAAAATTTTGGGTCTTTATGTTCGTCCGCGGTTTTACGTCCTTTTGAAAGTAAAATTCAAACCTTCGCGCCGTGCACACGTTTTTATGGACGCGTGCCTTGTTGGATGGGCACTTCCATGAAATCCTACTTGGCTTTTAATATGAGTTTCTTTGGATGTTTGGCTATCCATACTTGCGGTTTTGTACGCTATTCATAAGCGGGGACATTGACTTGATCCACATACAGTATTGGTTCTCTGCGCTTACATACTCGCCTTTATGGCTAGAAATCGCTATTGATGAATGTAGCTGCTGGCGCTTATGTGTTTACTTTCCTTCCTGTGTTGGGAGAGGGCTTAATATATCGTCCCGACCGAGTAAATTTGTGAAGGACAATAAACTCTTGAGATGGCAGCCGGCATTTCAGACCTGCAAGGCCGAACACACTGATTGAACTCAGCGAGCCAGATTGAAGCAACAGGATTGAGAATTCCGAAGTTTAGGCCATTGGCACTTCATATTTCTTGCTAGGGATTATTCAGGGCCGTTTCAATAGAGCTGCTAGGACCACCAATGGCCAGGCCAGTGTTGCCGTGTGGCAGAATTTAAGGGAGTGGGGGGTTCGGGATCAATACTCGGTTTTCAATTGCGGCTCGGATACAGGATTCACTTATGACGCATGGGCTTATTTGCGCTTATCTTTGCGGTGTTCATACAAAGCGCCCAATTGCTGTTCAGAGTGATCATTTAACACATTGCGGCTCTGGCTGGTCCTTCTGGCGGCACAGTCAGTTCTTCCATAACATTCTAAGCGGGTGACCAAGAATCCCTCCCAGATTATTTAACGGACTTTGCCACTTACCAGTTGCGAGGGCACCCTTTTACTTAATGTCAATAGCGATTCTACTTCGGGGGTTGACCGTACGGGGCTTGCTACGAATGCCACACATTGCATGCATCTTTCTATGCGGCAATTAAAACAATGGGATGGCAGGCTAAGAATTTGAGCCAAAGGCCTTACGGCAGGCAAAGGCTTAGAATCTACACTCTGCAGCCATTTCCTAATTGCATTTGGTCTTACATGTGTGCCACAATTATCATCCCCTACCTACTGCACGATAGGACCATTTCTTTTACCACAATTGATGGGGTTCTATGTGGGCGCGCCAGCGCATTTATGTAGGATAGACCACACCGTAAAGACTTTGACGGTCTAGCACGGAGCATATTCCACTAATGGCTGATTTCTGGTTCAAGTTGGTTTAATCAAAGAACATAGGCTTGGCGCCCAGAATTTTCGAACGCATCATTCACCGTTTGCCATGATCAAAACCAGCTTGCCCGGGCACGCCCGGGCACACAGACAGTTACTGGGGGGGGATTGTGCGTGGGGAAGTGCTTTTCCATCCTTGGACGCGATTTTGTCACAATCAGCTTACATCAGTACGTTTATCTCTAAGGGTCTTTGCCGAGTCCGTTATCCGAAAGCAACTGGTTCGTTCCTGGAGGCCGGAGGGGGACTGCAGTTCGCTGGACAGTTTTTGGCTTTTGATTAAAGCATTCGTGTATTTCATTAGTGAAATCATCGAGTTGGGAGATAGGACAGGGTGTACCAATACGGGGAATTGCCAAGTCATACATAAGGTGCTCGGATTTTTGGCCAGCTCCAGTATCATCTAGGTCTCTTTCGCTAGGCTTTTTCTGGGCCATTGTTGGCTTAGTTATTTCTTTAGGGCGGGTATGCAGACTATGATCATGTTGGCCAAAAATTAAGTGCCCGCACCACCAGGCTTAGATGTCAGGCGGCGTGGGTACCATACTCTGGGGATGCACACTGGCTTTTTTGCAGATATGCGTGGTAATGCTTAGTTCCAGTTAGCAGGTTGCCAGACCACACCGCGATTGTTGGATGCACGCCAGATTGAAGCAGAGAATACGAGACGCTTACAAAATTTGCTCCATTGGCATTGCATATTTCTTGACTCGGAACTTTCAGTGCTGCAGGAATTGATCTGGTCAGACCTTCAGTAGCCATGCCAGCATTGGACCCATTGGCACCGCGTGAGCTTACCGGGGGGCCTGGCCGTAAATGCTATCGGGTTACATGTGTAACATGGTTCGACAAGAGACTTAACGGGCCTTTCTTTTTCTTCACATTCTTATGCGGTGTTCACTCACCAATGAACCAGGTTCTGTTAAAAGCGATCCGCTAACACATTTCGGCTTTGGGTAGTCTTGCTGACGGCATTGTCAGTGCATCCGCTCAGGGGATCGTCGTGAAAATTTTGAGTTTCCCACCCAGGTTGGCCCTTTACGGCATGAACTTAGCCAAACCGATCAGAGCATTTTGGACTCCAGGGCGGACGCATCTACCTCTGGGGTTCACCCAACCAAGTTTGCTACGAATGCCACACATTGCATGCTTATTTCTGTGCGGCAATTAAGACAATTGGATGGCAAGATAAGACTTTGAGCCAATCCCCGGGGCGTTGGCGGGCAAAGGCTTAGAACATAAAATCCTCATTCATTGGCTGCCTGCTCTTGGGTATACTCTTGTGCCACAATTATCTTCCGCTAGCTTATGCCAGATTACACCAGCGCTTTAACCACACATAATGCGGTTATATACGGGCTTGCCAGGGCATTTTTATAGGATAAGCCGACAAAGAGAAAGTTTGCAGATTTGACAAAGAGCATATTCCATTAGTGGCAGCTTTCTGGTTCAACTTGGCTTAGTCAAAGAGTATCTGCTTGGACCCGAAACAATTTATGACCATTTGCCATGATCATCGCCAGGAAACTCTAGGTTGAGTCTTTTCTCACAAGGCCGCTTAAGCGGCGAGATTGTTCCGGTGTTAAGCGTAAGAAAAGAATCCTTTTTACATGGCCGGGATTTTGTCACAGCATGCCTGGTTCAACACACTTATTTGTAAGGGCTTGAGCCGGGTCAATTATCCGAAAAAGATTGGTAAGTTCCTGGAGGCCGGCGGGGGACTGGAATTCGCTGGAGCTTTATTGCGTTTTGATTTAAACATGGTGGTACTTTATGCATGAACAATACTTTGCAGGAAGTTCCATTAAGATCTCACTATTATGGTGTTAGGATATTTGTTAATCTCCACTATAAGGTAAACCTTGGATAAAGTTTCGTTGGCTGATTTTTTTGGCACTGTTGGCACGGTTATTTTTATTCTGCGGGTATGCAGATTATGAACTTGCTGGCCAGACGACCCTTGCAATTATCGTGAGGAAACCGTGCCTTCATGTCAGCCGTTGTGGTTGCCATTTCGTGGTAATTTACTAGCGCTTTTATGCTCACTCGGAATTGGTAATTCCATCGTAAATTAGAACTGATGGTGACCATGGTCGGCTGCCACGAGTTTGAATATCCTGGAGGTGAAGCAACAATGCTCGCCCAGACGAGATGGTGGTGAAAGTGGATCGCTGCCACGATTTTAGGTCGGTTCTTTGCAGAACACCGAGATGGATGGTATGATACACTTGATTCCTCGTTTGTCCTTGTGGCTGTTTCCGCATGCATGCTCTTTCCTCAGTCAAGAAAAACGTTAATCGGACTAAACTACTTCGTGCCCGTTTAGACCTTGTTGGTCTTGCGGCTTTATGAATAACGTTTTCCGAGCTTACTTCCTTTT----TGATACGCATTTGAAGCGGAAGGAAGCTTGGGCGTTTGAATGATACAGACGAAACGCTTAATGGTGTTGGGTTTATATCCACTTTTACGCACTCGTTTATATGCTTATGCGCCCCCGTGAATGAGGATCGGACCGTTCGGTCCTCTTAGGAAAAATATTCGGGCATATCCACTCGCGCATGGTTCATTTACCATTGGAGCGCTCGTGAGATGTTTAAAGGGGCCTAGACTATGTCTCATTTTCTGGGTGCTGTAATGGCGGATGGACTAGTTCGCTGGATCGCCTGATGCGTGCTATCGCCCGTGCGCGCGCGCGTTTTTATTACCATGGCAGGAGTTTCGAGGATCCCTGGATTCGGACTTAATTATATGTTTCAGCGACAAAATCTATCACCTTCAATTTGGGTGCGGGTTTGGGGTCCTTTAGGCATCAGGTCTTGTACTCAGTTATAGGAACACGAAAGATCGCAAGAGGTAAGTTGGCAGAGAGAACTAAAATGTGCGCCAGGTATTGGCGTTATTTCATAGCAGTTAAAATCCGTCTTCATTTTCTGCGCTGCCGTGTGGATTGTTACGCTTGGATAGACATGCTTAACTAAGGTTAATTAACATCGTGTGAAGCAGGCGGTATAAACTGGCGAATATAACGGCAACTGGATGAGTATCAGACGAAGCCAAATTCCCTGACTGCGCGTGAGCCCTCACAAGGTAATGGTTCCTGTACGGTCAACGTGTTTAAGACCGGCGTTCTTCGTCAATATCAACGCCTGTGCGGTGGCGGTCATGCCTTAGATTGCGTTTGACCTCGACCGTCTGACCATTGAGCAGGATTTGTATCCTTATACCGTTGGATACAATCTGGGGGTGAGGTACGGGGGCATCCAACCGGATTGAGTAGAGGGTGCGGGCCAATGTTTTCGGTTTGTTTTGCGCATTGCATGGTTATGGACTGAATTTTCGAGACGACGGAACCTCTTGATTCCAAATTTGGATCATTTTCTGCGGGTGCTGTTGGTTGGGCTTCAGTACGGTTTAGGCCGGATTGGTTCGACCTAGGCTACGGAAGTCATCGTAACCGCTGGGGTGAGGTTGACCTTGTCCGGGGATGCTCCACAATGCGCGGACTTGGATTTGCGGCTTTCACTAGGTCGCCCCCACGCTTAAAGGTTCGATGGAAATGAACGTCTTCAGAGATGCGCGTTTTTGCGCTTGTGTGCGGACATTGTAGGTCGCACACCCATGATTTTGGCCACCGTACATGGACAGGTATTCACAGAATTACGAGGTAGGCGGCTGCGAAACAAGTTTCGAGCTGTCAAATCCGAAATTGCTTTAGATAATGGAAAACCGCAAGGGGTTTTAGGCGGTCATGAAAGGGAGGATGCGTGGTGTTGGCACCATTTAGGAAAGAGGCGGACTTTGTCGCGATCCACTTTTGAACTTCCGTGTTTGTGAGGGAGGATGTAGGCGAGTCCTTCGAGGCGATCAATAAGGTGACAGTGGGTACGTGATTTAGGGGGACTAAGGGTAGTAAGGACCGCACGTAAAATAGCAGCGGCCATTGGGAATTTGATTGACGGCACTTAATCGAGGGTTTCGAGAGCCAGGGTGTTACTTGGCAGCTCTTGCTTCTTTTTTTGGCAATTGCAGGGCAGACTTTTAGGAGTTTGCGGATGACCGATTGAGCCAGTGATTGGGCTTCAAACTGGGACCACACAGAGCAGTGTTGATAAACTTTATCCTAGAGTTTACCGTGAACCTTTAAGGACTTGCTTGCGGCGGACAGAACACGGTTGCTGTGGCGGAAGCCGCTATAATTTCGGAACTCTGGGCCAGTGCCAGCGGTTATGTTTTGGCGGGGATAACTTTGAGTGCCATTGTCCGAAACCATTAGACAGGTTATTTCTCCCACTGCACCTGGTGGGGTGGCCGGGGGAGTATGAACTTCCTATTGTTCGGGTCTCATTATTCTCGCGTTTGGTTGGGGATTACAGCCTCTGGCCGAACCTGAGATCTTCCTTTTGGTAGTTGAAGAAGAAAAATACACATTTGGATCATTATTTTTGGATGGGCTTCTCTGTTTAAGCCTTATTGGGGGTTAGAACTGGCCCGGGGGGGAGTAGAAATACAATTACCTAGCCAGATATTTGGTATTCTAATCCCTTGGGGGAGGTGATGTAGGTGAGATTGAGAATATGGGGCAGTTGTTGGTCATTGATCTGGGGATTGCAATTTACAACCTTGCTGGCCGCGGCCTGTTGTCGGGAGCTATTTCTAAGTTGCGCTTTCATTTGGTTATGCTGTGTTGTTGTTAAAAACGCTACCAGGATTTAGGCCACGGCCGAGCTCCAGCCAGCTTACTTCTGTAGGACACGCTGGGCAAGTGGTCGCCAGGCCACGGTTGGAATATTATCGTCCCACGGGAGTATTTGGGGGAACATCGTTTGGACTCGGCCCTGTTGACCCTAGGGCCAAGGTTGATTAGAGCTAAAAGAATCACCTGCAGACGCGTCGCGATAATACCAGCCCTTGGTCTTAATCGTGGGGGTGCACGAATAAGCGTAATAGTTCCCAGAGTGTTGCACTCCATTGTCTGGTTTTTTTTGTGGCATTTGCAGCGGAGGCCGGCGCGCGCGGTTGAAAGGATGACGGATTGACCGTCTTCATACCCCTAATGATACATGCCTGGAATTACGAGAGAAAGATTTTGAATATGAGATGTTCGAGGACGTTGTTTGTGGTGTCGGTTTTCTTTCCTGGCTATTGCTTGGGGTGTTACGGACACTTGTACTCTGTAACCAGGTTGCAGTCTATTGAGGTGAATTTTACGCGCGTTCACCCGCAAAGTTGCCATCTTTTTTCTTGGGCCGAGCCAGGGATTACCGTGTGCATTGGGGCTTGGCTTGTGCCTCAGGGCTTGGCTATGGTTATTTCGCATTGACTGCCGTCGTCATTCGCCTAAAGCATGCTTTCGGCCATGCGTTTGTTCGTTTTTATTACCCTGGCATCGGTGTTTTGCCCAGTTGGGTGCGCATTTCGTTATCTTTTTCAGGTTCAAATGACTTAACCTTCAATATGGGTGCGGGTTTGGGCGCTTCTTGGCATCAGGGCACGTGAAAACTTTTGAGAGGGAGGGCAAACTTCGGCTTAACCACCAGCGAGAACTATCATGTACGCAACGTTTGTCCAATTTGGGTGCTTTCAAAACGTGTTCATTTTATTTTTGTCCGTACGGTTTGATAGGCCTGGGTGTGGCTGCCTAACTCGGCTAGATTGTTCCAGAATCGGCGCGAGACCGATTGAACTTTAACAAAAATCTTTAAGAGGATCGGCTGATGCGCCAGACACCCAGAAACTATTTCCGAGAGTCTCCCGGGAAGCCTTAATTCGGAGACGGGACGTCTTGCGAATATACAGATCGTATGGTATCAAGATACATCCTCCTTTATGCGGTGTTTTGTAGACGGTTGCTAGAGTTTGGAGCCCGCCAAGATATTACGAAACGCAGGATCCTTATACGGCGTTGACCTTGACACTGAGATTAGAGTCTTTAATACATGACGACTACCATTTACGTCGTGTTGCGTCAGGCTGCGTCCACGTTCTTTTGGTCATTCGCATCATTATCACGTAATGCACCAACGTGAAAGGTCAGTCCGCCAACCACACGTGGAATTTTAACCTTAATCGATAGGAAGTGCCCGGTGGGACACCCTTATGGGTGCATGCCTTTGCATTTCTTCATATTTGAATTAAATCTCGTTTTTGAGGATTCATAATAATCTACCTAACTTTGTTAACGTGTATTTTTGTTCCTTTATTTGGTTCTTCAAGACCGGCGAACCGGCGGAGATAATGCGAACACGGAGATCCCTTGATATGGACGTACGGATCTGTATGGTTATGGATTTTTTAGGTCTATCGGTTGGTCTCCTTAATCTAAATTTAGTTATTGATTGCTAATCGCCTTATCAGAGCTTTTTGCAATTCCGAGCTAGCTTTTAACCATGTGACTATCCGTATCCTTTTTTTTCTTTGCTTGTTGCAGCGCGTAGTTCGTGATACCATCAACCAAGACAAAGTGATTAACGACAGCTTATGGGTTTTCTATTTGTCTGCGTTTTTTCAATATTTTAATAATGAGTAAATCTGCTTATGCACGCCTTTATCTGTCCACGCTTCTCTATATTAGTAAACGAAGCAAAAAAA------TAATGAACGCACCTGTGCATTTATTCGGTTCTGTAGTTACGGTAGCTTTAACGCTTGGCACCTCCACACTAGGACCTTGAGACAGGGATAATGAGCTTGTTAACTTCTTTGTTCACCTGGATATTTTTGCATTTTTAGGACCCCTGCTTTCTTCAATGCTTTTTCATATTCTCGCACATCTATATTGCTACCTTTATTCTCTCTATGTGGCAGTACAAATTTTATTCCGTCACATAGGTTGATATCTTTGTGGTTCTTATCTTCTCCTGATGCACAAACAAGCTAACAGTTTGATCAACTGTTTAAATACAATGCTATATCTCTACATAACCAAATCTATTCTGCACATCGATACTCTAACTGATTCACTAAAACAGGCCCGTACTCCAACTCTCTGTCAGGCACCTGGGCCATGATTCCGCTTATGTACAAGGGAGCACGATCAGCCTTCTGAAAAAGTAATTTTCTATTACTACCATAACTTTTAAAAGTCTTTCTACTGTTCTCCTTTAGTATTATTGGTCAACCTGGTCTTAGTTGAAATTGGATCCTTTCTATTTAACTTCAAGCCGCTATGCTCAATTAGGAATAATGACAGATGTGTCCTGTGGAGTCTTTAACTAATGGGTACTCTAAACACGTGACGTTATAAGTTCGTGTGATTATTTCCAAACATAGACTGACCCAACATTTGGTGGGAATGTTCTATTGTCCAACATTTTAACAAGCTAACAGTAATCAAGGATACTGATCTCTCGGTCAGCAAACTGTGAAGGCTTATTCCGAAATGGATTCTTCTATGATATACTACAGGGATCCTCAATCTCCTGCTATATGCGAATATGCTATTTTACTCACGCCATGATCATTTTATGAAGAGATATGTTAACTTGTTATACTAACGTAGTTGCTGTGAATATTTACCCGTCCTATAGTAATTAAGGAAGAACTCCTTGGCTTTTATTATGGTATATTCTTAAAAATGAGTGCGTTTATTCCCAAATGGTCCTTACAGTTTTGCCTGCTCGGGGTTTACTTGGATTGCTCTTGCCAGTCTTGGATATCCTATAAGTCGTGAGACTTAGAACCTGGGAATCACCGTCCTACTATGATACTTAAACAGTTAAACTGTATAGGAGTATTTCTGTAAGTATAATTTCGTAGCTCTAAGGGCCTAATACTCTCTGTAGTAGGAGAGTCAATTAATTAACATGATC-----------TTGTAAGATCACTCGACCTTGATGAGGGTACACGGGTCAGATGAGTTATCAACAAGAGTACATCTCATTGTCTACGTGCGTATGTGTGGACAAGAGAGGCAATAGCCCAGAAATAGAGGGCAAGTGAATGACTATTTAAGACCAACTGTACGTAGAAAACATTGTGCATGTGGGTGCACGTCAGAGAACCAAGGAATCGGTTTGTGAATGCCGGATGAACGTAATTTATAAAAGTTATAGTCGGGGATATAAGAGGAAATTTTCAGTATCTATTTTCGTAATTGTCTCGGACTGACTGTTGACAATTAACAAAGAGAGTCACAGAAGAACAATGACACTGTGAAAAATGGACTAATTCAGCAACGGTAAGAAACCGAGAAACTAGGTTGGGAAGATCCCGATTTGGAGTGTGTAACAGTCAACCTTTGAAGGTGAGAAAGAATAAGCAAAGGTATTAAAGATGTTAAAGCTAACAATCATCATATTGGATAAGGTCAGGAAGAAAGATTATCGAACACGTGAGTTGTGAGAAAGGGCATAGCTCTTTTTGACCTTATCGTTCACTAGAAGTCAGTGCAAAAGCATGGAGCAAAGTTGCTGAGAAAGAGAAATTACAACGGAAATTGGAAAACACCGATTTTACCAGGGTATCAGATAGACTGAATTAAGATTGAAGAATAATGAAATATCATTGAATTCGCGGTTATTTGCAGGTCTGATTGAATGTCAGTACACTACGCTTTGAGAACGTGCATAACGCTAAGTACTGGGGACAATGTTGTTATGATACAAAGGAGATCCGATTCTAAAAAGCAATACACTTCAGTGAATTTCTAAGTGTGATCAGCTGTCAACGGATCTATATCTTTT----TGGATGGATGGAACAGGAACCTTCTGAAATGAAATGAATTAATCTAAGAGACTCTGAGCTCCGATTGATGTTATTATCCTTTACTAAGAGAGAACTACTTAGGGCATCACCAGGTCTTACCCTTTACTTCTGGAATGATAACAAAAAACAAAAAAAAGATGAATTATTTATGCCATAGACGCTCCAGACTTATTCCTAAAGTCATAATTAATATGGCCTTGATACATCAGAGCCTAGAAATGACTTTCCAAGAGTGAAAGGAATGGCATCAGAAGCTTCGAATGTTACGATGTCGAATGAATAGGATGCTCATACTGGTTATAGTAAATTAAGATTGTGGTCTTATGGGCTGCGAAAATTATAGTTCAAATTAAATCCATAAAATTAATTAATATTTGAACAATAATATAAACGTGTAAAAAGAATCTTGATAACATCCAATCTCTAATAATTACCCGGATCTTGGAACTGTGGATTGAAAAAACTTTTTTTGAACTTCTTATGATCTTGGACTCTTATAATGATAATGATTTGTCATAATATGAAGCCCGTTTATACGGCAAATGACATACGATTCGTGATCCGCCCTATACAATGGGAGAGACAAATAAGTTATGAAACAGGTAGGCTGTTGGTGGAAAAAATACTTTTATTTACACACTTGGTCGATTAGAAATTTAAGATTTGCATCTAATATTTGCTTTTGCTATAGAGAAAAAATCGGCAAAAAATCCTTTGAGTTACAAAATTCTGTTAGCGGATCGTATTCTAACCTAGTAGAATAAAAGAATCTTAAAAGAGTAATAGAGGTTGTGAGAATTGATGGGATGACTTATTACCAGACATCATTTGTACGGAATTATACACCCGATATTGTTGATGAATTGATGGTCATTACATTGATATTGAAATAAGTTTGTCTTACAATTTTAAAATAATCGATGCTTGTTGTTAAAATTGTTGAGACTTAGTGACATTGGATAATGTACGCTCTAGATTGT----ACTCACTCATACACTCTATAACTTTTCGTTAACCATACTAATTTGATGACTATCATGCAAATATTATGGGAAATGGTATTGGCCTGAGATGCAGGGACTCTGTTTGATAGAATTCATCTGTACATGGGTTTGCCATTACCGCTAAGATAATTCGATTTTGACTTACATTATCGGGTTGTGTGGGACTTAAAGCCGT--------------TATAATTCTAGGACAAAGGCAGGTGTTATTACACAGTAAATAAACATTGTACGCGGAATCTTGCCTGATAGGTTTAGAAAAAGTTTTCACTGAACGTAAAATCTGCTTTCAGGAAAGTTATTTGAGTTTTTCCTCAAATTTCTTTGACTCCTCTTCTTTTCAGATATATCGATGGCTTATGGTCGATTGAAGTAACATTCTTTCTGGCCAGAGGCTTTTGACTGGTGAAGCAACGCTTAATCAGGCTTTCTTACGAAACAGGAAGTCTTATCCATCTACAGTCTTTACAGTATGAATCTTAGCTTCATATTTAATAAGCCCACAAATCTGTTGATAAAACCAGTTAGGGGTAAGCTAAAAGGAAATTTACCATGCCCCTCATTGTGCAATCCTTGGGAAACTATATACTATTGCGGGAAGTACATTTAAATCATATCTTGCAGGCTGTAATAAATTTATCTCTTTACTAGAAAATAATTAGCTATTGCAGCAAGCCCAAGGTCCTATAATACGATTAAACCATTATCGCATTAACAAACGATTTATGTGGACTGGTAAGCGGTATTTTATAGTAATACGCCAATGTGAAAACACGATCCCGAAATGATGTAGACCTATTGCTTAGTACTCTCAAAAACTGTTAAATACTTAGTGTGGGTGGTTTTATTGGAGGTCAGAAGGGAGTCTGTATACCAAACGTTGTTAATTTCAAGAAGTAATTAGTAGCATAATACTGAGAATGAATAGGTTCTTCAAATTTGCTGAAAATTGCTATTGAAATGAGACTTTATTGTCTCACCATAGATACTCAGATGATTAGAAGTATTAAGTCATCGGTACGGGGTTGTAACGAATATGATACGCTTTATAGGAATAAAAAACTCGGAAATATGTTCTAATAATAACCGTAGAACACGATCAGGTATTAACCAGATCGGAAAGCGATATTATGAGACGGGATCTTTAAAACTTTTATAGAAGCTATTCTGAATATTATAATTATATAATCATGAGTCCGCGAATATCATTTTCAAAAACCTTGAGAGGCCAGAAGCGAAAGGTAGAAGTGAGTTGGCTTAAGGATTGTTTCTATTTTAAAAGTGTTCTATAACGATATTTGACTGCAGAATATTGTCTCGTCTTGAGACATACTATCTAGATCTCAAACTTTGATGTCTTGAAATAGACTTGCTTGAATGATATTCTTTACTAGAGATTCAGTTATGGAGAACTAATGTCATGGATAAATAAAATCGATTGACATTCTCTAAAATAGTCTGGCCATAATCTGCCATGAAGTATTGAAGTGCAAACTATCTTTATACAACCATAACGAAAAATGATATTGTAAGATTTTGGCTTCAAGCGATTGTCTGTGAATATGATATCGGATAAAAAAACCGAATTGTAAAAGCGATCAATTTTATCTGGTAGAGAATAATGGCACTCAATCCAGCCATACCATTGGGATTGAAGTTTCTGTATTTCGATTTTAATAACTTTAAAATAAAGCTATAACGCATTTCTTTCGGGCCTACTAAAACGCTTCTAGATAGAGTCGTCAAATAATCAACCGGAAACGCTCCGTTTTTTCTCCAAGCTCATCATTGAATGAAATCCTCTGACAGTCTTCGAAAAATACCATTAATTAGGTTTTTAATCTCGTGTAAAGGAAAGTGGGAAACGGCTCAGGATAAGGAAATGAAATTGAGAGAAGATTTTGTTGAGTTGAATACTAGATTTTTGACAATTAAACAAAGGTGTTTGGTTATACTTTTTCTCTAGTGGACGTCTTAGTAATGGGTAATATGGCCAATTTATAATCATGAGATTTCATGAACATCTTTCCACTATACACAGTGACACGCAGAAATATATGGTAGAGAATGTAAAAACCTGATCATTTTATATGATCGCGAAACATGGGACGTATATAATTACAGCATTCAATTATTAAGCAAAGGAGATTGTAGCTTGTTGCAAGGTCATATCAGGGTCCTCTTTCTGGCCCCATTCATAATGAGTGATGCCGCAATACATAAGTTTCAGCATTTATTGTGTTATTGAAAATTTCTCGATTAGATTCTAGGTAATTGGAAAAAACGTTTAGGAATATTAGAATTTGAGGGATCCTATGTAATGACACGCTTGATGATAGCTAAGCATCAGCTTTTATGAAGTGTCTTTGTTAATCATATTGTAAGATCATCAACTTACGGATAATGCTTTATTGCTTACTTGAGCTAACAAACAGTTATTTGTTCTATTGACTTTGCTCACTTTGGATCTTTCCTACACTAAATTGTTTTGATCATTCTACGGCGGATGTGGGTTTGTTAATGGATATCAGTATGCGAACATAAATA------AGATTACATATACATAGATCGAAAAAAAACTTTTTGTATCCATATCATTGACTATGGAGAAGATCATTAATGTCTTGGGTCGGGGGATAATAAGCTTTTCTCAAAAACCCCTCAATTACATAACTTGGTCCATATAATTATGGAAATTATATAGAGTTAAAAAAATTTTATTAATTTGACTCTTTGTATTTCTTTATGAAATCAAAACTTAAGGGTTGTAGCCGAGGGGACTAGGAGACGGCATCGGCTTCCATAAGGAAGCGAATGCAGAACACTATATAATAAAGTCCTCGAAGGATTAATACCACCGGTCAGAAGATTGGTTTCACAGTATGTAATCATTATAGAATGCGTCTTAAAACCTTTAGAATGCAGTCAGTGTGACACAATTAATTGGAAACCCCCTTTGGATGACCGGGAGAAATACTCATCATGGAATGTTGTAAATGATTTGCACAGAAGATCTATTTAGAGATGCCCTTATCAGTCTAAAGTTTTTGGAGTAAGAATGATTCGGACTCATAGAGTAGAAGATAAGTGGTCCCAGACAAGATGTTACCATCAACATTGCCGAGACCTTTAAAGATTATATTTTCTCGAGCCTAAGGGTGGGTATGTGACAACTAGTGTGATTCCAGCCAACTGTGAGAGTCACCATGTGACTCAAAGTTTGCACGCCAGTATTTGGATCCCAATGGAGAGCGGAAGGTTTACCAAATAAAGTCTGATAGGGTGTAATTCGGTCACATTATGCACAAATCAGTATGTATGACTGCATCATCAAACTTCAGACACAAATTATCAATCCTTATTTAGATAATTTGACTTCATATTTTGCCGATCTATCCGCGTCGGCGATGGAGAGTGGGTATATGAGTCATTATGAGACGGTATCATAAATAAAACTTCTACGCGAGATTAAGGGTATGAGACTGGCAGCCTTTATGAAAAAAATCATGGGTTGGTCTCGAACTAACTCTGACTCTGTTTCATTTTAAGCTGTTGAATATGGATGAGTATAACTATGGATATCACTAAATTTCTTAGTCAATGTCATTGAGATAGACAGGATGTGGATCCGAGAAATCATTGATTTAAGGAGGTCAAACTATTTTTGCTAGGGAGAAGCCTGATACGTGGTTCTGACTGATTAATTGGATGTCTCCTACAAAAAATCTTATGAATATAGAGGCATCAATCGTCAGCGCCCTGACCCAGGTCAGTCAAGACGCCTTTCTTTGCAGAAAATTATTTACCATAGAATATGTCAGGAACCAATCTTATTGGTTTTTGTAAAAGAGTAGATTTGTTTTAGACTATCAA------TGTCTTTATCCAATTCGGCATCCCCGAATTTGTTATGGAAGAACAAAATAATCACATCAC--CCATGATCAGAC----CGGACGACAAGCCTTTGGTACTGATGA----AAATGTATTCCTAAATATATCTGTTTTCGTGTCTCATCAAAAAGATTGGAATATAATTGCATAAGAGGCTTCACGCAAAAGGGTTGATGGTTCAGAGCAGGATTAGCAAATCCAAGAAGGGTCATCTTTCATCCGGGAGGCTACTACTGATTTTTCAAAGGACGACATATATATGGGAGTAACAACATTAATAAAAACCAGAGCGATGGCCAAGGGAAAAAAAAAAATGACTAAAATTTTGAGTACCTTTCTGAGGAGGTAGAATCCACTATGCGCTGAACACAGAACGAAAAAATTCAGGATCAAAATGAAATTGACTTGCCACGACAACTACAGAAAGTTTTGTTGGTCACTGAGCAATTGAAAAGGCGTAAATTAGAAACTTCTCCGGTCGTGCGGAAGGTATGGCACTCAGTGCATTTACCTTTGAATGCAACAATCGGATTTTGCAAATATCATAGTAGATTTTAGATAATTGGCCAGCAAAAATTTTTACGAGGGCCTATTCTTGTGAAAAGAAATGTTGATCAGTTTCAAAATGCTAGAAATCCTATTGTTACGAAAAGAAGTCATGGTTAGATGACTTGGATGATAGTCCACATACATCGTTTTTCATTTT--CTTTCAGGAAGATAAGATCCTATCAACCAGAATATCTAATGTGATAAATAGGATCCATTTGAAATTGTATATCATTTTTCAAGGTCATCACGTGAAATTCCAAGGAAAAGATAATCAAAGTCCCAATCAATAGATTGTGGCCTTAGAAGGCCTCAATCAATGGATTTTTTATTTCCTTAAAATTTATCGACCGGAATACTTTGCACTGCATT------AAACGATTTCAGACTAATTTTTAAGGTGAATGGAAATT----TATCCGTCATCTTACATATTGATCATCATTGATTGTTTTCCCTCCATTTTTGAGGAGTTAAAAAGATCTGGCGTTATTTGAATGATTAAGCAAATGACACCCAAACGGTCAGTCAATGTCAGTGCTTGAGAAACATCGTAGCTTTTGGCACCAGAGAAAGTCTGCCTTTGGGAACCTTCGAGAGTAATAGTAATTAATTGAAATGCATTGTGTAAAGCGGTCTCAAAGCGACGGGTAGAGGCTTGATGTTAAATGAGATCCGAAGAGGTGGGCTGACGATTAAAAAAATCTGAATCTTGGGTCTGATGTGTGGCAATAAGGCAATCTATTTTGGTATAGACCAAGGTTTCATCCGGGGGCGACCTATAGCTAAGAATATGACTCAAAAATAAAGGTGGTTAGAGTGGAGTTATGTTTTACCGAGATTATGATGTGCAGGGACAAGGGCCGTTGGAGAGGACTTTCCAGCGCTATGGAAAAAAAGATTCGATATCAATTCAATCGAGGATTTCAGAATGTCAGTTAGAAAGAGTCCCGGTCTACGTTGTGAAGCCGAAGGACGTGTTGGGGAAGAACCGTGTACGATCAAGATGGGCCCTTGAGCACTAGACATCCTGGAACAAATAGATCATCGGGGGAAGAAGTATTGTCCCCCAAAATTTTGTTTACCTTAAGATTCCTGTAACAGACATATTATGCAAAGAATGGACTCATTGAAAGTGTGAGCCGATTATTTGAATGTCTAGAAGGATCTAATGCCCTATTCCTCAAGGTAAGTTTATTTCAATTTCTGACTCTGTTTTATAAACTGTATTGTTTTATCACAGTGGGAAAAATCTATCTTGCCTAAATAACACTACTATACAGGCTCATAAGCTGGGTATATTTATAAAAGGTCGCGTTGTACGATGGCCCTCAAACGGATTATAGTTGAACTGGACAAAAAAACGGGGATCACGTTTCGAAGAATCGCTTGTGAAGAAATACTACTGAACAATTGGCGGTTAAATTGCAGGTACAATTTTATCTCTTATAGACAAAAATCGCCTTGAAAGTTCCTTGGATTCACATTGTTATCATCAATGTACCTATTTCAATTTCGTTCACGACATACCTTACTCATCGATATTTTACAATATATCCATTGTAGGGGTCTGCATTAGAATCGGATGGAAAAATAATCATCGTTCGATTGTCACCAAGTATATCCTTGGTTCAAACAAAATATCCAAGTTAAAAAATAAAATAGAATTTTCAGATATTAAAAAATTTAAATCCCTGCTTAGG----ATTCAGTTAAGTTAAAAGATCATTGTCAGTCTATCATTGGATCCAAGTATATAAAGTGACGGAGATCAAAATGAGTGATTAAAAAAATTATGTTGACGAAATTACTTCTTCCAGATTCAAACTACGAGCCTATTTTTCGAATTTACCGCAATAAGATGATTCATTGAAACATGAAAGCTTTAATACTAAAACAATCAAAGATTAATAAATTCAGGGTTCACGAAAAATTCGGTTGAAGGTCGAAAGTGGTTCCTGAACCTTGACTAATAATATGTCCATCATTGACTTTATGATATAGCTCAATTGGTATTTAACGGAAAAAATGCGGTACGAGACTGTTCAAAATAGCGCTGGACTTACGGATACTATAAGGCTGACCGAGTATTTGAATAACGGTCCGGAAAACTAAATGTTTGTTAAAAAAAAAAATGGTTTATATGTTTCAAAGAAATATTAAACTTGTTCCCGAAACCAGGGCACAGTAGTTTATCAATATTAATGGCTGATACTCTTTTGATGGTTGCTCGCTTTCCGACCGTAATATTACATGAATTTTATCATGTGTTATAATTACAGTATGCGCAACCGAATTTTTCGCGGGATAAAAATCTGACTTGTTAAATCTTCATCG------CCCTATACAATGCAAAATTGCTTTACCATCAAATAAGATATCATAATTTAATGTAAGGTC----GTTGAATAATAATGTATCTAAAATATCGGCAGCTAATGGTGGATCTTTCTACTATACCCTTAGAATCTATTGATAAAAGATGTTGATACACTCTATTCCTAAATTTTTAATATTTAGAAAGTTTTCAAATCGGAAAATAAAAACAAAGATTTTGTTTACCTAGAATGAGGATGGAAGGCTATGA----------ATTTTAATTAAAGGTCGTGGCTGTTAGATCATCTACATAAGATTCTGATTTAGCGGTCGATTTATTTTCTCTCTGAGTTATGCAACGAAGCTGATAAAGATTGCGAAATTTGGTATTAGGAATGCAAACTTACGGAGTGTCAGTGGATGGGTTTGTCAGTAGGTCAGTGATACAAGGGTTTTATTTAACAGTTCATATCTTTTGCTTTCAATTAGGGTGGTGTCCTGGCCCTCCGTCTGTGATCAGGTCAGAGGGGCGCGTTCTCTAACCCACAGAACCTTTGTCATATGATAAGTTGAAGACAAATCTGTAAAGACCGTTCGAGAACCACATAGACTTTGCGAGTGTTATATACTTCTGGGATTACCCTTGCAATATGCGTGACTCGAAAAGAGTTGAGTGCAGGAAGTTGTTAGGGAGAGAGGGAAAATGAAAGAAATATCGTTGCGACCC----------------AAAAAAATAGCAATTTACGTAGC------------------ACAAGGAATTATGAAGTAAACCCACGGGATGTCACTCAGTTTATGAGTGTTTCGCCGAGGCGGACTACATGAACTTGATACCGAACTATTGTAATGTTATCAGTTGTGCAGGCGCAGACAGTGGAATGTAAAATCATCGTCATTTTTGAAAGAAACAAACACAGGGCTCTAATTAATATCGTTCCCATGGTAGAGATTCTCAATTGAATGACAAAAACATTACTAGTAGTTGGTAATTTAGAAGGTAAGGTATGCTATTGCAAAAAATGATAGTATAAAATATTGTGGTGATTTGAAACAAACTGTAATGTAAATTGTTGAAGAGTGTGAAGAAAACGTGAATGTGTCATCCAAAGAGAAAGTCTCGAAGGGTTTTTGTCGAAAGATCAATTTTAATGTCCGTATCATTTCCTGAAAGCGTCGCTAAGAATGTCGGTATTAAGAGGGGGGTTTAGTAAGCTAATGAGAAATGAATTTATGTAGACTTTAATGAGCATACTATACAAAATCCAAATTAGAGAAAGGGATTACTTTCAAGTAGTAGTCATCGAGAATTTGGGAGTTACGATTTTTGAGTAGCACAGAATGTCCTCGTCAATTTAACCTTACAAGACTACCCAAATACGAGACTAAAAGTCGGATTTTTTCAGGCAGACAATCGTCTACACAGTTTATATAGGTGGACTTCTTCCGGAGACGGCATCACGGAGTTTGAAAGGGGGTTGTCGTCAGCGTGGTTTGAACAGTAGGGCTATCTGTATTTATGAGGCTATTGTGAGACAGAGCTTCGATAAGATTTCATAGACTAATGAAGACTAAAGGGTTCAAAAAATATTCTCTGGCGTACCTTTTAGGTATAGATCTATGGTGAATTCATTTCTGTAAACTGAATTTATTCGTTCGCAACCTTTTTCACGGGACGGAGTTTCTTGAACGGGTCCTTATACTCTTTGTGTCAACTTGTGATGAGGGTGTTTGTCATTGTAAAAGAGAAGGGTTATTTCTTGGATTCTGAAAATCTCCACTCCCCATCCTAAAAGTATCGTCGCAAAAGAGTAAGGGTATTTGTCTCTGCCTTTAGGCACAAGTCGGGGCATCCTGATCTATGTGGATGTATCACGGAATGACAAAGTGCGATGGCTTTCTGCTGACGATGAGATTTAGACTACCATTTTCTATTGATTAAAGCATCTCAGAACTCTTTTTTTTAAGGTAAAATAGTGACTTGTGAATTCTTAAGCTTGGAAAATTAAAAAATTGACGTGCTGTTTATCGTATTTTATATATTATGATATCTGTTTAATAATGTTAGGTTTTTGGTTAACTGAAATTGCAGCTAAAAAATGTCTAACATAATTTATTTAAATTGTGAGTTCGAGGGGACTTGATAGGTCTTAAACCTTTAACTGGATTGCTAACTACTTTTCCAAAATTAAGTTAAAAGCTCATTAGTTTTGTACTGAATTAATTTATAATGTTGAATATGGATTGTTTTTTATGTTTAAACATCTACTTACATTTTGTCCTCAGATATATATGAACTCAAAGAGGACAAAACTAATTTTCTATTGTAGAATAAATAGCAACAACTCAGAAGAGTTTCAATTTTTAAATAGAGATTTGATTCAATTAGGTAACATTTGACCGAAACTGAATTGAGGA-TTATGAAAAGAATTTTATTGTCGTAAACGGTCCACTTGAGTATTAGCGGTTTTTTGATGTATTCTAATTGTTGAGAAAACTATGTATGTTACTAGAAGAGTTGATTATTGCTAGTTAATCCGTAGTTTTAGTATTCAATTTTATGCCTAGATAAATTTACATAAATTACTTCTAAACAACGGTAGTAAACTGAGTCTTCATTGTACATCAATATTTAATTTCGAGAATGGTTAATTAAGAGTATCTGGTAGGATTGATTGTCATGTATCATTTAACATATCCTCCTCCAAATAATCAATAGTCTGTTATCTTCAGTTAGAATTGCAAGCATTTAGTTATACTGCCTTTTGATATATTTTAAAAAACCATCTCAATTATAAATGCATGTTTGATTATGAGTGACAATCAATGCTATCTGGCAACAGTTACAAAGAATGTCAAACTCAAATTTTTAGATTTAAATTGGTAGCTCAAATTTTAGCTTGATCCCATCGGTGCAAGGCTGGAAGCATTTAGCTTATTGTAAGCACTATTTTCATCAAGTCCTTCATATATTGAACTCCAGAGGTGGTTTTAATTTGCTTAATTGGGTTCCTAAACGAGTAAGATTAAATAAGAAATGATATCAATGAAAGGCTGTGAACTGCAAGATACTTCTTGCCGGCCGTCGTTCTTAAATAATATAGTGAGCTTAGAGAGTTGACACAATAAAAATGGCCGGGAGCCGAGCGCTCAGGAGGGCTCGAGTTGAGCGACATAATATAATGCCGATAAGAACTGCCAGAACGCCCGTCCGTCGGCGACAATTAAGTCTCAAAGAAGATGGAAGAAGTAACCATGGTGAGGGTGGGCGTAGCGGGCGAGGGCGGGGAGACCGGGGAACGATTCACGTAGGTAATGCGGGTGCTTGACTGTAAGCTTTAAACAGTTGATGGGGGCCTTTAAGGTCGCGCGCAATTGGAGATTGTGAAGGCACCAACAGGCATTGTGCGTACGGAAACAGGGTGCTGCTAGAATCTATGTATTGGCTCTAAACTCCGGTGGCAAGAAAAGGTGTCATGGTTTGGCAAAGTGTTGATACCACACTCAAATGGTAACTTCATCCTGAATGGGTGGGGCGTTGCTGGCACGATCGTTAAGACGCATGATGGGTAGGTAGGCCTAGAAAGTACCTTCGTCGTTCTTATCTTAAACGTTGAATTAAACTGATTAGACGAAACGATAGTGGACCTGGAAAGTTGACCCACCAGACAGAACTAAACAGGCACAATCTTAAAATTGACAGTTATGAGGCGACATTGCGTCTATAGAAAGTTACTTAGTTAGTCTCCGTGCAAGTGTAGTGTGCAGCATTGCGTATCGACGACTATTATCTTACGTCTCGGATCTAAGTAGGTCATTGCGATCCCTTTTCCATCGTATGCGCGCGTAAAATATTGAGGTGAATATCAGACTAGCATCTCCACTACTAAGTACAATTACAAATTTCAATGGTGGAGGACTTCCT--ATTCGAAGAGATCATCTACTATCTTGGAATCTATGTGACACTCGCCGATGCACCTTGAGGTTTCTTCTTCCGTTATA---ACAAGGTTTTAAACACTTTCTATCCTGTGTATATCCACTTCTCTATTGACCGCATTTGAAATCGA--GTGAGTCGACTTTAGCTACTGATCGATACGTAGACCTAAATATTTGATTCTCTTCTTCCGAATAACTTACTCGCCGTCTAGCCACTAGCGCACGATTCAGAGAAATGAAGCAACCAGTTGAGATTAGTGCCAAAGGTAGTTGTGAAGCTGCATAACTCTCAGTTCAAATTCAATACCCTTGAATGCACAAAGCGTTAATGTGTTGGTTAGGGCGCTTATCAGTTGTCATTAACATTTGAATAAGTGACG------TAAAGAAGGCGAATTTATGTTAGGTGAATACGCATACGTGAAAGGCGAGTTGAGATGGACCCAGCGTGGCTGACCGTGGGAATCTAGACCCTAGGACTTAAGCTGGGATACCATTGACTGTCCGCGGCAAGGTTTAGTTAAGCGGCCATGTGTAAATTTTGGTCGGGCTAATGACTACTGTTATCTCAGCGCTATTACACAAGTGGGATGGACTGTTTTTTCCTCAGAGTCTATCACAAATTCGAACAACGTATGTTATCCATATTTCCTTTCTTATGGGATCTCAT--CTCATTATAACGGTTGCTCGTTTCTCACATTTTTCTCCGGCTCGTGTAATTATGGATTTCTCTGATTTCCCCATTCTATTTTAAAATTGCTTTTCGTTCTTCTTTCGTTCCTGAGCAATCGAACGTACTGACGTATGTGAATTCTTTTTTATACTTTACGCTGTATTGTCTTTACTTTTTTTTTGTTACGGAGCTAGCATTTAATTTTGCATTCTGTAGTTCGGATTGCTTGTATTTACTATATTCTCATTAGGATAGCTTCTTTTCTCCCACCTGTCTTCCTAGAGACCGTAACATTAAATAACAAACGTTCTTCTCTCTTTGTGTTTTCCCCAATGGTGCTAGTTTTGTTTTTCTATCTAATAGGCTAAATGCGTTAAATCTATGATTACTCCTTCTTTCCTGTTTTTAGAAATCAAAGATGTTCATGTTGCCTTGTTCGCATTATATTGATTGTGCATTTGTGTCGCTCCACGAACTTCAGTGATGTTTGTTGTAGTCGGTATGATTATTGATTAAAATATTTTCTGCTTTTCGCTCACCATCTATGTCACTAGCCCTCCTTACCCTTCCGTTTTCGTTCTTTTTCATTATTCTTGTTCTTTGCCTCTCAAATAGGTCACCTCATGATTTCTGTGCAGGCTTATTCACACACTTTTGCGCTTACTACTTGACCAAGAATTTTGGTCAATCTCACCTTTGCTCTGGTCCTCGTGCAAATTAACGTACCTTCTTCGCCCGTCCTATTGTATTCTAGATATATAAA---AACCTACTCTGG--AAGCAGTAAATCTTCTTCTAAAATCCTTCAACAATAAATGATCACTTCTCATGAAATTCACAACAACTTTCTTTTTTTCTTTGTTGTC--TAAATTATATTCAGTCCCTATTAAATAATTAGAATCAACTTCTGTCTTGTTTCCTTAACTACCTAATATTACTTACGCAGTTTAATTAGTAGGCGAGGATACTACCTTCGGTGGTCATCCTTAGATTAGTCAGTGTTGTTTGAGTACTGGGGTCCATTTATCATCTTTTTAATTATCGCTAATTTTTTGCGTTTGGTGTTTTCACTACCTCTGTTTTGCCTTATTCACATTCCCATTTATGCTATTTTTCTTTTAGCAAAAATATGCTGAGTCCTTGCGTTTCTTCCTCACCGAGTTGCCACAATTAAATTGAGAATGTATCCATTTCTATTCTTTTTCTTGCTCTCG-AATCCCCCGAATTTTATGCAACCTAGTTGTTTCTAGAATTAGACTTGATAGGTAATCAAGCTTAATCATCGGAATCCTTCACTCTACCAATGATATCAGCGATGTTTTATGGTCCATTGTGCTTCATGCACCTTATTGAGATTAATTACCCGTGTTAAATGTGGTCCATCAGGTAAGTATGATTTCGTCAAAATTCGACTTTAGTAGTGTTGGAACTAGGTCGCTTGCCGTAGATGATAAAACAAATAGATAGAAAGACTCGATTGTGATCACTATTAACTAGTCGGCAAATATGGTAATGACAGAATAAGTTGAACCCCTATCAAATATGTACCAGATGTTTTGAGGTTCGGGATGCCGTTATATTCATTAGTATCATTCTTGGTATTTGATAGATTCTTCATTAAGAACTGCCGATGAGTTTCTCACAGTCTCTAACAAATTCCAGTGGGTATATAAGTCGATGTGTGCTATCTTAGATATATGAAGTTAAGTATGTGTTGGAGTAAGCCAGTCTCAAAATCCAAGAATAAAATCTGGTCTCTTAAACCGCTTATCATACGCTTGTTGACGCACATTGTGTCGAGATCAACGGTCTAGGATTGTGTATCCTCTGTGGGCGGCTGAGTCCAAAGTGGGCCGGGTAAGTGCAAACAACTGTTGTAAGGTCGCGTTGATGATTGACCCTACATACGATGGTCTCAGTAGCATTGACGGCTAATAGTCTCGCAACATGATAATAGCTATTACTATTCCCTGAATTTAGTGTCAGTCTGTGCTGCGCATACACGGCATAGGAGAAAAGCTTGATTGCACGCATGAGAGGTAATGGATAAGTTAAGCGGGACACGGGTTCGTCCACGGGAGGAAACCAAATCGATGGAAATCCGACTTAAACATCGGCAACAGATGCGTCTCCCTATGACCGATTATAATGTTCGTGATACAAAATTTAAGCAACTATGTCAATAAACATATAGTCATGCCGTGACCGGAGCAGTGATCTGAACGGAGGCCGGCCGAGTGGGGCACTGACCACGCGAGAAGGTAGGGGCATCGGTGTGCGGCATCGAAGAAGACTTCATCCAAAAACGAGCGCGCATAGAATCACTCGCGAAAGGCTTATCATGGGAAGAGCATCGGAAAAAAGTAGAGGGAGGAAACAGAGGTGAAAAGGTGGCCGGGAACCGCGCCGTGGGTAATGCCTAAACAGGGTGCGGGGAGCCGCTCGCGCTTTTGTGATGCATTGCAAACTGAGCTTGAATTAGTGTTGGCCGACGAGGGAAAATGCCCGAATTTCGGAACATTTGCGGAGTGAATTTCCAGAGGTGTGCTAAAGGATGTTACTGCCTTGAAAGCAAACCGTCGTCAGGTAACCGTATGAGGGCGGTAGTTGGAGTTTCCGCAGTTGGAAGAGGCGGACGAGTCTGGTTCGAGAGGCTATACTTATCATGTCCCAGGTATACTCAACACGATGCTTAAAATCGTTTAAATAGTACGTTTTCAGCCGCCTTATTTAAATAGTTATCACAGTAAAAGTTATATATACTGAAACAGTCTCATAATTAACTAAGTTTAGTAACGAAAAACTAGTTTACATATTTAAGACCTGTTCAGCTGGTTTAAATTCACATATTTAGTATTATACGATATTTTGTAACATATAACGTTTGGCTAGTTATTTCTTAAGTATACATATTTTCGAATCAGTAATTTGTTAGACTATCTACAAGAATACGGTTTGGAAAAATGATGTCAATTCGAGCAGTTCAAAATACTCTCTGCGCATTTTCTTTCTCTTGGGCTAACTTCTCCACCCCTTGGTCGTCCTTTTTTTAAGACCGTCTGGTCGGTGAAGCAAAGTTTGTGCCAAAAACCTTTGTGAATAATTAAACTTTATTAGCTAAAGTTTTGTTTTATTAAGTGTATAATGGTCTAGGAAAGGTCTGGATAATATAGTCGTACTAATTAGAATTTATCGTGTTGTATTCTTTGAACCTCCGTGAATGCTTTTCAAATAATGTAGGCTTACTTATTATTCGAATTGTGCCGCTTTCAATTAATTATATATGCTACATGCAAGAGTTAATTCATGACTACTTATCTGTCGCTTGTATTCTTAAGGGCATCGGTTATCATCTTGTACTTGAACTTATTACCTAATTCTGTCTACAATCCGATATACTCTTTGTTTTTCGCTAGTTATGTATCTCAAACCTTAGAACCTTAATTAGTTTAAACCTATGGCTTAAAGTCAATGATTAAATATTGATTTTATGTTGGAGATGGTTATTTCCTGAGTAATTTTTTTTTATAAGAGTAAGTGTTCCAAACGGCTATGATACTCTGAGGATTGCTATTAGAATTCGAACTGGTCTTTTGGCCTCAGAGACGATGTTTTAATATATCCATTTTAGTTTAGTACTATTTGAATTACCTGTTTAAATTTTTGGACACTAAATTAAACTCTGTATCAAGGCCAAATTAAAAGAAATAGTCACATGCCTTTTTGTTTTCATCCGTTTTTTGATTTGTTTTTCCGAAAATTGGTCATGTTATGAATTGAGAGCTATAATATTATGTTTTTAGTAATTTAGTTTCAGTCTTTTTTAGGTACTACTTATTTTATTTAATTTCACAAATGACAAGAGAGTTGGCATCATTGTTTGAACCCATCGTGAGTAATGTTTACAGGCTAGTTCATAAACCAGACATTATGGTTTTACCCATTTATTCCAAAATCTACTCGACCAAGATAGGTTGTTTTATTATTTCTTTTGTATCCTTGCTGATTATATTTGGGAGATGTGTTTCACTTCTTTAACTTATTAGTTTCGATACGCTATTTACAAACTTTATGATTTCACCAACCGAATTTTATATCTATCTGAGTGTTAGAAGACTAATCATTATGCCCTGGCTCGATTTTTTCGTCTTTGGAACGCATATTAGAATTTTATATTCTATATAGTCGATTGTACAGGCTGATTTTGTTTAACAAATGACTATTTTTTGTATGTAGCAAGTTATATTCGAGATAGTCTTTTGCCCGAGCTTTTTGTGCATTGATTGGATTCAGTTTTGTGGTCAAGGTCTGGTTATCTTGGCGAATTAGACTAATCTATCTTTGTTAGCGGGGCATATTTGTTATGCATCGTCTGAAGTATAAGTTACATGCTGTTGATAGGCTCTGAAAGTAACCTTATTACTTGTCGTCTAACATTAGATAAGTTTATAATTATCACCCCTAAAGATGCATATAATTTTAAAGCTCTTGATATCTACTCGTTATTAGTAATCCGTATTAGATCCTCTGGGTAACAATGAGAGTTATTTTAGTGTTGGATAAATCCGAGAATTAGCGTAATAGAGTTTTCATGGACCTT--AGTATAGACACACAGTCCTCGACCCACTTCTAGTTTGGCGCAGCATTATTCCCTTTTAATTTTTTATTCATATTCCTTCATCTTTTTATATGCTCACGAGACTCAGACCTTTTAACTACTATTATTCGTTGGGTTCTGTGATGTTTATATTTATTTTTCGCCACTAATTTTTGTAACTTTCTCGTACGTACCCTGCATTGACATTACCCCACTTGTTCGATTTGCGACAATATTTATCACGAGAATTTCACTTTTTTAGCCATTTCCCTTTATCCATTGTAATCGCTTATCCTGTCCATTCTCCATATTTACTATTTGTTCTCTTCTTGATGTATTTTCCTACATTCATATATAAGTGTGTTTTCTAGTTCTGGTTCTAGTATATTTGGTGGTATAAATTTCTCTTTTAGGAGTGCTACCGTTAAACTAGCTGTCAAGTAGTGTTGTCATGCGATTGTTCGCCGATCGTGTTGTAATTTTATAAATTGTGCGCTATTATCAGGTCTTTTATTAACGTTTAAGGCTTTAAGAAAATATAGGCGATTTTTTGAAACTTTTAAGAGTAGCTACTTTCCGCATACAAGTGCTTACCTCTTCTTCTTATTTTCATGGTTAATCGCAATGTTTTAGTGGCCGAGATAATTTGACATATAAATGTATTAAATTTTCCCTTGAAGAACAGTAGTCGTAAATAGAATTCTATAAGTATTATTGTCTTACCGCTGATCCATTACTTTTAGAAGGTTCAAATATTGCCTCACCACTTTTTTTGAATTATTAGTATTAATTTTGACTTTTTCTAGTGTTTATTTTTGCCTTATTGTTTACGCATTTTTTTATGTTAAATAACAATATATAAAAACAGACATCGGGCCCGAGCTTATATATTTCAACTTCTGGCGTCGTCTACTAACGTTACTCAATACGCGAGCATAGTTCAAGGTGTAAAATATCCATTATGGATTTGATACTTACTATAATTATCTAAGCTTTTTTATAGTGGTAATTACCTTAGATATAGTATATTCACGATATTTTAACGTTTTTCATTCGTGAAATAAATCCGCTTATTATTTAAAGCTGGAAGTTTACTGATACAATAGATCTTATTACGTCACACCAGTACATAGTGGTCATTTAGTACCTTCTTTTTCGCTTGCTTCGTCACTAAATCATAATTTATACACTGTCGACTAATATATATAGTCGCAACTTAAATGTTGTGTCTGAATAGTATGGCGTGGAACAATGAAGTTAATGTTTTATTATCGTCATCGCTACTCCTTATGATTTTTTAACCGCATTGGCGAGTTATAAGTAAATTTTTATTTCGCTTTAGTACTTATCACAGTATTTGTCGAGGCTCTTACGCTAGCTTTCTCTAGTGCATACTATAGTCTAGCTCTGACCTCATCATTTTTTTAATTAGAAGTTAAAGTTTTGTAACTGGTTTTCTTTCAAATCGATACATTATTAGATTTACACTTATTTTTTACGTTAATGTTGCTCTTTTAATATACCCTTAATTTGGACATTGGATCGAGCTTGACTTTTTTAATTATATTTTATACTTTCATATAATTAGCCTCCCGCACTGTTTCTATGATCTGATAAACTAGGTTTAACTGCGCATCTCCTTGATTGGATTATGTCCCATTCACATTTTGGATATGTTACTACTGGTACTACTTAGTACAAATTTTTTTCTTTCGCTTCTTATCACTGTGACCCCTATCTGTACTGACGTCAGCAAATAAATCTTTTGAACTATTATTGGCATACTATTAGAGGTTCCATATCTTTGGAAAAGGCCAAAGTAATTGCTTATTAAATTAGTAGAAGTGATTAATTAGAGTTGGTCAGCATGATATTTGGTTTTCTAGTATAGTGGTTCATCTCAAGACTTTCTCTACATTTGGTTTATAARGTTTTAGTTTGAATTATTTTGTTAATTTTTTATCAGTACGGGTTCTTGCTCTTTTCTTGTTTCCCAGCGCTTTGTACATTGACATGCTTCACTTGATTATTAAGAAACGCAATTAGTTCCCCGGAACTTATTTATCTTCCTAGAATTTATTTTAGCTATTTTTGTCTCAAAATATAA---AGAAACACCCTATTATATTCGCCATCTTGATTAAAATACGATGCGGAAGTTACCACGTATATTCTCTTAAGAACGTCTGGTGTAAATTATTAGGCGGTGTCGGTTAAAAGTTTGATTTAGTGTCGGACATCATTATCCAGAAGAGGTAGGGAGTATATTACGTGAAGAGATGGTCGACCCGGCCGGGGGGGGGGTTAGATAAGTAGGCAACGCTAGCTTGAGCGGGGGACTAGTGGTCTGCTGGGTGAAATATAGGAGTGTAGCCGCCCGGCCACGGTGAATCGCCCGACGGAGATAATGCCCTGTAAACATGTTGAATGAGGTGTCCGGCGTAAGGGAGATCCTACTAGCTTTTGGGCTAGCGGAGGAAGCTTAGAGGATGGAAAAGGTGAGTGGCAGACGTTAGGTAGAAATGCTTCGAGCCCCACCGACGGAGACAACGACTCGCGAGTCATGGGCACGGAGGGACGGGAGAATGTGGTCCGGTGGAGCACGATTACGTGTCCGGCCGGTGGACGTCACGCAGATGGGTGCCTGGGATGCCTGAGCGGGGACGGCGGTGCGCAGGCGCGACGAGAACGGGATACGCGGGTGATAGAATGTCGAGA------TATTACACTTATCAAGGCGATTGTGTTGCGAGGACATGATTTCTTAACTCATCTCGCATTGCTTTGCGAATAGAAGTTTGAAAACCTTTAAAGACAGCGTTGCTCGATGATATCATTCTCCATTATAGTCAGGAATCTGAACTACTACCGTCCGATACGGGCTCGACGGGGATGTGTTCAACTCTGCCACGTGCGAGCCAAGTCTTACGGTTAATGGTCAATCGACTCTCCCATCTGCATTTCGATTGAATGTCCGCTAGAGTACGCAGAGTAAGGTTTCCTTAGACACTGTCTGGCTTGATAGCGTCGCACAATCAAACCTTGTAACTAATTTATAATTTGGATAGCGACCTGTGGCGATCCAATTCCCATATTAACAATCGTCACTATGTGTATAGAGGATTACCAAATAAGGACTACTTTCTGACAAGTAC--AGAGAAAAATTTTATGCAGGTCCAACTAACCGATTATTTCTTACAAAATATCAAAACTCTCCTCTAAATCATGAAAAATCTACTTTAACATCCGTAAGTTGCATACTTATTAAGAAATTATAATGTAATAATTGTTAAATCTATCACCGGAGGATAACGTACACTGGTTATAGCGTAGGCTATCAAGGAGCGAGTCTTGGATCTGGCTAAGAGGGTGTCATTTGTTGTGGCATAAGAGACGCAATTGAACCAATCGATAGAGATAAGAACGTCACGATTCTGTGCAGATGTAGAAATGTGGATGTGAGAAGAATGCGAAACAATACGCTTGAGTACAGACGAGTTCGATTTTCAGAGAAAAGTAGAGATGTTCCTGTGGGGCGTTGTTTAGTCAATTCCATGTGAAGCCAAACACACGATCAAATTTCCGATGGGGCTAGAATGAGACGGAACTAAACACTGGGCTCGCTGTGCGCTGAGGCGAATGGCACATACACCATG--ATACTAAATGTTTGTCCTTCGTGCAACTACAGCGAATATTGCGGTAGCAGATCACGACCACTGCATCAGATGGAAGGCAGTTGACGAAGCTGTCGACT-------TGATGATAGGCACTTTCGAGGTTAGGGGATTGTACGACGGCGGCGCTCCGTCAAGTGCGCCCAATTTCTTTAGGTCACTAGCAGGACGTAATAACCCGGCCTCTGATAGGAGTGCCGGAGTGGCGAGGCGGAAATAGAGAACTTGAGAACAACTGATCCTAAAATACCACCGCCGATAAAGCATGCGGGAGGGGCGTGAAGTGGTACTGGTATGGGGCAAGCTGTGGATATTCACATGACACGAACGCGAGAAGACCTGGCTCCATGAAGAGACGTTGGAGGATGGATACCAGAGTTTGCGGATTCGACGACGTATAGATCACCAGGAGCGAGGATACAAGGTATACGAACGTATCACGAAGGGAGGGACGAAGAATAATCACGACTTCGGACGGAGTACTGGCTCAAGGCATGTTCGTGGGCCGACTCAGCTGGATGCGGTAACGTTGTTGGGACAGACTGTGCGTCGAAAATGGAAGGCTGCCGAAGACTATATACCGGGAACGCTAGCTGCGACCCCAGAGACGGCCGGGAGGTGCGGTGGGCATCGACATATGCAAGCCGGCGAAAAGGAACACCGGCGTTCTCGCGCCTTGCGCACTTGTGAATCAAAAGGTAAGCTACCCCCAGTGTCCCAAATGAAACCAGGAGGGGAACTATCTAAAACGAGGTTTGAATGCAAAGATGTGATCGAGAGAGGCATTGCTGGGTGGTCACATCAGTAACGTCGACGTTTACCCATAGACTGACCAGTGGCGTTGTTTGACAGAACATTCTCGTTGTGACTTATAACCTTAACGTGATCACGATAGGGGACGCTGGCGTCAAAGTTTGGTAGTGGGGCAGAGTGGCAGGACAGTTGACAGTGACTACAAAGCGTAGTTCTCGCCCGTACAACAGGGACAATGAAGCTAAGATCAAACAGCTAAAATACGGTGATCGATGCGGGGACCGAGACGCCAAGGCAAGTATTTGGAGGAGGATCGACCGACGGTTGCTGAGGGCTCTTCCTGTCCGAGAGCTCATGACGCAACCCGTAAGGGAAAACGAGCAGTGACCGGACGCCGTCAAGCACCATGACGTCCGTGGGCGATTCCTGCAGTAGGTGGGCAGGCGCTTTGGCGGGCTCATTCAACTTCGAGGCATGCACGACAGCTGTAAGACCGATGAATACTACAATCAG---AATGAATATAAAAGCTTTATTGGAGGTCCACAATGACTTCCTCCGCCGAGGAGGCCGGCTGTTGATTGATGCTCAGAAAAAGACTATACAAGGCATCTCGAGGGACGTTCGTTATTTCAGCATTTAAATTAGCCTAGTTGGTTAATGTCACCATTAATACTGTAACCCCCTCTGTAATTCTCCAGGTTAACAAAGTTTAAAAAAGATACTAATGACTATGACCGATTGAATACATGTCACTACTATTCTCGCGGACCATAATTGTGGTTCACAGATTATCTAGATGAGTCTCAATTCGAGCGAGTTACCTGCCACGATCGGTTATTAATTTGGAAGGCTGGTCTGCGAGTTCAGTTTACTTGGTTCAATATGCGGTCCGAAATGGGTTAGTTCTGCACTCTGCCTCGGACCGTGGTGAGGGCCAGATTATGACTGTTCGACTGACGCATCTGCTACGGTTCGGCCAATGCCCAGATATAAATTACCGCGAGACCTTGCTATATCTAGAATTAATATCCAGTTTTAAAAATACAATTCATGCGCCCTATAAATGAATACACAGATAGACATAACCCTCAGATATTCACGATGTTTGACGGCATTCTCTAAAAAACACACTCTAGGATCATCTCAAACGAATTGCATCGAAAAGTCAACATAGT---GAGATCATCTTACACATTCAGGGAGTTTCT-ACTAA--AAAATTCCCGTCTA--TAGTTGAAGTTCATAACGAGGAGCGTCAAGCTATACTTAAAATTAAGGTAATGCAAATATAGTTTTCAATATTCGCCCTTTGAAGTTGTACATCTCCGGGTGGTTGTAGAAAGTATATTCGATATCGACAATCGAGGTTTCCGCGACACAACAAGAAGTATAGTCCCAAAATTTTGCTTCAATCAGTATCCTTTCATTAAGAATATGTTAATTAGAGACTGGTAACGTATTGCGTTTAGTAAAAGCCTAACGCCTTATGTAGTTGATTATATCACCTCACGAGAACCGCGTTCAAGCAGCATACTCCGTT-ACACGTAACTAAAAGCTACTTAGAAAGACTTTTCCCAGTGTGCTAATAAAATTAACTAAACTTCTGACTGCTGCCTATATCATACTCATTCAAATTTCAATATAAT---AAGTATTAAATTAAAGATA--ACAGGGATTTACTATAGTTTAAAAGAACCCCTGTGATTGAATGTCAAGCATACGATTTTATACTTTGCCACATCCCGCCTAGAAGATTAAGACTTCTTAAACGCGATCAGTCATAATTATGCTACTCTATAAGTAGGAAGTCGATGTCGGTTTGCATCTTAGGTCTTAATAATAGCAGTATAAGATATTTGATCCATTTCAAGTCATTTCGATTGTTGCAGTGGCTAACTGAACTTTGTCACCTACAGTTCACGTAACCGTTCACCTGGGTAGTAGTAAATTTGGTTCTGCGTAGTTCCCGAAAATCTACAAAATTAGATGATTTAAGATTACGTCAATAACCAACTAAAATTAAATGGAAAGGGCTGCGAAATACAAGCTATGACAGACAAACAAAGCTTTGGTGTGTGGGAAGACTTAGGAAAAGGATGGTGGAAGCTCTGAAATCGGATAATTAAGAACCATAGTAAGCAAGACACCCAAGGGATAACTTCTCATCGGAATAAGTCGAGAAGGCCGGTAGCCGTAATGACAATTAGAATGCGCGGATACGAGGGATTACTACAATGTGATGGCTATAAACTAGCAAACCGTACGAACGCCTCTTGCCAATTGGTCGGCAAAGTAAATGCAAAAATTAGGG--AGCAGACACAGCACGAATAGTCATTAGACCCGAGGTCAACCAGTATGACACAAGAAAAGACTGACAACGGTAGGCTAAAGTTCAGAAAGAGTAGCGGAAGACGCAGGCAGGAGAGCGGTAAGGAGCCCAACGAAGTTTTAGCAATGGTGAAATATAGGGGTATCTCGCCTAAACCCGGTCGCAAAACAGGAGCAACTCTGAATCTCACCGGACATCTCTGCAGCCTCATGCAGGAGAGTAGCGTCCTCGACTGAACTCTGAGCAACGGCCTGACACATGAGCAGGAGATCTACCGAAAGAGGGATAACACATCGT---TTCGGTCACTACCCTCTAGTGACAAGAATGG--TAAAGTCGGGTTTCCATAGAGAAGGAAATACAGGAGAAAGGCAGTAAAAGAAGAACTCGGTAGAGAACCGAAAGTTGTACCCAAAAAACTA-----AATATACAACCGCCATTATCCACAATGGAGAGACTATCGAAAGCGGCCGAAGGGATTTATTAGAGACAAGTCAAGCAGTCAAACAACAGGACGCGATAAAAGAGAGGCGCGGTTTTGGATGTAGAAAGACTGGCAGGGAGACAGGGCGACCGGGAAAGCGCGAGGGTCGACAAGACTATGCGGACACCAGTACCAACCGTAGAAATACAGAAACATGCATCTACCTT--------AAGAAAGCTTAG---------ATGATGATCTCCCAAGCACCCCCTTTAGACAGATCGTGCTGCACCGAGCGTTTCGGAATATTAAAACTAGAATAGGAAGAAGTGGTCGGATAAAACACATCTGTCAAGTTTCAGCCAACGACCCCCGTTTAAAAGCTAGTAGCTGACGAAACTAGACCTACTGAACGTTCTATGCGGAGGATGATGTAACTAAAGGTATCCTTATTAAGCACCTCTGATTAGCATTAATCGCGTAGATTAACTCTTCATTTGTTCCCCGAAACTCAAGATCCACAGAACACTAAAAACTGTATACAAGGATTAATGTTACGAGAACACTAAATGCTAGACTTCACTAATCTTGAAGGAACTGAGACATCACGTAACCAAGAACTCTCCGAATACAAGTATCGGTAATGGGCAATGTACTCGCGACGATGGCTTTTTGCTGTTTTGCCGATGGATTCTTCCAATTTTCAGTTTCTAGTCGTTTGCATGGCTCTATGGGAAGTAGAAGTTGTTGGGTCGAAGGTTTGTTTAATACTGTATAAGTACGGTTATATGGAGCTCTCGCAAATCCGATAAACCATCATTGTCTATTG
May18_46_SCHdig_KJLM60 ATGTACATCGGCGAGAATAGAAATATCGGACGATGACATAAAAGGAGTAAATGTAAACGGACGTCTCAGTGGGAGGATGCCGATCAGGCTGAGAGTATGCGGGATTGTGATTGAGAGGACGTGGATGCCTAATTGATCAAAAGTGGGTGTTTATGGGAGGTTCTATCAGAGGAGTCGTAAGCACGGAAATGCCAATCCGTAGGAGCTATTGGCGGTGTAAGCCTGCAACCATGAGGAGGGGAATTCGCTCGATACGTTATGATCCCGCCCGGATATTCCGCGTCGTTAGACCCTCAACGGCTATGCATGATCATATCCATGGCGGGCACGGATTATATGGGAAGCAACGGAAACGCGTGCACGAACATCTAACACAGGCAAAGTATTGGTTAGTGCATGGCAAAGCTCTCGTGCCAGTGTACACTTCAGAAGGGGCATGATAACATGTGTGCGAATGCGATCCCGCACTTCATACTGCCCTAACGGGCGCCTGCGATATTATTACGGACGCAACTCATATTAGAGACCTCAACAGCCAGCTACGCAATTCCTCTTTCGAGCCCCGGCGGAGCTACCGGGAGTTTTATTCATCCGCTTTGAAGGCGCAATTAGTCCGTTGGGAGGAGATACGCTTCCATGTGAACCATCGGGAGTTCGCTAATCCACAAGTATTCATACGAGGCAATTTTTTCGCGACTTTAAGCGGATAGCCGCATAAGTGGATTCGTTCAGGTGGTCGCGCCAATAAGCATAACAGTGCGGAATTAATTGACTGCCATTGCGATTGAGCTTGCCATTGCTCGACTGAAAGCACCAAACATTGCAGGGCACGTTCGGATTCTAACATCCATCGCCCCTACGTGAGACAATATACATTAACGGACAAGGTACTGATCTTGAATGGCAGTAGAATTCTGTGATTCGACTACTAAACAAAACCAATTCAGAATATTCTCACAAACTTACGAGAGCCAGCCTTTAAGAGCATCAGACAGCGACG--TTATCTCAGACAGCTAATAGATAACCACACTCGGTCGGGTTCACCTGAAAAAAACTGGAAATACCAATATGGCCGTCTGAGTGCTTCCCCGGAAATCCAAATTAAAGCCTGTGTAAGGCGGAACGTGGCACAATAAGTACTGGAGTCACATTTTGGAAAACGGTAGGCGTGCATAGGCACGAGGCTACAGGGATGAGTATGAACGGGCCCCTAGGTCCGTGGGGACACCTGGCGATTTAAGTCTGGGACCGTGAAATTGGCCGTGAACCGACACTCCCATCAAGTCGCCCGCTTATCATTGAACAATTTCATTTGAACGGATAAGTGTGACTTTGCCCTACGCGGGGGAAATGGCTTTGGGGGCGGGTGGAAACGTCTATATGATTATAAAAATGCAAGCCAGGGGGTTCGTTTGGGGGTGGGACGACCGGAGGAAGACTTAATGAATAAGATCGGGTATAAGACAAAATGCGATCAAGTGCCTGTTAGGCAATAAGACCCCGGGCCGATAGGTGGTTACGCCTACATGCGATATTCGGAGTAAGACAGAGTCTCTTTATGAAAATTTCGTTGTCAGCGGTCGAGTTCGCTTTTGGAGATCCTCGCGTGGTACACCACCTAGACGAATGGACTTCAGAAGATACTCACAAGAGGTCATACTCATCAGCGTTAGTCCGCGAGATTACGACCGCCCGCACACTTGCCATTGAGCACACGTCTTCAGGGTTGCGCAAGGATTACCGCGTGACCTTGATCACTCACATCTCACCCGATGTGGGAGACATAGAACGCCAAGGTAACAACTTCACGTAAAGACTCAGAATATGCATCTGGTTGAGATTTCGAGAGACGTTACGTGCAGGCCGAAATGACGTTTTTCCACCTTTTGTGCGAGTTTACGGTCCCGGAATAGTGGTTGCGAACATAGGGTTCATTATCTTCGGGATTGAGGCTCCGACAGCTTTATTGTGGAAATGAGAGCACGCAAGCATAATTGAATGAAGAATTAAAATGATACTTAACTTGGTCTACCCAACGACGTTGGATCAAGTAAGAATATTTTCACAAAAGGCAATGGGTTTCCGACAGCTCATGCACGCGTGAATGGATTTAGATCGCTAAGGCATGTTACATGCCTATGGGGTTGCAGATGGAAAAGAATACGTTTGTAAGAGCGAAAAGAGGAATGATCCAGAGCCACAACCTGAATGCGAGCAATTAGAAGCGAGGAAAGCAAAATGAGCAATTGCCTTACGGCAGACCGGTGAACATAAGYATTCGACTGTGGGTTCGATAATAAAAGTACGATCTTGTTCTTGGCATGCCTCGCGGAGTTGGTTAAACGAATTTGCACAACTATAACTAGGTGTCTGGGTTTATTTTTGGAAGGGTTAGTATTATAATATGAAAAGGGTTTGATCTTTGAATCAAAAATCGTAAGGCCTTAAAGTGAAAACCGGCGGCTAGAAATGAATGAACAATAGTTGGTGATGAACCTAGTAAGGAAAAGGGATTTTTATCACTCTAGCTTGAAAATAAAATACAAACAACTTTATTTAAAAAAGGCGTTATAATCGAAAGGTTTCAAAACCTAAAGGCTTAGACTTGGTGTGTTGACACAGTAATTAGTCCTCGTCCATTTGCTCTGGGCGTGAAAATACTATAGTGATCATGTTCTCCCTCCTTTTCTCTGATGCTTAGGTTCTCTTTGACTGATTGTAAGTCTCTCGGCAACTTAAAGTTCCGGAAGCCAGCGAGGAAATAGAGTCTTATGTTGTTACTTTTGAACTTACATTATGCTGTTTACATACATTTATTCGATCTTTTTAATGATTTTACCGTCCTCACCATAAAGGTAACATTACCGTTGAATAGCAAATTCATGGAATAGAGTTCAATCACGCAATATTTTCTCTGGTTTATTCTTCTATAGCCACCCTTACTTTGGACCAAACCTCCGCCGCGTAGATTCTCAAATTATTAATCTTGAATTGGTAACTAATTGAAAAAATGTCTGGTTCTTTTTGACTTGTTTATTTTTTTTCTATGGCAGACGTTTACTGGAATCTAAATACTATGGAGTACCCACCCGATATTAATCTCTTTCTTGCTTATCCGCATGCAATTCATCGGTTTCCAAAGGATAGTATTCGGAAATTTAACACTCATCTTTACCTTACTCTAAAATTCCAAGCCTACATTGTTTGATTTCGAATTATACTATAATATATTTTTTTTTTCTTATACTCATGTTCTTACTTCTGTCTTGATATTCAGTGTTTAACTTTTTTTCACTTACCCGCTATTAGTAACCTGAGGCATATGATGCAAAAGAACATCCTCTTTTAATTTCACTTATATTTGCCGGGGTTCTTCCATTATAAGTTGAACTGGTTCTATGGGGATCTGGAACCAATTTTTGATGTTTAAAAATATTTTAAAAATCTAAATAAGAATCTTTCTGAGAATGTCAGAAACCGAGCAATTAAAACTTGTTAGATCACAAAACGTCAATCTCAGTAACACAGATGTTCATCGTTTGACTCCGCAATTATCGTTCTTTTTAGTGTATCTTTGGGTATAAAATATTTTTTACCTGGCTAGAATCTAATACTAGTACCATAAACTTTCTTTTTTATACTATTAGTTCGATCATCGCCATGTGGAATATTTTGCCTTCACAAATTTGATTTTATATATAATTTACTGTTTTTCTCTTTCATCTTTAATCATTTTAATTTGTTTCGTATTAATGTTTCTCGCATTTATGTTATATCATGATATGATGAGAATCAAGAATTAAGTAATGACTAAAAACACTCTAATCATTTCTTAGAGATTTATCATTCTATATATGTTAATTAATGACTTTTGTGAAATGGGTATACATAATCGTTATATTTGAAGTTATTCTGATGATAGATAAAGATATTGTTTTCTCTATATCTACAAATCATTTGGGACACAGATTGATCTAATGTACAAGGGTTCATCTTTGAATTCATTCTTAAAT----ATACTCCTAAAGCAAGATATCAACTATATTAGACATTATCATATTCTTTTAAGACAATTCAATTATTATTGTAAGTATATACCACCATCATTGAATCTGTTAACTTTGCACGGTAAAATCTCTCTTGATTATAGATCTTTCACAGATGTATGGA------TCTCAATAACCGTCTCTTTCAAAGAATAAGATATCTCTCTAATATATATTAGTAAACAACCTCTCTCTTTCGTACAACTCTATTAGCCACACTCTGACCTTTTAAGATAATTCATGAAATAAAACTTTAAA----TCTTTTAGCTTTAATCATTATGTGTGAGATCTTCTGATATTTGGATAAGAAACATTTCCTCAAAGGCGCCTTTGTGAAAAGGCAATACTTTTATTAGGAAGTATTTACTGGGCTAACGGAGGTCGTTAATAATAACATATCCTCACTTTGGCATTACAGTCGGGTAACCTCATGTAGCGTAATGTAAAATCATTTATTATATCTTTATAGTCATCTTTTTCATTTTCTTGTTGACATGCTAACGAATTGTACTATGGGATCTTTGTAGCGTTGGCCATTACAATCTATTTTTACGATTGGGTTAGCGAATTTCTATATATGTGACCCAAAAAAGGTTGATGATAAGATTATTGATTCTGTCTGACTTGCTGTAAACAAGTCTTAGTCTTTTGAAGATGGCCGGATATGAAAATCTTCGCGAAAAAATTTTACTGCCTTCAGACACTCCCTCGAGGGTAATGAGGGGTTGGATTGATTTTTGTTCATATTGCCATATAA------------GATGTATAATCACAAATAAACTTCATCTTTTTGATGAACCTAAAAGTAATGGTCTAGGTGTTTCCTTTTTCTCTTATAGATCCATAGTTATATATTTTGGTAAAGAAATACTCAGGTAAAAAGTTTGACTAAACCCGGCTTGGATTTTAACTTACAATGTCAAATATTTCAAAGATTTTTCACGGAGAATCTGTTATCGTTCGACACCTACATTCACATTTATAGTATTATATTCTTTGCATACTTTTTACCATTCGTTCGTTTTTTAGGTTCCTTCAGTTTCTCCTTGCTTTTTGCAGCATGACAATATAAATCCTTTAGTGTTAGACTCTCTAACATTGTATAATACATACTTAGTTGTACATACTTAATTACATTAATAAGTGTAAGTGAGGCGTAAATTGTTTTGGGTGATTGTGCTCACTAAGGTTACATTTCAATTGTCCAGCGGTTGGAATACTTTGTTACAGAGAGAGAGATGGAGAGTTTCAACGATTTAGTAAAATTGTTATTTCGTGTTGTTCGATCACAGTTTTATATTGAAGGTCTTCTGGGGTTGATCTTTATCGTCAA----TCGTCTGGATTTGAAAATAAGGATAAGATTGAAAAAATGTACTTATAATAGTAAATTTTGTCTATCATCTACAAAAAATGATTACAAGCAAAAGGCCACATAATCTGATGAATTCTTACTAATTCCGCATCATATAAAACTTTCCACTCTTACGTAAGTTCGCTTCGATTGTATTTTGGATTCAAAAATAATCTATCTATTGGATTTCATTCGAGTTAGCCGATACAAGGCAGGAACCTTATTTGATGGTAAGACAAGGCACGTTGTACATTCAACCTTTTTAGTTGTCAGTTTGTGTTTGTGTGAAGGTTTCTTTCATGGAAGATTCGTGATAGTGATTGATTAAGAGTTCATTCGGCTACTAATGTGTTAGTTTGATGCAAAGGGATGGATGTTTGAGAGCCGACTGACTGTTGATGCTTTATTTTGTGTCTTTGATGATAGATCAATAGGTAGGCCTAGTTCTGACTATTGATGAGTATAAATTTGAAATTTTGTTTTTGTATCTCATAAAGAGCATTCTAATTTGTAAGTATGAGCGTGAGAGTATGACGTTATGTTATAATTTCTACAAAATAATCTACATCATGATTGTGATAGTGAGGACGAATTCATTGGTGAAAACTTCCTCACTCAGTCTAGTAAAGAGGGACTCTCTTTCGAGGAAAAAATCTCTCTAGTGGTTTCGATGTTATGTAATAAGCAGATTTTGACATCGTTATCGCAAAATACATTTACTTCATTGGTGTTTGACACATATGTTTTTTAGATCGATCTGACGCCACTATTTATAGTAAATAATATATGTGAATGGGTCTGTTTATGTATTTAGTTCTGTCAGATTTGAATTTCGTTTAGATTTTCATATTTAGTAGATAGTATATTTATTGAACAATTTATTTTGGATAGCGAAGTTTGTTCATAAAGGTTTGTCAACACTGTGGGAATGTTCCAAGGGTTGAATATCTGCGGGTTTGTTATATAGAATTAGTTTTTTGAAAAGTATTCGATTCAGTTATCAAAATCATACTGATTTATATGAGAATTTTATTGTATTGTTGCGTCATATTGCGTGGGTGTAATTGACATCCTCTCTGATGTACTGTGCAGGGGGCTATCTATTAGTCTAACTGTGTATAGGAGAGGGAATTTCTGAGTCGCTATCTCTTCAAGCACCTCCAAAGATTAACTTTGGAGGAAAAAAGATATAGAGTATTAGCCTGTCAAAGCATAGAAGTTAGCTTTCAAAGTTCATGGTTTAGAGTAGTTAGTAGGGTTTTCAATGTTATTCTTGATATCTGTTTTGAAGATATGTTTAGATCGATCGTATCTTAAGGAATCTGTGATTTTCAAGAAACCGATAGGTTTAGGGGTTAAAAGCTGGCAATACAAAGTTTTTATAGTAACTTTCTTTGTATCGCTCTGTTTTTTGTCAGGTGAATCTATGTATTGTGTTTACAATTCGAAAAAGTTGTTAAGGGATAACGATTTTAGTTCAACTTTACTATTTGAGACTTAACCTCTTTCAATTC------AAATACCCTCTTTAAATTCATGG----TAAGAGTTGAAAGATATAAATTTC------TTATAAAAGATATCTGAATGTTTTTTTTAAGAGAATTCAATGTCGATGAAAACACAACACCTTATATATACTTTTGCATAGATATTTTATTCTTTGATAGTATATAGTATTCTAACTGATGGTCATTATTGTCATGATTCAGAATC----TTCATCAGAGAGGATTGGCAATATAAATGTAATCGTTAAACCTTACTCAATTGAAATTAAAGTTGTTGATTGGAAGTGCATTTTAGTATAAGTTTTTGAAGTTAAGTTCTTTATTAACCGTTTTATTTGCAATTGGCTAATACTGTTGTAAAAGTCTAGAAATTTTGGCAAAAAAATGTAATTGTTGTGTTATCTGTTCAAGTGTTTTTGAAATCTTATGGGGAAAAGATGGCGATAATTTTTTTGTAACAGAATGTGAATAAATGAGTGTGTTGATTTTTGAGCGAATACAATTGAGTGCGGCTACTTTTTTCTTCTGTTTGTTTTGATAACTTTATAATTCTCATAGGTTACTGACAAACTGTTTCTTAGCTTCGGATGGTCTAATAGAGTCGGAGGGATACTCCATCAATTTTTGCTTTATGGATGGTCTGTTTAATTTATCTTATCATGACTCCTTTGAGTGTGACGACCTATTCGAGGGCAAATGTTAATCTTTGTGGAGTCAGATGTTCGATTTCAAGTTTCTCTTGACGTGAGTGGGTATTGAGGTTTAAATATTTGTTACAATATATATCAGTAGTATGTCGGATATTGATAAAATAACCGATAAGGCAGTTGAAACATATCACAATGGATCTCATAAAGTTTTTCTCATTGACCATTAAAATCTTAGTGGTAAAGTGAATGCAAGTCTC--ATAAGATGACAGTAACAATGCCTAGAAGAATCGGTCTCGCCCATAAGCCGTGTCTCACCATGTATCAGTGTGAGTGTATGCTTGACAAATGGTTTTACTAAGGAGGAAAATGGGAACCAAAATAACATTTACTTTGAAACTTGGTTTTAGTATAGTCAAGAGAAAATGAATGACAGGCCTAGCATATCAGACTAAAGGCACTTACAAGCATAGTGGGTAATCTAAGTTGCTTGTATGCTGCCCTTAGGAGTATGCGACAACCTTCTCTTATTTCAGAAAGATGAATTGCCATCGAGTGCACGTAGCAAGAGCTATTTTTCGACGAGAGAGTGTGTTACTCTGCTGAAGTAATTTGGTTTTTGTTTTTTAAAAGGTATGATTCAAACTATAACGACCTATTTTAGACAGTGAGAGAGCATATGCGAGGGGGAAAATTGGTTATAGACAAGCACAGTTCGAAACATGGTCTCTAAGTGTCTTTGGTTTCGCGATTGTTGGGGCCATGCAAAGGGGGTTCTAGTCTTTTAGACAACATGAAGAAGATCAAAAATATCACGGTTAGAGAATCAGGGGCCTTGAATTAGAACCACTTTGTAAGACGGTCAGATGATGTTTGCTTCATCACATAAAACATTCGATTTGATATAAGCAGACTTTGGAAGCGAGCCAAGGAGATGGGATTTCGAAGGGTAGGTGTTTCTTGAATGAAACCACACGGTTTACATTGCAACCTCTCGTAGTAAAAAGAATGGTGTATAGAGAACAGTACAAGTACATAGGAGAGTGTCTTAAGTCTTAGGAATGGTCAGACTTGTCACAAAGACAGTGAAGTTACGGCAGTTCAGATACTATACCGGATCTTACTGAATATCATCCCTCGAAGTGATAATGGGCTTCCCGCCAACCCTTGGTTGTAATCATGTTTGAGATTGTCTGATTCTAAGTCACCGTGTGTTGAATGGAAGGTATCAAGAACATGCTATTCATATGTTCGAACTTAATTTTGTATTCGTGGTTTTCAAAATTTTATAAGATGAGATTGACTTTAGTTGTCTCCGATGATTTATCAATGTTGGGCGTACAAGTAAAATGTGTTCAAATCAATATTGATTGCTGAAAATGAGGTGTTGCTCTGGTATCAGATGGTATTATGACTTGGGTTATACAAGGTAAGCTTAAATAAACCAGATGGATCCTTCTTCTTTAATTAATGTACATATTAGCCCAAGCCCATATTACACAGTGATGTACTGTTGATATTTCGGATAAGATGCTGATAACAAAAGTAGCTAAATATTCCCGGGGGATCTGATTCGCTTTTCGGTTGGAAGTTGATTTAAAAGGAACTATATTGTGGATCCTATATCTATCAGTTGAAGCTCTATGCTAAGTGGTAGAGGCTTAGTAGATATTTCCCCATTTATAATAAAATCTATGATGATCCTCAGTTCCTATTATGACACCAAATCATTTTCACTCACAACATTTCAATGGCAGATCCTGTTAGGCGTTTCATGTCCGTGTGCTCTTAATTCTCATATAGCCAGATCACTTATGTATGATATCCAGACGGTCTGAAACGACTCTTTACACCGACATACATGAATGCTCTCTTATGGATAATAGAATGCTAACAAAATTTTTCTTGGACAGTCATTCAGGGGTGTCGTCTATCTATGTCTTTGGGATCATAGTATTCTTCATTCATTGCAGCGTCACTAACGAACATTTAATCTTACAAATTGTAGAATACTGAAATCATAAATGATTAGCTAAGGAGATGGGTTTCACCATACAGTTAGTTGGGTGTTTATCTGAATATATGAGATCTTATAACGCATTCTCAAGTCCTCCAACATTTCAAACAAGTCATCCTCCACAATATGATAGTGAACTGAAGCTTTCTGGTAAGAAAGTTCTGACCTTCCCACGTCTGTAATTCTACTGGCACCTTCAGTCAATCCTTTTCAAGAGGTATAAATCAGAAACGCTGGGTTTTAGTCCATGCATTACTATAGCCTGATTTAATTCAAACCTATTCTATCTTATTAACATTTTGATCCTATATTGAATAAAAATTTTCTATGTAAAGGGCTTGATTAGGCTTTTTTTTACGAGGTTTAATACTCTTCATGGTTCTCCAGTGAAAAAGTGGCATTTCTTTAGGCATGCCCATAAAAATTTTTTGTAGCCTTTCTGTAAAAATGTAATCCCTTCTTTTTCCCGACCCCTCTAGAAATTTACTCTAAAATCTTAACTAGCGAACGGGAGGGTAGTTATCCACGGGCAGGTACATCATTATATCTCACACAGTTATAGCAATATAGAAAAAAAGGGTACAATACCTACGATCACGATGAGTAATGTTATTTTCCTCAGGCAAATTTTTTCAAAGCAACTTCAATTATAACATGCGGTATCTATTGGCGGTTGTAGGAATCAAATATATTAAATCATAGTTCAAGCTTTGTCTCTGCACTTTTTTGCAAATCTTTGTTTTAAAGAAAGTCAGAGTTAATGCCAATGATTAAGAATCATATGGTTAAAAGTTCAGTTAGCGTTCGATATTACTGTAAACTTCTCTATTTACTATTATGTTAGAGTTTCGTTCTGTTTTATAAATGCTCGGGTTCTTGCTTTACATGTCGCCTTCTACCTTTCTCGTTAAACTATGCTAACTATTTGTGGTATCGACATTATGAGGCGCAGTTGTGTTTATGTGTCTGATTATTGTTGATTCCCGTGATTAAAACTGCAATACTGGTTCAGTTGTTTGCTTATGCTCACTTTGTTACTGTATCCTACTGGACAATTGTATGGCATGAATTTACAGTTACCAACTTTCTTATAGACCCTTGTAAATATGGTGAGTCTGTTGGAAACCCTTGCTGTTTATGTTAACCTTTTATGCGTTTTCTCCTATTTGTATGACTTCATGTAGTAAAAGTTTCTGTCTTAAGACAAAACCGATTAAGACCGTTTAGGCAATTGCAAGGATGGCAAATATAGGGACCGCTGCCAAGACTTTTAATTTCCGTGTATCTGGACATGCTGAAGTGGTTGCGTCTGACCTCATATGGGACCGCGACCTTGCACCCTTGAATTTCCGATGTATTTTCCGTTTCAATCTCGACGTCCAAAATTTTGGGTCTTTATGTTCGTCCGCGGTTTTACGTCCTTTTGAAAGTAAAATTCAAACCTTCGCGCCGTGCACACGTTTTTATGGACGCGTGCCTTGTTGGATGGGCACTTCCATGAAATCCTACTTGGCTTTTAATATGAGTTTCTTTGGATGTTTGGCTATCCATACTTGCGGTTTTGTACGCTATTCATAAGCGGGGACATTGACTTGATCCACATACAGTATTGGTTCTCTGCGCTTACATACTCGCCTTTATGGCTAGAAATCGCTATTKATGAATGTAGCTGCTGGCGCTTATGTGTTTACTTTCCTTCCTGTGTTGGGAGAGGGCTTAATATATCGTCCCGACCGAGTAAATTTGTGAAGGACAATAAACTCTTGAGATGGCAGCCGGCATTTCAGACCTGCAAGGCCGAACACACTGATTGAACTCAGCGAGCCAGATTGAAGCAACAGGATTGAGAATTCCGAAGTTTAGGCCATTGGCACTTCATATTTCTTGCTAGGGATTATTCAGGGCCGTTTCAATAGAGCTGCTAGGACCACCAATGGCCAGGCCAGTGTTGCCGTGTGGCAGAATTTAAGGGAGTGGGGGGTTCGGGATCAATACTCGGTTTTCAATTGCGGCTCGGATACAGGATTCACTTATGACGCATGGGCTTATTTGCGCTTATCTTTGCGGTGTTCATACAAAGCGCCCAATTGCTGTTCAGAGTGATCATTTAACACATTGCGGCTCTGGCTGGTCCTTCTGGCGGCACAGTCAGTTCTTCCATAACATTCTAAGCGGGTGACCAAGAATCCCTCCCAGATTATTTAACGGACTTTGCCACTTACCAGTTGCGAGGGCACCCTTTTACTTAATGTCAATAGCGATTCTACTTCGGGGGTTGACCGTACGGGGCTTGCTACGAATGCCACACATTGCATGCATCTTTCTATGCGGCAATTAAAACAATGGGATGGCAGGCTAAGAATTTGAGCCAAAGGCCTTACGGCAGGCAAAGGCTTAGAATCTACACTCTGCAGCCATTTCCTAATTGCATTTGGTCTTACATGTGTGCCACAATTATCATCCCCTACCTACTGCACGATAGGACCATTTCTTTTACCACAATTGATGGGGTTCTATGTGGGCGCGCCAGCGCATTTATGTAGGATAGACCACACCGTAAAGACTTTGACGGTCTAGCACGGAGCATATTCCACTAATGGCTGATTTCTGGTTCAAGTTGGTTTAATCAAAGAACATAGGCTTGGCGCCCAGAATTTTCGAACGCATCATTCACCGTTTGCCATGATCAAAACCAGCTTGCCCGGGCACGCCCGGGCACACAGACAGTTACTGGGGGGGGATTGTGCGTGGGGAAGTGCTTTTCCATCCTTGGACGCGATTTTGTCACAATCAGCTTACATCAGTACGTTTATCTCTAAGGGTCTTTGCCGAGTCCGTTATCCGAAAGCAACTGGTTCGTTCCTGGAGGCCGGAGGGGGACTGCAGTTCGCTGGACAGTTTTTGGCTTTTGATTAAAGCATTCGTGTATTTCATTAGTGAAATCATCGAGTTGGGAGATAGGACAGGGTGTACCAATACGGGGAATTGCCAAGTCATACATAAGGTGCTCGGATTTTTGGCCAGCTCCAGTATCATCTAGGTCTCTTTCGCTAGGCTTTTTCTGGGCCATTGTTGGCTTAGTTATTTCTTTAGGGCGGGTATGCAGACTATGATCATGTTGGCCAAAAATTAAGTGCCCGCACCACCAGGCTTAGATGTCAGGCGGCGTGGGTACCATACTCTGGGGATGCACACTGGCTTTTTTGCAGATATGCGTGGTAATGCTTAGTTCCAGTTAGCAGGTTGCCAGACCACACCGCGATTGTTGGATGCACGCCAGATTGAAGCAGAGAATACGAGACGCTTACAAAATTTGCTCCATTGGCATTGCATATTTCTTGACTCGGAACTTTCAGTGCTGCAGGAATTGATCTGGTCAGACCTTCAGTAGCCATGCCAGCATTGGACCCATTGGCACCGCGTGAGCTTACCGGGGGGCCTGGCCGTAAATGCTATCGGGTTACATGTGTAACATGGTTCGACAAGAGACTTAACGGGCCTTTCTTTTTCTTCACATTCTTATGCGGTGTTCACTCACCAATGAACCAGGTTCTGTTAAAAGCGATCCGCTAACACATTTCGGCTTTGGGTAGTCTTGCTGACGGCATTGTCAGTGCATCCGCTCAGGGGATAGTCGTGAAAATTTTGAGTTTCCCACCCAGGTTGGCCCTTTACGGCATGAACTTAGCCAAACCGATCAGAGCATTTTGGACTCCAGGGCGGACGCATCTACCTCTGGGGTTCACCCAACCAAGTTTGCTACGAATGCCACACATTGCATGCTTATTTCTGTGCGGCAATTAAGACAATTGGATGGCAAGATAAGACTTTGAGCCAATCCCCGGGGCGTTGGCGGGCAAAGGCTTAGAACATAAAATCCTCATTCATTGGCTGCCTGCTCTTGGGTATACTCTTGTGCCACAATTATCTTCCGCTAGCTTATGCCAGATTACACCAGCGCTTTAACCACACATAATGCGGTTATATACGGGCTTGCCAGGGCATTTTTATAGGATAAGCCGACAAAGAGAAAGTTTGCAGATTTGACAAAGAGCATATTCCATTAGTGGCAGCTTTCTGGTTCAACTTGGCTTAGTCAAAGAGTATCTGCTTGGACCCGAAACAATTTATGACCATTTGCCATGATCATCGCCAGGAAACTCTAGGTTGAGTCTTTTCTCACAAGGCCGCTTAAGCGGCGAGATTGTTCCGGTGTTAAGCGTAAGAGAAGAATCCTTTTTACATGGCCGGGATTTTGTCACAGCATGCCTGGTTCAACACACTTATTTGTAAGGGCTTGAGCCGGGTCAATTATCCGAAAAAGATTGGTAAGTTCCTGGAGGCCGGCGGGGGACTGGAATTCGCTGGAGCTTTATTGCGTTTTGATTTAAACATGGTGGTACTTTATGCATGAACAATACTTTGCAGGAAGTTCCATTAAGATCTCACTATTATGGTGTTAGGATATTTGTTAATCTCCACTATAAGGTAAACCTTGGATAAAGTTTCGTTGGCTGATTTTTTTGGCACTGTTGGCACGGTTATTTTTATTCTGCGGGTATGCAGATTATGAACTTGCTGGCCAGACGACCCTTGCAATTATCGTGAGGAAACCGTGCCTTCATGTCAGCCGTTGTGGTTGCCATTTCGTGGTAATTTACTAGCGCTTTTATGCTCACTCGGAATTGGTAATTCCATCGTAAATTAGAACTGATGGTGACCATGGTCGGCTGCCACGAGTTTGAATATCCTGGAGGTGAAGCAACAATGCTCGCCCAGACGAGATGGTGGTGAAAGTGGATCGCTGCCACGATTTTAGGTCGGTTCTTTGCAGAACACCGAGATGGATGGTATGATACACTTGATTCCTCGTTTGTCCTTGTGGCTGTTTCCGCATGCATGCTCTTTCCTCAGTCAAGAAAAACGTTAATCGGACTAAACTACTTCGTGCCCGTTTAGACCTTGTTGGTCTTGCGGCTTTATGAATAACGTTTTCCGAGCTTACTTCCTTTT----TGATACGCATTTGAAGCGGAAGGAAGCTTGGGCGTTTGAATGATACAGACGAAACGCTTAATGGTGTTGGGTTTATATCCACTTTTACGCACTCGTTTATATGCTTATGCGCCCCCGTGAATGAGGATCGGACCGTTCGGTCCTCTTAGGAAAAATATTCGGGCATATCCACTCGCGCATGGTTCATTTACCATTGGAGCGCTCGTGAGATGTTTAAAGGGGCCTAGACTATGTCTCATTTTCTGGGTGCTGTAATGGCGGATGGACTAGTTCGCTGGATCGCCTGATGCGTGCTATCGCCCGTGCGCGCGCGCGTTTTTATTACCATGGCAGGAGTTTCGAGGATCCCTGGATTCGGACTTAATTATATGTTTCAGCGACAAAATCTATCACCTTCAATTTGGGTGCGGGTTTGGGGTCCTTTAGGCATCAGGTCTTGTACTCAGTTATAGGAACACGAAAGATCGCAAGAGGTAAGTTGGCAGAGAGAACTAAAATGTGCGCCAGGTATTGGCGTTATTTCATAGCAGTTAAAATCCGTCTTCATTTTCTGCGCTGCCGTGTGGATTGTTACGCTTGGATAGACATGCTTAACTAAGGTTAATTAACATCGTGTGAAGCAGGCGGTATAAACTGGCGAATATAACGGCAACTGGATGAGTATCAGACGAAGCCAAATTCCCTGACTGCGCGTGAGCCCTCACAAGGTAATGGTTCCTGTACGGTCAACGTGTTTAAGACCGGCGTTCTTCGTCAATATCAACGCCTGTGCGGTGGCGGTCATGCCTTAGATTGCGTTTGACCTCGACCGTCTGACCATTGAGCAGGATTTGTATCCTTATACCGTTGGATACAATCTGGGGGTGAGGTACGGGGGCATCCAACCGGATTGAGTAGAGGGTGCGGGCCAATGTTTTCGGTTTGTTTTGCGCATTGCATGGTTATGGACTGAATTTTCGAGACGACGGAACCTCTTGATTCCAAATTTGGATCATTTTCTGCGGGTGCTGTTGGTTGGGCTTCAGTACGGTTTAGGCCGGATTGGTTCGACCTAGGCTACGGAAGTCATCGTAACCGCTGGGGTGAGGTTGACCTTGTCCGGGGATGCTCCACAATGCGCGGACTTGGATTTGCGGCTTTCACTAGGTCGCCCCCACGCTTAAAGGTTCGATGGAAATGAACGTCTTCAGAGATGCGCGTTTTTGCGCTTGTGTGCGGACATTGTAGGTCGCACACCCATGATTTTGGCCACCGTACATGGACAGGTATTCACAGAATTACGAGGTAGGCGGCTGCGAAACAAGTTTCGAGCTGTCAAATCCGAAATTGCTTTAGATAATGGAAAACCGCAAGGGGTTTTAGGCGGTCATGAAAGGGAGGATGCGTGGTGTTGGCACCATTTAGGAAAGAGGCGGACTTTGTCGCGATCCACTTTTGAACTTCCGTGTTTGTGAGGGAGGATGTAGGCGAGTCCTTCGAGGCGATCAATAAGGTGACAGTGGGTACGTGATTTAGGGGGACTAAGGGTAGTAAGGACCGCACGTAAAATAGCAGCGGCCATTGGGAATTTGATTGACGGCACTTAATCGAGGGTTTCGAGAGCCAGGGTGTTACTTGGCAGCTCTTGCTTCTTTTTTTGGCAATTGCAGGGCAGACTTTTAGGAGTTTGCGGATGACCGATTGAGCCAGTGATTGGGCTTCAAACTGGGACCACACAGAGCAGTGTTGATAAACTTTATCCTAGAGTTTACCGTGAACCTTTAAGGACTTGCTTGCGGCGGACAGAACACGGTTGCTGTGGCGGAAGCCGCTATAATTTCGGAACTCTGGGCCAGTGCCAGCGGTTATGTTTTGGCGGGGATAACTTTGAGTGCCATTGTCCGAAACCATTAGACAGGTTATTTCTCCCATTGCACCTGGTGGGGTGGCCGGGGGAGTATGAACTTCCTATTGTTCGGGTCTCATTATTCTCGCGTTTGGTTGGGGATTACAGCCTCTGGCCGAACCTGAGATCTTCCTTTTGGTAGTTGAAGAAGAAAAATACACATTTGGATCATTATTTTTGGATGGGCTTCTCTGTTTAAGCCTTATTGGGGGTTAGAACTGGCCCGGGGGGGAGTAGAAATACAATTACCTAGCCAGATATTTGGTATTCTAATCCCTTGGGGGAGGTGATGTAGGTGAGATTGAGAATATGGGGCAGTTGTTGGTCATTGATCTGGGGATTGCAATTTACAACCTTGCTGGCCGCGGCCTGTTGTCGGGAGCTATTTCTAAGTTGCGCTTTCGTTTGGTTATGCTGTGTTGTTGTTAAAAACGCTACCAGGATTTAGGCCACGGCCGAGCTCCAGCCAGCTTACTTCTGTAGGACACGCTGGGCAAGTGGTCGCCAGGCCACGGTTGGAATATTATCGTCCCACGGGAGTATTTGGGGGAACATCGTTTGGACTCGGCCCTGTTGACCCTAGGGCCAAGGTTGATTAGAGCTAAAAGAATCACCTGCAGACGCGTCGCGATAATACCAGCCCTTGGTCTTAATCGTGGGGGTGCACGAATAAGCGTAATAGTTCCCAGAGTGTTGCACTCCATTGTCTGGTTTTTTTTGTGGCATTTGCAGCGGAGGCCGGCGCGCGCGGTTGAAAGGATGACGGATTGACCGTCTTCATACCCCTAATGATACATGCCTGGAATTACGAGAGAAAGATTTTGAATATGAGATGTTCGAGGACGTTGTTTGTGGTGTCGGTTTTCTTTCCTGGCTATTGCTTGGGGTGTTACGGACACTTGTACTCTGTAACCAGGTTGCAGTCTATTGAGGTGAATTTTACGCGCGTTCACCCGCAAAGTTGCCATCTTTTTTCTTGGGCCGAGCCAGGGATTACCGTGTGCATTGGGGCTTGACTTGTGCCTCAGGGCTTGGCTATGGTTATTTCGCATTGACTGCCGTCGTCATTCGCCTAAAGCATGCTTTCGGCCATGCGTTTGTTCGTTTTTATTACCCTGGCATCGGTGTTTTGCCCAGTTGGGTGCGCATTTCGTTATCTTTTTCAGGTTCAAATGACTTAACCTTCAATATGGGTGCGGGTTTGGGCGCTTCTTGGCATCAGGGCACGTGAAAACTTTTGAGAGGGAGGGCAAACTTCGGCTTAACCACCAGCGAGAACTATCATGTACGCAACGTTTGTCCAATTTGGGTGCTTTCAAAACGTGTTCATTTTATTTTTGTCCGTACGGTTTGATAGGCCTGGGTGTGGCTGCCTAACTCGGCTAGATTGTTCCAGAATCGGCGCGAGACCGATTGAACTTTAACAAAAATCTTTAAGAGGATCGGCTGATGCGCCAGACACCCAGAAACTATTTCCGAGAGTCTCCCGGGAAGCCTTAATTCGGAGACGGGACGTCTTGCGAATATACAGATCGTATGGTATCAAGATACATCCTCCTTTATGCGGTGTTTTGTAGACGGTTGCTAGAGTTTGGAGCCCGCCAAGATATTACGAAACGCAGGATCCTTATACGGCGTTGACCTTGACACTGAGATTAGAGTCTTTAATACATGACGACTACCATTTACGTCGTGTTGCGTCAGGCTGCGTCCACGTTCTTTTGGTCATTCGCATCATTATCACGTAATGCACCAACGTGAAAGGTCAGTCCGCCAACCACACGTGGAATTTTAACCTTAATCGATAGGAAGTGCCCGGTGGGACACCCTTATGGGTGCATGCCTTTGCATTTCTTCATATTTGAATTAAATCTCGTTTTTGAGGATTCATAATAATCTACCTAACTTTGTTAACGTGTATTTTTGTTMCTTTATTTGGTTCTTCAAGACCGGCGAACCGGCGGAGATAATGCGAACACGGAGATCCCTTGATATGGACGTACGGATCTGTATGGTTATGGATTTTTTAGGTCTATCGGTTGGTCTCCTTAATCTAAATTTAGTTATTGATTGCTAATCGCCTTATCAGAGCTTTTTGCAATTCCGAGCTAGCTTTTAACCATGTGACTATCCGTATCCTTTTTTTTCTTTGCTTGTTGCAGCGCGTAGTTCGTGATACCATCAACCAAGACAAAGTGATTAACGACAGCTTATGGGTTTTCTATTTGTCTGCGTTTTTTCAATATTTTAATAATGAGTAAATCTGCTTATGCACGCCTTTATCTGTCCACGCTTCTCTATATTAGTAAACGAAGCAAAAAAA------TAATGAACGCACCTGTGCATTTATTCGGTTCTGTAGTTACGGTAGCTTTAACGCTTGGCACCTCCACACTAGGACCTTGAGACAGGGATAATGAGCTTGTTAACTTCTTTGTTCACCTGGATATTTTTGCATTTTTAGGACCCCTGCTTTCTTCAATGCTTTTTCATATTCTCGCACATCTATATTGCTACCTTTATTCTCGCTATGTGGCAGTACAAATTTTATTCCGTCACATAGGTTGATATCTTTGTGGTTCTTATCTTCTCCTGATGCACAAACAAGCTAACAGTTTGATCAACTGTTTAAATACAATGCTATATCTCTACATAACCAAATCTATTCTGCACATCGATACTCTAACTGATTCACTAAAACAGGCCCGTACTCCAACTCTCTGTCAGGCACTTGGGCCATGATTCCGCTTATGTACAAGGGAGCACGATCAGCCTTCTGAAAAAATAATTTTCTATTACTACCATAACTTTTAAAAGTCTTTCTACTGTTCTCCTTTAGTATTATTGGTCAACCTGGTCTTAGTTGAAATTGGATCCTTTCTATTTAACTTCAAGCCGCTATGCTCAATTAGGAATAATGACAGATGTGTCCTGTGGAGTCTTTAACTAATGGGTACTCTAAACACGTGACATTATAAGTTCGTGTGATTATTTCCAAACATAGACTGACCCAACATTTGGTGGGAATGTTCTATTGTCCAACATTATAACAAGCTAACAGTAATCAAGGATACTGATCTCTCGGTCAGCAAAATGTGAAGGCTTATTCCGAAATGGATTCTTCTATGATATACTACAGGGATCCTCAATCTCCTGCTATATGCGAATATGCTATTTTACTCACGCCATGATCATTTTATGAAGAGATATGTTAACTTGTTATACTAACGTAGTTGCTGTGAATATTTACCCGTCCTATAGTAATTAAGGAAGAACTCCTTGGCTTTTATTATGGTATATTCTTAAAAATGAGTGCGTTTATTCCCAAATGGTCCTTACAGTTTTGCCTGCTCGGGGTTTACTTGGATTGCTCTTGCCAGTCTTGGATATCCTATAAGTCGTGAGACTTAGAACCTGGGAATCACCGTCCTACTATGATACTTAAACAGTTAAACTGTATAGGAGTATTTCTGTAAGTATATTTTCGTAGCTCTAAGGGCCTAATACTCTCTGTAGTAGGAGAGTCAATTAATTAACATGATC-----------TTGTAAGATCACTCGACCTTGATGAGGGYACACGGGTCAGATGAGTTATCAACAAGAGTACATCTCATTGTCTACGTGCGTATGTGTGGACAAGAGAGGCAATAGCCCAGAAATAGAGGGCAAGTGAATGACTATTTAAGACCAACTGTACGTAGAAAACATTGTGCATGTGGGTGCAYRTCAGAGAASCAARGAATCRGTTTGTRRATGCCGGATGAACGTWATTKATAAAAGTTATAGTCKGGGATATAAGAGGAAATTTTCAGTATCTATTTTCGTAATTGTCTCGGACTGACTGTTGACAATTAACAAAGAGAGTCACAGAAGAACAATGACACTGTGAAAAATGGACTAATTCAGCAACGGTAAGAAACCGAGAAACTAGGTTGGGAAGATCCTGATTTGGAGTGTGTAACAGTCAACCTTTGAAGGTGAGAAAGAATAAGCAAAGGTATTAAAGATGTTAAAGCTAACAATCATCATATTGGATAAGGTCAGGAAGAAAGATTATCGAACACGTGAGTTGTGAGAAAGGGCATAGCTCTTTTTGACCTTATCGTTCACTAGAAGTCAGTGCAAAAGCATGGAGCAAAGTTGCTGAGAAAGAGAAATTACAACTGAAATTGGAAAACACCGATTTTACCAGGGTATCAGATAGACTGAATTAAGATTGAAGAATAATGAAATATCATTGAATTCGCGGTTATTTGCAGGTCTGATTGAATGTCAGTACACTACGCTTTGAGAACGTGCATAACGCTAAGTACTGGGGACAATGTTGTTATGATACAAAGGAGATCCGATTCTAAAAAGCAATACACTTCAGTGAATTTCTAAGTGTGATCAGCTGTCAACGGATCTATATCTTTT----TGGATGGATGGAACAGGAACCTTCTGAAATGAAATGAATTAATCTAAGAGACTCTGAGCTCCGATTGATGTTATTATCCTTTACTAAGCGAGAACTACTTAGGGCATCACCAGGTCTTACCCTTTACTTCTGGAATGATAACAAAAAA--NAAANNAGATGAATGATTTATGCCATAGACGCTCCAGACTTATTCCTAAAGTCATAATTAATATGGCCTTGATACATCAGAGCCTAGAAATGACTTTCCAAGAGTGAAAGGAATGGCATCAGAAGCTTCGAATTTTACGATGTCGAATGAATAGGATGCTCATACTGGTTATAGTAAATTAAGATTGTTGTCTTATAGGCTGCGAAAATTATAGTTCAAATTAAATCCATAAAATTAATTAATATTTGAACAATAATATAAACGTGTAAAAAGAATCTTGATAACATCCAATCTCTAATAATTACCCGGATCTTGGAACTGTGGATTGAAAAAACTTTTTTTGAACTTCTTATGATCTTGGACTCTTATAATGATAATGATTTGTCATAATATGAAGCCCGTTTATACGGCAAATGACATACGATTCGTGATCCGCCCTATACAATGGGAGAGACAAATAAGTTATGAAACAGGTAGGCTGTTGGTGGAAAAAATACTTTTATTTACACACTTGGTCGATTAGAAATTTAAGATTTGCATCTAATATTTGCTTTTGCTATAGAGAAAAAATCGGCAAAAAATCCTTTGAGTTACAAAATTCTGTTAGCGGATCGTATTCTAACCTAGTAGAATAAAAGAATCTTAAAAGAGTAATAGAGGTTGTGAGAATTGATGGGATGACTTATTACCAGACATCATTTGTACGGAATTATACACCCGATATTGTTGATGAATTGATGGTCATTACATTGATATTGAAATAAGTTTGTCTTACAATTTTAAAATAATCGATGCTTGTTGTTAAAATTGTTGAGACTTAGTGACATTGGATAATGTACGCTCTAGATTGT----ACTCACTCATACACTCTATAACTTTTCGTTAACCATACTAATTTGATGACTATCATGCAAATATTATGGGAAATGGTATTGGCCTGAGATGCAGGGACTCTGTTTGATAGAATTCATCTGTACATGAGTTTGCCATTACCGCTAAGATAATTCGATTTTGACTTACATTATCGGGTTGTGTGGGACTTAAAGCCGT--------------TATAATTCTAGGACAAAGGCAGGTGTTATTACACAGTAAATAAACATTGTACGCGGAATCTTGCCTGATAGGTTTAGAAAAAGTTTTCACTGAACGTAAAATCTGCTTTCAGGAAAGTTATTTGAGTTTTTCCTCAAATTTCTTTGACTCCTCTTCTTTTCAGATATATCGATGGCTTATGGTCGATTGAAGTAACATTCTTTCTGGCCAGAGGCTTTTGACTGGTGAAGCAACGCTTAATCAGGCTTTCTTACGAAACAGGAAGTCTTATCCATCTACAGTCTTTACAGTATGAATCTTAGCTTCATATTTAATAAGACCACAAATCTGTTGATAAAACCAGTTAGGGGTAAGCTAAAAGGAAATTTACCATGCCCCTCATTGTGCAATCCTTGGGAAACTATATACTATTGCGGGAAGTACATTTAAATCATATCTTGCAGGCTGTAATAAATTTATCTCTTTACTAGAAAATAATTAGCTATTGCAGCAAGCCCAAGGTCCTATAATACGATTAAACCATTATCGCATTAACAAACGATTTATGTGGACTGGTAAGCGGTATTTTATAGTAATACGCCAATGTGAAAACACGATCCCGAAATGATGTAGACCTATTGCTTAGTACTCTCAAAAACTGTTAAATACTTAGTGTGGGTGGTTTTATTGGAGGTCAGAAGGGAGTCTGTATACCAAACGTTGTTAATTTCAAGAAGTAATTAGTAGCATAATACTGAGAATGAATAGGTTCTTCAAATTTGCTGAAAATTGCTATTGAAATGAGACTTTATTGTCTCACCATAGATACTCAGATGATTAGAAGTATTAAGTCATCGGTACGGGGTTGTAACGAATATGATACGCTTTATAGGAATAAAAAACTCGGAAATATGTTCTAATAATAACCGTAGAACACGATCAGGTATTAACCAGATCGGAAAGCGATATTATGAGACGGGATCTTTAAAACTTTTATAGAAGCTATTCTGAATATTATAATTATATAATCATGAGTCCGCGAATATCATTTTCAAAAACCTTGAGAGGCCAGAAGCGAAAGGTAGGAGTGAGTTGGCTTAAGGATTGTTTCTATTTTAAAAGTGTTCTATAACGATATTTGACTGCAGAATATTGTCTCGTCTTGAGACATACTATCTAGATCTCAAACTTTGATGTCTTGAAATAGACTTGCTTGAATGATATTCTTTACTAGAGATTCAGTTATGGAGAACTAATGTCATGGATAAATAAAATCGATTGACATTCTCTAAAATAGTCTGGCCATAATCTGCCATGAAGTATTGAAGTGCAAACTATCTTTATACAACCATAACGAAAAATGATATTGTAAGATTTTGGCTTCAAGCGATTGTCTGTGAATATGATATCGGATAAAAAAACCGAATTGTAAAAGCGATCAATTTTATCTGGTAGAGAATAATGGCACTCAATCCAGCCATACCATTGGGATTGAAGTTTCTGTATTTCGATTTTAATAACTTTAAAATAAAGCTATAACGCATTTCTTTCGGGCCTACTAAAACTCTTCTAGATAGAGTCGTCAAATAATCAACCGGAAACGCTCCGTTTTTTCTCCAAGCTCATCATTGAATGAAATCCTCTGACAGTCTTCGAAAAATACCATTAATTAGGTTTTTAATCTCGTGTAAAGGAAAGTGGGAAACGGCTCAGGATAAGGAAATGAAATTGAGAGAAGATTTTGTTGAGTTGAATACTAGATTTTTGACAATTAAACAAAGGTGTTTGGTTATACTTTTTCTCTAGTGGACGTCTTAGTAATGGGTAATATGGCCAATTTATAATCATGAGATTTCATGAACATCTTTCCACTATACACAGTGACACGCAGAAATATATGGTAGAGAATGTAAAAACCTGATCATTTTATATGATCGCGAAACATGGGACGTATATAATTACAGCATTCAATTATTAAGCAAAGGAGATTGTAGCTTGTTGCAAGGTCATATCAGGGTCCTCTTTCTGGCCCCATTCATAATGAGTGATGCCGCAATACATAAGTTTCAGCATTTATTGTGTTATTGAAAATTTCTCGACTAGATTCTAGGTAATTGGAAAAAACGTTTAGGAATATTAGAATTTGAGGGATCCTATGTAATGACACGCTTGATGATAGCTAAGCATCAGCTTTTATGAAGTGTCTTTGTTAATCATATTGTAAGATCATCAACTTACGGATAATGCTTTATTGCTTACTTGAGCTAACAAACAGTTATTTGTTCTATTGACTTTGCTCACTTTGGATCTTTCCTACACTAAATTGTTTTGATCATTCTACGGCGGATGTGGGTTTGTTAATGGATATCAGTATGCGAACATAAATA------AGATTACATATACATAGATCGAAAAAAAACTTTTTGTATCCATATCATTGACTATGGAGAAGATCATTAATGTCTTGGGTCGGGGGATAATAAGCTTTTCTCAAAAACCCCTCAATTACATAACTTGGTCCATATAATTATGGAAATTATATAGAGTTAAAAAAATTTTATTAATTTGACTCTTTGTATTTCTTTATGAAATCAAAACTTAAGGGTTGTAGCCGAGGGGACTAGGAGACGGCATCGGCTTCCATAAGGAAGCGAATGCAGAACACTATATAATAAAGTCCTCGAAGGATTAATACCACCGGTCAGAAGATTGGTTTCACAGTATGTAATCATTATAGAATGCGTCTTAAAACCTTTAGAATGCAGTCAGTGTGACACAATTAATTGGAAACCCCCTTTGGATGACCGGGAGAAATACTCATCATGGAATGTTGTAAATGATTTGCACAGAAGATCTATTTAGAGATGCCCTTATCAGTCTAAAGTTTTTGGAGTAAGAATGATTCGGACTCATAGAGTAGAAGATAAGTGGTCCCAGACAAGATGTTACCATCAACATTACCGAGACCTTTAAAGATTATATTTTCTCGAGCCTAAGGGTGGGTATGTGACAACTAGTGTGATTCCAGCCAACTGTGAGAGTCACCGTGTGACTCAAAGTTTGCACGCCAGTATTTGGATCCCAATGGAGAGCGGAAGGTTTACCAAATAATGTCTGATAGGGTGTAATTCGGTCACATTATGCACAAATCAGTATGTATGACTGCATCATCAAACTTCAGACACAAATTATCAATCCTTATTTAGATAATTTGACTTCATATTTTGCCGATCTATCCGCGTCGGCGATGGAGAGTGGGTATATGAGTCATTATGAGACGGTATCATAAATAAAACTTCTACGCGAGATTAAGGGTATGAGACTGGCAGCCTTTATGAAAAAAATCATGGGTTGGTCTCGAACTAACTCTGACTCTGTTTCATTTTAAGCTGTTGAATATGGATGAGTATAACTATGGATATCACTAAATTTCTTAGTCAATGTCATTGAGATAGACAGGATGTGGATCCGAGAAATCATTGATTTAAGGAGGTCAAACTATTTTTGCTAGGGAGAAGCCTGATACATGGTTCTGACTGATTAATTGGATGTCTCCTACAAAAAATCTTATGAATATAGAGGCATCAATCGTCAGCGCCCTGACCCAGGTCAGTCAAGACGCCTTTCTTTGCAGAAAATTATTTACCCTAGAATATGTCAGGAACCAATCTTATTGGTTTTTGTAAAAGAGTAGATCTGTTTTAGACTATCAA------TGTCTTTATCCAATTCGGCATCCCCGAATTTGTTATGGAAGAACAAAATAATCACATCAC--CCATGATCAGAC----CGGACGACAAGCCTTTGGTACTGATGA----AAATGTATTCCTAAATATATCTGTTTTCGTGTCTCATCAAAAAGATTGGAATATAATTGCATAAGAGGCTTAACGCAAAAGGGTTGATGGTTCAGAGCAGGATTAGCAAATCCAAGAAGGGTCATCTTTCATCCGGGAGGCTACTACTGATTTTTCAAAGGACGACATATATATGGGAGTAACAACATTAATAAAAACCAGAGCGATGGCCAAGGGAAAAAAAARAATGACTAAAATTTTGAGTACCTTTCTGAGGAGGTAGAATCCACTATGCGCTGAACACAGAACGAAAAAA------ATAAAAATGAAATTGACTTGCCACGACAACTACAGAAAGTTTTGTTGGTCACTGAGCAATTGAAAAGGCGTAAATTAGAAACTTCTCCGGTCGTGCGGAAGGTATGGCACTCAGTGCATTTACCTTTGAATGCAACAATCGGATTTTGCAAATATCATAGTAGATTTTAGATAATTGGCCAGCAAAAATTTTTACGAGGGCCTATTCTTGTGAAAAGAAATGTTGATCAGTTTCAAAACGCTAGAAATCCTATTGTTACGAAAAGAAGTCATGGTTAGATGACTTGGATGATAGTCCACATACATCGTTTTTCATTTT--CTTTCAGGAAGATAAGATCCTATCAACCAGAATATCTAATGTGATAAATAGGATCCATTTGAAATTGTATATCATTTTTCAAGGTCATCACGTGAAATTCCAAGGAAAAGATAATCAAAGTCCCAATCAATAGATTGTGGCCATAGAAGGCCTCAATCAATGGATTTTTTATTTTCTTAAAATTTATCGACCGGAATACTTTGCACTGCATT------AAACGATTTCAGACTAATTTTTAAGGTGAATGGAAATT----TATCCGTCATCTTACATATTGATCATCATTGATTGTTTTCCCTCCATTTTTGAGGAGTTAAAAAGATCTGGCGTTATTTGAATGATTAAGCAAATGACACCCAAACGGTCAGTCAATGTCAGTGCTTGAGAAACATCGTAGCTTTTGGCACCAGAGAATGTCTGCCTTTGGGAACCTTCGAGAGTAATAGTAATTAATTGAAATGCATTGTGTAAAGCGGTCTCAAAGCGACGGGTAGAGGCTTGATGTTAAATGAGATCCGAAGAGGTGGGCTGACGATTAAAAAAATCTGAATCTTGGGTCTGATGTGTGGCAATAAGGCAATCTATTTTGGTATAGACCAAGGTTTCATCCGGGGGCGACCTATAGCTAAGAATATGACTCAAAAATAAAGGTGGTTAGAGTGGAGTTATGTTTTACCGAGATTATGATGTGCAGGGACAAGGGCCGTTGGAGAGGACTTTCCAGCGCTATGGAAAAAAAGATTCGATATCAATTCAATCGAGGATTTCAGAATGTCAGTTAGAAAGAGTCCCGGTCTACGTTGTGAAGCCGAAGGACGTGTTGGGGAAGAACTGTGTACGATCAAGATGGGCCCTTGAGCACTAGACATCCTGGAACAAATAGATCATCGGGGGAAGAAGTATTGTCCCCCAAAATTTTGTTTTCCTTAAGATTCCTGTAACAGACATATTATGCAAAGAATGGACTCATTGAAAGTGTGAGCCGATTATTTGAATGTCTAGAAGGATCTAATGCCCTATTCCTCAAGGTAAGTTTATTTCAATTTCTGACTCTGTTTTATAAACTGTATTGTTTTATCACAGTGGGAAAAATCTATCTTGCCTAAATAACACTACTATACAGGCTCATAAGCTGGGTATATTTATAAAAGGTCGCGTTGTACGATGGCCCTCAAACGGATTATAGTTGAACTGGACAAAAAAACGGGGATCACGTTTCGAAGAATCGCTTGTGAAGAAATACTACTGAACAATTGGCGGTTAAATTGCAGGTACAATTTTATCTCTTATAGACAAAAATCGCCTTGAAAGTTCCTTGGATTCACATTGTTATCATCAATGTACCTATTTCAATTTCGTTCACGACATACCTTACTCATCGATATTTTACAATATATCCATTGTAGGGGTCTGCATTAGAATCGGATGGAAAAATAATCATCGTTCGATTGTCACCAAGTATATCCTTGGTTCAAACAAAATATCCAAGTTAAAAAATAAAATAGAATTTTCAGATATTAAAAAATTGAATTCCCTGCTTAGG----ATTCAGTTAAGTTAAAAGATCATTGTCAGTCTATCATTGGATCCAAGTATATAAAGTGACGGAGATCAAAATGAGTGATTAAAAAAATTATGTTGACGAAATTACTTCTTCCAGATTCAAACTACGAGCCTATTTTTCGAATTTACCGCAATAAGATGATTCATTGAAACATGAAAGCTTTAATACTAAAACAATCAAAGATTAATAAATTCAGGGTTCACGAAAAATTCGGTTGAAGGTCGAAAGTGGTTCCTGAACCTTGACTAATCATATGTCCATCATTGACTTTATGATATAGCTCAATTGGTATTTAACGGAAAAAATGCGGTACGAGACTGTTCAAAATAGCGCTGGACTTACGGATACTATAAGGCTGACCGAGTATTTGAATAACGGTCCGGAAAACTAAATGTTTGTTAAAAAAAAAAATGGTTTATATGTTTCAAAGAAATATTAAACTTGTTCCCGAAACCAGGGCACAGTAGTTTATCAATATTAATGGCTGATACTCTTTTGATGGTTGCTCGCTTTCCGACCGTAATATTACATGAATTTTATCATGTGTTATAATTACAGTATGCGCAACCGAATTTTTCGCGGGATAAAAATCTGACTTGTTAAATCTTCATCG------CCCTATACAATGCAAAATTGCTTTACCATCAAATAAGATATCATAATTTAATGTAAGGTC----GTTGAATAATAATGTATCTAAAATATCGGCAGCTAATGGTGGATCTTTCTACTATACCCTTAGAATCTATTGATAAAAGATGTTGATACACTCTATTCCTAAATTTTTAATATTTAGAAAGTTTTCAAACTGGAAAATAAAAACAAAGATTTTGTTTACCTAGAATGAGGATGGAAGGCTATGA----------ATTTTAATTAAAGGTCGTGGCTGTTAGATCATCTACATAAGATTCTGATTTAGCGGTCGATTTATTTTCTCTCTGAGTTATGCAACGAAGCTGATAAAGATTGCGAAATTTGGTATTAGGAATGCAAACTTACGGAGTGTCAGTGGATGGGTTTGTCAGTAGGTCAGTGATACAAGGGTTTTATTTAACAGTTCATATCTTTTGCTTTCAATTAGGGTGGTGTCCTGGCCCTCCGTCTGTGATCAGGTCAGAGGGGCGCGTTCTCTAACCCACAGAACCTTTGTCATATGATAAGTTGAAGACAAATCTGTAAAGACCGTTCGAGAACCACATAGACTTTGCGAGTGTTATATACTTCTGGGATTACCCTTGCAATATGCGTGACTCGAAAAGAGTTGAGTGCAGGAAGTTGTTAGGGAGAGAGGGAAAATGAAAGAAATATCGTTGCGACCC----------------AAAAAAATAGCAATTTACGTAGC------------------ACAAGGAATTATGAAGTAAACCCACGGGATGTCACTCAGTTTATGAGTGTTTCGCCGAGGCGGACTACATGAACTTGATACCGAACTATTGTAATGTTATCAGTTGTGCAGGCGCAGACAGTGGAATGTAAAATCATCGTCATTTTTGAAAGAAACAAACACAGGGCTCTAATTAATATCGTTCCCATGGTAGAGATTCTCAATTGAATAACAAAAACATTACTAGGAGTTGGTAATTTAGAAGGTAAGGTATGCTTTTGCAAAAAATGATAGTATAAAATATTGTGGTGATTTGAAACAAACTGTAATGTAAATTGTTGAAGAGTGTGAAGAAAACGTGAATGTGTCATCCAAAGAGAAAGTCTCGAAGGGTTTTTGTCGAAAGATCAATTTTAATGTCCGTATCATTTCCTGAAAGCGTCGCTAAGAATGTCGGTATTAAGAGGGGGGTTTAGTAAGCTAATGAGAAATGAATTTATGTAGACTTTAATGAGCATACTATACAAAATCCAAATTAGAGAAAGGGATTACTTTCAAGTAGTAGTCATCGAGAATTTGGGAGTTACGATTTTTGAGTAGCACAGAATGTCCTCGTCAATTTAACCTTACAAGACTACCCAAATACGAGACTAAAAGTCGGATTTTTTCAGGCAGACAATCGTCTACACAGTTTATATAGGTGGACTTCTTCCGGAGACGGCATCACGGAGTTTGAAAGGGGGTTGTCGTCAGCGTGGTTTGAACAGTAGGGCTATCTGTATTTATGAGGCTATTGTGAGATAGAGCTTCGATAAGATTTCATAGACTAATGAAGACTAAAGGGTTCAAAAAATATTATCTGGCGTACCTTTTAGGTATAGATCTATGGTGAATTCATTTCTGTAAACTGAATTTATTCGTTCGCAACCTTTTTCACGGGACGGAGTTTCTTGAACGGGTCCTTATACTCTTTGTGTCAACTTGTGATGAGGGTGTTTGTCATTGTAAAAGAGAAGGGTTATTTCTTGGATTCTGAAAATCTCCACTCCCCATCCTAAAAGTATCGTCGCAAAAGAGTAAGGGTATTTGTCTCTGCCTTTAGGCACAAGTCGGGGCATCCTGATCTATATGGATGTATCACGGAATGACAAAGTGCGATGGCTTTCTGCTGACGATGAGATTTAGACTACCATTTTCTATTGATTAAAGCATCTCAGAACTCTTTTTTTTAAGGTAAAATAGTGACTTGTGAATTCTTAAGCTTGGAAAATTAAAAAATTGACGTGCTGTTTATCGTATTTTATATATTATGATATCTGTTTAATAATGTTAGGTTTTTGGCTAACTGAAATTGCAGCTAAAAAATGTCTAACATAATTTATTTAAATTGTGAGTTCGAGGGGACTTGATAGGTCTTAAACCTTTAACTGGATTGCTAACTACTTTTCCAAAATTAAGTTAAAAGCTCATTAGTTTTGTACTGAATTAATTTATAATGTTGAATATGGATTGTTTTTTATGTTTAAACATCTACTTACATTTTGTCCTCAGACATATATGAACTCAAAGAGGACAAAACTAATTTTCTATTGTAGAATAAATAGCAACAACTCGGAAGAGTTTCAATTTTTAAATAGAGATTTGATTCAATTAGGTAACATTTGACCGAAACTGAATTGAGGA-TTATGAAAAGAATTTTATTGTCGTAAACGGTCCACTTGAGTATTAGCGGTTTTTTGATGTATTCTAATTGTTGAGAAAACTATGTATGTTACTAGAAGAGTTGATTATTGCTAGTTAATCCGTAGTTTTAGTATTCAATTTTATGCCTAGATAAATTTACATAAATTACTTCTAAACAACGGTAGTAAACTGAGTCTTCATTGTACATCAATATTTAATTTCGAGAACGGTTAATTAAGAGTATCTGGTAAGATTGATTGTCATGTATCATTTAACATATCCTCCTCCAAATAATCAATAGTCTGTTACCTTCAGTTAGAATTGCAAGCATTTAGTTATACTGCCTTTTGATATATTTTAAAAAACCATCTCAATTATAAATGCATGTTTGATTATGAGTGACAATCAATGCTATCTGGCAACAGTTACAAAGAATGTCAAACTCAAATTTTTAGATTTAAAATGGTAGCTCAAATTTTAGCTTGATCCCATCGGTGCAAGGCTGGAAGCATTTAGCTTATTGTAAGCACTATTTTCATCAAGTCCTTCATATATTGAACTCCAGAGGTGGTTTTAATTTGCTTAATTGGGTTCCTAAACGAGTAAGATTAAATAAGAAATGATATCNATGAAATGYTGTGAACTGCAAGATACTTCTTGCCGGCCATCGTTCTTAAATAATATAGTGAGCTTAGAGAGTTGACACAATAAACATGGCCGGGAGCCGAGCGCTCAGGAGGGCTCGAGTTGAGCGATATAATATAATGCCGATAAGAACTGCCAGAACGCCCGTCCGTCGGCGACAATTAAGTCTCAAAGAAGATGGAAGAAGTAACCATGGTGAGGGTGGGCGTAGCGGGCGAGGGCGGGGAGACCGGGGAACGATTCACGTAGGTAATGCGGGTGCTTGACTGTAAGCTTTAAACAGTTGATGGGGGCCTTTAAGGTCGCGCGCAATTGGAGATTGTGAAGGCACCAACAGGCATTGTGCGTACGGAAACAGGGTGCTGCTAGAATCTATGTATTGGCTCTAAACTCCGGTGGCAAGAAAAGGTGTCATGGTTTGGCAAAGTGTTGATACCACACTCAAATGGTAACTTCATCCTGAATGGGTGGGGCGTTGCTGGCACGATCGTTAAGACGCATGATGGGTAGGTAGGCCTAGAAAGTACCTTCGTCGTTCTTATCTTAAACGTTGAATTAAACTGATTAGACGAAACGATAGTGGACCTGGAAAGTTGACCCACCAGACAGAACTAAACAGGCACAATCTTAAAATTGACAGTTATGAGGCGACATTGCGTCTATAGAAAGTTACTTAGTTAGTCTCCGTGCAAGTGTAGTGTGCAGCATTGCGTATCGACGACTATTATCTTACGTCTCGGATCTAAGTAGGTCATTGCGATCCCTTTTCCATCGTATGCGCGCGTAAAATATTGAGGTGAATATCAGACTAGCATCTCCACTACTAAGTACACTTACAAATTTCAATGGTGGAGGACTTCCT--ATTCGAAGAGATCATCTACTATCTTGGAATCTATGTGACACTCGCCGATGCACCTTGAGGTTTCTTCTTCCGTTATA---ACAAGGTTTTAAACACTTTCTATCCTGTGTATATCCACTTCTCTATTGACCGCATTTGAAATCGA--GTGAGTCGACTTTAGCTACTGATCGATACGTAGACCTAAATATTTGATTCTCTTCTTCCGAATAACTTACTCGCCGTCTAGCCACTAGCGCACGATTCAGAGAAATGAAGCAACCAGTTGAGATTAGTGCCAAAGGTAGTTGTGAAGCTGCATAACTCTCAGTTCAAATTCAATACCCTTGAATGCACAAAGCGTTAATGTGTTGGTTAGGGCGCTTATCAGTTGTCATTAACATTTGAATAAGTGACG------TAAAGAAGGCGAATTTATGTTAGGTGAATACGCATACGTGAAAGGCGAGTTGAGATGGACCCAGCGTGGCTGACCGTGGGAATCTAGACCCTAGGACTTAAGCTGGGATACCATTGACTGTCCGCGGCAAGGTTTAGTTAAGCGGCCATGTGTAAATTTTGGTCGGGCTAATGACTACTGTTATCTCAGCGCTATTACACAAGTGGGATGGACTGTTTTTTCCTCAGAGTCTATCACAAATTCGAACAACGTATGTTATCCATATTTCCTTTCTTATGGGATCTCAT--CTCATTATAACGGTTGCTCGTTTCTCACATTTTTCTCCGGCTCGTGTAATTATGGATTTCTCTGATTTCCCCATTCTATTTTAAAATTGCTTTTCGTTCTTCTTTCGTTCCTGAGCAATCGAACGTACTGACGTATGTGAATTCTTTTTTATACTTTACGCTGTATTGTCTTTACTTTTTTTTTGTTACGGAGCTAGCATTTAATTTTGCATTCTGTAGTTCGGATTGCTTGTATTTACTATATTCTCATTAGGATAGCTTCTTTTCTCCCACCTGTCTTCCTAGAGACCGTAACATTAAATAACAAACGTTCTTCTCTCTTTGTGTTTTCCCCAATGGTGCTAGTTTTGTTTTTCTATCTAATAGGCTAAATGCGTTAAATCTATGATTACTCCTTCTTTCCTGTTTTTAGAAATCAAAGATGTTCATGTTGCCTTGTTCGCATTATATTGATTGTGCATTTGTGTCGCTCCACGAACTTCAGTGATGTTTGTTGTAGTCGGTATGATTATTGATTAAAATATTTTCTGCTTTTCGCTCACCATCTATGTCACTAGCCCTCCTTACCCTTCCGTTTTCGTTCTTTTTCATTATTCTTGTTCTTTGCCTCTCAAATAGGTCACCTCATGATTTCTGTGCAGGCTTATTCACACACTTTTGCGCTTACTACTTGACCAAGAATTTTGGTCAATCTCACCTTTGCTCTGGTCCTCGTGCAAATTAACGTACCTTCTTCGCCCGTCCTATTGTATTCTAGATATATAAA---AACCTACTCTGG--AAGCAGTAAAT---CTTCTAAAATCCTTCAACAATAAATGATCACTTCTCATGAAATTCACAACAACTTTCTTTTTTTCTTTGTTGTC--TAAAGTATATTCAGTCCCTATTAAATAATTAGAATCAACTTCTGTCTTGTTTCCTTAACTACCTAATATTACTTACGCAGTTTAATTAGTAGGCGAGGATACTACCTTCGGTGGTCATCCTTAGATTAGTCAGTGTTGTTTGAGTACTGGGGTCCATTTATCATCTTTTTAATTATCGCTAATTTTTTGCGTTTGGTGTTTTCACTACCTCTGTTTTGCCTTATTCACATTCCCATTTATGCTATTTTTCTTTTAGCAAAAATATGCTGAGTCCTTGCGTTTCTTCCTCACCGAGTTGCCACAATTAAATTGAGAATGTATCCATTTCTATTCTTTTTCTTGCTCTCG-AATCCCCTGAATTTTATGCAACCTAGTTGTTTCTAGAATTAGACTTGATAGGTAATCAAGCTTAATCATCGGAATCCTTCACTCTACCAATGATATCAGCGATGTTTTATGGTCCATTGTGCTTCATGCACCTTATTGAGATTAATTACCCGTGTTAAATGTGGTCCATCAGGTAAGTATGATTTCGTCAAAATTCGACTTTAGTAGTGTTGGAACTAGGTCGCTTGCCGTAGATGATAAAACAAATAGGTAGAAAGACTCGATTGTGATCACTATTAACTAGTCGGCAAATATGGTAATGACAGAATAAGTTGAACCCCTATCAAATATGTACCAGATGTTTTGAGGTTCGGGATGCCGTTATATTCATTAGTATCATTCTTGGTATTTGATAGATTCTTCATTAAGAACTGCCGATGAGTTTCTCACAGTCTCTAACAAATTCCAGTGGGTATATAAGTCGATGTGTGCTATCTTAGATATATGAAGTTAAGTATGTGTTGGAGTAAGCCAGTCTCAAAATCCAAGAATAAAATCTGGTCTCTTAAACCGCTTATCATACGCTTGTTGACGCACATTGTGTCGAGATCAACGGTCTAGGATTGTGTATCCTCTGTGGGCGGCTGAGTCCAAAGTGGGCCGGGTAAGTGCAAACAACTGTTGTAAGGTCGCGTTGATGATTGACCCTACATACGATGGTCTCAGTAGCATTGACGGCTAATAGTCTCGCAACATGATAATAGCTATTACTATTCCCTGAATTTAGTGTCAGTCTGTGCTGCGCATACACGGCATAGGAGAAAAGCTTGATTGCACGCATGAGAGGTAATGGATAAGTTAAGCGGGACACGGGTTCGTCCACGGGAGGAAACCAAATCGATGGAAATCCGACTTAAACATCGGCAACAGATGCGTTTCCCTATGACCGATTATAATGTTCGTGATACAAAATTTAAGCAACTATGTCAATAAACATATAGTCATGCCGTGACCGGAGCAGTGATCTGAACGGAGGCCGGCCGAGTGGGGCACTGACCACGCGAGAAGGTAGGGGCATCGGTGTGCGGCATCGAAGAAGACTTCATCCAAAAACGAGCGCGCATAGAATCACTCGCGAAAGGCTTATCATGGGAAGAGCATCGGAAAAAAGTAGAGGGAGGAAACAGAGGTGAAAAGGTGGCCGGGAACCGCGCCGTGGGTAATGCCTAAACAGGGTGCGGGGAGCCGCTCGCGCTTTTGTGATGCATTGCAAACTGAGCTTGAATTAGTGTTGGCCGACGAGGGAAAATGCCCGAATTTCGGAACATTTGCGGAGTGAATTTCCAGAGGTGTGCTAAAGGATGTTACTGCCTTGAAAGCAAACCGTCGTCAGGTAACCGTATGAGGGCGGTAGTTGGAGTTTCCGCAGTTGGAAGAGGCGGACGAGTCTGGTTCGAGAGGCTATACTTATCATGTCCCAGGTATACTCAACACGATGCTTAAAATCGTTTAAATAGTATGTTTTCAGCCGCCTTATTTAAATAGTTATCACAGTAAAAGTTAAATATACTGAAACAGTCTCATAATTAACTAAGTTTAGTAACGAAAAACTAGTTTACATATTTAAGACCTGTTCAGCTGGTTTAAATTAACATATTTAGTATTATACGATATTTTGTAACATATAACRYYTGGCTAGTTATTTCTTAAGTATACATATTTTCGAATCAGTAATTTGTTAGACTATCTACAAGAATACGGTTTGGAAAAATGATGTCAATTCGAGCAGTTCAAAATATTCTCTGCGCATTTTCTTTCTCTTGGGCTAACTTCTCTACCCCTTGGTCGTCCTTTTTTTAAGACCGTCTGGTCGGTGAAGCAAAGTTTGTGCCAAAAACCTTTGTGAATAATTAAACTTTATTAGCTAAAGTTTTGTTTTATTAAGTGTATAATGGTCTAGGAAAGGTCTGGATAATATAATCGTACTAATTAGAATTTATCGTGTTGTATTCTTTGAACCTCCGTGAATGCTTTTCAAATAATGTAGGCTTACTTATTATTCGAATTGTGCCGCTTTCAATTAATTATATATGCTACATGCAAGAGTTAATTCATGACTACTTATCTGTCGCTTGTATTCTTAAGGGCATCGGTTATCATCTTGTACTTGAACTTATTACCTAATTCTGTCTACAATCCGATATACTCTTTGTTTTTCGCTAGTTATGTATCTCAAACCTTAGAACCTTAATTAGTTTAAACCTATGGCTTAAAGTCAATGATTAAATATTGATTTTATGTTGGAGATGGTTATTTCCTGAGTAATTTTTTTTTATAAGAGTAAGTGTTCCAAACGGCTATGATACTCTGAGGATTGCTATTAGAATTCGAACTGGTCTTTTGGCCTCAGAGACGATGTTTTAATATATCCATTTTAGTTTAGTACTATTTGAATTACCTGTTTAAATTTTTGGACACTAAATTAAACTCTGTATCAAGGCCAAATTAAAAGAAATAGTCACATGCCTTTTTGTTTTCATCCGTTTTTTGATTTGTTTTTCCGAAAATTGGTCATGTTATGAATTGAGAGCTATAATATTATGTTTTTAGTAATTTAGTTTCAGTCTTTTTTAGGTACTACTTATTTTATTTAATTTCACAAATGACAAGAGAGTTGGCATCATTGTTTGAACCCATCGTGAGTAATGTTTACAGGCTAGTTCATAAACCAGACATTATGGTTTTACCCATTTATTCCAAAATCTACTCGACCAAGATAGGTTGTTTTATTATTTCTTTTGTATCCTTGCTGATTATATTTGGGAGATGTGTTTCACTTCTTTAACTTATTAGTTTCGATACGCTATTTACAAACTTTATGATTTCACCAACCGAATTTTATATCTATCTGAGTGTTAGAAGACTAATCATTATGCCCTGGCTCGATTTTTTCGTCTTTGGAACGCACATTAGAATTTTATATTCTATATAGTCGATTGTACAGGCTGATTTTGTTTAACAAATGACTATTTTTTGTATGTAGCAAGTTATATTCGAGATAGTCTTTTGCCCGAGCTTTTTGTGCATTGATTGGATTCAGTTTTGTGGTCAAGGTCTGGTTATCTTGGCGAATTAGACTAATCTATCTTTGTTAGCGGGGCATATTTGTTATGCATCGTCTGAAGTATAAGTTACATGCTGTTGATAGGCTCTGAAAGTAACCTTATTACTTGTCGTCTAACATTAGATAAGTTTATAATTATCACCCCTAAAGATGCATATAATTTTAAAGCTCTTGATATCTACTCGTTATTAGTAATCCGTATTAGATCCTCTGGGTAACAATGAGAGTTATTTTAGTGTTGGATAAATCCGAGAATTAGCGTAATAGAGTTTTCATGGACCTT--AGTATAGACACACAGTCCTCGACCCACTTCTAGTTTGGCTCAGCATTATTCCCTTTTAATTTTTTATTCATATTCCTTCATCTTTTTATATGCTCACGAGACTCAGACCTTTTAACTACTATTATTCGTTGGGTTCTGTGATGTTTATATTTATTTTTCGCCACTAATTTTTGTAACTTTCTCGTACGTACCCTGCATTGACATTACCCCACTTGTTCGATTTGCGACAATATTTATCACGAGAATTTCACTTTTTTAGCCATTTCCCTTTATCCATTGTAATCGCTTATCCTGTCCATTCTCCATATTTACTATTTGTTCTCTTCTTGATGTATTTTCCTACATTCATATATAAGTGTGTTTTCTAGTTCTGGTTCTAGTATATTTGGTGGTATAAATTTCTCTTTTAGGAGTGCTACCGTTAAACTAGCTGTCAAGTAGTGTTGTCATGCGATTGTTCGCCGATCGTGTTGTAATTTTATAAATTGTGCGCTATTATCAGGTCTTTTATTAACGTTTAAGGCTTTAAGAAAATATAGGCGATTTTTTGAAACTTTTAAGAGTAGCTACTTTCCGCATACAAGTGCTTACCTCTTCTTCTTATTTTCATGGTTAATCGCAATGTTTTAGTGGCCGAGATAATTTGACATATAAATGTATTAAATTTTCCCTTGAAGAACAGTAGTCGTAAATAGAATTCTATAAGTATTATTGTCTTACCGCTGATCCATTACTTTTAGAAGGTTCAAATATTGCCTCACCACTTTTTTTGAATTATTAGTATTAATTTTGACTTTTTCTAGTGTTTATTTTTGCCTTATTGTTTACGCATTTTTTTATGTTAAATAACAATATATAAAAACAGACATCGGGCCCGAGCTTATATATTTCAACTTCTGGCGTCGTCTACTAACGTTACTCAATACGCAAGCATAGTTCAAGGTGTAAAATATCCATTATGGATTTGATACTTACTATAATTATCTAAGCTTTTTTATAGTGGTAATTACCTTAGATATAGTATATTCACGATATTTTAACGTTTTTCATTCGTGAAATAAATCCGCTTATTATTTAAAGCTAGAAGTTTACTGATACAATAGATCTTATTACGTCACACCAGTACATAGTGGTCATTTAGTACCTTCTTTTTCGCTTGCTTCGTCACTAAATCATAATTTATACACTGTCGACTAATTTATATAGTCGCAACTTAAATGTTGTGTCTGAATAGTATGGCGTGGAACAATGAAGTTAATGTTTTATTATCGTCATCGCTACTTCTTATGATTTTTTAACCGCATTGGCGAGTTATAAGTAAATTTTTATTTCGCTTTAGTACTTATCACAGTATTTGTCGAGGCTCTTACGCTAGCTTTCTCTAGTGCATACTATAGTCTAGCTCTGACCTCATCATTTTTTTAATTAGAAGTTAAAGTTTTGTAACTGGTTTTCTTTCAAATCGATACATTATTAGATTTACACTTATTTTTTACGTTAATGTTGCTCTTTTAATATACCCTTAATTTGGACATTGGATCGAGCTTGACTTTTTTAATTATATTTTATACTTTCATATAATTAGCCTCCCGCACTGTTTCTATGATCTGATAAACTAGGTTTAACTGCGCATCTCCTTGATTGGATTATGTCCCATTCACATTTTGGATATGTTACTACTGGTACTACTTAGTACAAATTTTTTTCTTTCGCTTCTTATCACTGTGACCCCTATCTGTACTGACGTCAGCAAATAAATCTTTTGAACTATTATTGGCATACTATTAGAGGTTCCATATCTTTGGAAAAGGCCAAAGTAATTGCTTATTAAATTAGTAGAAGTGATTAATTAGAGTTGGTCAGCATGATATTTGGTTTTCTAGTATAGTGGTTCATCTCAAGACTTTCYCTACATTTGGTTTATAAAGTTTTAGTTTGAATTATTTTGTTAATTTTTTATCAGTACGGGTTCTTGCTCTTTTCTTGTTTCCCAGCGCTTTGTACATTGACATGCTTCACTTGATTATTAAGAAACGCAATTAGTTCCCCGGAACTTATTTATCTTCCTAGAATTTATTTTAGCTATTTTTGTCTCAAAATATAA---AGAAACACCCTATTATATTCGCCATCTTGATTAAAATACGATGCGGAAGTTACCACGTATATTCTCTTAAGAACGTCTGGTGTAGATTATTAGGCGGTGTCGGTTAAAAGTTTGATTTAGTGTCGGACATCATTATCCAGAAGAGGTAGGGAGTATATTACGTGAAGAGATGGTCGACCCGGCCGGGGGGGGGGTTAGATAAGTAGGCAACGCTAGCTTGAGCGGGGGACTAGTGGTCTGCTGGGTGAAATATAGGAGTGTAGCCGCCCGGCCACGGTGAATCGCCCGACGGAGATAATGCCCTGTAAACATGTTGAATGAGGTGTCCGGCGTAAGGGAGATCCTACTAGCTTTTGGGCTAGCGGAGGAAGCTTAGAGGATGGAAAAGGTGAGTGGCAGACGTTAGGTAGAAATGCTTCGAGCCCCACCGACGGAGACAACGACTCGTGAGTCATGGGCACTGAGGGACGGGAGAATGTGGTCCGGTGGAGCACGATTACGTGTCCGGCCGGTGGACGTCACGCAGATGGGTGCCTGGGATGCCTGAGCGGGGACGGCGGTGCGCAGGCGCGACGAGAACGGGATACGCGGGTGATAGAATGTCGAGA------TATTACACTTATCAAGGCGATTGTGTTGCGAGGACATGATTTCTTAACTCATCTCGCATTGCTTTGCGAATAGAAGTTTGAAAACCTTTAAAGACAGCGTTGCTCGATGATATCAKTCTCCATTATAGTCAGGAATCTGAACTACTACCGTCCGATACGGGCTCGACGGGGATGTGTTCAACTCTGCCACGTGCGAGCCAAGTCTTACGGTTAATGGTCAATCGACTCTCCCATCTGCATTTCGATTGAATGTCCGCTAGAGTACGCAGAGTAAGGTTTCCTTAGACACTGTCTGGCTTGATAGCGTCGCACAATCAAACCTTGTAACTAATTTATAATTTGGATAGCGACCTGTGGCGATCCAATTCCCATATTAACAATCGTCACTATGTGTATAGAGGATTACCAAATAAGGACTACTTTCTGACAAGTAC--AGAGAAAAATTTTATGCAGGTCCAACTAACCGATTATTTCTTACAAAATATCAAAACTCTCCTCTAAATCATGAA-AATCTACTTTAACATCCGTAAGTTGCATACTTATTAAGAAATTATAATATAATAATTGTTAAATCTATCACCGGAGGATAACGTACACTGGTTATAGCGTAGGCTATCAAGGAGCGAGTCTTGGATCTGGCTAAGAGGGTGTCATTTGTTGTGGCATAAGAGACGCACTTGAACCAATCGATAGAGATAAGAACGTCACGATTCTGTGCAGATGTAGAAATGTGGATGTGAGAAGAATGCGAAACAATACGCTTGAGTACAGACGAGTTCGATTTTCAGAGAAAAGTAGAGATGTTCCTGTGGGGCGTTGTTTAGTCAATTCCATGTGAAGCCAAACACACGATCAAATTTCCGATGGGGCTAGAATGAGACGGAACTAAACACTGGGCTCGCTGTGCGCTGAGGCGAATGGCACATACACCATG--ATACTAAATGTTTGTCCTTCGTGCAACTACAGCGAATATTGCGGTAGCAGATCACGACCACTGCATCAGATGGAAGGCAGTTGACGAAGCTGTCGACT-------TGATGATAGGCACTTTCGAGGTTAGGGGATTGTACGACGGCGGCGCTCCGTCAAGTGCGCCCAATTTCTTTAGGTCACTAGCAGGACGTAATAACCCGGCCTCTGATAGGAGTGCCGGAGTGGCGAGGCGGAAGTAGAGAACTTGAGAACAACTGATCCTAAAATACCACCGCCGATAAAGCATGCGGGAGGGGCGTGAAGTGGTACTGGTATGGGGCAAGCTGTGGATATTCACATGACACGAACGCGAGAAGACCTGGCTCCATGAAGAGACGTTGGAGGATGGATACCAGAGTTTGCGGATTCGACGACGTATAGATCACCAGGAGCGAGGATACAAGGTATACGAACGTATCACGAAGGGAGGGACGAAGAATAATCACGACTTCGGACGGAGTACTGGCTCAAGGCATGTTCGTGGGCCGACTCAGCTGGATGCGGTAACGTTGTTGGGACAGACTGTGCGTCGAAAATGGAAGGCTGCCGAAGACTATATACCGGGAACGCTAGCTGCGACCCCAGAGACGGCCGGGAGGTGCGGTGGGCATCGACATATGCAAGCCGGCGAAAAGGAACACCGGCGTTCTCGCGCCTTGCGCACTTGTGAATCAAAAGGTAAGCTACCCCCAGTGTCCCAAATGAAACCAGGAGGGGAACTATCTAAAACGAGGTTTGAATGCAAAGATGTGATCGAGAGAAGCATTGCTGGGTGGTCACATCAGTAACGTCGACGTTTACCCATAGACTGACCAGTGGCGTTGTTTGACAGAACATTCTCGTTGTGACTTATAACCTTAACGTGATCACGATAGGGGACGCTGGCGTCAAAGTTTGGTAGTGGGGCAGAGTGGCAGGACAGTTGACAGTGACTACAAAGCGTAGTTCTCGCCCGTACAACAGGGACAATGAAGCTAAAATCAAACAGCTAAAATACGGTGATCGATGCGGGGACCGAGACGCCAAGGCAAGTATTTGGAGGAGGATCGACCGACGGTTGCTGAGGGCTCTTCCTGTCCGAGAGCTCATGACGCAACCCGTAAGGGAAAACGAGCAGTGACCGGACGCCGTCAAGCACCATGACGTCCGTGGGCGATTCCTGCAGTAGGTGGGCAGGCGCTTTGGCGGGCTCATTCAACTTCGAGGCATGCACGACAGCTGTAAGACCGATGAATACTACAATCAG---AATGAATATAAAAGCTTTATTGGAGGTCCACAATGACTTCCTCCGCCGAGGAGGCCGGCTGTTGATTGATGCTCAGAAAAAGACTATACAAGGCATCTCGAGGGACGTTCGTTATTTCAGCATTTAAATTAGCCTATTTGGTTAATGTCACCATTAATACTGTAACCCCCTCTGTAATTCTCCAGGTTAACAAAGTTTAAAAAAGATACTAATGACTATGACCGATTGAATACATGTCACTACTATTCTCGCGGACCATAATTGTGGTTCACAGATTATCTAGATGAGTCTCAATTCGAGCGAGTTACCTGCCACGATCGGTTATTAATTTGGAAGGCTGGTCTGCGAGTTCAGTTTACTTGGTTCAATATGCGGTCCGAAATGGGTTAGTTCTGCACTATGCCTCGGGCCGTGGTGAGGGCCAGATTATGACTGTTCGACTGACGCATCTGCTACGGTTCGGCCAATGCCCAGATATAAATTACCGCGAGACCTTGCTATATCTAGAATTAATATCCAGTTTTAAAAATACAATTCATGCGCCCTATAAATGAATACACAGATAGACATAACCCTCAGATATTCACGATGTTTGACGGCATTCTCTAAAAAATACACTCTAGGATCATCTCAAACGAATTGCATCGAAAAGTCAACATAGT---GAGATCATCTTACACATTCAGGGAGTTTCT-ACTAA--AAAATTCCCGTCTA--TAGTTGAAGTTCATAACGAGGAGCGTCAAGCTATACTTAAAATTAAGGTAATGCAAATATAGTTTTCAATATTCGCCCTTTGAAGTTGTACATCTCCGGGTGGTTGTAGAAAGTATATTCGATATCGACAATCGAGGTTTCCGCGAC---ACAAGAAGTATAGTCCCAAAATTTTGCTTCAATCAGTATCCTTTCATTAAGAATATGTTAATTAGAGACTGGTAACGTATTGCGTTTAGTAAAAGCCTAACGCCTTATGTAGTTGATTATATCACCTCACGAGAACCGCGTTCAAGCAGCATACTCCGTT-ACACGTAACTAAAAGCTACTTAGAAAGACTTTTCCCAGTGTGCTAATAAAATTAACTAAACTTCTGACTGCTGCCTATATCATACTCATTCAAATTTCAATATAAT---AAGTATTAAATTAAAGATA--ACAGGGATTTACTATAGTTTAAAAGAACCCCTGTGATTGAATGTCAAGCATACGATTTTATACTTTGCCACATCCCGCCTAGAAGATTAAGACTTCTTAAACGCGATCAGTCATAATTATGCTACTCTATAAGTAGGAAGTCGATGTCGGTTTGCATCTTAGGTCTTAATAATAGCAGTATAAGATATTTGATCCATTTCAAGTCATTTCGATTGTTGCAGTGGCTAACTGAACTTTGTCACCTACAGTTCACGTAACCGTTCACCTGGGTAGTAGTAAATTTGGTTCTGCGTAGTTCCCGAAAATCTACAAAATTAGATGATTTAAGATTACGTCAATAACCAACTAAAATTAACTGGAAAGGGCTGCGAAATACAAGCTATGACAGACAAACAAAGCTTTGGTGTGTGGGAAGACTTAGGAAAAGGATGGTGGAAGCTCTGAAATCGGATAATTAAGAACCATAGTAAGCAAGACACCCAAGGGATAACTTCTCATCGGAATAAGTCGAGAAGGCCGGTAGCCGTAATGACAATTAGAATGCGCGGATACGAGGGATTACTACAATGTGATGGCTATAAACTAGCAAACCGTACGAACGCCTCTTGCCAATTGGTCGGCAAAGTAAATGCAAAAATTAGGG--AGCAGACACAGCACGAATAGTCATTAGACCCGAGGTCAACCAGTATGACACAAGAAAAGACTGACAACGGTAGGCTAAAGTTCAGAAAGAGTAGCGGAAGACGCAGGCAGGAGAGCGGTAAGGAGCCCAACGAAGTTTTAGCAATGGTGAAATATAGGGGTATCTCGCCTAAACCCGGTCGCAAAACAGGAGCAACTCTGAATCTCACCGGACATCTCTGCAGCCTCATGCAGGAGAGTAGCGTCCTCGACTGAACTCTGAGCAACGGCCTGACACATGAGCAGGAGATCTACCGAAAGAGGGATAACACATCGT---TTCGGTCACTACCCTCTAGTGACAAGAATGG--TAAAGTCGGGTTTCCATAGAGAAGGAAATACAGGAGAAAGGCAGTAAAAGAAGAACTCGGTAGAGAACCGAAAGTTGTACCCAAAAAACTA-----AATATACAACCGCCATTATCCACAATGGAGAGACTATCGAAAGCGGCCGAAGGGATTTATTAGAGACAAGTCAAGCAGTCAAACAACAGGACGCGATAAAAGAGAGGCGCGGTTTTGGATGTAGAAAGACTGGCAGGGAGACAGGGCGACCGGGAAAGCGCGAGGGTCGACAAGACTATGCGGACACCAGTACCAACCGTAGAAATACAGAAACATGCATCTACCTT--------AAGAAAGCTTAG---------ATGATGATCTCCCAAGCACCCCCTTTAGACAGATCGTGCTGCACCGAGCGTTTCGGAATATTAAAACTAGAATAGGAAGAAGTGGTCGGATAAAACACATCTGTCAAGTTTCAGCCAACGACCCCCGTTTAAAAGCTAGTAGCTGACGAAACTAGACCTACTGAACGTTCTATGCGGAGGATGATGTAACTAAAGGTATCCTTATTAAGCACCGCTGATTAACATTAATCGCGTAGATTAACTCTTCATTTGTTCCCCGAAACTCAAGATCCACAGAACACTAAAAACTGTATACAAGGATTAATGTTACGAGAACACTAAATGCTAGACTTCACTAATCTTGAAGGAACTGAGACATCACGTAACCAAGAACTCTCCGAATACAAGTATCGGTAATGGGCAATGTACTCGCGACGATGGCTTTTTGCTGTTTTGCCGATGGATTCTTCCAATTTTCAGTTTCTAGTCGTTTGCATGGCTCTATGGGAAGTAGAAGTTGTTGGGTCGAAGGTTTGTTTAATACTGTATAAGTACGGTTATATGGAGCTCTCGCAAATCCGATAAACCATCATTGTCTATTG
Jan19_30_MELmod ATGTACATCGGCGAGAATAGAAATATCGGACGATGACATAAAAGGAGTAAATGTAAACGGACGTCTCAGTGGGAGGATGCCGATCAGGCTGAGAGTATGCGGGATTGTGATTGAGAGGACATGGATGCCTAATTGATCAAAAGTGGGTGTTTATGGGAGGTTATATCAGAGGAGTCGTAAGCACGGAGATGCCAATCCGTAGGAGCTATTGGCGGTATAAGCCTGCAACCATG????????????????????????????????????????????????????????????????CGGCTATGCATGATCATATCCATGGCGGGCACGGATTATATGGGAAGCAACGGAAACGCGTGCACGAACATCTAACACAGGCAAAGTATTGGTTAGTGCATGGCAAAGCTCTCGTGCCAGTGTACACTTCAGAAGGGGCATGATAACATGTGTGCGAACGCGA??????????????????????????????????????????????????????????????????????AACAGCCAGCTACGCAATTCCTCTTTCGAGCCCCGGCGGAGCTACCGGGAGTTTTATTCATCCGCTTTGAAGGCGCAATTAGTCCGTTGGGAGGAGATACGCTTCCATGTGAACCATCGGGAGTTCGCTAATCCACAAGTATTCATACGAGGCAATTTTTTCGCGACTTTAAGCGGATAGCCGCATAAGTGGATTCGTTCAGGTGGTCGCGCCAATAAGCATAACAGTGCGGAATTAATTGACTGCCATTGCGATTGAGCTTGCCATTGCTCGACTGAAAGCACCAAACATTGCAGGGCACGTTCGGATTCTAACATCCATCGCCCCTGCGTGAGACAATATACATTAACGGACAAGGTACTGATCTTGAATTCCAGTAGAATTCTGTGATTCGAGTACTAAACAAAACCCATTCAGAATATTCTCACAAACTTACGAGAGCGAGCCTTTAAGAGCATCAGACAATGACG--TTATCTCAGACAGCTAATAGATAACCACACTCGGTCGGGTTCACCTGAAAAAAACTGGCGATGCCAATATGGCCGTCTGAGTGCTTCCCCGGAAATCCAAATTAAAGCCTGTGTAAGGCGGAAAGTGGCACAATAAGTACTGGAGTCACATTTTGGAAAACGGTAGGCGTGCATAGGCACGAGGCTATAGGGATGAGTATGAACGGGCCCCTAGGTCCGTGGGGGCACCTGGCGATTTAAGTCTGGGACCGTGAAATTGGCCGTAAACCGACACTCCCATCAAGTCGCCCGCTTATCATTGAACAATTTCATTTGAACGGATAAGTGTGACTTTGCCCTACGCGGGGGAAATGGCTTTGGGGGCGGGTGGAAACGTCTATATGATTATAAAAATGCAAGCCAGGGGGTTCGTTTGGGGGTGGGACGACCGGAGGAAGACTTAATGAATAAGATCGGGTATAAGACAAAATGCGATCAAGTGCCTGTTAGGCAATAAGACCCCGGGCCGATAGGTGGTTACGCCTACATGCGATATTCGGAGTAAGACAGAGTCTCTTTATGAAAATTTCGTTGTCAGCGGTCGAGTTCGCTTTTGGAGATCCTCGCGTGGTACACCACCTAGACGAATGGTCTTCAGAAGATACTCACAAGCGGTCATACTCATCAGCGTTAGTCCGCGAGATTACGACCGCCCGCACACTTGCCATTGAGCACACGTCTTCAGGGTTGCGCAAGGATTACCGCGTGACCTTGATCACTCACATCTCACCCGATGTGGGAGACATAGAACGCCAAGGTAACAACTTCACGTAAAGACTCAGAATATGCATCTGKTTGAGATTTCGAGAGACGTTACGTGCAGGCCGAAATGACGTTTTTCCACCTTTTGTGCGAGTTTACGGTCCCGGAATAGTGGCTGCGAACATAGGGTTCATTATCTTCGGGATTGAGGCTCCGACAGCTTTATTGTGGAAATGAGAGCACGCAAGCATAATTGAATGAAGAATTAAAATGATACTTAACTTGGTCTACCCAACGATGTTGGATCGAGTAAGAATATTTTCACAAAGGGCAATGGGTTTCCAACAGCCCATGCACGCGTGAATGGATTTAGATCGCTAAGACATGTTACATGCCTATGGGGTTGCAGATGGAAAAGAATACATTTGTAAGAGCGAAAAGAGGAATGACTCAGAGCCACAACCTGAATGCGAGCAATTAGAAGCGAGGAAAGCAACATGAGCAACTGCCTCGCGGCAGACCGGTGAACCTAAGCATTC--------------TAATAAAAGTACGATCTTGTTCTTGGCATGCCTCGCGGAGTTGGTTAAACGAATTTGCACAACTATAACTAGGTGTCTGGGTTTATTTTTGGAAGGGTTAATATTATAATATGAAAAGGGTCTGATCTTTGAATCAAAAATGGCGGGGCCTTAAAGTGAAAACCGGCTGCTAGAAATGAATGAACAATAGTTGATGATGAACCTAGTAAGGAAAAATGATTTTTATCACTCTAGCTTGAAAATAAAATACAAATAACTTTATTTAAAAAAGGCGTTATAATCGAAAGATTTCAAAACCTAAAGGCTTAGACTTGATGTGTTGACACAG????TAGTCCTCGTCCATTAGCTGTGGGCGTGAAAATACAATAGTGATCATGTTCTCCCTCCTTTTCTCTGATGCTTAGGTTCTCTTTGACTGATTGTAAGTCTCTCGGCAACTTAAAGTTCCGGAAGCCAGCGAGGAAATAGAGTCTTATGTTGTTACTTTTGAACTTACATCATGCTGTTTACATACATTTATTCGATCTTTTTAATGATTTTACAACCATCACCATAAAGGTAACATTACCGTTAAATAGCAAATTCATGGAATAGAGTTCAATCACGCAATATTTTCTCTGGTTTATTCTTCTATAGTCACCCTTACTTTGGACCAAACCTTCGCCGCGTAGATTCTCAAATTATTAATHTTGAATTGGTAACTAATTGAAAAAATGYCTGGTTCTTTTTGGCTTGTT??????????????????????????????????????????????????????????????????????????????????CGCATGCAATTCATCGGTTTCMAAAAGATAGTATTCGGAAATTTAACACTCATCTTTACCTTACTCTAAAATTCCAAGCTTACATTGTTTGATTTCGAATTATACTATAATATATTTTTTTTTTCTTATACTTATGTTCTTACTTCTGTCTTGATATTCAGTGTTTAACTTTTTTTCACTTACCCGCTATTAGTAACCTGAGGCATATGATGCAAAAGAACATTCTCTTTTAATTTCACTTATATTTGCCGGGGTTCTTCCATTATAAGTTGAACTGGTTCTATGGGGATCTGAAACCAATTTTTGATATTTAAAAAGGTTTTAAAAATCTAAATAAGAATCTTTCTGAGAATGTCAGAAATCGAGCAATTAAAACTTGTTAGATCACAAAACGTCAATATCAGTAACACAGATGTTCATCGTTTGACTCCGCAATTATCGTTCTTTTTAGCGTATCCTTTGGTATAAAATTTTTTTTACCTGGCTAGAATCTAATATTAGTACCATAAACTTTCTTTTTTATACTATTAGTTCGATCATCGCCATGTGGAATATGTTGCCTTCACAAATTTGATTTTATATATAATTTACTGTTTTTCCCTTTCATCTTTAATCATTTTAAATGGTTTCGTATTAATGTTTCTCGCATTTATGTTATATCATGATACGATGAGAATTAAGAATTAAGTAATGACTAAAAACACTCTAATCATTTTTTAGAGATTTATCATTCTATATATGTT----AATGACTTTTGCGAAATCGGTATACATAACCGCTATATTTGAAGTTATTCTGAT----GATAAAGATATTGTTTTCTCTATATCTACAAATTATTTGGTGCACAGATTGATCTAATGTACAARGRTTCATCTTTGAATTCATTATTAGAT----ATACTCCTAAAGGAAGGTATAAACTATATTAGACATTATCATATTCTTTTAAGACAATTCAATTATTATTGTAAGTATATACCACCATCATTGAATCTGTTAACTTTGCACGGTAAAATCTCTCTTGATTATAGATCTTTCACAGATGTATTGATGTTTTTCTCAATAACCGTCTCTTTCAAAGAATAAGATATCTCTCTAATATCTATTAGTAAACAACCTCTCTCTTTCGTACAACTCTATTAGCCACACGCTGACCTTTTAAGATAATTCACGAAATAAAATTTTAAA----TCTTCTAGCTTTAGCCATTAGGTGTGAGATCTTGTGATATTTGGATAGGAAATATTTCCTCAAAGGCGCTTTTGTGAAAAGGCAATACTTTCATTAGGAAGTATTTACTGGGCTAACGGAGGTCGTTAACAATACCATATCCTCACTTTGGCATTACAGTCCGGTAACCTCATGTAGCGTAATGTAAAATCATTTATTATATCTTTAGAGTCATCTTTTTCATTTTCTTGTTGACATGCTAACGAATTGTACTATGGGATCTTTGTAGCGTTGGCCATTACAATCTATTTTTACGATTGGGTTAGCGAATTTCTATATATGCGACCCAAAAAAGGTTGATGATAAGATTATTGATTCTGTCTGACTTGCTGTAAACAAGTCTTAGTCTTTTGAAGATAGTCGGATATGAAAATCTTCGCGAAAAAATTTTACTGCCTTCAGACTCTCCCTCGAGGGTAATGAGGGTTTGGATTGATTTTTGTTCATATTGCCATATAA------------GATGTATTATCACAAATAAACTTCATCTTTCTGATGAACMTAAAAGTAATGGTCTAGGTGTTTTCTTTTTCTCTTATAGATCCATAGTTATGTATTTWGGTAAAGAAATACYCAGGTAAAAAGKTTGACTAAAYCYGWCTTGGATTTTAACTTACAATGTCAAATRTTTCAAAGATTTTTCACGGAGAATCTGTTATCGTTCGACACCTACATCCACATTTATAGTATTATATTCTTTGCATACTTTTTACCATTCGTTCGTTTTTTAGGTTCCTTCAG?????????????????????????????????ATCCTTTAGTGTTAGACTCTCTAACATTGTATAATACATACTTAGTTGTACATACTTAATTACATTAATAAGTGTAAGTGAGGCGTAAATTGGTTTGGGTGATTGTGCTCACT???????CGTTTCAATTGTCCGGCGGTTGGAATACTTTGTTACAGAGAGAGAGATGGAGAGTTTCAACGATTTAGTAAAATTGTTATTTCGTGTTGTTCGATCACAGTTTTATATTGAAGGTCGTCTGGGGTTGATCTTTATCGTCAATTGTTTGTCTGTATTTGAAAATAAGGGTAAGCTTGAAAAAATGTACTTATAATAGTAAATTTTGTCTGTCATCTACAAAAAATGATTACGAGCGAAAGGCCACATAATCTGATGAATTCTTACTATTTCCGTATCATATAAAACTTTCCACTCTTACGTAAGTTCGCTTTGATTGTATTTTGGATTCAAAAATAATCTATCTATTGGATTTCATTCGAGTTAGCCGATACAAGGCAGGAACCTTATTTGATGGTAAGACAAGGCACGTTGTACATTCAACCTTTTTAGTCGTCAGTTTGTGTTTGTGTGAAGGTTTCTTTCATGGAAGATTCGTGATAGTGATTGATTAAGAGTTAATTCGGCTACTAATGTGTTAGTTTGATGCAAAGGGATGGATGTTTGAGAGCCGACTGACTGTTGATGCTTTATTTTGCGTCTTTGATGACAGATCAATAGGTAGGCCTAGTTCTGACTATTGATGAGTATACATTTGCAGTTTTGTTTTTGTATCTCATAAAGAGCATTCTAATTTGTAAGTATGAGCGTGAGAGTATGGCGGTATGTTATAATTTCTACAAAATAATCTACATCATGATTGTGATAGTGAGGACGAATTCATTGGTGAAACCTTCCTCACTCAGTCTAGTAAAGAGGGACTCTCTTTCGAGGAAAAAATCTCTCTAATGGTTTCGATGTTATGTGATAAGCAGATTTTGACATCGTTATCGCAAAATACATTTACTTCATTGATGTTTGACACATATGTTTTTTAGATCGTTTTGATGCCACTATTTATAGTAAATAACATACGTGAATAGGTCTGTTTATGTATTTAGTTCTGTCAGATTTGAATTTCGTTTAGATTTTCATATTTAGTAGATAGTATATTTATTGAACAATTTATTTTGGATAGTGAAGTTTGTTCATAAAGGTTTGTCAACACTCTGGGAATGTTTCAAAGATTGAATATCTGCGGGTTTGTTATATAGAATTAGTTTTTTGAAAAGTATTCGATTCAGTTATCAAAATCATACTAGTTTATATGGTAATCTTATTGTATTGTTGCGTCATATTTTGTGRGTGTAATTGACATCCYCTCCGATGTACTGTGCAGGGGGCTATCTATTGGTCTAACTGTGTATAGGAGAGGGAATTTCTGAGTCGCTATCTCTTCAAGCAACTCCAAAGATTAACTGTGGAGGAAAAAAGATATAGAGTTTTAGTCTGTCAAAGCATAGAAGTTAGCTTTCAAAGTTCATGGTTTAGAGTAGTTAGTAGGGTTTTCAATGTTATTCTTGATATCTGTTTTGAAGATATGTTTAGATCGATCGTATCTTAAGGAATATGTGATTTTCAATAAATCGATAGGTTTAGGAGTTAAAAGCTGGCAATACAAATGTTTTATAGTAACTTTCTTTGTATCGCTCTGTTTTTTGTCAAGTGAATCTACGTATTGTGTTTACAATTCGAAAAAGTTGTTAAGGGATAACGATTTTAGTTCGACTTTACTATTTGAGACTTAACATATTAAAATTCACGCAAAAATACCCTCTTTAAATTCATGGTAAGTAAGAGTTAAAAGATACAAATTTCTTATAATTATAAAAGATATCTGAATGTTTTTTTTAAGAGAATTCAATGTCGATGAAAACATAACACTTTATATATACTTTTGGATAGAGATTTTGTTCTTTGATAGTATATAGTATTCTAACTGATAGTCATTATTGTCATGATCCAGAATC----TTCATCAGAGAGGGTTGGCATTATAAATGTAATCGTTAAACCTTACTCAATTTATATTGAGGTTGTTGATTGGAAGTGAATTTTAGTATAAGCTTTTGAAATTAAGCTCTTTATTAACCGTTTTATTTGCAATTGGCTAATACTATTGTAAAAGGCTAGAAATCTTGGCAAAAAAATGTAATTGTTGTATTATCTGTTCAAGTGTTTTTGAAATCTTATGGGGAAAAGATGGCGATAATTTTTTTGTAACAGAATGTGAATATATGAGTGTGTTGATTCTTGAGCGAGTACAATTGAGGGCGTCCACTTTTTTCTTCTGTTTATTTTGATAACTTTATAATTCTCTTAGGTTACTGACAAACTGTTTCTTAGCTTCGGATGGTCTAATAGAATCGGAGGGATACTCCATCAATTTTTGCTTTGTGGATGGTCTGTTTAATCTATCTTATCATGACTCCGTTGAGTGTGGCGCCCTATTTGAGGGCAAATGTTAACATTTGTGGAGTCAGATGTTCGATTTCAAGTTTCTCTTGACGTGGGTGGGTATTGAGGTTTAAATCTTTGTTACAATATATATCAGTAGTATGTCGGATATTGATAAAATAACCGATAAGGCAGTTAAAATATATCACAATGGATCTCATAAAGTTTTTCTCATTGACTATTAAAATCTTAGTGGTAAAGTGAATGTGAGTCTC--ATAAGATGACAGTAACAATGCACAGAAGCATAGGTCTCGCCCATAAGCCGCGTCTCACCATATATCAGCGTGAGTGTATGCTTGACAAATGGTTTTACTAAGGAGGAAAATGGGAACCAAAATAACATTTACTTTGAAACTTGGTTTTAGTATAGTCAAGAGAAAATGAATGACAGGCGTAGCATATCAGACTAGAAGCACTTACAAGCATAGTGGGTAATCTAAGTTGCTTGTATGCTGCCTTTAGGAGTATGCGACGACCTTCTTTTATTTCAGAAAGATGAATTGCCATCGAGTGCACGTAGCAAGAGCTATTTTTCTACGAGAGAGTGTGTTACTCTGCTGAAGTAATTTGGTTTTCGTTTTTTAAAGGGTATGATTCAAGCTATAGCGATCTATTTTAGACAGTGAGAGAGCATATGCGAGGGGGAAAATTGGTTATAGACAAGCACGGTTCGAAACATGGTCTCTAAGTGTCTTTGGTTTCGCGATTGTTGGGGCCATGCAAAGGGAGTTATAGTCTTTTAGACAACATGAAGAAGATCAAAAATATCACGGTCAGAGAATCGGGGGCCTTGGATTAGAACCACCTTGTAAAACGGTCCGATGATGTTTGCTTCATCATATAAAGCTTTCGATTTGATGTAAGCAGACTTTGGAAGCGAGCCAAAGAGATGGAATTTCGAAGAGTAGATGTTTCTTGAATTAAACCACACTGTTTACATTGCAACCTCTCGTAGTAAAAAGAATGGTGTATAGAGAACAGTACAAGTACATAGGAGAGTGTCTTAAGTCTTAGGAATGGTCAGATTTGTCACAAAGACAATGAAGTCATGTCAATTCAGATACTATACCGGATCTTACTGAATATCATTCCTCGAAATGATAATGGGCTTCCCGCCAACCCTTGATTGTAATCATGTTTGAGATTGTCTGATTCTAAGTCACCGTGTGTTGAATGGAAGGTATCAAGAACATGCTATTCATATGTTCGAACTTATTTTTGTATTCGTGGTTTTCAAAATTTTATAAGATGAGATTGACTTTAGTCGTCTCCGATGATTTATCAATGTTGGGCGTACAAGTAGAATGCGTTCAAATCACAATTGATTGCTGAAAATGAGGTATTGCTCTGGTATCAGATGGTATTATGACTTGGCTTATACAAGATAAGCTTAAATAAACCAGACGGATCCTTCTTCTTTAATTAATGTACATATTAGCCCAAGTCCACATTACACAGCGATGTACTGTTGATATTTCGGATAAGATGCTGATAACAAAAGTAGCTAAATATTCCCGGGGGATCTGATTCGCTTTTCGGTTGGAAGTTGATTTAAAAGGAACTATATTGTGGATCCTATATATATCAGTTGAAGCTCTATGCTAAGTGGTAGAGGCTTAGTAGATATTTCCCCATTTATAATAAAATCTATGATGATCCTCAGTTCCTATTATGACACCAAATCATTTTCACTCACAACATTTCAATGGCAGATCCTGTTAGGCGTTTCATGTCCGTGTGCTCTTAATTCTCATATAGCCAGATCACTTATGTATGATATCCAGACGGTCTGAAACGACTATTTACACCGACATACATGAATGCCCTCTTATGGATAATAGAATGCTAACAAAATTTTTCTTGGACAGTCATTCAGGGGTGTCGTCTATCTATGTCTTTGGGATCATAGTATTCTTGATTCATTGCGGCGTCACTAACGAACATTTAATCTTACAAATTGTAGAATACTGAAATCATAAATGATTAGCTAAGGAGATGGGTTTCTCCATACAGTTAGTTGGGTGTTTATCTGAATATAGAAGATCTTATAACGCACTCTCAAGTTCTCTAACATTTCAAACAAGTCATACTCCACAATATGATAGTGAACTGAAGCTTTCTGGTAAGAAAGTTCTGACCTTCCTACGTCTGTAATTCTACTGGCACCTTCAGTCAATCTTTTTCAAGAGGTATAAATCAGAAACGCTGGGTTTTAGTCCATGCATTACTATAGCCTGATTTAATTCAAACGTATTCCATCTTATTAACATTTTGATTCTATATTGAATAAAAATTTTCTATGTAAAGGGCTTGATTAGACTTTTTTTTACGAGGTTTAATACTCTCCATGGTTCTCCAGTGAAAAAGTAGAATTTCTTTAGGCATGCCCATAAAAATTTTTTGTAGCCTTTCTGTAGAAATGTAATCCCTTCTTTTTCTCGACCCCTCTAGAAATTTACTCTAAAATCTTAACTAGCGAACGGGAGGGTAGTTATCCACGGACAGGTACATCATTATATCTCACACTGTTATAGCAATCTAGAAAAAAAGGGAACAATACCTACGATCACG??????????????????????GGCAAATTTTTTCAAAGCAACTTCAATTATAACATGCGGTATCTATTGGCGGTTGTAGGAATCAAATATCTTAAATCATAGTTCAAGCTTTGTCTCTGCACTTTTTTGCAAATCTTTGTTTTAAAGAAAGTCAGAGTTAATGCCAATGATTCAGAATCATATGGTTAAAAGTTCAGTTAGCGTTCGATATTACCGTAAACTTCTCTATTCACTATTATATTAAAGCTTCGTTCTGTTTTATAAATGCTCGGGTTCTTGCTTTACATGTCGCCTTCTACCTTTCTCGTTAAACTATGCTAACTATTTGTGGTATCGACATTATGAGGCGCAGTTGTGTCTATGTGTCTGACTATTGTTAATTACCGTGATTAAAACTGYAATACTGGTTCAGTTGTTTGCTTATGCTCACTTTGTTACTGTATCCTACTGGACAATTGTATGGCATGAATTTACAGTTACCAMCTTTCTTATAGACACTTGTAAGTATAGTGAGTCTGTTGGAAACCCTTGCTGTTTATGTTAACCTTTTATGCKTTTTCTCCTTTTTGTATGACTCCATGTAGTAAAAGTTTCTGYCTTAAGACAAAACCGATTAAGACCGTTTAGGCAATTGCAAGGATGGCAAATATAGGGACCGCTGCCAAGACTTTTAATTTCCGTGTATCTGGACATGCTGAAGTGGTTGCGTCTGACCTCATATGGGACCGCGACCTTGCACCCTTGAATTTCCGATGTATTTTCCGTTTCAATCTCGACGTCCAAAATTTTGGGTYTTWATGTTCGTCCGCGGTTTTACGTCCTTTTGAAAGTAAAATTCAAACCTTCGCGCCGTGCACACGTTTTTATGGACGCGTGCCTTGTTGGATGGGCACTTCCATGAAATCCTACTTGGCTTTTAATATGAGTTTCTTTGGATGTTTGGCTATCCATACTTGCGGTTTTGTACGCTATTCATAAGCGGGGACATTGACTTGATCCACATACAGTATTGGTTCTCTGCGCTTACATACTCGCCTTTATGGCTAGAAATCGCTATTGATGAATGTAGCTGCTGGCGCTTATGCGTTTACTTTCCTTCCTGTGTTGGGAGAGGGCTTAATATATCGTCCCGACCGAGTAAATTTGTGAAGGACAATAAACTCTTGAGATGGCAGCCGGCATTTCAGACATGCAAGGCCGAACACACTGATTGAACTCAGCGAGCCAGATTGAAGCAACAGGATTGAGAATTCCGAAGTTTAGGCCATTGGCACTTCATATTTCTTGCTAGGGATTATTCAGGGCCGTTTCAATAGAGCTGCTAGGACCACCAATGGCCAGGCCAGTGTTGCCATGTGGCAGAATTTAAGGGAGTGGGGGGTTCGGGATCAATACTCGGTTTTCAATTGCGGCTCGGATACAGGATTCACTTATGACGCATGGGCTTATTTGCGCTTATCTTTGCGGTGTTCATACAAAGCGCCCAATTGCTGTTCAGAGTGATCATTTAACACATTGCGGCTCTGGCTGGTCCTTCTGGCGGCACAGTCAGTTCTTCCATAACATTCTAAGCGGGTGACCAAGAATCCCTCCCAGATTATTTAACGGACTTTGCCACTTACCAGTTGCGAGGGCACCCTTTTACTTAATGTCAATAGCGATTCTACTTCGGGGGTTGACCGTACGGGGCTTGCTACGAATGCCACACATTGCATGCATCTTTCTATGCGGCAATTAAAACAATGGGATGGCAGGCTAAGAATTTGAGCCAAAGGCCTTACGGCAGGCAAAGGCTTAGAATCTACACTCTGCAGCCATTTCCTAACTGCATTTGGTCTTACATGTGTGCCACAATTATCATCCCCTACCTACTGCACGATAGGACCACTTCTTTTACCACAATTGATGGGGTTCTATGTGGGCGCGCCAGCGCATTTATGTAGGATAGACCACACCGTAAAGACTATGACGGTCTAGCACGGAGCATGTTCCACTAATGGTTGATTT??????????????????????????????????????????????????????????????????????TTGCCATAATCAAAACCTGCTTGCCCAGGCACGTCCGGGCACACAGACAGTTAC????????????????????????????????????????????????????????????????????????????????????????????????GCCGAGTCCGTTATCCGAAAACAATTGGTTCGTTC?????????????????ACTGCAGTTCGCTGGACAGTTTTTGGCTTTTGATTAAAGCATTCGTGTATTTCATTAGTGAAATCATCGAGTTGGGAGATAGGACAGGGTGTACCAATACGGGGAATTGCCAAGTCATACATAAGGTGCTCGGATTTTTGGCCAGCTCCAGTATCATCTAGGTCTCTTTCGCTAGGCTTTTTCTGGGCCATTGTTGGCTTAGTTATTTCTTTAGGGCGGGTATGCAGACTATGATCATGTTGGCCAAAAATTAAGTGCCCGCACCACCAGGCTTAGATGTCAGGCGGCGTGGGTACCATACTCTGGGGATGCACACTGGCTTTTTTGCAGATATGCGTGGTAATGCTTAGTTCCAGTTAGCAGGTTGCCAGACCACACCGCGATTGTTGGATGCACGCCAGATTGAAGCAGAGAATACGAGACGCTTACAAAATTTGCTCCATTGGCATTGCATATTTCTTGACTCGGAACTTTCAGTGCTGCAGGAATTGATCTGGTCAGACCTTCAGTAGCCATGCCAGCATTGGACCCATTGGCACCGCGTGAGCTTACCGGGGGGCCTGGCCGTAAATGCTATCGGGTTACATGTGTAACATGGTTCGACAAGAGACTTAACGGGCCTTTCTTTTTCTTCGCATTCTTATGCGGTGTTCACTCACCAATGAACCAGGTTCTGTTAAAAGCGATCCGCTAACACATTTCGGCTTTGGGTAGTCTTGCTGACGGCATTGTCAGTGCATCCGCTCAGGGGATAGTCGTGAAAATTTTGAGTTTCCCACCCAGGTTGGCCCTTTACGGCATGAACTTAGCCAAACCGATCAGAGCAGTTTGGACTCCAGGGCGGACGCAT?????????????????????????GTTTRCTACGAATGCCACACATTGCATGCTTATTTCTGTGCGGCAATTAAGACAATTGGATGGCAAGATAAGACTTTGAGCCAATCCCCGGGGCGTTGGCGGGCAAAGGCTTAGAACATAAAATCATCATTCATTGGCTKCCTGCTCTTGGGTATACTCTTGTGCCACART--TNTTCCGCTAGCTTATGCCARATTACACCAGCGCTTTAACCACACATAATGCGGTTATAYACGGGCTTGCCAGGGCATTTTTATAGGATAAACCGACAAAGAGAAAGTTTGCAGATTTGACAAAGAGCATATTCCATTAGTGGCAGCTTTCTGGTTCAACTTGGCTTAGTCAAAGAGTATCTGCTTGGACCCGAAACAATTTATGACCATTTGCCATGATCATCGCCAGGAAACTCTAGGTTGAGTCTTTTCTCACAAGGCCGCTTAAGCGGCGAGATTGTTCCGGTGTTAAGCATAAGAAAAGAATCCTTTTTACATGGCCGGGATTTTGTCACAGCATGCCTGGTTCAACACACTTATTTGTAAGGGCTTGAGCCGGGTCAATTATCCGAAAAAGATTGGTAAGTTCCTGGAGGCCGGCGGGGGACTGGAATTCGCTGGAGCTTTATTGCGTTTTGATTTAAACATGGTG??????????????????????????????????????TTAAGATCTCACTATTATGGTGTTAGGATATTTGTTAATCTCCACTATAAGGTAAACCTTGGATAAAGTTTCGTTGGCTGATTTTTTTGGCACTGTTGGCACGGTTATTTTTATTCTGCGGGTATGCAGATTATGAACTTGCTGGCCAGACGACCCTTGCAATTATCGTGAGGAAACCGTGCCTTCATGTCAGCCGTTGTGGTTGCCATTTCGTGGTAATTTACTAGCGCTTTTATGCTCACTCGGAATTGGTAATTCCATCGTAAATTAGAACTGATGGTGACCATGGTCGGCTGCCACGAGTTTGAATATCCTGGAGGTGAAGCAACAATGCTCGCCCAGACGAGATGGTGGTGAAAGTGGATCGCTGCCACGATTTTAGGTCGGTTATTTGCAGAACACCGAGATGGCTGCTATGATACACTTGATTCCTCGTTTGTCCTTGTGGCTGTTTCCGCATGCATGCTCTTTCCTCAGTCAAAAAAAATGTTAATCGGACTAAACTACTTCGTGCCCGTTTAGACCTTGTTGGTCTTGCGGCTTTATGAATAACGTTTTCCGAGCTTACTTCCTTTTTCTTTAATACGCATTTGAAGCGGAAGGAAGCTTGGGCGTTTGAATGATACAAACGAAACGCTTAATGGTGTTGGGTTTATATCCACTTTTACGCACTCGTTTATATGCTTATGCGCCCCCGTGAATGAGGATCGGACCGTTCGGTCCTCTTAGGAAAAATATTCGGGCATATCCACTCGCGCATGGTTCATTTACCATTGGAGCGCTCGTGAGATGTTTAAAGGGGCCTAGACTATGTCTCATTTTCTGGGTGCTGTAATGGCGGATGGACTAGTTCGCTGGATCGCCTGATGCGTGCTATCGCCCGTGCGCGCGCGCGTTTTTATTACCATGGCAGGAGTTTCGAGGATCCCTGGATTCGGACTTAATTATATGTTTCAGCGACAAAATCTATCACCTTCAATTTGGGTGCGGGTTTGGGGTCCTTTAGGCATCAGGTCTTGTACTCAGTTATAGGAACACGAAAGATCGCAAGAGGTAAGTTGGCAGAGAGAACTAAAATGTGCGCCAGGTATTGGCGTTATTTCATAGCAGTTAAAATCCGTCTTCATTTTCTGCGCTGCCGTGTGGATTGTTACGCTTGGATAGACATGCTTAACTAAGGTTAATTAACATCGTGTGAAGCAGGCGGTATAAACTGGCGAATATAACGGCAACTGGATGAGTATCAGACGAAGCCAAATTCCCTGACTGCGCGTGAGCCCTCACAAGGTAATGGTTCCTGTACGGTCAACGTGTTTAAGACCGGCGTTCTTCGTCAATATCAACGCCTGTGCGGTGGCGGTCATGCCTTAGATTGCGTTTGACCTCGACCGTCTGACCATTGAGCAGGATTTGTATCCTTATAC??????????????????????????????????????????????????????GGGTGCGGGCCAATGTTTTCGGTTTGTTTTGCGCATTGCATGGTTATGGACTGAATTTTGGAGACGACGGAACCTCTTGATTCCAAATTTGGATCATTTTCTGCGGGTGCTGTTGGTTGGGCTTCAGTACGGTTTAGGCCGGATTGGTTCGACCTAGGCTACGGAAGTCATCGTAACCGCTGGGGTGAGGTTGACCTTGTCCGGGGATGCTCCACAATGCGCGGACTTGGATTTGCGGCTTTCACTAGGTCGCCCCCACGCTTAAAGGTTCGATGGAAATGAACGTCTTCAGAGATGCGCGTTTTTGCGCTTGTGTGCGGACATTGTAGGTCGCACACCCATGATTTTGGCCACCGTACATGGACAGGTATTCACAGAATTACGAGGTAGGCGGCTGCGAAACAAGTTTCGAGCTGTCAAATCCGAAATTGCTTTAGATAATGGAAAACCGCAAGGGGTTTTAGGCGGTCATGAAAGGGAGGATGCGTGGTGTTGGCACCATTTAGGAAAGAGGCGGACTTTGTCGCGATCCACTTTTGAACTTCCGTGTTTGTGAGGGAGGATGTAGGCGAGTCCTTCGAGGCGATCAATAAGGTGACAGTGGGTACGTGATTTAGGGGGACTAAGGGTAGTAAGGACCGCACGTAAAATAGCAGCGGCCATTGGGAATTTGATTGACGGCACTTAATCGAGGGTTTCGAGAGCCAGGGTGTTACTTGGCAGCTCTTGCTTCTTTTTTTGGCAATTGCAGGGCAGACTTTTAGGAGTTTGCGGATGACCGATTGAGCCAGTGATTGGACTTCAAAATGGGACCACACAGAGCAGTGTTGATAAACTTTATCCTAGAGTTTACCGTGAACCTTTAAGGACTTGCTTGCGGCGGACAGAACACGGTTGCTGTGGCGGAAGCCGCTATAATTTCGGAACTCTGGGTCAGTGCCMGCGGTTATRTTTTGGCGGGGATAACTTTGAGTGCCATTGTCCGAAACCATTAGACAGGTTATTTCTCCCACTGCACCTGGTGGGGTGGCCGGGGGAGTATGAACTTCCTATTGTTCGGGTCTCATTATTCTCGCGTTTGGTTGGGGATTACAGCCTCTGGCCGAACCTGAGATCTTCCTTTTGGTAGTTGAAGAAGAAAAATACACATTTGGATCATTATTTTTGGATGGGCTTCTCTGTTTAAGCCTTATTGGGGGTTAGAACTGGCCCGGGGGGGAGTAGAAATACAATTACCTAGCCAGATATTTGGTATTCTAATCCCTTGGGGGAGGTGATGTAGGTGAGATTGAGAATATGGGGCAGTTGTTGGTCATTGATCTGGGGATTGCAATTTACAACCTT????????????????????????GCTATTTCTAAGTTGGGCTTTCGTTTGGTTATGCTGTGTTGTTGTTAAAAACGCTACCAGGATTTAGGCCACGGCCGAGCTCCAGCCAGCTTACTTCTGTAGGACACGCTGGGCAAGTGGTCGCCAGGCCACGGTTGGAATATTATCGTCCCACGGGAGTATTTGGGGGAACATCGTTTGGACTCGGCCCTGTTGACCCTAGGGCCAAGGTTGATTAGAGCTAAAAGAATCACCTGCAGACGCGTCKCGATAATACCAGCCCTTGGTCTTAATCGTGGGGGTGCACGAATAAGCGTAATAGTTCCCAGAGTGCTGCACTCCATTGTCTGGTTTTTTTTGTGGCATTTGCAGCGGAGGCCGGCGCGCGCGGTTGAAAGGATGACGGATTGACCGTCTTCATACCCCTAATGATACATGCGTGGAATTACAAGAGAAAGATTTTGAATATGAGATGTTCGAGGACGTTGTTTGTGGTGTCGGCTTTCTTTCCTGGCTATTGCTTGGGGTGTTACGGACACTTGTACTCTGTAACCAGGTTGCAGTCTATTGAGGTGAATTTTACGCGCGTTCACCCGCAAAGTTGCCATCTTTTTTCTTGGGCCGAGCCAGGGATTACCGTGTGCATTGGGGCTTGAC????????????????????????????????CATTGACTGCCGTCGTCATTCGCCTAAAGCATGCTTTCGGCCATGCGTTTGTTCGTTTCTATTACCCTGGCATCGGTGTTTTGCCCAGTTGGGTGCGCATTTCGTTATCTTTTTCAGGTTCAAATGACTTAACCTTCAATATGGGTGCGGGTTTGGGCGCTTCTTGGCATCAGGGCACGTGAAAACTTTTGAGAGGGAGGGCAAACTTCGGCTTAACCACCAGCGAGAACTATCATGTACGCAACGTTTGTCCAATTTGGGTGCTTTCAAAACGTGTTCATTTTATTTTTGTCCGTACGGTTTGATAGGCCTGGGTGTGGCTGCCTAACTCGGCTAGATTGTTCCAGAATCGGCGCGAGACCGATTGAACTTTAACAAAAATCTTTAAGAGGATCGGCTGATGCGCCAGACACCCAGAAACTATTTCCGAGAGTCTCCCGGGAAGCCTTAATTCGGAGACGGGACGTCTTGCGAATATACAGATCGTATGGTATCAAGATACATCCTCCTTTATGCGGTGTTTTGTAGACGGTTGCTAGAGTTTGGAGCCCGCCAAGATATTACGAAACGCAGGATCCTTATACGGCGTTGACCTTGACACTGAGATTAGAGTCTTTAATACATGACGACTACCATTTACGTCGTGTTGCGTCAGGCTGCGTCCACGTTCTTTTGGTCATTCGCATCATTATCACGTAATGCACCAACGTGAAAGGTCAGTCCGCCAACCACA?????????????????????????????????CCGGTGGGACACCCTTATGGGTGCATGCCTTTGCATTTCTTCATATTTGAATTAAATCTCGTTTTTGAGGATTCATAATAATCTACCTAACTTTGTTAACGTGTATTTTTGTTCCTTTATTTGGTTCTTCAAGACCGGCGAACCGGCGGAGATAATGCGAACACGGAGATCCCTTGATATGGACGTGCGGATCTGTATGGTTATGGATTTTTTAGGTCTATCGGTTGGTCTCTTTAATCTAAATTTAGTTATTGATTGCTAATCGCCTTATCAGAGCTTTTTGCAATTCCGAGCTAGCTTTTAACCATGTGACTATCCGTATCCTTTTTTTTCTTTGCTTGTTGCAGCGCGTAGTTCGTGATACCATCAACCAAGACAAAGTGATTAACGACAGCTTATGGGTTTTCTATTTGTCTGCGTTTTTTCAATATTTTAATAATGAGTAAATCTGCTTATGCACGCCTTTATCTGTCCACGCTTCTCTATATTAGTAAACATAGCAAACAAAAAAAGATAATGAACGCACCTGTGCATTTATTCGGTTCTGTAGTTACGGTAGCTTTAACGCTTGGCACCTCCACACWAGGACCTTGAGACAGGGATAATGAGCTTGTTAACTTCTTTGTTCACCTGGATATTTTTGCATTTTTAGGACCCCTGCTTTCTTCAATGCTTTTTCATATTCTCTCACATCTATATTGCTACCTTTATTCTCTCTATGTGGCAGTACAAATTTTATTCCGTCACATAGGTTGATATCTTTGTGGTTCTTATCTTCTCCTGATGCACAAACAAGCTAACAGTTTGATCAACTGTTTAAATACAATGCTATATCTCTACATAACCAAATC????????????????????????????TCACTAAAACGGGCCCGTACTCCAACTCTCTGTCAGGCACTTAGGCCACGATTCCGCTTATGTACAAGGGAGCACAATCAGCCTTCTGAAAAAATAAATTTCTATTACTACCATAACTTTTAAAAGTCTTTCTACTGTTCTCCTTTAGTATTATTGGTCAACCTGGCCTTAGTTGAAATTGGATCCCTTCTATTTAACTTCAAGCCGCTAYGYTCAATTAGGAATAATGACAGATGCGTCTTATGGAGCCTTTAACKAATGGGTACYCTAAACACGTGACGTTATAAGTTCGCGGGATTATTTCCAAATATAGACTGACCCAACATTTGGTGGGAATGTTCTATTGTCCAACATTTTAACAAGCTAACAGTAATCAAGGATACTGATCTCTCGGTCAGCAAAATGTCAAGGCTTATTCCGAAATGGATTCTTCTATGATACACTACAGGGATCCTCAATCTGCTGCTATATGCGAATATGCTATTTTACTCACGCCATGATCATTTTATGAAGAGATATGTTGACTTGTTATACTAAGGTAGTTGCTGTGAATATTTACCCGTCCTATCGTAATTAAGGAAGAACTCCTTGGCTTTTATTATGGTATATTTTTAAAAATGAGTGCGTTTATTCCCAAATGGTCCTTACAGTTTTGCCTGCTCGGGGTT?????????????????????????????????????????????????????????????????????????????????????????????????????????GTATTTCTTTAAGTATAATTTCGTAGCTCCAAGGGCCTAATACTCTCTGTAGTAGGAGAGTCAATTAATTAACATGATCATGATCTTGAACCATAAGATCACTCGACCTTGATGAGGGTACACGGGTCAGATGAGTTATCAACAAGAGTATATCMCATTGTCTATGTGCSTATSTGTRAACAAGAGAGGCCATAGCYCAGAAATAGAGGGCAAGTGAATGACTATTTAAGACCAACCGTACGTAGAAAACATTGTGCATGTGAGTGCATGTCAGAGAACCAAGGAATCAGTTTGTGGATGCCGGATGAACGTAATTTATAAAAGTTATAGTCCGAGATATAAGAGGAAATTTTCAGTATCTATTTTCGTAATTGTCTCGGACTGACTGTTGACAATTAACAAAGAGAGTCACAGAAGAACAATGACTCTGTGAAAAATGGACTAATTCAGCAACGGTAAGAAACCGAGAAACTAGGTTGGGAAGATCCTGATTTGGAG?????????GTCAAACTTTGAAGRTGAGARMGAATAAGCAAAGGTATTAAAGATGTAAAAGCTAACAATCATCATATTGGATAAGGTCAGGAAAAAAGATTATCGAACACGTGAGTTGTGATAAAGAGCATAGCTCTTTTTGACCTTATCGTTCACTAGAAGTCAGTGCAAAAGCATGGAGCAAAGTTGCTGAGAAAGAGAAATTACAACTGAAATTGGAAAACACCGATTTTACAAGGGTATCAGATAGACTGAATTAAGATTGAAGAATGATGAAATATCATTGAATTCGCGGTTATTTGCAGGTCTGATTGAATGTCAGTACACTACGCTTTGAGAATGTGTATAACGCTAAGTACTGAAGACAATGTTGTTATGATACAAAGGAGATCCGATTCTAAAAAGCAAT--ACTTCAGTGAATTTCTAAGTGTGATCAGCTGTCAACGGATCTATATCTTTT----TGGATGGATGGAACAGGAACCTTCTGAAATGAAATGAATTAATCTAAGAGACTCTGAGCTCCGATTGATGTTATTATCTTTTACTAAGCGAGAACTACTTAGGGCATCACCAGGTCTTACCCTTTACTTCTGAAATGGTAACAAAAAACAAAAAAAAGATGAATGATTTATGCCATAGACGCTCCAGGCTTATTCCCAAATTCATAATTAATATTGCCTTGATACATCAGAGCCTAGAAATGACTTTCCAAGAGTGAAACGAATGGCTTCAGAAGCTTCGAATGTTACGATGTCGAATGAATAGGATGCTC???????????AGTAAATTAAGATTGTGGTCTTACAGGCTGCAAAAATTATAGTTCAAATTAAATCCATAAAATTAATTAATATTTGAACAATAATATAAACTTGTAAAAAGAATCTTGATAACGTCCAATCTCTAATAATTACCCGGATCTTGGAACCGTGGATTGAAAAAACATTTTTTGAACTTCTTATGATCTTGGACTTTTATAATGATAATGATTTGTCATAATATGAAGCCCGTTTATACGGCAAGTGACATACGATTCGTGATCCGCCCTATACAATGGGAGAGACAAATAAGTTATGAAACAGGTAGGCTGTTGGTGGAAAAAATACTTTTATTTACACACTTGGTCGGTTAGAAATTTAAGATTTGCATCTAATATTTGCTTTTGCTATAAAGAAAAAATTGGCAAAAAATCCTTTGAGTTATAAAATTCTGTTAGCGGATCGTATTCTAACCTAGTAGAATAAAAGAATCTTAAAAGAGTAATAGAGGTTGTGAGAATTAATGGGATGACTTATTACAAGACATCATTTGTGCGGAATTATGCACCCGATATTGTTGATGAATTGATGGTCATTACATTGATATTGAAATAAGTTTGTCTTACAATTTTAAAATAATCGATGCTTGTTGTTAAAATTGTTGAGACTTAGTGACATTGGATAATGTACGCTCTAGATTGT----ACTCACTCATACACCCTATAACTTTTCGTTAACCATACTAATTTGATGACTATCATGCAAATATTATGGGAAATGGTATTGGCCTGAGATGCAGGGACTCTGTTTGATAGAATTCATCTGTACATGGGTTTGCCATTACCACTAAGATAATTTGATTTTGACTTACATTATCAGGTTGTGTGGGGCTTAAAGCCGT--------------TATAATTCTAGGACAAAGGCAGGTGTTATTACACAGTAAATAAACATTGTACGCGGAATCGTGCCTGATAGGTTTAGAAAAAATTTTCACTGAATGTAAAATCTGCTTTCAGGAAAGTTATTTGAGTTTTTCCTCAAATTTCTTTGACTCCTCTTCTTTTCAGATATATCGATGGCTTATGGTCGATTGAAGTAACATTCTTTCTGGCCAGAGGCTTTTGACTGGTGAAGCAACGCTTAATCAGGCTTTCTTACCAAACAGGAAGTCTTATCCATCTACAGTCTTTACAGTATGAATCTTAGCTTCATATTTGATAAGTCCACAAAKCTGTTGATAAAACCAATTRGGGGTAAGCTTAAAGGGAATTTACGATGTCCCTCATTGTGCAATTCTTGGGAAATTATATACTATTGCGGGAAGTACATTTAAATCATATCTTGCAGGCTGTAATAAATTTATCTCTTTACTAGAAAATAATTAGCTATTGCAGCAAGCCMAAGGTCCTACAATACGATTAAACCATTATCGCATTAACAAACGATTTATGTGGACTGGTAAGCGGTATTTTATAGTAATACGCCAATGTGAAAACACGATCCCGAAATGATGTAGACCTATTGCTTAGTACTCTCAAAAACTGTTAAATACTTAGTGGGGGTGGTTTTATTGGAGGTCAGAAGGGAGTCTGTATATCAAACGTTGTTAATTTCAAGAAGTAATTAGTAGCATAATACTGAGAATGAATAGG????????????????????????????????????????????????????????????????????????AAGTATTAAGTCGTGGGTACGGGGGTGTAACGAATATGATACGCTTTATAGGAATAGAAAACTCGGAAATATGTTCTAATAATAACCGTAGAACACCATCAGGTATTAACCAGATCGGAAAGCGATATTATGAGACGGGATCTTTAAAACTTTTATAGAAGCTATTCTGAATATTATAATTATATAATCATGGGTCCGCGAATATCATTTTCAAAAACCTTGAGAGGCCAGAAGCGAAAGGTAGAAGTGAGTTGGCTTAAGGATTGTTTCTATTTTAAAAGTGTTCTATAACGATATTTGACTGCAGAATATTGTCTCGTCTTGAGACATACTATCTAGATCTCAAACGTTGATGTCTTGAAATAGACTTGCTTGAATGATATTCTTTACTAGAGATTCAGTTATGGAGAACTAATGTCATGGATAAATAAAATCGATTGACATTCTCTAAAATAGTCTGGCCATAATCTGCTATGAAGTATTGCAATCCAAACTATCTTTATACAACCATAACGAAAAATGATATTGTAAGATTTTGGCTTCAAGTGATTGTCTGTGAATATGATATCGAATAAAAAAACCGAATTGTAAAAGCGATCAATTTTATCTGGTAGAGAATAATGGCACTCAATCCAGCCATACCATTGGGATTGAAGTTTCTGTATTTCGATTTTAATAACTTTAAAATAAAGGTATAACGCATTTCTTTCTGGCCTACTAAAACCCTTCTAGATAGAGTCGTCAAATAATCAACTGGAAACGCTCCGTTTTTTCTCCAAGCTCATCATTGAATGAAGTCCTCTGACAGTCTTCGAAAAATACCATTAATTAGGTTTTTAATCTCATGTAAAGGAAAATGGGAAACGGCCCAGGATAAGGAAATGAAATTGAGAGAAGATTTTGTTGAGTTGAATACTAGATTTTTGACAATTAAACAAAGGTGTTTGGTTATACATTTTCTCTAGTGGACGTCTTAGTAATGGGTAATATGGCCRATTTATAATCATGAGATTTCATGGACATCTTTCCACTCTACACAGTGACTCGCAGAAATATATGGTAGAGAATGTAAAAACCTGATCATTTTATATGATCGCGAAACATGGGACGTATATAATTACAGCGTTCAATTATTAAGCAAAGGAGATTGTAGCTTGTTGCAAGGTCATATCAGGGTCCTCTTTCTGGCCTCATTCATAATGAGTGATGCTGCAATACATAAGTTTTAGCATTTATTGTGTTATTGAAAATTTCTCGACTAGATTCTAGGTAATTGGAAAAAACGTTTAGGAATATTAGAATTTGAGGGATCTTA??????????????TGATGATAGCTAAGCATCAGCTTTTATGAAGTGTCTTTGTTAATCATATTGTAAGATCATCAACTTACGGATAATGCTTTATTG????????????????AACGGTTATTTGTTCTATTGATTTTGCTCACTTTGGATCCTTCCTACACTAAATTGTTTTGATCATTCTACGGCGGATGTGAGTTTGTTAATGGATATCAGTATGCGAACATAAATA------AGATTACATATACATAGATCGAAAAAAAACTTTTTGTATCCATATCATTGACTATGGAGAAGATCATTAATGTCTTGGGTCGGGGGATAATAAGCTTTTCTCAGAAATTCCTCAATTACATAACTTGGTCCATCTAGTTATGGAAATTATATAGAGTTAAAAAAATTTTATTAATTTGACTCTTTGTATTTCTTTATGAAATCAAAACTTAAGGGTTGTAGCCGAGGGGACTAGGAGACGGCATCGGCTTCCATAAGGAAGCGAATGCAGAACACTATATAATAAAGTCCTCGAAGGATTAATACCACCGGTCAGAAGATCGGTTTCACAGTATGTAATCATTATAGAATGTGTCTTAAAACCTTTAGAATGCAGTCAGTGTGACACAATTAATTGGAAACCCCCTTTGGATGACCGGGAGAAATACTCATCATGGAATGTTGTAAATGATTTGCACAGAAGATCTATTTAGAGATGCCCTTATCAGCCTAAAGTTTTTGGAGTAAGAATGATTCGGACTCATAGAGTAGAAGATAAGTGGTCCCAGACAAGATGTTACCATCAACATTACCGAGACCTTTAAAGATTATCTTTTCTCGAGCCTAAGGGTGGGTATGTGACAACTAGTGTGATTCCAGCCAACTGTGAGAGTCACCATGTGACTCAAAGTTTGCACGCCAGTATTTGGATCTCAATGGAGAGCGGAAGATTTACCAAATAATGTCTGATAGGGTGTAATTAGGTCACATCATGCATAAATCAGTATGGATGACTGCATCATCAAACTTCAGACACAAATTATCAATCCTTATTTAGATAATTTGACTTCATATTTTGCCGATCTATCCGCGCCGGCGATGGAGAGTGGG??????????????????ACGGTATCATAAATAAAACTTCTACGCGAGATCAAGGGTATGAGACTGGCAGCCTTTATGAAAACAATCGTGGGTTGGTCTCGAACTAACTCTGACTCCGTTTCATTTTAAGCTGTTGAATATGGATGAGTATAACTATGGATATCACTAAATTTCTTAGTCAATGTCATTGGGATAGACAGGATGTGGATCCGAGAAATTATTGATTTAAGGAGGTCAAACTATTTTTGCTAGGGAGAAGCCTGAT?????????????????????????????????????????TCTTATGAATATAGAGGCTTCAATCGGCAGCTCCTTGACCCAGGCCAGTCAAGACGTCTTTCTTTGCAGCAAATTATTTACCCTAGAATATGTAAGGAACCAATCTTATTGGTTTTTGTAAAAGAGTAGATCTGTTTTAGACTATCAACAATTATGTCTTTATCTAATTCGGCATCCCCGGATTTGTTATGGAAGAACAAAATAATCACATCAC--CCATGATCAGAC----CGGACGACAAGCCTTTGGTACTGATGAAACCAAATGTATTCCTAAATATATCTGTTTTCGTGTCTCATCAAATAGACTGGAATATAATTGCATAAGAGGCTTAACGCAAAAGGGTTGATGGTTCAGAGCAGGATTAGCAAATCCAAGAAGGGTCATCTTTCATCCGGGAGGCTACTACTGATTTTTCAAAGGACGACATATATATGAGAGTAACAACATTAATAAAAACCAGAGCGATGGCCAGGGGAAAAAAAAAAACGACTAAACTTTTGAGTACCTTTCTGAGGAGGTAGAATCCACTACGCGCTGAACACAGAAGGAAAAAATTCAGGATCAAAATGAAATTGACTTGCCACGACAACTACAGAAAGTTTTGTTGGTCACTGAGCAATTGAAAAGGCGTAAATTAGAAACTTCCCCGGTCGTGCGGAAGGTATGGCACTCAGTGCATTTACCTTTGAATGCAA???????????????AATATCATAGTAGATTTTAGATAATTGGCCAGCAAAAATTTTTACGAGGGCCTGTTCTTGTGAAAAAAAATGTTGATCATTTTCAAAAAGCTAGGAATCCTATTGGTACGAAAAGATGTCCTGGTTAGATGACTTGGATGATAGTCCACATACATCGTTTTTCATTTT--CTTTCAGGAAGATCAGATCTTATCAACCAGAATATCTAGTGTGATAAATAGGATCCATTTGAAATTGTATATCATTTTTCAAGGCCATCACGTGAAATTCCATGGAAAAGATAATAAAAGTCCCAATCA------TGCGGCCCTAGAAAGCCTCAATCAATGGATTTTTTATTTCCTTAAAATTTATCGACTGGAATACTTTTCACTGCATT------AAACGACTTCAGACTAATTTTTAAGGTGAATGGAAATT----TATCCATCGTCATACACATTGATCATCATTGATTGTTTTCCCTCCATTTTTGAGGAATTAAAAATATCTGGCGTTATTTGAATGATTAAGCAAACGACACCCCAATGGTCAGTCAATGTCAGTGCTTGAGAAACATCGTAGCTTTTGGCACCAGAGAACGTCTGCCTTTGGGAACCTTCGAGAGTAATAGTAATTAATTGAAATCCATTGTGTAAAGCGGTCTCAAAGTGACGGGTAGAGGCTTGATGTTAAATGAGATCCGAAGAGGTGGGCTGACGATTAAAAAAATCTGAATCTTGGATCTGATGTGTGGCAATAAGGCAATCTACTTTGGTATAGACCAAGGTTTCATCCGGGGGCGACCTATAGCTAAGAATATGACTCAAAAATAAAGATGGTTAGAGTGAAGTTATGTTTTACCGAGACAATGATGTGCAGGGACAAGGGCCGTTGGAGAGGACTTTCCAGCGCTGTGGAAAAAAAGTTTCGATATCAATTCAATTGAGGATTTCAGAATGTCAGTTAGAAAGAGTCCCAGTCTACGTTGTGAAGCCGAAGGACGTGTCGGGGGAGAACCGTGTACGATCAAGATGGACCCTTGAGCACTACACATCCTGGAACAAATAGATCATCGGGGGAA???GTATTGTCCCCCAAAATTTCGTTTTCCTTAAGATTCCTGTAACAGACATTTTATGCAGAGAATGGACTCATTGAAAGTGTGAGCCGATTATTTGAATGTCTGGAAGGATCTAATGCCCTATTCCTCAAGGTAAGTTTATTTCAATTTCTGACTMTGTTTTACAAACTGTATTGTTTTATCACAGTGGGAAAAATCTATCTTGCCTAAATAACACTACTATACAGGCTCATAGGCTGGGTATATTTATAAAAGGTCGCGTTGTACGATGGCCCTCAAACGGATTATAGTTGAACTGGACAAAAAAACGGGAATCATGTTT????????????????????????????????????????GGTTAAATTGCGGGTACAATTTTATCTCTTATAGACAAAAATCGCCTTGAAAGTTCCTTGGATTCACATTGTTATCATCAATGTACCAATTTCAATTTCGTTCACGACATACCTTACTCATCGATATTTTACAATATATCCATTGTAGGTGTCTGCATTAGAATCGGATGGAAAAATAATCATCGTTCGATTGTCACCAAGTATATCCTTGGTTCAAACTAAATATCCAAGTTAAAAAATAAAATAGAATTTTCAAATATTAAAAAATTGAATCCCCTGCTTAGG----ATTCAGTTAAGTTAAAAGATCATTGTCAGTCTATAATTGGATCCAAGTATATAAAGTGACGGAGATCAAAATGAGTGATTAAAAAAATTATGTTGACGAAATTACTTCTTCCAGATTCAAACTACGAGCCTATTTTTCAAATTTACCGAAATAAGATGATTCATTGAAACATGAAAGCTTTAATACTAAAACAATCAAAGATTAATAAATTCAGGGTTCACGAAAAATTCGGTTCAAGGTCGAAAGTGGTTCCTAAACCTTGACTAATAATATGTCCATCATTGACTTCATGGTATAGCTCAATTGGTATTTAATGG--AAAATGCGGTACGAGACTGTTCAAAATAGCGCTGGACTTACGGATACTATAAGGCTGACCGAGTATTTGAACAACGGTCCCGAAAACTAAATGTTTGTTAAAAAAAAAAATGGTTTATATGTTTCAAAGAAATATTAAACTTGTTCCCGAAACCAGGGCACAGTAGTTTATCAATATTAATGGCTGATACTCTTTTGATGGTTGCTCGCTTTCCGACCGTAATATTACATGAATTTTATCATGTGTTATAATTACAGTATGCGCAACCGAATTTTTCGCGGGATAAAAACCGGACTTGTTAAATCTTCATCA------CCCTATACAATGCAAAATTGCTTTACCATCAAATAAGATATCATAATATAATGTAAGGTT----GTTGAATAATAATGTATCTAAAATATCGGCAGCTAATGGTGGATCTTTCTACTATACCCTTAGAATCTATTGATGAAAGATGTTGATACACTCTATTCCTAAATTTTTAATATTTAGAAGGTTTTCAAACTGGAAAATAAAAACAAAAATTTTGTTTACCTAGAATGAGGATGGAAGGCTATGA----------ATTTTAATTAAAGGTCGTGGCTGTTAGATAATCTACATAAGATTCTGATTTAGCGGTGGATTTATTTTCTCTCTGAGTTATGCAACGAAGCTGATAAAGATCGCGAAATTTGGTATTAGGAATGCAAACTTACGGATTGTCAGTGGATGAGTTTGTCAGTAGGTCAGTGATACAAAGGTTTTATTTAACAGTTCATATCTTTTGCTTTCAATTAGGGTGATGTTCTGGCCCTCCGTCTGTGATCAGGTCAGAGAGGCACGTTCTCTAACCCACAGAACCTTTGTCATATGATAAGTTGAAGACGAATCTGTAAAGTCCGTTCGAGAACCACATAGACTTTGCGAGTGTTATATACTTCTGGGATTACCCTTGCAATATGCGTGACTCGAAAAGAGTTGAGTGCAGGAAGTTGTTAGGGAGAGAGGGAAAATGAAAGAAATATCGTTGTGACCC----------------AAAAAAATAGCACTTTATGTGGT------------------ACAAGGAATTATGAAGTAAACCCACGGGATGTCACTCAGCTTATGAGTGTTTCGCCGAGGCGGACTACATGAACTTGATACCGAACTATTGTAATGTTATCAGTTGTGCAGGCGCAGACGGTGGAATGTAAAAGCATCGTCATTTTTGAAAGAAACAAACACAGGGCTTTAATTAATATAGTTCCCATAGTAGGGATTCTCAATTGAATGACAAAAACATTACTAGGAGTTGGTAATTTAGAAAGTAAGGTGTGCTATTGCAAAAAATGATAGTATAAAATATTGTGGTGATTTGAAGCAAACTGTAATGTAAATTGTTGAAGAGTGTGAAGAAAACGTGAATGTGTCATCCAAAGAGAAAGTCTCGAAGGGTTTTTGTCGAAAGATCAATTTTAACGTCTGTATCATTTCCTGAAGGCGTCGCCAAGAAAGTCGGTATTAAGAGGGGGGTTTAGTAAGCTAATGCGAAATGAATTTATGTAGACTTTAATGAGCATACTATACAAAATCGAAATTAGAGAAGGGGATTACTTTCAAGTAGTAGTCATTGAGAATTTGGGAGTTACGATTTTTGAGTAGCACAGAATGTCCTCGTCAATTTAACCTTACAAGACTACC???????????????????TGGATTTTTTCAGGCAGACAACCATCTACGCAGTTTATATAGGCGGACTTCTTCCGGAGACGGCATCACGGAGTTTGAATGGGGGTTGTCGTCAGCGTGGTTTGAACAGTAAGGCTATCTGTATTTATGAGGCTATTGTGAGACAGAGCTTCGATAAGATTTCATAGACTAATGAAGACTAAAGGGTTCAAAAAATATTCTCTGGCGTACCTTTTAGTTATAGATCTATGGTGAATTCATTTCTGTAAACTGAATTTATTCGTTCGCAACGTTTTTCACAGGACGGAGTTTCTTGGACGGGTCGTTATACTCTTTGTGTCAAATTGTGATGAGGATGTTTGTCATYGTAAAARAGAAWGGTTATTTCTTGGATTCTGAAAATCTCCACTCCCCATCCTAAAAGTATCGTCGCAAAAGAGTAAGGGTATTTGTCTCTGCCTTTAGGCACAAGCCGGGGCATCCTGATCTATGTGGATATATCACGGAATGACAAAGTGCGATGGCTTTCTGCTGACRATGAGATTTAGACTACCATTTTCTATTGATTAAAGTATCTCATAACTCTTTTTTTTAAGGTAAAATAGTAACTTGTGAGTTTTTAAGTCTGGAAAATTAAAAAATTGACGTGTTGTTTATCATATT????????????????????????????????GATTTTTGGCTAATTGAAATTGCAGCTAAAAAATGTCTAACATAATTTATTTAAGTTGTGAGTTCGAGAGGACTTGATAAGT??????????????????????????????????CAAAATTAAGTTAAAAACTCATTAGTTTTGTACTGAATTAATTTATAATGTTAAATATAGATTGTTTTTTATGTTTAAACATCTACTTACATTTTGTTCTCAGATATATATGAACTCAAAGAGGACAAAACTAATTTTCTATTGTAGAATAAATAGCAACAACTCGGAAGAGTTTCAATTTTTAAATAGAGATTTGATTCAATTAGGTAACATTCGACCGAAACTGAATTGAGGA-TTATGAAAAGACTTTTTTTGTCGTAAACGGTCCACTTGAATATTGGCGGTTTTCTGATGTATTCTAATTGTTGAGAAAACTCTGTATGTTACTAGAAGAGTTGATTATTACTAGTTAATCCGTGGTTTTATTATTCAATTTTATGCCTAGATAAATTTACATAAATTACTTCTAAACAACGATAGTAAACTGAGTCTTCATTGTATATCAAGATTTAATTTCGAGAATGGTTAATTAAAAGTATCTGGTAAGATTGATTGTCATGTATCATTTAACATATCCTCCTCCAAATAATCAGTAGTCTGTTACCTTCAGTTAAAATTGCAAGCATTTAATTATACTGCCTTTYGATATATTTTAAAAAATCGTCTGAATTATAGATGCATGTTTGATTATGAGTGATAATCAATGCTATCTGGCAACAGTTACAAAAAATGTCAAACTCAAAATTTTAGATTTAAAATAGTAGCTCAAATTTTAGCTTGATCCTATCGGTGCAAGGCTGGAAGCATTTAACTTATTGTAAGAACTATTTTCATCAAATCATTCATATATTGAATTYMAGAGGTGGTTTTAATTTGCTTAATTGGGTTCTTCAATGATTAAGATTAAATAAGAAATAATATCAATGAAAGTCTGTG-------AGATACTTCTTGCCGGCCGTCGTTCTTAAATAATATAGTGAGCTTAGAGAGTTGACACAATAAACATGGCCGGGAGCCGAGCGCTCAGGAGGGCTCGAGTTGAGCGATATAATATAATGCCGATAAGAACTGCCAGAACGCCCGTCCGTCGGCGACAATTAAGT??CAAAGAAGATGGAAGAAGTAACCATGGTGAGGGTGGGCGTAGCGGGCGAGGGCGGGGAGACCGGGGAACGATTCACGTAGGTAATGCGGGTGCTTGACTGTAAGCTTTAAACAGTTGATGGGGGCCTTTAAGGTCGCGCGCAATTGGAGATTGTGAAGGCACCAACAGGCATTGTGCGTACGGAAACAGGGTGCTGCTAGAAT??????????????????????????????????????????TGGTTTGGCAAAGTGTTGATACCACACTCAAATGGTAACTTCATCCTGAATGGGTGGGGCGTTGCTGGCACGATCGTTAAGACGCATGATGGGTAGGTAGGCCTAGAAAGTACCTTCGTCGTTCTTATCTTAAACGTTGAATTAAACTGATTAGACGAAACGATAGTGGACCTGGAAAGTTGACCCACCAGACAGAACTAAACAGGTACAATCTGAAAATTGACAGTTATGAGGCAACATTGCGTCTATAGAAAGTTACTTAGTTAGTCTCCGTGCAAGTGTAGTGTGCAGCAATGCGTATCGACGAATATTATCTTACGTCTCGGATCTAAGTAGGTCATTGCGATCCCTTTTCCATCGTATGCGCGCGT--AATATGGAGGTGAATATCAGACTAGCA--TCCACTACTGAGTACAATTGCAAATTTCAATGGTGGAGGACTTCCT--ATTCGAAGAGATCATCTACTATCTTGGATTCTATGTGAGACTCGCCGATGCACCTTGAGGTTTCTTCTTTCGTCATAACAACAAGGTTTTAAACATTTTCTATCGTGTGTATGTCCACTTCTCTATTGACCGCATTTGAAGCCGG--GTGAGTCGACTTTAGCTACTGATCGATACGTAGACTTAAATATTTGATTCTCTTCTTCTGAATAACTTACTCGCTGTCTAGCCACTAGCGCACGATTCAGAGAAATGAAGCAACCAGTTGAGATTAGTGCCAAAGGTGGTTGTGAAGCTGCATAACTCTCAGTTCAAATTCAATACCCTTGAATGCACAAAGCGTTAATGTGTTGGTTAGGGCGCTTATCAGTTATCATTAACATTTGAATAAGTGACG------TAAAGAAGGCGAATTTACGTTAGGTGAATACGCATAAGTGAAAGGCGAGTTGAGATGGACCCAGCGTGGCTGRCCGTGGGAATCTAGACCCTAGGACTTAAGCTAGGATACCATTGACTGTCCGCGGCAAGGTTTAGATA?????????????????TTTGGTCGGGCTAATGACTACTGTTATCTCAGCGCTATTACACAAGTGGGATGGAC???TTTTTCCTCAGAGTCTATCACAAATTCGAACAACGTATGTTATCCATATTTCCTTTCTTATGGGATCTCATTTTTCATTATAACGGTTGCTTGTTTCTCACATTTTTCTCCGGCTCGTGTAATTATGGAATTCTCTGATTTCCCCATTCTATTTTAAAATTGCTTTTCGTTCTTCTTTCGTTCCTGAGCAATCGAACGTACTGACGTATGTGAATTCTTTTTTATACTTTACGCTGTATTGTCTTTACTTTTTTTTTGTTACGGAGCTAGCATTTAATTTTGCATTCTGTAGTTCGGATTGCTTGTATTTACTATATTCTCATTAGGATAGCTTCTTTTCTCCCACCTGTCTTCCTAGAGACCGTAACATTAAATAACAAACGTTCTTCTCTCTTTGTGTTTTCCCCAATGGTGCTAGTTTTGTTTTTCTATCTAATAGGTTAAATGCGTTAAATCTATGATTACTCCTTCTTTCCTGTTTTTAGAAATCAAAGATGTTCATGTTGCCTTGTTCGCATTATATTGATTGTGCATTTGTGTCGCTCCACGAACTTCAGTGATGTTTGTTGTAGTCGGTATGATTATTAATTAGAATATTTTCTGCCTTTCGCTCACCATCTATGTCACTAGCCCTCCTTACCCTTCCGTTTTCGTTCTTTTTCATTATTCTTGTTCTTTGCCTCTCAAATAGGTCACCTCATGATTTCTGTGCAGGCTTATTCACACACTTTTGCGCTTACTACTTGACCAAGAATTTTGGTCAATCTCACCTTTGCTCTGGTCCTCGTGCAAATTAACGTACCTTCTTCGCCCGTCCTATTGTATTCTAGATATATAAAGGAAACCTACTCTGGAAAAGCAGTAAATGTTCTTCGAAAATCCTTCAACAGTAAATGATCACTTGTACTGAAATACACAACAACTTTCTTTTTTTCTTGGTTGTC--TAAAGTATATTCAGTCCCTATTAAATAACTAGAATCAGCTTCTGTCATGTTTCCTTAACTACCTAATATTACTTACGCAGTTTAATTAGTAAGCAAGGATACTACCTTCGGTGGTCATCCTTAGGTTAGTCAGTGTTGTTTGAGTACTGGGGTCCATTTATCATCCTTTTAATTATCGCTAATTTTTTGCGTTTGGTGTTTTCACTACCTCTGTTTTGTCTTATTCACATTCCCATTTATGCTATTTTTCTTTTAGCAAAAATATGCTGAGTCCTTGCGTTTCTTCCTTACCGAGTTGCCACAATTAAATTGAGAATGTATCCATTTCTATTCTTTTTCTTGCTCTCG-AATCCCCCGAATTTTATGCAACCTAGTTGTTTCTAGAATTAGACTTGATAGGTAATCAAGCTTAATCATCGGAATCCTTCACTCTACCAATGATATCAGCGATGTTTTATGGTCCATTGTGCTTCATGCACCTTATTGAGATTAATTACCCGTGTTAAATGTGGTCCATCAGGTAAGTATGAATTCGTCAAAATTCGACTTTAGTAGTGTTGGAACTAGGTCGCTTGCCGTAGATGATAAAACAAATAGGTAGAAAGACTCGATTGTGATCACTATTAACTAGTCGGCAAATATGGTAATGACAGAATAAGTTGAACCCCTATCAAATATGTACCAGATGTTTTGAAGTTCGGGATGCCGTTATATTCATTAGTATCATTCTTGGTATTTGATAGATTCTTCATTAAGAACTGCCGATGAGTTTCTCACAGTCTCTAACAAATTCCAGTGGGTATATAAGTCGATGTGTGCTATCTTAGATACATGAAGTTAAGTATGTGTTGGAGTAAGCCAGTCTCAAAATCCAAGAATAAAATCTGGTCTCTTAAACCGCTTATCATACGCTTGTTGACGCACATTGTGTCGAGATCAACGGTCTAGGATTGTGTATCCTCTGTGGGCGGCTGAGTCCAAAGTGGGCCGGGTAAGTGCAAACAACTGTTGTAAGGTCGCGTTGACGATTGACCCTACATACGATAGTCTCAGTAGCATTGACGGCTAATAGTCTCGCAACATGATAATAGCTATTACTATTCCCTGAATTTAGTGTCAGTCTGTGCTGCGCATACACGGCATAGGAGAAAAGCTTGATTGCACGCATGAGAGGTAAAGGATAAGTTAAGCGGGACACGGGTTCGTCCACGGGAGGAAACCAAATCGATGGAAATCCGACTTAAACATCGGCAACAGATGCGTCTCCTTATGACCGATTATAATGTTCGTGATACAAAATTTAAGCAACTATGTCAATAAACATATAGTCATGCCGTGACCGGAGCAGTGATCTGAACGGAGGCCGGCCGAGTGGGGCACTGACCACGCGAGAAGGTAGGGGCATCGGTGTGCCGCATCGAAGAAGACTTCATCCAAAAACGAGCGCGCATAGAATCACTCGCGAAAGGCTTATCATGGGAAGAGCATCAGAAAAAAGTAGAGGGAGAAAACAGAGGTGAAAGGGT???????????GCGCCGTGGGTAATGCCTAAACAGGGTGCGGGGAGCCGCTCGCGCTTTTGTGATGCATTGCAAACTGAGCTTGAATTAGTGTTGGCCGACGAGGGGAAATGCCCGAATTTCGGAACATTTGCGGAGTGAATTTCCAGAGGTGTGCTAAAGGATGTTACTGCCTTGAAAGCAAACCGTCGTCAGGTAACCGTATGAGGGCGGTAGTTGGAGTTTCCGCAGTTGGAAGAGGCGGACGAGTCTGGTTCGAGAGGCTATACTTATCATGTCCCAGGTATACTCAACACGATGCTTAAAATCGTTTAAATAGTATGTTTTCAGCAGCTTTATTTAAATATTTATCACAGTAAAAGTTAAATATACCGAAACAGTCTTATAATTAAYTRARYTTAGTAAYGAAAAAYTRGTTTACATATTTAAGACTTGTTCAGCTGGTTTAAATTTACATATTTAGTATTATACGATATTTTGTAACATATAATGTTTAGCTAGTTATTTTTTAAATATACATATTTGCGAATCAGTAATCTGTTAGACTATCTAAAAGAATACGGTTTGGAAACATGATGTCAATTCGAGCAGTTCAAAATACTTTCTGCGCATTTTCTCTCTCTTGGGCTAAATTCTCCACCCCTTGATCGTCCTTTTTTTAAGATTGTTTGGTCGGTGAAGCAAAGTTTGCGCCAAAAACTTTTGTGAATAATTAAACTTCATTAGCTAGAGTTTTGTTTTATTAAGTGTATAATGGTCTAGGAAAGGTCTGGSTAATATAGTCATACTAATTAGAATTTATCGTGTTGTATTCTTTGAACCTCCGTGAATGCTTTTYAAATAATGTAGGCTTACTTATTATTCGAATTGTGCCGCTTTCAATTAATTGTATACGCTACATGCAAGAGTTAATTCATGACTACTTATCTGTCGCTTGTATTCTTAAGAGCATCGGTTATCATTTTGTACTTGAACTTATTACCTAATTCTGTTTATAACCCGATA????????????????????????????????????TTANAACCTTAATTAGTTTAAACCTA?????????????????????????????????????????????????TTCCTGAGTAATATTTT????????GGTAAGTGTTCCAAACGGCTATGATACTCTGAGGATTGCTATTAGAATTCGAACTGGTCTTTTGGCCTCAGAGACGATGTTTTAATATGTTCATTTTAGTTTAGTACTATTTGAATTACCTGTTTAAATTTTTGGACACTAAATTAAACTCTGTATCAAGGCCAAATTAAAAGAAATAGTCACATGCCTTTTTGTTTCCGTCCGTTTTTTGATTTGTTTTTCCGAAAATTGGTCATGTTATGAATTGAGAGCTATAATTTTATGTTTTTAGTAATTTAGTTTCAGTCYTTTTTGGGTATTACTTATTTTATTTAATTTCACAAGTGACAAGAGAGTTGGCATCATTCTTTGAACCCATCGTGAGTAATCTTTACAGGCTAGTTCATAAACCAGACATTATGGTTTTATCCATTTATTCCAAAATC?????????????TAGGTTGTTTTATTATTTCTTTTGTATCCGTGCTGATTATATTTGGAAGATGTGTTTCACTTATTTAACTTATTAGTTTCGTTACG-NATTTACAAACTTTATGATTTCACCAACCGAATTTTATATCTATCTGAGTGTTAGAAGACTAATCATTATGCCCTGGCTCGATTTTTTCGTCTTTGGAACGCATATTAGAATTTTATATTCTATATAGTCGACTGTACAGGCTGATTTTGTTTAACAAATTACTATTTTTTGTATATAGCAAGTTATATTCGAGATAGTCTTTTGCCCGAGCTTTTTGTGCATTGATTGGATTCAG???????????????????TTATCTTGGCGAATTAGACTAATCTATCCTTGTTAGCGGGGCATATTTGTTATGCGTCGTCTGAAGTATAAGTTACATGCTGTTGATGGGCTCTGAGAGTAACCTTATTATTTGTCGTCTAACATTAGATAAGTTTATAGTTATCATCCCTAAAGATGCATATAATTTTAAAGCTCTTGATGTCTACTCGTTATTAGTAATCCGTATTAGATCCTCTTGGTAACAATGAGAGTTATTTTAATGTTGGATAAATCCGAGAATTAGCGTAATAGAGTTTTCATGGACCTTACGGTATAGACACACAGTCCTCGACCCACTTCTAGTTTGGCTCAGCATTATTCCCTTTTAATTTTTTATTTATATTACTTCATCTTTTTATATGCTCACGAGAYTTRGACTTTTTRATTACYATTATTCGTTGGGTTCTGTGATGTTTATATTTATTTTTCGCTACTAATTTTTGTAACTTTCCCGTACGTGCCCTGCATCGACATTACCCTACTTGTTCGACTTGCGACAATATTTATCACTAGAATTTCACTTTTTCAGCCATTTCCCTTTATCCATTGTAATCGCTTATCCTGTCCATTTTCCACATTTACTATTTGTTCTCCTCTTGATGTATTTTCCTACATTTATATATAAGTGTGTTTTCTAGTTCTGGTTCTAGTATGTTTGCTGGTGTAAATTTCTCTTTTAGGAGTGCTACCG???????????????????????????ATGCGATTGTTCGCCGATCGTGATGTAAATTTATAAATTGTGCGCTATTATCAGGTCTTTTATTAACGTTTAAGGCTTTAAGAAAATATAGGCGATTTTTTGAAACTTTTAAGAGCAGGCACCTCCCGCATACAARTGCTTATCTTTTCTTCTTATTTTCATGGTTAATCGCAATGGTTTAGTGGCCGAGCTAATTCGACATATAAATGTATCAAATTTTCCCTTGAAGAACGGTAGTCGTAAGTAGAATTCTATAAGTATTATTGTCTTACTGCTGACCCATTACTTTTAGAAGGTTCAAATATTGCCTCACCACTTTTTTTGAATTATTAGCATTAATTTTGACTTTTTCTAGTGTTTATTTTTGCCCTATTGTTTACGCACTTTTTCATGTTAAATAACAATATATAAAAACAGACATCGGGCCCGAGCTTATATATTTTAACCTCTGGCTTCTTCTATTAAAGTTACTCAACACGCAAGCATAGTTCAAGGTGTAAAATATCCATTATGGATTTGATACTTACTATAAGTATCTAAGCTTTTTTATAATAGTAATTACCTTAGATATAGCATATTCACGATATTTTAACGTTTTTCATTCGTGAGATAAATCCGCTCATTATTTAAAGCTAGAAGTTTACTGATACAACAGATCTTATTACGTCACAC?????????????TCATTTAGTACCTTCTTTYTCGCTTCTTTTGTCACTAAATYATAATTTATACATTGTCGACTAATCTATATAGTCGCAACTTAAATGTTGTGTCTGAATAGTATGGCGTGGAACAATGAAGTTAATGTTTTATTATCGTCATCGCTACTTCTTATGATTTTTTAACCACATTGGCGAGTTATAAGTAAATTTTTATTTCGCTTTAGTACTTATCACAATATTTGTCGAGGCTTTTATGTTAGCTTTCTCCAGTGYATACTATAGTCTAGCTCTGAGCTCATAATTTTTTTAACTGGAAGTTAAAGTTTTGTAATTGG????????????????TACATTATTAGMTTTACACTTATTTTTTACGTTAATGTTGCTGTTTTAATATGCCCTTAATTTGARCMTTGGATSGAGCTTGACTTTTTTAATTATATTTTATACTTTCATACAATTAGCCTCCTGCACTGTTTCTATGATCTGATAAACTAGGTTTAACTGCGCATCTCCTTGATCGGATTATGTCCCATTCACATTTTGGGTATGTTACTACTGGTACTACTTAGTACAAATTTTTTTCTTCCGCTTCTTATCWCTATGACCCCTATTTGTACTGACGTCAGCAAATAAATCTTTTGAACTATTATTGGCATACTATTAGAGGTTCCATATCTTTGGAAAAGGCCAAAGTAATTGCTTATTAAAT????????????????TTAGAGTTGGTCAGTATGATATTTGGTTTTCTAGTATAGTGGTTCATTTCAAGACTTTCCCTACATTTGGTTTATAAAGCTTTAGTTTGAATTATTTTGCTAATTCTTTATCAGTACGGGTTCTTGCTCTTTTCTTGTTTCCCAGCGCTTTGTACATTGGCATGCTTCACTTGACTATTAAGAAACGCAATTAGTTCCCCGGAACTTATTTATCTTCCTAGAATTTATTTTAGCTATTTCTGTCTCAAAATATATAGTAKAAACACCCTATTATATTCGCCATCTTGATTAAAATACGATGCGGAAGTTACCACGTATATTCTCTTAAGAACGTCTGGTGTAGATTATTAAGCGGTGTCGGTTAAAAGTTTGATTTAGTGTCGGACATCATTATCCAGAAGAGGTAGGGAGTATATTACGTGAAGA??????????????CCGGGGGGGGGGTTAGATAAGTAGGCAACGCTAGCTTGAGCGGGGGACTAGTGGTCTGCTGGGTGAAATATAGGAGTGTAGCCGCCCGGCCACGGTGAATCGCCCGACGGAGATAATGCCCTGTAAACATGTTGAATGAGGTGTCCGGCGTAAGGGAGATCCTACTAGCTGTTGGGCTAGCGGAGGAAGCTTAGAGGATGGAAAAGGTGAGTGGCAGACGTTAGGTAGAAATGCTTCGAGCCCCACCGACGGAGACAACGACTCGCGAGTCATGGGCACGGAGGGACGGGAGAATGTGGTCCGGTAGAGCACGATTACGTGTCCGGCCGGTGGA????????????????????????????????????????????????????CGCGAGGAGAACGGGATACGCGGGTGGTAGAATGTCGAGAAGATTTAATTACACTTATCAAGGCGAKTGTGTTGCGAGGACATGATTTCTTAACTCATCTAGCATTGCTTTGCGAATAGAAGTTTGAAAACCTTTAAAGACAGCGTTGCTCGATGATATCATTCTCCATTATAGTCAGGAATGTGAACTACTACCGTCCGATACGGGCTCGACGGGGATGTGTTCAACTCTGCCACGTGCGAGCCAAGT?????GGTTAATGGTCAATCGRCTCTCCCATCTGCATTTCGATTGAATCTCCGCTAGAGTACGCAGAGTAAGGTTTCCTTAGACACTGTCTGGCTTGATAGCGTCGCACAATCAAACCCTGTAACTAATTTATAATTTGGATAGCGACCTGTGGCGATCCAATTCCCATATTAACAATCGTCACTATGTGTATAGAGGATTACCA-ATAAGGACTACTTTCTGACAAGTAC--AGAGAAAAATTTTATGCAGGTCCAACTAACCGATTATTTCTTACAAAATATAAAAACGCTCCTCTAAATCATGAAAAATCTACTTTAACATCCGTAAGTAGCATACTTATTAAGAAATTATAATGTAATAATTGTTAAATCTATCACCGGAGGATA??????ACTGGTTATAGCGTAGGCTATCAAGGAGCGAGTCTTGGATCTGGCTAAGAGGGTGTCATTTGTTGTGGCATAAGAGACGCAATAGAACCAATCGATAGAGATAAGAACATCACGATTCTGTGCAGATGTAGAAATGTGGATGTGAGAAGAATGCGAAACAATACGCTTGAGTACAGACGAGTTCGATTTTCAGAGAAAAGTAGAGATGTTCCTGTGGGGCGTTGTTTAGTCAATTCCATGTGAAGCCATACACACGATCAAATTTCCGATGGGGCTAGAATGAGACGGAACTAAACACTGGGCTCGCTGTTCGCTGAGGCGAATGGCACATACACCATG--ATACTAAATGTTTGTCCTTCGTGCAACTACAGCGAATATTGCGGTAGCAGATCACGACCACTGCATCAGATGGAAGGCAGTTGACGAAGCTGTCGACT-------TGATGATAGGCACTTTCGAGGTTAGGGGATTGTACGACGGCGGCGCTCCGTCAAGTGCGCCCAATTTCTTTAGGTCACTAGCAGGACGTAATAACCCGGCCTCTGATAGGAGTGCCGGCGTGGCGAGGCGGAAATAGAGAACTTGAGGACAACTGATCCTAAAATACCACCGCCGATAAAGCATGTGGGAGGGGCGTGAAGTGGTACTGGTATGGGGCAAGCTGTGGATATTCACATGACACGAACGCGAGAAGACCTGGCTCCATGAAGAGACGTTGGAGGATGGATACCAGAGTTTGCGGATTCGACGACGTATAGATCACCAGGAGCGAGGATACAAGGTATACGAACGTATCACGAAGGGAGGGACGAAG????????????????????????????????????CATGTTCGTGGGTCGACTCAGCTGGATGCGGTAACGTTGTTGGGACAGACTGTGCGTCGAAAATGGAAGGCTGCCGAAGACTATATACCGGGAACGCTAGCTGCGACCCCAGAGACGGCCGGGAGGTGCGGTGGGCATCGACATATGCAAGCCGGCGAAAAGGAACACCGGCGTTCTCGCGCCTTGCGCACTTGTGAATCAAAAGGTAAGCTACCCCCAGTGTCGCAAATGAAACCAGGAGGGGAACTATCTAAAACGAGGTTTGAATGCAAAGATGTGATCGAGGGAGGCATTGCTGGGTGGTCACATCAGTAACGTCGACGTTTACCCATAGACTGACCAGTGGCGTTGTTTGACAGAACATTCTCGTTGTGACTTATAACCTTAACGTGATCACGATAGGGGACGCTGGCGTCAAAGTTTGGTAGTGGGGCAGAGTGGCAGGACAGTTGACAGTGACTACAAAGCGTAGTTCTCGCCCGTACAACAGGGACAATGAAGCTAAGATCAAACAGCTAAAATACGGTGATCGATGCGGGGACCGAGACGCCAAGGCAAGTATTTGGAGGAGGATCGACCGACGGTTGCTGAGGGCTCTTCCTGTCCGAGAGCTCATGACGCAACCCGTAAGGGAAAACGAGCAGTGACCGGRCGCCGT???????CATGACGTCCGTGGGCGATTCCTGTAGTAGGTGGGCAGGCG????????GGCTCATTCAACTTCGAGGCATGCACGACAGCTGTAAGACCGACGAATACTACAATCAG---AATGAATATAAGAGCTTTATTGGAGGTCCACAATGACTTCCTCCGCCGAGGAGGCCGGCTGTTGATTGATGCTGAGAAAAAGACTATACAAGGCATCTCGAGGGACGTTCGTTATTTCAGCATTTAAATTAGCCTAGTTGGTTAATGTCACCATTAATACTGTAACCCCCTCTGTAATTCTCCAGGTTAACAAAGTTTAAAAAAGATACTAATGACTATGACCGAATGAATACATGTCACTACTATTCTCGCGGACCATAATTGTGGTTCACAGATTATCTAGATGAGTCTCAATTCGAGCGAGTTACCTGCCACGATCGGTTATTAATTTGGCAGGCCGGTCTGCGAGTTCAGTTTACTTGGTTCAATATGCGGTCCGAAATGGGTTAGTTCTGCACTATGCCTCGGGCCGTGGTGAGGGCCAGATTATGACTG?????????CGCATCTGCTACGGTTCGGCCAATGCCTAGATATAAATTACCGCGAGACCTTGCTATATCTAGAATTAATATCCAGTTTTAAAAATACAATTCATGCGCCCTATAAATGAATACACAGATAGA????????????????????GATGTTTGACGGCATTCTCTAAAAAATACACTCTAGGATCATCTCAAACGAATTGCATCGAAAAGTCAACATAGTTGCGGGATTACCTTACACATTCAGGGAGTTTCT-ACTAA--GAAATTCCGGTCTATCTAGTTGGAGTTCATAACGAGGAGCGTCAAGCTATACTTAAAATTAAGGTAATGCAAATATAGTTTTCAATATTCGCCCTTTGAAGTTGTACATCTCCGGGTGGTTGTAGAAAGTATATTCGATATCGACAATCGAGGTTTCCGCGACACAACAATAAGTATAGTCCCAAACTTTTGCTTCAATCAGTATCCTTCCATTAAGAATATGTTAATTAGAGA????????GTATTGCGTTTAGAAAAAGCCTAACGCCTTATGTAGTTGATTATATCACCTCACGAGAACCGCGTTCAATCAGCATACTCCGAT-ACACGTAACTAAAAGCTACTTATAAAGACTTTTCCCAGTGTGCTAATAAAATTAACTAAACTTC---CTGCTGCCTATATCATACTCATTCAAATTTCAATATAAT---AACTATTAAATTAAAGATA--ACACGGATTTACTATAGATTAAAAGAACCCTTGTGATTGAATGTCAAGCATACGATTTTATACTTTGCCACATCCCGCCTAGAAGATTAAGACTTCTTAAACGCGATCAGTCATAATTATGCTACTCTATAAGTAGGAAGTCGCTGTCGGTTTGCATCTTAGGTCTTAATAATAGCAGTATAAGATATTTGATCCATTTCAAGTCATTTCGATTGTTGCAGTGGCTAACTGAGTTTTGTCACCTACAGTTCACGTAACCGTTCACCTGGGTAGTAGTAAATTTGGTTCTGCGTAGTTACCGAAAATCTACAAAATTAGA??ATTTAAGATTACGTCAATAACCAACTAAAATTAAATGGAAAGGGCTGCGAAATACAAGCTATGACAGACAAACAAAGCTTTGGTGTGTGGGAAGACTTAGGAAAAGGGTGGTGGAAGCTCTGAAATCGGATAATTAAGAACCATAGTAAGCAAGACACC?????????????????????AATAAGTCGAGAAGGCCGGTAGCCGTAATGACAATTAGAATGCGCGGATACGAGGGATTACTACAATGTGATGGCTATAAACTAGCAAACCGTACGAACGCCTCTTGCCAATTGGCCGGCAAAGTAAATGCAAAAATTGGGG--AGCAGACACAGCACGAATAGTCATTAGACCCGAGGTCAACCAGTATGACACAAGAAAAGACTGACAACGGTAGGCTAAAGTTCAGAAAGAGTAGCGGAAGACGCAGGCAGGAGAGCGGTAAGGAGCCCAACGAAATTTTAGCAATGGTGAAATATAGG-GTATCTCGCCTAAACCCGGTCGCAAAACAGGAGCAACTCTGAATCTCACCGGACATCTCTGCAGCCTCATGCAGGAGAGTAGCGTCCTCGACTGAACTCTGAGCAACGGCCTGACACATGAGCAGGACATCTACCGAAAGAGGCATAGCACATCGT---TCCGGTCACTACCCTCTAGTGACAAGAATGG--TAAAGTCGGGTTTCCATAGAGAAGGAAATACAGGAGAAAGGCAGTAAAAGAAGAACTCGGTAGAGAACCGAAAGTTGTACCCAAAAAACTA-----AATATACAACCGCCATTATCCACAATGGAGAGACTATCGAAAGCGGCCGAAGGGATTTATTAGAGACAAGTCAAGCAGTCAAACAACAGGACGCGATAAAAGAGAGGCGCGGTTTTGGATGTAGAAAGACTGGCAGGGAGACAGGGCGACCGGGAAAGCGCGAGGGTCGACAAGACTATGCGGACACCAGTACCAACCGTAGAAATACAGAAACATGCATCTACCTT--------AAGAAAGCTTAG---------ATGATGATCTCCCAAGCACCCACTTTAGACAGATCGTGCTGCACCGAGCGTTTCGGAATATTAAAATTAGAATAGGAAGAAGTGGTCGGATAAAACACATCTGTCAAGTTTCAGCCAACGACCCCCGTTTAAAAGCTAGTAGCTGACGAAACTAGACCTACTGAACGTTCTATGCGGAGGATGATGTAACTAAAGATATCCTTATTAAGCACCACTGATTAACATTAATCGCGTAGATTAACTCTTCATTTGTTCCCCGAAACTGAAGATCCACAGAACACTAAAAACTGTATACAAGGATTAATGTTA?????????TAAATGCTAGACTTCACTAATCTTGAAGGAACTGAGACATCACGTAACCAAGAACTCTCCGAATACAAGTATCGGTAATGGGCAATGTACTCGCGACGATGGCTTTTTGCTGTTTTGCCGATGGATTCTTCCAATTTTCAGTTTCTAGTCGTTTGCATGGCTCGATGGGAARTARAAGTTGTTGGGTCGAAGGTTTGTTTAATACTGTATAAGTACGGTTATATGGAGCTCTCGCAAATCCKATAAACCATCATTGTCTATTS
Jun19_49_P02529054_MELaln ATGTACATCGGCGAGAATAGAAATATCGGACGATGACATAAAAGGAGTAAATGTAAACGGACGTCTCAGTGGGAGGATGCCGATCAGGCTGAGAGTATGCGGGATTGTGATTGAGAGGACATGGATGCCTAATTGATCAAAAGTGGGTGTTTATGGGAGGTTCTATCAGAGGAGTCGTAAGCACGGAGATGCCAATCCGTAGGAGCTATTGGCGGTATAAGCCTGCAACCATGAGGAGGGGAATTCGCTCGATACGTTATGATCCCGCCCGGATATTCCGCGTCGTTAGACCCTCAACGGCTATGCATGATCATATCCATGGCGGGCACGGATTATATGGGAAGCAACGGAAACGCGTGCACGAACATCTAACACAGGCAAAGTATTGGTTAGTGCATGGCAAAGCTCTCGTGCCAGTGTACACTTCAGAAGGGGCATGATAACATGTGTGCGAACGCGATCCCGCACTTCATACTGCCCTAACGGGCGCCTGCGATATTATTACGGACGCAACTCATATTAGAGACCTCAACAGCCAGCTACGCAATTCCTCTTTCGAGCCCCGGCGGAGCTACCGGGAGTTTTATTCATCCGCTTTGAAGGCGCAATTAGTCCGTTGGGAGGAGATACGCTTCCATGTGAACCATCGGGAGTTCGCTAATCCACAAGTATTCATACGAGGCAATTTTTTCGCGACTTTAAGCGGATAGCCGCATAAGTGGATTCGTTCAGGTGGTCGCGCCAATAAGCATAACAGTGCGGAATTAATTGACTGCCATTGCGATTGAGCTTGCCATTGCTCGACTGAAAGCACCAAACATTGCAGGGCACGTTCGGATTCTAACATCCATCGCCCCTGCGTGAGACAATATACATTAACGGACAAGGTACTGATCTTGAATTCCAGTAGAATTCTGTGATTCGAGTACTAAACAAAACCCATTCAGAATATTCTCACAAACTTACGAGAGCGAGCCTTTAAGAGCATCAGACAATGACG--TTATCTCAGACAGCTAATAGATAACCACACTCGGTCGGGTTCACCTGAAAAAAACTGGCGATGCCAATATGGCCGTCTGAGTGCTTCCCCGGAAATCCAAATTAAAGCCTGTGTAAGGCGGAAAGTGGCACAATAAGTACTGGAGTCACATTTTGGAAAACGGTAGGCGTGCATAGGCACGAGGCTATAGGGATGAGTATGAACGGGCCCCTAGGTCCGTGGGGGCACCTGGCGATTTAAGTCTGGGACCGTGAAATTGGCCGTAAACCGACACTCCCATCAAGTCGCCCGCTTATCATTGAACAATTTCATTTGAACGGATAAGTGTGACTTTGCCCTACGCGGGGGAAATGGCTTTGGGGGCGGGTGGAAACGTCTATATGATTATAAAAATGCAAGCCAGGGGGTTCGTTTGGGGGTGGGACGACCGGAGGAAGACTTAATGAATAAGATCGGGTATAAGACAAAATGCGATCAAGTGCCTGTTAGGCAATAAGACCCCGGGCCGATAGGTGGTTACGCCTACATGCGATATTCGGAGTAAGACAGAGTCTCTTTATGAAAATTTCGTTGTCAGCGGTCGAGTTCGCTTTTGGAGATCCTCGCGTGGTACACCACCTAGACGAATGGTCTTCAGAAGATACTCACAAGCGGTCATACTCATCAGCGTTAGTCCGCGAGATTACGACCGCCCGCACACTTGCCATTGAGCACACGTCTTCAGGGTTGCGCAAGGATTACCGCGTGACCTTGATCACTCACATCTCACCCGATGTGGGAGACATAGAACGCCAAGGTAACAACTTCACGTAAAGACTCAGAATATGCATCTGGTTGAGATTTCGAGAGACGTTACGTGCAGGCCGAAATGACGTTTTTCCACCTTTTGTGCGAGTTTACGGTCCCGGAATAGTGGCTGCGAACATAGGGTTCATTATCTTCGGGATTGAGGCTCCGACAGCTTTATTGTGGAAATGAGAGCACGCAAGCATAATTGAATGAAGAATTAAAATGATACTTAACTTGGTCTACCCAACGATGTTGGATCGAGTAAGAATATTTTCACAAAGGGCAATGGGTTTCCAACAGCCCATGCACGCGTGAATGGATTTAGATCGCTAAGACATGTTACATGCCTATGGGGTTGCAGATGGAAAAGAATACATTTGTAAGAGCGAAAAGAGGAATGACTCAGAGCCACAACCTGAATGCGAGCAATTAGAAGCGAGGAAAGCAACATGAGCAACTGCCTCGCGGCAGACCGGTGAACCTAAGCATTC--------------TAATAAAAGTACGATCTTGTTCTTGGCATGCCTCGCGGAGTTGGTTAAACGAATTTGCACAACTATAACTAGGTGTCTGGGTTTATTTTTGGAAGGGTTAATATTATAATATGAAAAGGGTCTGATCTTTGAATCAAAAATGGCGGGGCCTTAAAGTGAAAACCGGCTGCTAGAAATGAATGAACAATAGTTGATGATGAACCTAGTAAGGAAAAATGATTTTTATCACTCTAGCTTGAAAATAAAATACAAATAACTTTATTTAAAAAAGGCGTTATAATCGAAAGATTTCAAAACCTAAAGGCTTAGACTTGATGTGTTGACGCAGTAATTAGTCCTCGTCCATTAGCTGTGGGCGTGAAAATACAATAGTGATCATGTTCTCCCTCCTTTTCTCTGATGCTTAGGTTCTCTTTGACTGATTGTAAGTCTCTCGGCAACTTAAAGTTCCGGAAGCCAGCGAGGAAATAGAGTCTTATGTTGTTACTTTTGAACTTACATCATGCTGTTTACATACATTTATTCGATCTTTTTAATGATTTTACCGTCTTCACCATAAAGGTAACATTACCGTTAAATAGCAAATTCATGGAATAGAGTTCAATCACGCAATATTTTCTCTGGTTTATTCTTCTATAGTCACCCTTACTTTGGACCAAACCTTCGCCGCGTAGATTCTCAAATTATTAATCTTGAATTGGTAACTAATTGAAAAAATGTCTGGTTCTTTTTGACTTGTTTATTTTTTTTCTATGGCAGACGTTTACCGGAATCTAAATACTATGGAGTACCCACCCGATATTAATCTCTTTCTTGCTTATCCGCATGCAATTCATCGGTTTCCAAAGGATAGTATTCGGAAATTTAACACTCATCTTTACCTTATTCTAAAATTCCAAGCTTACATTGTTTGATTTCGAATTATACTATAATATATTTTTTTTTTCTTATACTTATGTTCTTACTTCTGTCTTGATATTCAGTGTTTAACTTTTTTTCACTTACCCGCTATTAGTAACCTGAGGCATATGATGCAAAAGAACATTCTCTTTTAATTTCACTTATATTTGCCGGGGTTCTTCCATTATAAGTTGAACTGGTTCTATGGGGATCTGAAACCAATTTTTGATATTTAAAAAGGTTTTAAAAATCTAAATAAGAATCTTTCTGAGAATGTCAGAAATCGAGCAATTAAAACTTGTTAGATCACAAAACGTCAATATCAGTAACACAGATGTTCATCGTTTGACTCCGCAATTATCGTTCTTTTTAGCGTATCCTTTGGTATAAAATTTTTTTTACCTGGCTAGAATCTAATATTAGTACCATAAACTTTCTTTTTTATACTATTAGTTCGATCATCGCCATGTGGAATATGTTGCCTTCACAAATTTGATTTTATATATAATTTACTGTTTTTCCCTTTCATCTTTAATCATTTTAAATGGTTTCGTATTAATGTTTCTCGCATTTATGTTATATCATGATACGATGAGAATTAAGAATTAAGTAATGACTAAAAACACTCTAATCATTTTTTAGAGATTTATCATTCTATATATGTT----AATGACTTTTGCGAAATCGGTATACATAACCGCTATATTTGAAGTTATTCTGAT----GATAAAGATATTGTTTTCTCTATATCTACAAATTATTTGGTGCACAGATTGATCTAATGTACAAGGGTTCATCTTTGAATTCATTATTAGAT----ATACTCCTAAAGGAAGGTATAAACTATATTAGACATTATCATATTCTTTTAAGACAATTCAATTATTATTGTAAGTATATACCACCATCATTGAATCTGTTAACTTTGCACGGTAAAATCTCTCTTAATTATAGATCTTTCACAGATGTATTGATGTTTTTCTCAATAACCGTCTCTTTCAAAGAATAAGATATCTCTCTAATATCTATTAGTAAACAACCTCTCTCTTTCGTACAACTCTATTAGCCACACGCTGACCTTTTAAGATAATTCACGAAATAAAATTTTAAA----TCTTCTAGTTTTAGCCATTAGGTGTGAGATCTTGTGATATTTGGATAGGAAATATTTCCTCAAAGGCGCTTTTGTGAAAAGGCAATACTTTCATTAGGAAGTATTTACTGGGCTAACGGAGGTCGTTAACAATACCATATCCTCACTTTGGCATTACAGTCCGGTAACCTCATGTAGCGTAATGTAAAATCATTTATTATATCTTTAGAGTCATCTTTTTCATTTTCTTGTTGACATGCTAACGAATTGTACTATGGGATCTTTGTAGCGTTGGCCATTACAATCTATTTTTACGATTGGGTTAGCGAATTTCTATATATGCGACCCAAAAAAGGTTGATGATAAGATTATTGATTCTGTCTGACTTGCTGTAAACAAGTCTTAGTCTTTTGAAGATAGTCGGATATGAAAATCTTCGCGAAAAAATTTTACTGCCTTCAGACTCTCCCTCGAGGGTAATGAGGGTTTGGATTGATTTTTGTTCATATTGCCATATAA------------GATGTATTATCACAAATAAACTTCATCTTTCTGATGAACCTAAAAGTAATGGTCTAGGTGTTTTCTTTTTCTCTTATAGATCCATAGTTATATATTTTGGTAAAGAAATACTCAGGTAAAAAGTTTGACTAAACCCGACTTGGATTTTAACTTACAATGTCAAATGTTTCAAAGATTTTTCACGGAGAATCTGTTATCGTTCGACACCTACATCCACATTTATAGTATTATATTCTTTGCATACTTTTTACCATTCGTTCGTTTTTTAGGTTCCTTCAGTTTCTCCTTGCTTTTTGCAGCATGACAATATAAATCCTTTAGTGTTAGACTCTCTAACATTGTATAATACATACTTAGTTGTACATACTTAATTACATTAATAAGTGTAAGTGAGGCGTAAATTGGTTTGGGTGATTGTGCTCACTAAGGTTACGTTTCAATTGTCCGGCGGTTGGAATACTTTGTTACAGAGAGAGAGATGGAGAGTTTCAACGATTTAGTAAAATTGTTATTTCGTGTTGTTCGATCACAGTTTTATATTGAAGGTCGTCTGGGGTTGATCTTTATCGTCAATTGTTTGTCTGTATTTGAAAATAAGGGTAAGCTTGAAAAAATGTACTTATAATAGTAAATTTTGTCTGTCATCTACAAAAAATGATTACGAGCGAAAGGCCACATAATCTGATGAATTCTTACTATTTCCGTATCATATAAAACTTTCCACTCTTACGTAAGTTCGCTTTGATTGTATTTTGGATTCAAAAATAATCTATCTATTGGATTTCATTCGAGTTAGCCGATACAAGGCAGGAACCTTATTTGATGGTAAGACAAGGCACGTTGTACATTCAACCTTTTTAGTCGTCAGTTTGTGTTTGTGTGAAGGTTTCTTTCATGGAAGATTCGTGATAGTGATTGATTAAGAGTTAATTCGGCTACTAATGTGTTAGTTTGATGCAAAGGGATGGATGTTTGAGAGCCGACTGACTGTTGATGCTTTATTTTGCGTCTTTGATGACAGATCAATAGGTAGGCCTAGTTCTGACTATTGATGAGTATACATTTGCAGTTTTGTTTTTGTATCTCATAAAGAGCATTCTAATTTGTAAGTATGAGCGTGAGAGTATGGCGGTATGTTATAATTTCTACAAAATAATCTACATCATGATTGTGATAGTGAGGACGAATTCATTGGTGAAACCTTCCTCACTCAGTCTAGTAAAGAGGGACTCTCTTTCGAGGAAAAAATCTCTCTAATGGTTTCGATGTTATGTGATAAGCAGATTTTGACATCGTTATCACAAAATACATTTACTTCATTGATGTTTGACACATATGTTTTTTAGATCGTTTTGATGCCACTATTTATAGTAAATAACATACGTGAATAGGTCTGTTTATGTATTTAGTTCTGTCAGATTTGAATTTCGTTTAGATTTTCATATTTAGTAGATAGTATATTTATTGAACAATTTATTTTGGATAGTGAAGTTTGTTCATAAAGGTTTGTCAACACTCTGGGAATGTTTCAAAGATTGAATATCTGCGGGTTTGTTATATAGAATTAGTTTTTTGAAAAGTATTCGATTCAGTTATCAAAATCATACTAGTTTATATGGTAATCTTATTGTATTGTTGCGTCATATTTTGTGGGTGTAATTGACATCCCCTCCGATGTACTGTGCAGGGGGCTATCTATTGGTCTAACTGTGTATAGGAGAGGGAATTTCTGAGTCGCTATCTCTTCAAGCAACTCCAAAGATTAACTGTGGAGGAAAAAAGATATAGAGTATTAGTCTGTCAAAGCATAGAAGTTAGCTTTCAAAGTTCATGGTTTAGAGTAGTTAGTAGGGTTTTCAATGTTATTCTTGATATCTGTTTTGAAGATATGTTTAGATCGATCGTATCTTAAGGAATATGTGATTTTCAATAAATCGATAGGTTTAGGAGTTAAAAGCTGGCAATACAAATGTTTTATAGTAGCTTTCTTTGTATCGCTCTGTTTTTTGTCAAGTGAATCTACGTATTGTGTTTACAATTCGAAAAAGTTGTTAAGGGATAACGATTTTAGTTCGACTTTACTATTTGAGACTTAACGTATTAAAATTCACGCAAAAATACCCTCTTTAAATTCATGGTAAGTAAGAGTTAAAAGATACAAATTTCTTATAATTATAAAAGATATCTGAATGTTTTTTTTAAGAGAATTCAATGTCGATGAAAACATAACACTTTATATATACTTTTGGATAGAGATTTTGTTCTTTGATAGTATATAGTATTCTAACTGATAGTCATTATTGTCATGATCCAGAATC----TTCATCAGAGAGGGTTGGCATTATAAATGTAATCGTTAAACCTTACTCAATTTATATTGAGGTTGTTGATTGGAAGTGAATTTTAGTATAAGCTTTTGAAATTAAGCTCTTTATTAACCGTTTTATTTGCAATTGGCTAATACTATTGTAAAAGGCTAGAAATCTTGGCAAAAAAATGTAATTGTTGTATTATCTGTTCAAGTGTTTTTGAAATCTTATGGGGAAAAGATGGCGATAATTTTTTTGTAACAGAATGTGAATATATGAGTGTGTTGATTCTTGAGCGAGTACAATTGAGGGCGGCCACTTTTTTCTTCTGTTTATTTTGATAACTTTATAATTCTCTTAGGTTACTGACAAACTGTTTCTTAGCTTCGGATGGTCTAATAGAATCGGAGGGATACTCCATCAATTTTTGCTTTGTGGATGGTCTGTTTAATCTATCTTATCATGACTCCGTTGAGTGTGGCGCCCTATTTGAGGGCAAATGTTAACATTTGTGGAGTCAGATGTTCGATTTCAAGTTTCTCTTGACGTGGGTGGGTATTGAGGTTTAAATCTTTGTTACAATATATATCAGTAGTATGTCGGATATTGATAAAATAACCGATAAGGCAGTTAAAATATATCACAATGGATCTCATAAAGTTTTTCTCATTGACTATTAAAATCTTAGTGGTAAAGTGAATGTGAGTCTC--ATAAGATGACAGTAACAATGCACAGAAGCATAGGTCTCGCCCATAAGCCGCGTCTCACCATATATCAGCGTGAGTGTATGCTTGACAAATGGTTTTACTAAGGAGGAAAATGGGAACCAAAATAACATTTACTTTGAAACTTGGTTTTAGTATAGTCAAGAGAAAATGAATGACAGGCGTAGCATATCAGACTAGAAGCACTTACAAGCATAGTGGGTAATCTAAGTTGCTTGTATGCTGCCTTTAGGAGTATGCGACGACCTTCTTTTATTTCAGAAAGATGAATTGCCATCGAGTGCACGTAGCAAGAGCTATTTTTCTACGAGAGAGTGTGTTACTCTGCTGAAGTAATTTGGTTTTCGTTTTTTAAAGGGTATGATTCAAGCTATAGCGATCTATTTTAGACAGTGAGAGAGCATATGCGAGGGGGAAAATTGGTTATAGACAAGCACGGTTCGAAACATGGTCTCTCAGTGTCTTTGGTTTCGCGATTGTTGGGGCCATGCAAAGGGAGTTATAGTCTTTTAGACAACATGAAGAAGATCAAAAATATCACGGTCAGAGAATCGGGGGCCTTGGATTAGAACCACCTTGTAAAACGGTCCGATGATGTTTGCTTCATCATATAAAGCTTTCGATTTGATGTAAGCAGACTTTGGAAGCGAGCCAAAGAGATGGAATTTCGAAGAGTAGATGTTTCTTGAATTAAACCACACTGTTTACATTGCAACCTCTCGTAGTAAAAAGAATGGTGTATAGAGAACAGTACAAGTACATAGGAGAGTGTCTTAAGTCTTAGGAATGGTCAGATTTGTCACAAAGACAATGAAGTCATGTCAATTCAGATACTATACCGGATCTTACTGAATATCATTCCTCGAAATGATAATGGGCTTCCCGCCAACCCTTGATTGTAATCATGTTTGAGATTGTCTGATTCTAAGTCACCGTGTGTTGAATGGAAGGTATCAAGAACATGCTATTCATATGTTCGAACTTATTTTTGTATTCGTGGTTTTCAAAATTTTATAAGATGAGATTGACTTTAGTCGTCTCCGATGATTTATCAATGTTGGGCGTACAAGTAGAATGCGTTCAAATCACAATTGATTGCTGAAAATGAGGTATTGCTCTGGTATCAGATGGTATTATGACTTGGCTTATACAAGATAAGCTTAAATAAACCAGACGGATCCTTCTTCTTTAATTAATGTACATATTAGCCCAAGTCCACATTACACAGCGATGTACTGTTGATATTTCGGATAAGATGCTGATAACAAAAGTAGCTAAATATTCCCGGGGGATCTGATTCGCTTTTCGGTTGGAAGTTGATTTAAAAGGAACTATATTGTGGATCCTATATATATCAGTTGAAGCTCTATGCTAAGTGGTAGAGGCTTAGTAGATATTTCCCCATTTATAATAAAATCTATGATGATCCTCAGTTCCTATTATGACACCAAATCATTTTCACTCACAACATTTCAATGGCAGATTCTGTTAGGCGTTTCATGTCCGTGTGCTCTTAATTCTCATATAGCCAGATCACTTATGTATGATATCCAGACGGTCTGAAACGACTATTTACACCGACATACATGAATGCCCTCTTATGGATAATAGAATGCTAACAAAATTTTTCTTGGACAGTCATTCAGGGGTGTCGTCTATCTATGTCTTTGGGATCATAGTATTCTTGATTCATTGCGGCGTCACTAACGAACATTTAATCTTACAAATTGTAGAATACTGAAATCATAAATGATTAGCTAAGGAGATGGGTTTCTCCATACAGTTAGTTGGGTGTTTATCTGAATATAGAAGATCTTATAACGCACTCTCAAGTTCTCTAACATTTCAAACAAGTCATACTCCACAATATGATAGTGAACTGAAGCTTTCTGGTAAGAAAGTTCTGACCTTCCTACGTCTGTAATTCTACTGGCACCTTCAGTCAATCTTTTTCAAGAGGTATAAATCAGAAACGCTGGGTTTTAGTCCATGCATTACTATAGCCTGATTTAATTCAAACGTATTCCATCTTATTAACATTTTGATTCTATATTGAATAAAAATTTTCTATGTAAAGGGCTTGATTAGACTTTTTTTTACGAGGTTTAATACTCTCCATGGTTCTCCAGTGAAAAAGTAGAATTTCTTTAGGCATGCCCATAAAAATTTTTTGTAGCCTTTCTGTAGAAATGTAATCCCTTCTTTTTCTCGACCCCTCTAGAAATTTACTCTAAAATCTTAACTAGCGAACGGGAGGGTAGTTATCCACGGACAGGTACATCATTATATCTCACACTGTTATAGCAATCTAGAAAAAAAGGGAACAATACCTACGATCACGATGAGTAATGTTATTTTCCTCGGGCAAATTTTTTCAAAGCAACTTCAATTATAACATGCGGTATCTATTGGCGGTTGTAGGAATCAAATATCTTAAATCATAGTTCAAGCTTTGTCTCTGCACTTTTTTGCAAATCTTTGTTTTAAAGAAAGTCAGAGTTAATGCCAATGATTCAGAATCATATGGTTAAAAGTTCAGTTAGCGTTCGATATTACCGTAAACTTCTCTATTCACTATTATGTTAGAGCTTCGTTCTGTTTTATAAATGCTCGGGTTCTTGCTTTACATGTCGCCTTCTACCTTTCTCGTTAAACTATGCTAACTATTTGTGGTATCGACATTATGAGGCGCAGTTGTGTCTATGTGTCTGACTATTGTTAATTACCGTGATTAAAACTGCAATACTGGTTCAGTTGTTTGCTTATGCTCACTTTGTTACTGTATCCTACTGGACAATTGTATGGCATGAATTTACAGTTACCAACTTTCTTATAGACGCTTGTAAATATGGTGAGTCTGTTGGAAACCCTTGCTGTTTATGTTAACCTTTTATGCGTTTTCTCCTTTTTGTATGACTCCATGTAGTAAAAGTTTCTGTCTTAAGACAAAACCGATTAAGACCGTTTAGGCAATTGCAAGGATGGCAAATATAGGGACCGCTGCCAAGACTTTTAATTTCCGTGTATCTGGACATGCTGAAGTGGTTGCGTCTGACCTCATATGGGACCGCGACCTTGCACCCTTGAATTTCCGATGTATTTTCCGTTTCAATCTCGACGTCCAAAATTTTGGGTCTTTATGTTCGTCCGCGGTTTTACGTCCTTTTGAAAGTAAAATTCAAACCTTCGCGCCGTGCACACGTTTTTATGGACGCGTGCCTTGTTGGATGGGCACTTCCATGAAATCCTACTTGGCTTTTAATATGAGTTTCTTTGGATGTTTGGCTATCCATACTTGCGGTTTTGTACGCTATTCATAAGCGGGGACATTGACTTGATCCACATACAGTATTGGTTCTCTGCGCTTACATACTCGCCTTTATGGCTAGAAATCGCTATTGATGAATGTAGCTGCTGGCGCTTATGCGTTTACTTTCCTTCCTGTGTTGGGAGAGGGCTTAATATATCGTCCCGACCGAGTAAATTTGTGAAGGACAATAAACTCTTGAGATGGCAGCCGGCATTTCAGACATGCAAGGCCGAACACACTGATTGAACTCAGCGAGCCAGATTGAAGCAACAGGATTGAGAATTCCGAAGTTTAGGCCATTGGCACTTCATATTTCTTGCTAGGGATTATTCAGGGCCGTTTCAATAGAGCTGCTAGGACCACCAATGGCCAGGCCAGTGTTGCCATGTGGCAGAATTTAAGGGAGTGGGGGGTTCGGGATCAATACTCGGTTTTCAATTGCGGCTCGGATACAGGATTCACTTATGACGCATGGGCTTATTTGCGCTTATCTTTGCGGTGTTCATACAAAGCGCCCAATTGCTGTTCAGAGTGATCATTTAACACATTGCGGCTCTGGCTGGTCCTTCTGGCGGCACAGTCAGTTCTTCCATAACATTCTAAGCGGGTGACCAAGAATCCCTCCCAGATTATTTAACGGACTTTGCCACTTACCAGTTGCGAGGGCACCCTTTTACTTAATGTCAATAGCGATTCTACTTCGGGGGTTGACCGTACGGGGCTTGCTACGAATGCCACACATTGCATGCATCTTTCTATGCGGCAATTAAAACAATGGGATGGCAGGCTAAGAATTTGAGCCAAAGGCCTTACGGCAGGCAAAGGCTTAGAATCTACACTCTGCAGCCATTTCCTAACTGCATTTGGTCTTACATGTGTGCCACAATTATCATCCCCTACCTACTGCACGATAGGACCACTTCTTTTACCACAATTGATGGGGTTCTATGTGGGCGCGCCAGCGCATTTATGTAGGATAGACCACACCGTAAAGACTTTGACGGTCTAGCACGGAGCATATTCCACTAATGGCTGATTTTTGGTTCAAGTTGGTTTAATCAAAGAACATAGGCTTGGCGCCCAGAATTTTCGAACGCATCATTCACCGTTTGCCATGATCAAAACCAGCTTGCCCGGGCACGCCCGGGCACACAGACAGTTACTGGGGGGGGATTGTGCGTGGGGAAGTGCTTTTCCATCCTTGGACGCGATTTTGTCACAATCAGCTTACATCAGTACGTTTATCTCTAAGGGTCTTTGCCGAGTCCGTTATCCGAAAGCAACTGGTTCGTTCCTGGAGGCCGGAGGGGGACTGCAGTTCGCTGGACAGTTTTTGGCTTTTGATTAAAGCATTCGTGTATTTCATTAGTGAAATCATCGAGTTGGGAGATAGGACAGGGTGTACCAATACGGGGAATTGCCAAGTCATACATAAGGTGCTCGGATTTTTGGCCAGCTCCAGTATCATCTAGGTCTCTTTCGCTAGGCTTTTTCTGGGCCATTGTTGGCTTAGTTATTTCTTTAGGGCGGGTATGCAGACTATGATCATGTTGGCCAAAAATTAAGTGCCCGCACCACCAGGCTTAGATGTCAGGCGGCGTGGGTACCATACTCTGGGGATGCACACTGGCTTTTTTGCAGATATGCGTGGTAATGCTTAGTTCCAGTTAGCAGGTTGCCAGACCACACCGCGATTGTTGGATGCACGCCAGATTGAAGCAGAGAATACGAGACGCTTACAAAATTTGCTCCATTGGCATTGCATATTTCTTGACTCGGAACTTTCAGTGCTGCAGGAATTGATCTGGTCAGACCTTCAGTAGCCATGCCAGCATTGGACCCATTGGCACCGCGTGAGCTTACCGGGGGGCCTGGCCGTAAATGCTATCGGGTTACATGTGTAACATGGTTCGACAAGAGACTTAACGGGCCTTTCTTTTTCTTCGCATTCTTATGCGGTGTTCACTCACCAATGAACCAGGTTCTGTTAAAAGCGATCCGCTAACACATTTCGGCTTTGGGTAGTCTTGCTGACGGCATTGTCAGTGCATCCGCTCAGGGGATAGTCGTGAAAATTTTGAGTTTCCCACCCAGGTTGGCCCTTTACGGCATGAACTTAGCCAAACCGATCAGAGCAGTTTGGACTCCAGGGCGGACGCATCTACCTCTGGGGTTCACCCAACCAAGTTTGCTACGAATGCCACACATTGCATGCTTATTTCTGTGCGGCAATTAAGACAATTGGATGGCAAGATAAGACTTTGAGCCAATCCCCGGGGCGTTGGCGGGCAAAGGCTTAGAACATAAAATCATCATTCATTGGCTGCCTGCTCTTGGGTATACTCTTGTGCCACAATTATCTTCCGCTAGCTTATGCCAGATTACACCAGCGCTTTAACCACACATAATGCGGTTATATACGGGCTTGCCAGGGCATTTTTATAGGATAAACCGACAAAGAGAAAGTTTGCAGATTTGACAAAGAGCATATTCCATTAGTGGCAGCTTTCTGGTTCAACTTGGCTTAGTCAAAGAGTATCTGCTTGGACCCGAAACAATTTATGACCATTTGCCATGATCATCGCCAGGAAACTCTAGGTTGAGTCTTTTCTCACAAGGCCGCTTAAGCGGCGAGATTGTTCCGGTGTTAAGCATAAGAAAAGAATCCTTTTTACATGGCCGGGATTTTGTCACAGCATGCCTGGTTCAACACACTTATTTGTAAGGGCTTGAGCCGGGTCAATTATCCGAAAAAGATTGGTAAGTTCCTGGAGGCCGGCGGGGGACTGGAATTCGCTGGAGCTTTATTGCGTTTTGATTTAAACATGGTGGTACTTTATGCATGAACAATACTTTGCAGGAAGTTCCATTAAGATCTCACTATTATGGTGTTAGGATATTTGTTAATCTCCACTATAAGGTAAACCTTGGATAAAGTTTCGTTGGCTGATTTTTTTGGCACTGTTGGCACGGTTATTTTTATTCTGCGGGTATGCAGATTATGAACTTGCTGGCCAGACGACCCTTGCAATTATCGTGAGGAAACCGTGCCTTCATGTCAGCCGTTGTGGTTGCCATTTCGTGGTAATTTACTAGCGCTTTTATGCTCACTCGGAATTGGTAATTCCATCGTAAATTAGAACTGATGGTGACCATGGTCGGCTGCCACGAGTTTGAATATCCTGGAGGTGAAGCAACAATGCTCGCCCAGACGAGATGGTGGTGAAAGTGGATCGCTGCCACGATTTTAGGTCGGTTATTTGCAGAACACCGAGATGGCTGCTATGATACACTTGATTCCTCGTTTGTCCTTGTGGCTGTTTCCGCATGCATGCTCTTTCCTCAGTCAAAAAAAATGTTAATCGGACTAAACTACTTCGTGCCCGTTTAGACCTTGTTGGTCTTGCGGCTTTATGAATAACGTTTTCCGAGCTTACTTCCTTTTTCTTTAATACGCATTTGAAGCGGAAGGAAGCTTGGGCGTTTGAATGATACAGACGAAACGCTTAATGGTGTTGGGTTTATATCCACTTTTACGCACTCGTTTATATGCTTATGCGCCCCCGTGAATGAGGATCGGACCGTTCGGTCCTCTTAGGAAAAATATTCGGGCATATCCACTCGCGCATGGTTCATTTACCATTGGAGCGCTCGTGAGATGTTTAAAGGGGCCTAGACTATGTCTCATTTTCTGGGTGCTGTAATGGCGGATGGACTAGTTCGCTGGATCGCCTGATGCGTGCTATCGCCCGTGCGCGCGCGCGTTTTTATTACCATGGCAGGAGTTTCGAGGATCCCTGGATTCGGACTTAATTATATGTTTCAGCGACAAAATCTATCACCTTCAATTTGGGTGCGGGTTTGGGGTCCTTTAGGCATCAGGTCTTGTACTCAGTTATAGGAACACGAAAGATCGCAAGAGGTAAGTTGGCAGAGAGAACTAAAATGTGCGCCAGGTATTGGCGTTATTTCATAGCAGTTAAAATCCGTCTTCATTTTCTGCGCTGCCGTGTGGATTGTTACGCTTGGATAGACATGCTTAACTAAGGTTAATTAACATCGTGTGAAGCAGGCGGTATAAACTGGCGAATATAACGGCAACTGGATGAGTATCAGACGAAGCCAAATTCCCTGACTGCGCGTGAGCCCTCACAAGGTAATGGTTCCTGTACGGTCAACGTGTTTAAGACCGGCGTTCTTCGTCAATATCAACGCCTGTGCGGTGGCGGTCATGCCTTAGATTGCGTTTGACCTCGACCGTCTGACCATTGAGCAGGATTTGTATCCTTATACCGTTGGATACAATCTGGGGGTGAGATACGGGGGCATGCAACCGGATTGAGTAGAGGGTGCGGGCCAATGTTTTCGGTTTGTTTTGCGCATTGCATGGTTATGGACTGAATTTTGGAGACGACGGAACCTCTTGATTCCAAATTTGGATCATTTTCTGCGGGTGCTGTTGGTTGGGCTTCAGTACGGTTTAGGCCGGATTGGTTCGACCTAGGCTACGGAAGTCATCGTAACCGCTGGGGTGAGGTTGACCTTGTCCGGGGATGCTCCACAATGCGCGGACTTGGATTTGCGGCTTTCACTAGGTCGCCCCCACGCTTAAAGGTTCGATGGAAATGAACGTCTTCAGAGATGCGCGTTTTTGCGCTTGTGTGCGGACATTGTAGGTCGCACACCCATGATTTTGGCCACCGTACATGGACAGGTATTCACAGAATTACGAGGTAGGCGGCTGCGAAACAAGTTTCGAGCTGTCAAATCCGAAATTGCTTTAGATAATGGAAAACCGCAAGGGGTTTTAGGCGGTCATGAAAGGGAGGATGCGTGGTGTTGGCACCATTTAGGAAAGAGGCGGACTTTGTCGCGATCCACTTTTGAACTTCCGTGTTTGTGAGGGAGGATGTAGGCGAGTCCTTCGAGGCGATCAATAAGGTGACAGTGGGTACGTGATTTAGGGGGACTAAGGGTAGTAAGGACCGCACGTAAAATAGCAGCGGCCATTGGGAATTTGATTGACGGCACTTAATCGAGGGTTTCGAGAGCCAGGGTGTTACTTGGCAGCTCTTGCTTCTTTTTTTGGCAATTGCAGGGCAGACTTTTAGGAGTTTGCGGATGACCGATTGAGCCAGTGATTGGACTTCAAAATGGGACCACACAGAGCAGTGTTGATAAACTTTATCCTAGAGTTTACCGTGAACCTTTAAGGACTTGCTTGCGGCGGACAGAACACGGTTGCTGTGGCGGAAGCCGCTATAATTTCGGAACTCTGGGCCAGTGCCAGCGGTTATGTTTTGGCGGGGATAACTTTGAGTGCCATTGTCCGAAACCATTAGACAGGTTATTTCTCCCACTGCACCTGGTGGGGTGGCCGGGGGAGTATGAACTTCCTATTGTTCGGGTCTCATTATTCTCGCGTTTGGTTGGGGATTACAGCCTCTGGCCGAACCTGAGATCTTCCTTTTGGTAGTTGAAGAAGAAAAATACACATTTGGATCATTATTTTTGGATGGGCTTCTCTGTTTAAGCCTTATTGGGGGTTAGAACTGGCCCGGGGGGGAGTAGAAATAGAATTACCTAGCCAGATATTTGGTATTCTAATCCCTTGGGGGAGGTGATGTAGGTGAGATTGAGAATATGGGGCAGTTGTTGGTCATTGATCTGGGGATTGCAATTTACAACCTTGCTGGCCGCGGCCTGTTGTCGGGAGCTATTTCTAAGTTGGGCTTTCGTTTGGTTATGCTGTGTTGTTGTTAAAAACGCTACCAGGATTTAGGCCACGGCCGAGCTCCAGCCAGCTTACTTCTGTAGGACACGCTGGGCAAGTGGTCGCCAGGCCACGGTTGGAATATTATCGTCCCACGGGAGTATTTGGGGGAACATCGTTTGGACTCGGCCCTGTTGACCCTAGGGCCAAGGTTGATTAGAGCTAAAAGAATCACCTGCAGACGCGTCGCGATAATACCAGCCCTTGGTCTTAATCGTGGGGGTGCACGAATAAGCGTAATAGTTCCCAGAGTGCTGCACTCCATTGTCTGGTTTTTTTTGTGGCATTTGCAGCGGAGGCCGGCGCGCGCGGTTGAAAGGATGACGGATTGACCGTCTTCATACCCCTAATGATACATGCCTGGAATTACAAGAGAAAGATTTTGAATATGAGATGTTCGAGGACGTTGTTTGTGGTGTCGGCTTTCTTTCCTGGCTATTGCTTGGGGTGTTACGGACACTTGTACTCTGTAACCAGGTTGCAGTCTATTGAGGTGAATTTTACGCGCGTTCACCCGCAAAGTTGCCATCTTTTTTCTTGGGCCGAGCCAGGGATTACCGTGTGCATTGGGGCTTGACTTGTGCCTCAGGGCTTGGCTATGGTTATTTCGCATTGACTGCCGTCGTCATTCGCCTAAAGCATGCTTTCGGCCATGCGTTTGTTCGTTTCTATTACCCTGGCATCGGTGTTTTGCCCAGTTGGGTGCGCATTTCGTTATCTTTTTCAGGTTCAAATGACTTAACCTTCAATATGGGTGCGGGTTTGGGCGCTTCTTGGCATCAGGGCACGTGAAAACTTTTGAGAGGGAGGGCAAACTTCGGCTTAACCACCAGCGAGAACTATCATGTACGCAACGTTTGTCCAATTTGGGTGCTTTCAAAACGTGTTCATTTTATTTTTGTCCGTACGGTTTGATAGGCCTGGGTGTGGCTGCCTAACTCGGCTAGATTGTTCCAGAATCGGCGCGAGACCGATTGAACTTTAACAAAAATCTTTAAGAGGATCGGCTGATGCGCCAGACACCCAGAAACTATTTCCGAGAGTCTCCCGGGAAGCCTTAATTCGGAGACGGGACGTCTTGCGAATATACAGATCGTATGGTATCAAGATACATCCTCCTTTATGCGGTGTTTTGTAGACGGTTGCTAGAGTTTGGAGCCCGCCAAGATATTACGAAACGCAGGATCCTTATACGGCGTTGACCTTGACACTGAGATTAGAGTCTTTAATACATGACGACTACCATTTACGTCGTGTTGCGTCAGGCTGCGTCCACGTTCTTTTGGTCATTCGCATCATTATCACGTAATGCACCAACGTGAAAGGTCAGTCCGCCAACCACACGTGGAGTTTTAACCTTAATCGATAGGAAGTGCCCGGTGGGACACCCTTATGGGTGCATGCCTTTGCATTTCTTCATATTTGAATTAAATCTCGTTTTTGAGGATTCATAATAATCTACCTAACTTTGTTAACGTGTATTTTTGTTCCTTTATTTGGTTCTTCAAGACCGGCGAACCGGCGGAGATAATGCGAACACGGAGATCCCTTGATATGGACGTGCGGATCTGTATGGTTATGGATTTTTTAGGTCTATCGGTTGGTCTCTTTAATCTAAATTTAGTTATTGATTGCTAATCGCCTTATCAGAGCTTTTTGCAATTCCGAGCTAGCTTTTAACCATGTGACTATCCGTATCCTTTTTTTTCTTTGCTTGTTGCAGCGCGTAGTTCGTGATACCATCAACCAAGACAAAGTGATTAACGACAGCTTATGGGTTTTCTATTTGTCTGCGTTTTTTCAATATTTTAATAATGAGTAAATCTGCTTATGCACGCCTTTATCTGTCCACGCTTCTCTATATTAGTAAACATAGCAAACAAAAAAAGATAATGAACGCACCTGTGCATTTATTCGGTTCTGTAGTTACGGTAGCTTTAACGCTTGGCACCTCCACACTAGGACCTTGAGACAGGGATAATGAGCTTGTTAACTTCTTTGTTCACCTGGATATTTTTGCATTTTTAGGACCCCTGCTTTCTTCAATGCTTTTTCATATTCTCTCACATCTATATTGCTACCTTTATTCTCTCTATGTGGCAGTACAAATTTTATTCCGTCACATAGGTTGATATCTTTGTGGTTCTTATCTTCTCCTGATGCACAAACAAGCTAACAGTTTGATCAACTGTTTAAATACAATGCTATATCTCTACATAACCAAATCTATTCTGCACATCGATACTCTAACTGATTCACTAAAACGGGCCCGTACTCCAACTCTCTGTCAGGCACTTGGGCCATGATTCCGCTTATGTACAAGGGAGCACAATCAGCCTTCTGAAAAAATAAATTTCTATTACTACCATAACTTTTAAAAGTCTTTCTACTGTTCTCCTTTAGTATTATTGGTCAACCTGGCCTTAGTTGAAATTGGATCCTTTCTATTTAACTTCAAGCCGCTATGCTCAATTAGGAATAATGACAGATGTGTCCTGTGGAGTCTTTAACTAATGGGTACTCTAAACACGTGACGTTATAAGTTCGCGGGATTATTTCCAAATATAGACTGACCCAACATTTGGTGGGAATGTTCTATTGTCCAACGTTTTAACAAGCTAACAGTAATCAAGGATACTGATCTCTCGGTCAGCAAAATGTCAAGGCTTATTCCGAAATGGATTCTTCTATGATACACTACAGGGATCCTCAATCTGCTGCTATATGCGAATATGCTATTTTACTCACGCCATGATCATTTTATGAAGAGATATGTTGACTTGTTATACTAAGGTAGTTGCTGTGAATATTTACCCGTCCTATCGTAATTAAGGAAGAACTCCTTGGCTTTTATTATGGTATATTTTTAAAAATGAGTGCGTTTATTCCCAAATGGTCCTTACAGTTTTGCCTGCTCGGGGTTTACTTGGATTGCTCTTGCCAGTCTTGGATATCCTATAAGTCGTGAGACTTAGAACCTGGGAATCACCGTCCTACTATGATACTTAAACAGTTAAACTGTATAGGAGTATTTCTTTAAGTATAATTTCGTAGCTCCAAGGGCCTAATACTCTCTGTAGTAGGAGAGTCAATTAATTAACATGATCATGATCTTGAACCATAAGATCACTCGACCTTGATGAGGGTACACGGGTCAGATGAGTTATCAACAAGAGTACATCTCATTGTCTATGTGCGTATGTGTGGACAAGAGAGGCAATAGCCCAGAAATAGAGGGCAAGTGAATGACTATTTAAGACCAACCGTACGTAGAAAACATTGTGCATGTGAGTGCATGTCAGAGAACCAAGGAATCAGTTTGTGGATGCCGGATGAACGTAATTTATAAAAGTTATAGTCCGAGATATAAGAGGAAATTTTCAGTATCTATTTTCGTAATTGTCTCGGACTGACTGTTGACAATTAACAAAGAGAGTCACAGAAGAACAATGACTCTGTGAAAAATGGACTAATTCAGCAACGGTAAGAAACCGAGAAACTAGGTTGGGAAGATCCTGATTTGGAGTGTGTAACGGTCAAACTTTGAAGGTGAGAAAGAATAAGCAAAGGTATTAAAGATGTAAAAGCTAACAATCATCATATTGGATAAGGTCAGGAAAAAAGATTATCGAACACGTGAGTTGTGATAAAGAGCATAGCTCTTTTTGACCTTATCGTTCACTAGAAGTCAGTGCAAAAGCATGGAGCAAAGTTGCTGAGAAAGAGAAATTACAACTGAAATTGGAAAACACCGATTTTACAAGGGTATCAGATAGACTGAATTAAGATTGAAGAATGATGAAATATCATTGAATTCGCGGTTATTTGCAGGTCTGATTGAATGTCAGTACACTACGCTTTGAGAATGTGTATAACGCTAAGTACTGAAGACAATGTTGTTATGATACAAAGGAGATCCGATTCTAAAAAGCAAT--ACTTCAGTGAATTTCTAAGTGTGATCAGCTGTCAACGGATCTATATCTTTT----TGGATGGATGGAACAGGAACCTTCTGAAATGAAATGAATTAATCTAAGAGACTCTGAGCTCCGATTGATGTTATTATCTTTTACTAAGCGAGAACTACTTAGGGCATCACCAGGTCTTACCCTTTACTTCTGAAATGGTAACAAAAAACAAAAAAAAGATGAATGATTTATGCCATAGACGCTCCAGGCTTATTCCCAAATTCATAATTAATATTGCCTTGATACATCAGAGCCTAGAAATGACTTTCCAAGAGTGAAACGAATGGCTTCAGAAGCTTCGAATGTTACGATGTCGAATGAATAGGATGCTCATACTGGTTATAGTAAATTAAGATTGTGGTCTTACAGGCTGCAAAAATTATAGTTCAAATTAAATCCATAAAATTAATTAATATTTGAACAATAATATAAACTTGTAAAAAGAATCTTGATAACGTCCAATCTCTAATAATTACCCGGATCTTGGAACCGTGGATTGAAAAAACATTTTTTGAACTTCTTATGATCTTGGACTTTTATAATGATAATGATTTGTCATAATATGAAGCCCGTTTATACGGCAAGTGACATACGATTCGTGATCCGCCCTATACAATGGGAGAGACAAATAAGTTATGAAACAGGTAGGCTGTTGGTGGAAAAAATACTTTTATTTACACACTTGGTCGGTTAGAAATTTAAGATTTGCATCTAATATTTGCTTTTGCTATAAAGAAAAAATTGGCAAAAAATCCTTTGAGTTATAAAATTCTGTTAGCGGATCGTATTCTAACCTAGTAGAATAAAAGAATCTTAAAAGAGTAATAGAGGTTGTGAGAATTAATGGGATGACTTATTACAAGACATCATTTGTGCGGAATTATGCACCCGATATTGTTGATGAATTGATGGTCATTACATTGATATTGAAATAAGTTTGTCTTACAATTTTAAAATAATCGATGCTTGTTGTTAAAATTGTTGAGACTTAGTGACATTGGATAATGTACGCTCTAGATTGT----ACTCACTCATACACCCTATAACTTTTCGTTAACCATACTAATTTGATGACTATCATGCAAATATTATGGGAAATGGTATTGGCCTGAGATGCAGGGACTCTGTTTGATAGAATTCATCTGTACATGGGTTTGCCATTACCACTAAGATAATTTGATTTTGACTTACATTATCAGGTTGTGTGGGGCTTAAAGCCGT--------------TATAATTCTAGGACAAAGGCAGGTGTTATTACACAGTGAATAAACATTGTACGCGGAATCGTGCCTGATAGGTTTAGAAAAAATTTTCACTGAATGTAAAATCTGCTTTCAGGAAAGTTATTTGAGTTTTTCCTCAAATTTCTTTGACTCCTCTTCTTTTCAGATATATCGATGGCTTATGGTCGATTGAAGTAACATTCTTTCTGGCCAGAGGCTTTTGACTGGTGAAGCAACGCTTAATCAGGCTTTCTTACCAAACAGGAAGTCTTATCCATCTACAGTCTTTACAGTATGAATCTTAGCTTCATATTTGATAAGTCCACAAATCTGTTGATAAAACCAATTGGGGGTAAGCTTAAAGGGAATTTACGATGTCCCTCATTGTGCAATTCTTGGGAAACTATATACTATTGCGGGAAGTACATTTAAATCATATCTTGCAGGCTGTAATAAATTTATCTCTTTACTAGAAAATAATTAGCTATTGCAGCAAGCCCAAGGTCCTACAATACGATTAAACCATTATCGCATTAACAAACGATTTATGTGGACTGGTAAGCGGTATTTTATAGTAATACGCCAATGTGAAAACACGATCCCGAAATGATGTAGACCTATTGCTTAGTACTCTCAAAAACTGTTAAATACTTAGTGGGGGTGGTTTTATTGGAGGTCAGAAGGGAGTCTGTATATCAAACGTTGTTAATTTCAAGAAGTAATTAGTAGCATAATACTGAGAATGAATAGGTTCTTCAAATTTGCTGAAAATTGCTATTGAAATGAGACTTTATTGTCTCACCATAGATACTCAGATGATTAGAAGTATTAAGTCGTGGGTACGGGGTTGTAACGAATATGATACGCTTTATAGGAATAGAAAACTCGGAAATATGTTCTAATAATAACCGTAGAACACCATCAGGTATTAACCAGATCGGAAAGCGATATTATGAGACGGGATCTTTAAAACTTTTATAGAAGCTATTCTGAATATTATAATTATATAATCATGGGTCCGCGAATATCATTTTCAAAAACCTTGAGAGGCCAGAAGCGAAAGGTAGAAGTGAGTTGGCTTAAGGATTGTTTCTATTTTAAAAGTGTTCTATAACGATATTTGACTGCAGAATATTGTCTCGTCTTGAGACATACTATCTAGATCTCAAACGTTGATGTCTTGAAATAGACTTGCTTGAATGATATTCTTTACTAGAGATTCAGTTATGGAGAACTAATGTCATGGATAAATAAAATCGATTGACATTCTCTAAAATAGTCTGGCCATAATCTGCTATGAAGTATTGCAATCCAAACTATCTTTATACAACCATAACGAAAAATGATATTGTAAGATTTTGGCTTCAAGTGATTGTCTGTGAATATGATATCGAATAAAAAAACCGAATTGTAAAAGCGATCAATTTTATCTGGTAGAGAATAATGGCACTCAATCCAGCCATACCATTGGGATTGAAGTTTCTGTATTTCGATTTTAATAACTTTAAAATAAAGGTATAACGCATTTCTTTCTGGCCTACTAAAACCCTTCTAGATAGAGTCGTCAAATAATCAACTGGAAACGCTCCGTTTTTTCTCCAAGCTCATCATTGAATGAAGTCCTCTGACAGTCTTCGAAAAATACCATTAATTAGGTTTTTAATCTCATGTAAAGGAAAATGGGAAACGTCCCAGGATAAGGAAATGAAATTGAGAGAAGATTTTGTTGAGTTGAATACTAGATTTTTGACAATTAAACAAAGGTGTTTGGTTATACATTTTCTCTAGTGGACGTCTTAGTAATGGGTAATATGGCCGATTTATAATCATGAGATTTCATGGACATCTTTCCACTCTACACAGTGACTCGCAGAAATATATGGTAGAGAATGTAAAAACCTGATCATTTTATATGATCGCGAAACATGGGACGTAGATAATTACAGCGTTCAATTATTAAGCAAAGGAGATTGTAGCTTGTTGCAAGGTCATATCAGGGTCCTCTTTCTGGCCTCATTCATAATGAGTGATGCTGCAATACATAAGTTTTAGCATTTATTGTGTTATTGAAAATTTCTCGACTAGATTCTAGGTAATTGGAAAAAACGTTTAGGAATATTAGAATTTGAGGGATCTTATGTAATGACACTCTTGATGATAGCTAAGCATCAGCTTTTATGAAGTGTCTTTGTTAATCATATTGTAAGATCATCAACTTACGGATAATGCTTTATTGCTTACTTGAGCCAACGAACGGTTATTTGTTCTATTGATTTTGCTCACTTTGGATCCTTCCTACACTAAATTGTTTTGATCATTCTACGGCGGATGTGAGTTTGTTAATGGATATCAGTATGCGAACATAAATA------AGATTACATATACATAGATCGAAAAAAAACTTTTTGTATCCATATCATTGACTATGGAGAAGATCATTAATGTCTTGGGTCGGGGGATAATAAGCTTTTCTCAGAAACTCCTCAATTACATAACTTGGTCCATCTAGTTATGGAAATTATATAGAGTTAAAAAAATTTTATTAATTTGACTCTTTGTATTTCTTTATGAAATCAAAACTTAAGGGTTGTAGCCGAGGGGACTAGGAGACGGCATCGGCTTCCATAAGGAAGCGAATGCAGAACACTATATAATAAAGTCCTCGAAGGATTAATACCACCGGTCAGAAGATCGGTTTCACAGTATGTAATCATTATAGAATGTGTCTTAAAACCTTTAGAATGCAGTCAGTGTGACACAATTAATTGGAAACCCCCTTTGGATGACCGGGAGAAATACTCATCATGGAATGTTGTAAATGATTTGCACAGAAGATCTATTTAGAGATGCCCTTATCAGCCTAAAGTTTTTGGAGTAAGAATGATTCGGACTCATAGAGTAGAAGATAAGTGGTCCCAGACAAGATGTTACCATCAACATTACCGAGACCTTTAAAGATTATATTTTCTCGAGCCTAAGGGTGGGTATGTGACAACTAGTGTGATTCCAGCCAACTGTGAGAGTCACCATGTGACTCAAAGTTTGCACGCCAGTATTTGGATCTCAATGGAGAGCGGAAGATTTACCAAATAATGTCTGATAGGGTGTAATTAGGTCACATCATGCATAAATCAGTATGGATGACTGCATCATCAAACTTCAGACACAAATTATCAATCCTTATTTAGATAATTTGACTTCATATTTTGCCGATCTATCCGCGCCGGCGATGGAGAGTGGGTATATGAGTCATTATGAGACGGTATCATAAATAAAACTTCTACGCGAGATCAAGGGTATGAGACTGGCAGCCTTTATGAAAACAATCGTGGGTTGGTCTCGAACTAACTCTGACTCCGTTTCATTTTAAGCTGTTGAATATGGATGAGTATAACTATGGATATCACTAAATTTCTTAGTCAATGTCATTGGGATAGACAGGATGTGGATCCGAGAAATTATTGATTTAAGGAGGTCAAACTATTTTTGCTAGGGAGAAGCCTGATACGTGGTTCTGACTGATTAATTGTATGTCTCCTACAAAAAATCTTATGAATATAGAGGCTTCAATCGGCAGCTCCTTGACCCAGGCCAGTCAAGACGTCTTTCTTTGCAGCAAATTATTTACCCTAGAATATGTAAGGAACCAATCTTATTGGTTTTTGTAAAAGAGTAGATCTGTTTTAGACTATCAACAATTATGTCTTTATCTAATTCGGCATCCCCGGATTTGTTATGGAAGAACAAAATAATCACATCAC--CCATGATCAGAC----CGGACGACAAGCCTTTGGTACTGATGAAACCAAATGTATTCCTAAATATATCTGTTTTCGTGTCTCATCAAATAGACTGGAATATAATTGCATAAGAGGCTTAACGCAAAAGGGTTGATGGTTCAGAGCAGGATTAGCAAATCCAAGAAGGGTCATCTTTCATCCGGGAGGCTACTACTGATTTTTCAAAGGACGACATATATATGAGAGTAACAACATTAATAAAAACCAGAGCGATGGCCAGGGGAAAAAAAAAAACGACTAAACTTTTGAGTACCTTTCTGAGGAGGTAGAATCCACTACGCGCTGAACACAGAAGGAAAAAATTCAGGATCAAAATGAAATTGACTTGCCACGACAACTACAGAAAGTTTTGTTGGTCACTGAGCAATTGAAAAGGCGTAAATTAGAAACTTCCCCGGTCGTGCGGAAGGTATGGCACTCAGTGCATTTACCTTTGAATGCAACAATCGGAATTTGCAAATATCATAGTAGATTTTAGATAATTGGCCAGCAAAAATTTTTACGAGGGACTGTTCTTGTGAAAAAAAATGTTGATCATTTTCAAAAAGCTAGGAATCCTATTGGTACGAAAAGATGTCCTGGTTAGATGACTTGGATGATAGTCCACATACATCGTTTTTCATTTT--CTTTCAGGAAGATCAGATCTTATCAACCAGAATATCTAGTGTGATAAATAGGATCCATTTGAAATTGTATATCATTTTTCAAGGCCATCACGTGAAATTCCATGGAAAAGATAATAAAAGTCCCAATCA------TGCGGCCCTAGAAAGCCTCAATCAATGGATTTTTTATTTCCTTAAAATTTATCGACTGGAATACTTTGCACTGCATT------AAACGACTTCAGACTAATTTTTAAGGTGAATGGAAATT----TATCCATCGTCATACACATTGATCATCATTGATTGTTTTCCCTCCATTTTTGAGGAATTAAAAATATCTGGCGTTATTTGAATGATTAAGCAAACGACACCCCAATGGTCAGTCAATGTCAGTGCTTGAGAAACATCGTAGCTTTTGGCACCAGAGAACGTCTGCCTTTGGGAACCTTCGAGAGTAATAGTAATTAATTGAAATCCATTGTGTAAAGCGGTCTCAAAGTGACGGGTAGAGGCTTGATGTTAAATGAGATCCGAAGAGGTGGGCTGACGATTAAAAAAATCTGAATCTTGGATCTGATGTGTGGCAATAAGGCAATCTACTTTGGTATAGACCAAGGTTTCATCCGGGGGCGACCTATAGCTAAGAATATGACTCAAAAATAAAGATGGTTAGAGTGAAGTTATGTTTTACCGAGACAATGATGTGCAGGGACAAGGGCCGTTGGAGAGGACTTTCCAGCGCTGTGGAAAAAAAGTTTCGATATCAATTCAATTGAGGATTTCAGAATGTCAGTTAGAAAGAGTCCCAGTCTACGTTGTGAAGCCGAAGGACGTGTCGGGGGAGAACCGTGTACGATCAAGATGGACCCTTGAGCACTACACATCCTGGAACAAATAGATCATCGGGGGAAGAAGTATTGTCCCCCAAAATTTCGTTTTCCTTAAGATTCCTGTAACAGACATTTTATGCAGAGAATGGACTCATTGAAAGTGTGAGCCGATTATTTGAATGTCTGGAAGGATCTAATGCCCTATTCCTCAAGGTAAGTTTATTTCAATTTCTGACTCTGTTTTACAAACTGTATTGTTTTATCACAGTGGGAAAAATCTATCTTGCCTAAATAACACTACTATACAGGCTCATAGGCTGGGTATATTTATAAAAGGTCGCGTTGTACGATGGCCCTCAAACGGATTATAGTTGAACTGGACAAAAAAACGGGAATCACGTTTCAAAGAATCACTTGTGAAGAAATACTACTGAACAATTGGCGGTTAAATTGCGGGTACAATTTTATCTCTTATAGACAAAAATCGCCTTGAAAGTTCCTTGGATTCACATTGTTATCATCAATGTACCAATTTCAATTTCGTTCACGACATACCTTACTCATCGATATTTTACAATATATCCATTGTAGGTGTCTGCATTAGAATCGGATGGAAAAATAATCATCGTTCGATTGTCACCAAGTATATCCTTGGTTCAAACTAAATATCCAAGTTAAAAAATAAAATAGAATTTTCAAATATTAAAAAATTGAATCCCCTGCTTAGG----ATTCAGTTAAGTTAAAAGATCATTGTCAGTCTATAATTGGATCCAAGTATATAAAGTGACGGAGATCAAAATGAGTGATTAAAAAAATTATGTTGACGAAATTACTTCTTCCAGATTCAAACTACGAGCCTATTTTTCAAATTTACCGAAATAAGATGATTCATTGAAACATGAAAGCTTTAATACTAAAACAATCAAAGATTAATAAATTCAGGGTTCACGAAAAATTCGGTTCAAGGTCGAAAGTGGTTCCTAAACCTTGACTAATCATATGTCCATCATTGACTTCATGGTATAGCTCAATTGGTATTTAATGG--AAAATGCGGTACGAGACTGTTCAAAATAGCGCTGGACTTACGGATACTATAAGGCTGACCGAGTATTTGAACAACGGTCCCGAAAACTAAATGTTTGTTAAAAAAAAAAATGGTTTATATGTTTCAAAGAAATATTAAACTTGTTCCCGAAACCAGGGCACAGTAGTTTATCAATATTAATGGCTGATACTCTTTTGATGGTTGCTCGCTTTCCGACCGTAATATTACATGAATTTTATCATGTGTTATAATTACAGTATGCGCAACCGAATTTTTCGCGGGATAAAAACCGGACTTGTTAAATCTTCATCA------CCCTATACAATGCAAAATTGCTTTACCATCAAATAAGATATCATAATATAATGTAAGGTT----GTTGAATAATAATGTATCTAAAATATCGGCAGCTAATGGTGGATCTTTCTACTATACCCTTAGAATCTATTGATGAAAGATGTTGATACACTCTATTCCTAAATTTTTAATATTTAGGAGGTTTTCAAACTGGAAAATAAAAACAAAAATTTTGTTTACCTAAAATGAGGATGGAAGGCTATGA----------ATTTTAATTAAAGGTCGTGGCTGTTAGATAATCTACATAAGATTCTGATTTAGCGGTGGATTTATTTTCTCTCTGAGTTATGCAACGAAGCTGATAAAGATCGCGAAATTTGGTATTAGGAATGCAAACTTACGGATTGTCAGTGGATGAGTTTGTCAGTAGGTCAGTGATACAAAGGTTTTATTTAACAGTTCATATCTTTTGCTTTCAATTAGGGTGATGTTCTGGCCCTCCGTCTGTGATCAGGTCAGAGAGGCACGTTCTCTAACCCACAGAACCTTTGTCATATGATAAGTTGAAGACGAATCTGTAAAGTCCGTTCGAGAACCACATAGACTTTGCGAGTGTTATATACTTCTGGGATTACCCTTGCAATATGCGTGACTCGAAAAGAGTTGAGTGCAGGAAGTTGTTAGGGAGAGAGGGAAAATGAAAGAAATATCGTTGTGACCC----------------AAAAAAATAGCACTTTACGTGGT------------------ACAAGGAATTATGAAGTAAACCCACGGGATGTCACTCAGCTTATGAGTGTTTCGCCGAGGCGGACTACATGAACTTGATACCGAACTATTGTAATGTTATCAGTTGTGCAGGCGCAGACGGTGGAATGTAAAAGCATCGTCATTTTTGAAAGAAACAAACACAGGGCTTTAATTAATATAGTTCCCATAGTAGGGATTCTCAATTGAATGACAAAAACATTACTAGGAGTTGGTAATTTAGAAAGTAAGGTGTGCTATTGCAAAAAATGATAGTATAAAATATTGTGGTGATTTGAAGCAAACTGTAATGTAAATTGTTGAAGAGTGTGAAGAAAACGTGAATGTGTCATCCAAAGAGAAAGTCTCGAAGGGTTTTTGTCGAAAGATCAATTTTAACGTCTGTATCATTTCCTGAAGGCGTCGCCAAGAAAGTCGGTATTAAGAGGGGGGTTTAGTAAGCTAATGCGAAATGAATTTATGTAGACTTTAATGAGCATACTATACAAAATCGAAATTAGAGAAGGGGATTACTTTCAAGTAGTAGTCATTGAGAATTTGGGAGTTACGATTTTTGAGTAGCACAGAATGTCCTCGTCAATTTAACCTTACAAGACTACCCAAATACGAGACTAGAAGTTGGATTTTTTCAGGCAGACAACCATCTACGCAGTTTATATAGGCGGACTTCTTCCGGAGACGGCATCACGGAGTTTGAATGGGGGTTGTCGTCAGCGTGGTTTGAACAGTAAGGCTATCTGTATTTATGAGGCTATTGTGAGACAGAGCTTCGATAAGATTTCATAGACTAATGAAGACTAAAGGGTTCAAAAAATATTCTCTGGCGTACCTTTTAGTTATAGATCTATGGTGAATTCATTTCTGTAAACTGAATTTATTCGTTCGCAACGTTTTTCACAGGACGGAGTTTCTTGGACGGGTCGTTATACTCTTTGTGTCAAATTGTGATGAGGATGTTTGTCATCGTAAAAGAGAAAGGTTATTTCTTGGATTCTGAAAATCTCCACTCCCCATCCTAAAAGTATCGTCGCAAAAGAGTAAGGGTATTTGTCTCTGCCTTTAGGCACAAGCCGGGGCATCCTGATCTATGTGGATATATCACGGAATGACAAAGTGCGATGGCTTTCTGCTGACGATGAGATTTAGACTACCATTTTCTATTGATTAAAGTATCTCATAACTCTTTTTTTTAAGGTAAAATAGTAACTTGTGAGTTTTTAAGCTTGGAAAATTAAAAAATTGACGTGCTGTTTATCGTATTTTATATATTATGATATCTGTTTGATCATGTTAGATTTTTGGCTAATTGAAATTGCAGCTAAAAAATGTCTAACATAATTTATTTAAGTTGTGAGTTCGAGAGGACTTGATAAGTCTTAAACCTTTAACCGTATTGCTAACTACTTTTCCAAAATTAAGTTAAAAACTCATTAGTTTTGTACTGAATTAATTTATAATGTTAAATATAGATTGTTTTTTATGTTTAAACATCTACTTACATTTTGTTCTCAGATATATATGAACTCAAAGAGGACAAAACTAATTTTCTATTGTAGAATAAATAGCAACAACTCGGAAGAGTTTCAATTTTTAAATAGAGATTTGATTCAATTAGGTAACATTCGACCGAAACTGAATTGAGGA-TTATGAAAAGACTTTTTTTGTCGTAAACGGTCCACTTGAATATTGGCGGTTTTCTGATGTATTCTAATTGTTGAGAAAACTCTGTATGTTACTAGAAGAGTTGATTATTACTAGTTAATCCGTGGTTTTATTATTCAATTTTATGCCTAGATAAATTTACATAAATTACTTCTAAACAACGATAGTAAACTGAGTCTTCATTGTATATCAAGATTTAATTTCGAGAATGGTTAATTAAAAGTATCTGGTAAGATTGATTGTCATGTATCATTTAACATATCCTCCTCCAAATAATCAGTAGTCTGTTACCTTCAGTTAAAATTGCAAGCATTTAATTATACTGCCTTTTGATATATTTTAAAAAATCGTCTGAATTATAGATGCATGTTTGATTATGAGTGATAATCAATGCTATCTGGCAACAGTTACAAAAAATGTCAAACTCAAAATTTTAGATTTAAAATAGTAGCTCAAATTTTAGCTTGATCCTATCGGTGCAAGGCTGGAAGCATTTAACTTATTGTAAGAACTATTTTCATCAAATCATTCATATATTGAATTCCAGAGGTGGTTTTAATTTGCTTAATTGGGTTCTTCAATGATTAAGATTAAATAAGAAATAATATCAATGAAAGTCTGTG-------AGATACTTCTTGCCGGCCGTCGTTCTTAAATAATATAGTGAGCTTAGAGAGTTGACACAATAAACATGGCCGGGAGCCGAGCGCTCAGGAGGGCTCGAGTTGAGCGATATAATATAATGCCGATAAGAACTGCCAGAACGCCCGTCCGTCGGCGACCATTAAGTCTCAAAGAAGATGGAAGAAGTAACCATGGTGAGGGTGGGCGTAGCGGGCGAGGGCGGGGAGACCGGGGAACGATTCACGTAGGTAATGCGGGTGCTTGACTGTAAGCTTTAAACAGTTGATGGGGGCCTTTAAGGTCGCGCGCAATTGGAGATTGTGAAGGCACCAACAGGCATTGTGCGTACGGAAACAGGGTGCTGCTAGAATCTATGTATTGGCTCTAAACTCCGGTGGCAAGAAAAGGTGTCATGGTTTGGCAAAGTGTTGATACCACACTCAAATGGTAACTTCATCCTGAATGGGTGGGGCGTTGCTGGCACGATCGTTAAGACGCATGATGGGTAGGTAGGCCTAGAAAGTACCTTCGTCGTTCTTATCTTAAACGTTGAATTAAACTGATTAGACGAAACGATAGTGGACCTGGAAAGTTGACCCACCAGACAGAACTAAACAGGTACAATCTGAAAATTGACAGTTATGAGGCAACATTGCGTCTATAGAAAGTTACTTAGTTAGTCTCCGTGCAAGTGTAGTGTGCAGCAATGCGTATCGACGAATATTATCTTACGTCTCGGATCTAAGTAGGTCATTGCGATCCCTTTTCCATCGTATGCGCGCGT--AATATGGAGGTGAATATCAGACTAGCA--TCCACTACTGAGTACAATTGCAAATTTCAATGGTGGAGGACTTCCT--ATTCGAAGAGATCATCTACTATCTTGGATTCTATGTGAGACTCGCCGATGCACCTTGAGGTTTCTTCTTTCGTCATAACAACAAGGTTTTAAACATTTTCTATCGTGTGTATGTCCACTTCTCTATTGACCGCATTTGAAGCCGG--GTGAGTCGACTTTAGCTACTGATCGATACGTAGACTTAAATATTTGATTCTCTTCTTCCGAATAACTTACTCGCTGTCTAGCCACTAGCGCACCATTCAGAGAAATGAAGCAACCAGTTAAGATTAGTGCCAAAGGTGGTTGTGAAGCTGCATAACTCTCAGTTCAAATTCAATACCCTTGAATGCACAAAGCGTTAATGTGTTGGTTAGGGCGCTTATCAGTTATCATTAACATTTGAATAAGTGACG------TAAAGAAGGCGAATTTACGTTAGGTGAATACGCATAAGTGAAAGGCGAGTTGAGATGGACCCAGCGTGGCTGACCGTGGGAATCTAGACCCTAGGACTTAAGCTAGGATACCATTGACTGTCCGCGGCAAGGTTTAGATAAGCGGCCATGTGTAAATTTTGGTCGGGCTAATGACTACTGTTATCTCAGCGCTATTACACAAGTGGGATGGACTGTTTTTTCCTCAGAGTCTATCACAAATTCGAACAACGTATGTTATCCATATTTCCTTTCTTATGGGATCTCATTTTTCATTATAACGGTTGCTTGTTTCTCACATTTTTCTCCGGCTCGTGTAATTATGGAATTCTCTGATTTCCCCATTCTATTTTAAAATTGCTTTTCGTTCTTCTTTCGTTCCTGAGCAATCGAACGTACTGACGTATGTGAATTCTTTTTTATACTTTACGCTGTATTGTCTTTACTTTTTTTTTGTTACGGAGCTAGCATTTAATTTTGCATTCTGTAGTTCGGATTGCTTGTATTTACTATATTCTCATTAGGATAGCTTCTTTTCTCCCACCTGTCTTCCTAGAGACCGTAACATTAAATAACAAACGTTCTTCTCTCTTTGTGTTTTCCCCAATGGTGCTAGTTTTGTTTTTCTATCTAATAGGTTAAATGCGTTAAATCTATGATTACTCCTTCTTTCCTGTTTTTAGAAATCAAAGATGTTCATGTTGCCTTGTTCGCATTATATTGATTGTGCATTTGTGTCGCTCCACGAACTTCAGTGATGTTTGTTGTAGTCGGTATGATTATTAATTAGAATATTTTCTGCCTTTCGCTCACCATCTATGTCACTAGCCCTCCTTACCCTTCCGTTTTCGTTCTTTTTCATTATTCTTGTTCTTTGCCTCTCAAATAGGTCACCTCATGATTTCTGTGCAGGCTTATTCACACACTTTTGCGCTTACTACTTGACCAAGAATTTTGGTCAATCTCACCTTTGCTCTGGTCCTCGTGCAAATTAACGTACCTTCTTCGCCCGTCCTATTGTATTCTAGATATATAAAGGAAACCTACTCTGGAAAAGCAGTAAATGTTCTTCGAAAATCCTTCAACAGTAAATGATCACTTGTACTGAAATACACAACAACTTTCTTTTTTTCTTGGTTGTC--TAAAGTATATTCAGTCCCTATTAAATAACTAGAATCAGCTTCTGTCATGTTTCCTTAACTACCTAATATTACTTACGCAGTTTAATTAGTAAGCAAGGATACTACCTTCGGTGGTCATCCTTAGGTTAGTCAGTGTTGTTTGAGTACTGGGGTCCATTTATCATCCTTTTAATTATCGCTAATTTTTTGCGTTTGGTGTTTTCACTACCTCTGTTTTGTCTTATTCACATTCCCATTTATGCTATTTTTCTTTTAGCAAAAATATGCTGAGTCCTTGCGTTTCTTCCTTACCGAGTTGCCACAATTAAATTGAGAATGTATCCATTTCTATTCTTTTTCTTGCTCTCG-AATCCCCCGAATTTTATGCAACCTAGTTGTTTCTAGAATTAGACTTGATAGGTAATCAAGCTTAATCATCGGAATCCTTCACTCTACCAATGATATCAGCGATGTTTTATGGTCCATTGTGCTTCATGCACCTTATTGAGATTAATTACCCGTGTTAAATGTGGTCCATCAGGTAAGTATGAATTCGTCAAAATTCGACTTTAGTAGTGTTGGAACTAGGTCGCTTGCCGTAGATGATAAAACAAATAGGTAGAAAGACTCGATTGTGATCACTATTAACTAGTCGGCAAATATGGTAATGACAGAATAAGTTGAACCCCTATCAAATATGTACCAGATGTTTTGAAGTTCGGGATGCCGTTATATTCATTAGTATCATTCTTGGTATTTGATAGATTCTTCATTAAGAACTGCCGATGAGTTTCTCACAGTCTCTAACAAATTCCAGTGGGTATATAAGTCGATGTGTGCTATCTTAGATACATGAAGTTAAGTATGTGTTGGAGTAAGCCAGTCTCAAAATCCAAGAATAAAATCTGGTCTCTTAAACCGCTTATCATACGCTTGTTGACGCACATTGTGTCGAGATCAACGGTCTAGGATTGTGTATCCTCTGTGGGCGGCTGAGTCCAAAGTGGGCCGGGTAAGTGCAAACAACTGTTGTAAGGTCGCGTTGACGATTGACCCTACATACGATAGTCTCAGTAGCATTGACGGCTAATAGTCTCGCAACATGATAATAGCTATTACTATTCCCTGAATTTAGTGTCAGTCTGTGCTGCGCATACACGGCATAGGAGAAAAGCTTGATTGCACGCATGAGAGGTAAAGGATAAGTTAAGCGGGACACGGGTTCGTCCACGGGAGGAAACCAAATCGATGGAAATCCGACTTAAACATCGGCAACAGATGCGTCTCCTTATGACCGATTATAATGTTCGTGATACAAAATTTAAGCAACTATGTCAATAAACATATAGTCATGCCGTGACCGGAGCAGTGATCTGAACGGAGGCCGGCCGAGTGGGGCACTGACCACGCGAGAAGGTAGGGGCATCGGTGTGCCGCATCGAAGAAGACTTCATCCAAAAACGAGCGCGCATAGAATCACTCGCGAAAGGCTTATCATGGGAAGAGCATCAGAAAAAAGTAGAGGGAGAAAACAGAGGTGAAAGGGTGGCCGGGAACCGCGCCGTGGGTAATGCCTAAACAGGGTGCGGGGAGCCGCTCGCGCTTTTGTGATGCATTGCAAACTGAGCTTGAATTAGTGTTGGCCGACGAGGGAAAATGCCCGAATTTCGGAACATTTGCGGAGTGAATTTCCAGAGGTGTGCTAAAGGATGTTACTGCCTTGAAAGCAAACCGTCGTCAGGTAACCGTATGAGGGCGGTAGTTGGAGTTTCCGCAGTTGGAAGAGGCGGACGAGTCTGGTTCGAGAGGCTATACTTATCATGTCCCAGGTATACTCAACACGATGCTTAAAATCGTTTAAATAGTATGTTTTCAGCAGCTTTATTTAAATATTTATCACAGTAAAAGTTAAATATACCGAAACAGTCTTATAATTAACTAAGTTTAGTAACGAAAAACTAGTTTACATATTTAAGACTTGTTCAGCTGGTTTAAATTTACATATTTAGTATTATACGATATTTTGTAACATATAATGTTTAGCTAGTTATTTTTTAAATATACATATTTGCGAATCAGTAATCTGTTAGACTATCTAAAAGAATACGGTTTGGAAACATGATGTCAATTCGAGCAGTTCAAAATACTTTCTGCGCATTTTCTCTCTCTTGGGCTAAATTCTCCACCCCTTGATCGTCCTTTTTTTAAGATTGTTTGGTCGGTGAAGCAAAGTTTGCGCCAAAAACTTTTGTGAATAATTAAACTTCATTAGCTAGAGTTTTGTTTTATTAAGTGTATAATGGTCTAGGAAAGGTCTGGGTAATATAGTCATACTAATTAGAATTTATCGTGTTGTATTCTTTGAACCTCCGTGAATGCTTTTTAAATAATGTAGGCTTACTTATTATTCGAATTGTGCCGCTTTCAATTAATTGTATACGCTACATGCAAGAGTTAATTCATGACTACTTATCTGTCGCTTGTATTCTTAAGAGCATCGGTTATCATTTTGTACTTGAACTTATTACCTAATTCTGTCTACAATCCGATATACTCTTTGTTTTTCGCTAGTGATGTATCTCAAACCTTAGAACCTTAATTAGTTTAAACCTATGGCTTAAAGTCAGTGATTAAATATTGATCTTATGTTGGAGACGATTATTTCCTGAGTAATTTTTTTTTATAAGGGTAAGTGTTCCAAACGGCTATGATACTCTGAGGATTGCTATTAGAATTCGAACTGGTCTTTTGGCCTCAGAGACGATGTTTTAATATGTTCATTTTAGTTTAGTACTATTTGAATTACCTGTTTAAATTTTTGGACACTAAATTAAACTCTGTATCAAGGCCAAATTAAAAGAAATAGTCACATGCCTTTTTGTTTTCATCCGTTTTTTGATTTGTTTTTCCGAAAATTGGTCATGTTATGAATTGAGAGCTATAATTTTATGTTTTTAGTAATTTAGTTTCAGTCTTTTTTGGGTATTACTTATTTTATTTAATTTCACAAGTGACAAGAGAGTTGGCATCATTCTTTGAACCCATCGTGAGTAATCTTTACAGGCTAGTTCATAAACCAGACATTATGGTTTTATCCATTTATTCCAAAATCTACTCGACTAAGATAGGTTGTTTTATTATTTCTTTTGTATCCGTGCTGATTATATTTGGAAGATGTGTTTCACTTATTTAACTTATTAGTTTCGATACGCTATTTACAAACTTTATGATTTCACCAACCGAATTTTATATCTATCTGAGTGTTAGAAGACTAATCATTATGCCCTGGCTCGATTTTTTCGTCTTTGGAACGCATATTAGAATTTTATATTCTATATAGTCGACTGTACAGGCTGATTTTGTTTAACAAATTACTATTTTTTGTATATAGCAAGTTATATTCGAGATAGTCTTTTGCCCGAGCTTTTTGTGCATTGATTGGATTCAGTTTTGTGGTCAAGGTCTGGTTATCTTGGCGAATTAGACTAATCTATCCTTGTTAGCGGGGCATATTTGTTATGCGTCGTCTGAAGTATAAGTTACATGCTGTTGATGGGCTCTGAGAGTAACCTTATTATTTGTCGTCTAACATTAGATAAGTTTATAGTTATCATCCCTAAAGATGCATATAATTTTAAAGCTCTTGATGTCTACTCGTTATTAGTAATCCGTATTAGATCCTCTTGGTAACAATGAGAGTTATTTTAATGTTGGATAAATCCGAGAATTAGCGTAATAGAGTTTTCATGGACCTTACGGTATAGACACACAGTCCTCGACCCACTTCTAGTTTGGCTCAGCATTATTCCCTTTTAATTTTTTATTTATATTACTTCATCTTTTTATATGCTCACGAGACTCAGACTTTTTAATTACTATTATTCGTTGGGTTCTGTGATGTTTATATTTATTTTTCGCTACTAATTTTTGTAACTTTCCCGTACGTGCCCTGCATCGACATTACCCTACTTGTTCGACTTGCGACAATATTTATCACTAGAATTTCACTTTTTCAGCCATTTCCCTTTATCCATTGTAATCGCTTATCCTGTCCATTTTCCACATTTACTATTTGTTCTCCTCTTGATGTATTTTCCTACATTTATATATAAGTGTGTTTTCTAGTTCTGGTTCTAGTATGTTTGCTGGTGTAAATTTCTCTTTTAGGAGTGCTACCGTTAAACTAGCTGTCAAGTAGTGTTGTCATGCGATTGTTCGCCGATCGTGATGTAAATTTATAAATTGTGCGCTATTATCAGGTCTTTTATTAACGTTTAAGGCTTTAAGAAAATATAGGCGATTTTTTGAAACTTTTAAGAGCAGGCACCTCCCGCATACAAGTGCTTATCTTTTCTTCTTATTTTCATGGTTAATCGCAATGGTTTAGTGGCCGAGCTAATTCGACATATAAATGTATCAAATTTTCCCTTGAAGAACGGTAGTCGTAAGTAGAATTCTATAAGTATTATTGTCTTACTGCTGACCCATTACTTTTAGAAGGTTCAAATATTGCCTCACCACTTTTTTTGAATTATTAGCATTAATTTTGACTTTTTCTAGTGTTTATTTTTGCCCTATTGTTTACGCACTTTTTCATGTTAAATAACAATATATAAAAACAGACATCGGGCCCGAGCTTATATATTTTAACCTCTGGCTTCGTCTACTAAAGTTACTCAACACGCAAGCATAGTTCAAGGTGTAAAATATCCATTATGGATTTGATACTTACTATAAGTATCTAAGCTTTTTTATAATAGTAATTACCTTAGATATAGCATATTCACGATATTTTAACGTTTTTCATCCGTGAGATAAATCCGCTCATTATTTAAAGCTAGAAGTTTACTGATACAACAGATCTTATTACGTCACACCAGTACATAGTAGTCATTTAGTACCTTCTTTTTCGCTTCTTTTGTCACTAAATCATAATTTATGCATTGTCGACTAATCTATATAGTCGCAACTTAAATGTTGTGTCTGAATAGTATGGCGTGGAACAATGAAGTTAATGTTTTATTATCGTCATCGCTACTTCTTATGATTTTTTAACCACATTGGCGAGTTATAAGTAAATTTTTATTTCGCTTTAGTACTTATCACAGTATTTGTCGAGGCTCTTACGCTAGCTTTCTCCAGTGCATACTATAGTCTAGCTCTGACCTCATCATTTTTTTAATTGGAAGTTAAAGTTTTGTAATTGGTTTTCTCTCAAATCGATACATTATTAGATTTACACTTATTTTTTACGTTAATGTTGCTGTTTTAATATGCCCTTAATTTGAACATTGGATGGAGCTTGACTTTTTTAATTATATTTTATACTTTCATATAATTAGCCTCCTGCACTGTTTCTATGATCTGATAAACTAGGTTTAACTGCGCATCTCCTTGATCGGATTATGTCCCATTCACATTTTGGGTATGTTACTACTGGTACTACTTAGTACAAATTTTTTTCTTCCGCTTCTTATCACTATGACCCCTATTTGTACTGACGTCAGCAAATAAATCTTTTGAACTATTATTGGCATACTATTAGAGGTTCCATATCTTTGGAAAAGGCCAAAGTAATTGCTTATTAAATTAATAGAGGTGATTAATTAGAGTTGGTCAGTATGATATTTGGTTTTCTAGTATAGTGGTTCATTTCAAGACTTTCCCTACATTTGGTTTATAAAGCTTTAGTTTGAATTATTTTGCTAATTCTTTATCAGTACGGGTTCTTGCTCTTTTCTTGTTTCCCAGCGCTTTGTACATTGGCATGCTTCACTTGACTATTAAGAAACGCAATTAGTTCCCCGGAACTTATTTATCTTCCTAGAATTTATTTTAGCTATTTCTGTCTCAAAATATATAGTAGAAACACCCTATTATATTCGCCATCTTGATTAAAATACGATGCGGAAGTTACCACGTATATTCTCTTAAGAACGTCTGGTGTAGATTATTAAGCGGTGTCGGTTAAAAGTTTGATTTAGTGTCGGACATCATTATCCAGAAGAGGTAGGGAGTATATTACGTGAAGAGATGGTCGACCCGGCCGGGGGGGGGGTTAGATAAGTAGGCAACGCTAGCTTGAGCGGGGGACTAGTGGTCTGCTGGGTGAAATATAGGAGTGTAGCCGCCCGGCCACGGTGAATCGCCCGACGGAGATAATGCCCTGTAAACATGTTGAATGAGGTGTCCGGCGTAAGGGAGATCCTACTAGCTGTTGGGCTAGCGGAGGAAGCTTAGAGGATGGAAAAGGTGAGTGGCAGACGTTAGGTAGAAATGCTTCGAGCCCCACCGACGGAGACAACGACTCGCGAGTCATGGGCACGGAGGGACGGGAGAATGTGGTCCGGTAGAGCACGATTACGTGTCCGGCCGGTGGACGTCACGCAGATGGGTGCCTGGGATGCCTGAGCGGGGACGGCGGTGCGCAGGCGCGAGGAGAACGGGATACGCGGGTGGTAGAATGTCGAGAAGATTTAATTACACTTATCAAGGCGATTGTGTTGCGAGGACATGATTTCTTAACTCATCTAGCATTGCTTTGCGAATAGAAGTTTGAAAACCTTTAAAGACAGCGTTGCTCGATGATATCATTCTCCATTATAGTCAGGAATGTGAACTACTACCGTCCGATACGGGCTCGACGGGGATGTGTTCAACTCTGCCACGTGCGAGCCAAGTCTTACGGTTAATGGTCAATCGGCTCTCCCATCTGCATTTCGATTGAATCTCCGCTAGAGTACGCAGAGTAAGGTTTCCTTAGACACTGTCTGGCTTGATAGCGTCGCACAATCAAACCCTGTAACTAATTTATAATTTGGATAGCGACCTGTAGCGATCCAATTCCCATATTAACAATCGTCACTATGTGTATAGAGGATTACCA-ATAAGGACTACTTTCTGACAAGTAC--AGAGAAAAATTTTATGCAGGTCCAACTAACCGATTATTTCTTACAAAATATAAAAACGCTCCTCTAAATCATGAAAAATCTACTTTAACATCCGTAAGTAGCATACTTATTAAGAAATTATAATGTAATAATTGTTAAATCTATCACCGGAGGATAACGTACACTGGTTATAGCGTAGGCTATCAAGGAGCGAGTCTTGGATCTGGCTAAGAGGGTGTCATTTGTTGTGGCATAAGAGACGCAATAGAACCAATCGATAGAGATAAGAACATCACGATTCTGTGCAGATGTAGAAATGTGGATGTGAGAAGAATGCGAAACAATACGCTTGAGTACAGACGAGTTCGATTTTCAGAGAAAAGTAGAGATGTTCCTGTGGGGCGTTGTTTAGTCAATTCCATGTGAAGCCATACACACGATCAAATTTCCGATGGGGCTAGAATGAGACGGAACTAAACACTGGGCTCGCTGTTCGCTGAGGCGAATGGCACATACACCATG--ATACTAAATGTTTGTCCTTCGTGCAACTACAGCGAATATTGCGGTAGCAGATCACGACCACTGCATCAGATGGAAGGCAGTTGACGAAGCTGTCGACT-------TGATGATAGGCACTTTCGAGGTTAGGGGATTGTACGACGGCGGCGCTCCGTCAAGTGCGCCCAATTTCTTTAGGTCACTAGCAGGACGTAATAACCCGGCCTCTGATAGGAGTGCCGGCGTGGCGAGGCGGAAATAGAGAACTTGAGGACAACTGATCCTAAAATACCACCGCCGATAAAGCATGTGGGAGGGGCGTGAAGTGGTACTGGTATGGGGCAAGCTGTGGATATTCACATGACACGAACGCGAGAAGACCTGGCTCCATGAAGAGACGTTGGAGGATGGATACCAGAGTTTGCGGATTCGACGACGTATAGATCACCAGGAGCGAGGATACAAGGTATACGAACGTATCACGAAGGGAGGGACGAAGAATAATCACGACTTCGGACGGAGTACTGGCTCAAGGCATGTTCGTGGGTCGACTCAGCTGGATGCGGTAACGTTGTTGGGACAGACTGTGCGTCGAAAATGGAAGGCTGCCGAAGACTATATACCGGGAACGCTAGCTGCGACCCCAGAGACGGCCGGGAGGTGCGGTGGGCATCGACATATGCAAGCCGGCGAAAAGGAACACCGGCGTTCTCGCGCCTTGCGCACTTGTGAATCAAAAGGTAAGCTACCCCCAGTGTCGCAAATGAAACCAGGAGGGGAACTATCTAAAACGAGGTTTGAATGCAAAGATGTGATCGAGGGAGGCATTGCTGGGTGGTCACATCAGTAACGTCGACGTTTACCCATAGACTGACCAGTGGCGTTGTTTGACAGAACATTCTCGTTGTGACTTATAACCTTAACGTGATCACGATAGGGGACGCTGGCGTCAAAGTTTGGTAGTGGGGCAGAGTGGCAGGACAGTTGACAGTGACTACAAAGCGTAGTTCTCGCCCGTACAACAGGGACAATGAAGCTAAGATCAAACAGCTAAAATACGGTGATCGATGCGGGGACCGAGACGCCAAGGCAAGTATTTGGAGGAGGATCGACCGACGGTTGCTGAGGGCTCTTCCTGTCCGAGAGCTCATGACGCAACCCGTAAGGGAAAACGAGCAGTGACCGGACGCCGTCAAGCACCATGACGTCCGTGGGCGATTCCTGTAGTAGGTGGGCAGGCGCTTTGGCGGGCTCATTCAACTTCGAGGCATGCACGACAGCTGTAAGACCGACGAATACTACAATCAG---AATGAATATAAGAGCTTTATTGGAGGTCCACAATGACTTCCTCCGCCGAGGAGGCCGGCTGTTGATTGATGCTGAGAAAAAGACTATACAAGGCATCTCGAGGGACGTTCGTTATTTCAGCATTTAAATTAGCCTAGTTGGTTAATGTCACCATTAATACTGTAACCCCCTCTGTAATTCTCCAGGTTAACAAAGTTTAAAAAAGATACTAATGACTATGACCGAATGAATACATGTCACTACTATTCTCGCGGACCATAATTGTGGTTCACAGATTATCTAGATGAGTCTCAATTCGAGCGAGTTACCTGCCACGATCGGTTATTAATTTGGCAGGCCGGTCTGCGAGTTCAGTTTACTTGGTTCAATATGCGGTCCGAAATGGGTTAGTTCTGCACTATGCCTCGGGCCGTGGTGAGGGCCAGATTATGACTGTTCGACTGACGCATCTGCTACGGTTCGGCCAATGCCCAGATATAAATTACCGCGAGACCTTGCTATATCTAGAATTAATATCCAGTTTTAAAAATACAATTCATGCGCCCTATAAATGAATACACAGATAGACATAACCATCAGATATTCACGATGTTTGACGGCATTCTCTAAAAAATACACTCTAGGATCACCTCAAACGAATTGCATCGAAAAGTCAACATAGTTGCGGGATTACCTTACACATTCAGGGAGTTTCT-ACTAA--GAAATTCCGGTCTATCTAGTTGGAGTTCATAACGAGGAGCGTCAAGCTATACTTAAAATTAAGGTAATGCAAATATAGTTTTCAATATTCGCCCTTTGAAGTTGTACATCTCCGGGTGGTTGTAGAAAGTATATTCGATATCGACAATCGAGGTTTCCGCGACACAACAATAAGTATAGTCCCAAACTTTTGCTTCAATCAGTATCCTTCCATTAAGAATATGTTAATTAGAGACTGGTCACGTATTGCGTTTAGAAAAAGCCTAACGCCTTATGTAGTTGATTATATCACCTCACGAGAACCGCGTTCAATCAGCATACTCCGAT-ACACGTAACTAAAAGCTACTTATAAAGACTTTTCCAAGTGTGCTAATAAAATTAACTAAACTTC---CTGCTGCCTATATCATACTCATTCAAATTTCAATATAAT---AACTATTAAATTAAAGATA--ACACGGATTTACTATAGATTAAAAGAACCCTTGTGATTGAATGTCAAGCATACGATTTTATACTTTGCCACATCCCGCCTAGAAGATTAAGACTTCTTAAACGCGATCAGTCATAATTATGCTACTCTATAAGTAGGAAGTCGCTGTCGGTTTGCATCTTAGGTCTTAATAATAGCAGTATAAGATATTTGATCCATTTCAAGTCATTTCGATTGTTGCAGTGGCTAACTGAGTTTTGTCACCTACAGTTCACGTAACCGTTCACCTGGGTAGTAGTAAATTTGGTTCTGCGTAGTTACCGAAAATCTACAAAATTAGATGATTTAAGATTACGTCAATAACCAACTAAAATTAAATGGAAAGGGCTGCGAAATACAAGCTATGACAGACAAACAAAGCTTTGGTGTGTGGGAAGACTTAGGAAAAGGGTGGTGGAAGCTCTGAAATCGGATAATTAAGAACCATAGTAAGCAAGACACCCAAAGGATAACTTCTCATCGGAATAAGTCGAGAAGGCCGGTAGCCGTAATGACAATTAGAATGCGCGGATACGAGGGATTACTACAATGTGATGGCTATAAACTAGCAAACCGTACGAACGCCTCTTGCCAATTGGCCGGCAAAGTAAATGCAAAAATTGGGG--AGCAGACACAGCACGAATAGTCATTAGACCCGAGGTCAACCAGTATGACACAAGAAAAGACTGACAACGGTAGGCTAAAGTTCAGAAAGAGTAGCGGAAGACGCAGGCAGGAGAGCGGTAAGGAGCCCAACGAAATTTTAGCAATGGTGAAATATAGG-GTATCTCGCCTAAACCCGGTCGCAAAACAGGAGCAACTCTGAATCTCACCGGACATCTCTGCAGCCTCATGCAGGAGAGTAGCGTCCTCGACTGAACTCTGAGCAACGGCCTGACACATGAGCAGGACATCTACCGAAAGAGGCATAGCACATCGT---TCCGGTCACTACCCTCTAGTGACAAGAATGG--TAAAGTCGGGTTTCCATAGAGAAGGAAATACAGGAGAAAGGCAGTAAAAGAAGAACTCGGTAGAGAACCGAAAGTTGTACCCAAAAAACTA-----AATATACAACCGCCATTATCCACAATGGAGAGACTATCGAAAGCGGCCGAAGGGATTTATTAGAGACAAGTCAAGCAGTCAAACAACAGGACGCGATAAAAGAGAGGCGCGGTTTTGGATGTAGAAAGACTGGCAGGGAGACAGGGCGACCGGGAAAGCGCGAGGGTCGACAAGACTATGCGGACACCAGTACCAACCGTAGAAATACAGAAACATGCATCTACCTT--------AAGAAAGCTTAG---------ATGATGATCTCCCAAGCACCCACTTTAGACAGATCGTGCTGCACCGAGCGTTTCGGAATATTAAAATTAGAATAGGAAGAAGTGGTCGGATAAAACACATCTGTCAAGTTTCAGCCAACGACCCCCGTTTAAAAGCTAGTAGCTGACGAAACTAGACCTACTGAACGTTCTATGCGGAGGATGATGTAACTAAAGATATCCTTATTAAGCACCACTGATTAACATTAATCGCGTAGATTAACTCTTCATTTGTTCCCCGAAACTGAAGATCCACAGAACACTAAAAACTGTATACAAGGATTAATGTTACGAGAACACTAAATGCTAGACTTCACTAATCTTGAAGGAACTGAGACATCACGTAACCAAGAACTCTCCGAATACAAGTATCGGTAATGGGCAATGTACTCGCGACGATGGCTTTTTGCTGTTTTGCCGATGGATTCTTCCAATTTTCAGTTTCTAGTCGTTTGCATGGCTCGATGGGAAGTAGAAGTTGTTGGGTCGAAGGTTTGTTTAATACTGTATAAGTACGGTTATATGGAGCTCTCGCAAATCCGATAAACCATCATTGTCTATTG
[truncated: 506,813 more chars]
