# Supplementary material for: A dated phylogeny of the genus Pennantia (Pennantiaceae) based on whole chloroplast genome and nuclear ribosomal 18S–26S repeat region sequences
Source: PhytoKeys. 2020 Aug 7;155:15–32. doi: 10.3897/phytokeys.155.53460 (PMC7428460; doi:10.3897/phytokeys.155.53460)
Supplement: Supplementary material 2 — BEAST2 and RAxML files [file phytokeys-155-015-s002.zip › MaurinPennantiaSuppMat2/MaurinPennantiaRAxMLnrDNAalignment.phy]

 8 810
EF635468 GAAGTCGTAACAAGGTTTCCGTAGGTGAACCTGCGGAAGGATCATTGTCGAAACCTGCACAGCAGAACGACCCGCGAACACGTACGT------TATGACCGGGCGCCCGGCGAGGG------GAGCTCCCCGAGCCGTGCCCCAACGGCAGGGGAACGCCCCCCACCCCGCGGGTGGGCGGCGCCCCCGGCCAAAAACGAACCCCGGCGCGATCCGCGCCAAGGAAATGCAACCGAAAGATCTCGTCTCCCGCGGGCCCGTTCGCGGCGCGCGCGGGATTCGCTGATGCTCTCAGAAACACATCGCGTCGCCCCCCA--CCCCCGCGCCCCACGGGCGCGCA--GGGAGGGGGGGCGGAGAATGGCCTCCCGTG-CCCCC-CGGCGCGGCTGGCCCAAAAAGCGAGTCCCGGGCGACGGACGTCACGACAAGTGGTGGTCGACACGGTCCTCTTATCCCGTCGTGCGCGTCCCCGTCGCCAGCGGTAACTCAAGTGACCCTGTCGCGCCGTCCAAT---CCACGGCGCTCCGACCGCGGCGGGTTCGCTGCCGGCGACGTCGCGAGAAGTCCACTGAACCTTATCATTTAGAGGAAGGAAAACGACTCTCGGCAACGGATATCTCGGCTCTCGCATCGATGAAGAACGTAGCGAAATGCGATACTTGGTGTGAATTGCAGAATCCCGTGAACCATCGAGTCTTTGAACGCAAGTTGCGCCCGAAGCCATTAGGCCGAGGGCACGTCTGCCTGGGCGTCACGCACCCCAGGTCAGGCGGGATTACCCGCTGAGTTTAAGCATATCAATAAG
May18_31_PENcor_KJLM45_CHR649661 GAAGTCGTAACAAGGTTTCCGTAGGTGAACCTGCGGAAGGATCATTGTCGAAACCTGCACAGCAGAACGACCCGCGAACACGTACGT?????????????????????????????------????????????????????????????GGGGAACGCCCCCCACCCCGCGGGTGGGCGGCGCCCCCGGCCAAAAACGAACCCCGGCGCGATCCGCGCCAAGGAAATGCAACCGAAAGATCTCGTCTCCCGCGGGCCCGTTCGCGGCGCGCGCGGGATTCGCTGATGCTCTCAGAAACACATCGCGTCGCCCCCCA--CCCCCGCGCCCCACGGGCGCGCA--GGGAGGGGGGGCGGAGAATGGCCTCCCGTG-CCCCC-CGGCGCGGCTGGCCCAAAAAGCGAGTCCCGGGCGACGGACGTCACGACAAGTGGTGGTCGACACGGTCCTCTTATCCCGTCGTGCGCGTCCCCGTCGCCAGCGGTAACTCAAGTGACCCTGTCGCGCCGTCCAAT---CCACGGCGCTCCGACCGCGGGCGGTTCGCTGCCGGCGACGTCGCGAGAAGTCCACTGAACCTTATCATTTAGAGGAAGGAAAACGACTCTCGGCAACGGATATCTYGGCTCTCGCATCGATGAAGAACGTAGCGAAATGCGATACTTGGTGTGAATTGCAGAATCCCGTGAACCATCGAGTCTTTGAACGCAAGTTGCGCCCGAAGCCATTAGGCCGAGGGCACGTCTGCCTGGGCGTCACGCACCCCAGGTCAGGCGGGATTACCCGCTGAGTTTAAGCATATCAATAAG
EF635469 GAAGTCGTAACAAGGTTTCCGTAGGTGAACCTGCGGAAGGATCATTGTCGAAACCTGCACAGCAGAACGACCCGCGAACACGTACGT------TATGACCGGGCGCCCGGCGAGGG------GAGCCCCCCGAGCCGTGCCCCAACGGCAGGGGAACGCCCCCCACCCCGCGGGTGGGCGGCGCCCCCGGCCAAAAACGAACCCCGGCGCGATCCGCGCCAAGGAAATGCAACCGAAAGATCTCGTCTCCCGCGGGCCCGTTCGCGGCGCGCGCGGGATTCGCTGATGCTCTCAGAAACACATCGCGTCGCCCCCCA--CCCCCGCGCCCCACGGGCGCGCGCCGGGAGGGGGGGCGGAGAATGGCCTCCCGTG-CCCCC-CGGCGCGGCTGGCCCAAAARGCGAGTCCCGGGCGACGGACGTCACGACAAGTGGTGGTCGACACGGTCCYCTTATCCCGTCGTGCGCGTCCCCGTCGCCAGCGGTAACTCAAGYGACCCTGTCGCGCCGTCCAAT---CCACGGCGCTCCGACCGCGGGCGGTTCGCTGCCGGCGACGTCGCGAGAAGTCCACTGAACCTTATCATTTAGAGGAAGGAAAACGACTCTCGGCAACGGATATCTCGGCTCTCGCATCGATGAAGAACGTAGCGAAATGCGATACTTGGTGTGAATTGCAGAATCCCGTGAACCATCGAGTCTTTGAACGCAAGTTGCGCCCGAAGCCATTAGGCCGAGGGCACGTCTGCCTGGGCGTCACGCACCCCAGGTCAGGCGGGATTACCCGCTGAGTTTAAGCATATCAATAAG
Jan19_50_PENend GAAGTCGTAACAAGGTTTCCGTAGGTGAACCTGCGGAAGGATCATTGTCGAAACCTGCACAGCAGAACGACCCGCGAACACGTACGT------TATGACCGGGCGCCCGGCGAGGG------GAGCCCCCCGAGCCGTGCCCCAACGGCAGGGGAACGCCCCCCACCCCGCGGGTGGNNNNGSSSCCCGGCCAAAAACGAACCCCGGCGCGATCCGCGCCAAGGAAATGCAACCGAAAGATCTCGTCTCCCGCGGGCCCGTTCGCGGCGCGCGCGGGATTCGCTGATGCTCTCAGAAACACATCGCGTCGCCCCCCA--CCCCCGCGCCCCACGGGCGCGCGCCGGGAGGGGGGGCGGAGAATGGCCTCCCGTG-CCCCC?????????????????????????????????????????????????????????????????????????????CCGTCGTGCGCGTCCCCGTCGCCAGCGGTAACTCAAGCGACCCTGTCGCGCCGTCCAAT---CCACGGCGCTCCGACCGCGGGCGGTTCGCTGCCGGCGACGTCGCGAGAAGTCCACTGAACCTTATCATTTAGAGGAAGGAAAACGACTCTCGGCAACGGATATCTCGGCTCTCGCATCGATGAAGAACGTAGCGAAATGCGATACTTGG?????????????????????????????????????????????TTGCGCCCGAAGCCATTAGGCCGAGGGCACGTCTGCCTGGGCGTCACGCACCCCAGGTCAGGCGGGATTACCCGCTGAGTTTAAGCATATCAATAAG
EF660531 GAAGTCGTAACAAGGTTTCCGTAGGTGAACCTGCGGAAGGATCATTGTCGAAACCTGCACAGCAGAACGACCCGCGAACACGTACGT------TATGACCGGGCGCCCGGCGAGGG------GAGCSCCCYGAGCCGTGCCCCAACGGCMGGGGAACGCCCCCCACCCMGCGGGTGGGCGGCGCCCCCGGCCAAAAACGAACCCCGGCGCGATCCGCGCCAAGGAAATGCAACCGAAAGATCTCGTCTCCCGCGGGCCCGTTCGCGGCGCGCGCGGGATTCGCTGATGCTCTCAGAAACACATCGCGTCGCCCCCCA--CCCCCGCGCCCCACGGGCGCGCGCCGGGAAGGGGGGCGGAGAATGGCCTCCCGTG-TCCCC-CGGCGCGGTTGGCCCAAAAAGCGAGTCCCGGGCGACGGACGTCACGACAAGTGGTGGTCGACACGGTCCTCTTATCCGGTCGTGTGCGTCCCCGTCGCCAGCGGTGCCTCAAGTGACCCTGTTGCGCCGTCCCATCTACTACGGCGCTCCGACCGCGGGCGGTTCGCTGCCGGCGACGTCGCGAGAAGTCCACTGAACCTTATCATTTAGAGGAAGGAAAACGACTCTCGGCAACGGATATCTCGGCTCTCGCATCGATGAAGAACGTAGCGAAATGCGATACTTGGTGTGAATTGCAGAATCCCGTGAACCATCGAGTCTTTGAACGCAAGTTGCGCCCGAAGCCATTAGGCCGAGGGCACGTCTGCCTGGGCGTCACGCACCCCAGGTCAGGCGGGATTACCCGCTGAGTTTAAGCATATCAATAAG
Jan19_76_PENbay GAAGTCGTAACAAGGTTTCCGTAGGTGAACCTGCGGAAGGATCATTGTCGAAACCTGCACAGCAGAACGACCCGCGAACACGTACGT------TATGACCGGGCGCCCGGCGAGGG------GAGCGCCCTGAGCCGTGCCCCAACGGCCGGGGAACGCCCCCCACCCAGCGGGTGGGCGGCGCCCCCGGCCAAAAACGAACCCCGGCGCGATCCGCGCCAAGGAAATGCAACCGAAAGATCTCGTCTCCCGCGGGCCCGTTCGCGGCGCGCGCGGGATTCGCTGATGCTCTCAGAAACACATCGCGTCGCCCCCCA--CCCCCGCGCCCCACGGGCGCGCGCCGGGAAGGGGGGCGGAGAATGGCCTCCCGTG-TCCCC-CGGCGCGGTTGGCCCAAAAAGCGAGTCCCGGGCGACGGACGTCACGACAAGTGGTGGTCGACACGGTCCTCTTATCCGGTCGTGTGCGTCCCCGTCGCCAGCGGTGCCTCAAGTGACCCTGTTGCGCCGTCCCATCTACTACGGCGCTCCGACCGCGGGCGGTTCGCTGCCGGCGACGTCGCGAGAAGTCCACTGAACCTTATCATTTAGAGGAAGGAAAACGACTCTCGGCAACGGATATCTCGGCTCTCGCATCGATGAAGAACGTAGCGAAATGCGATACTTGGTGTGAATTGCAGAATCCCGTGAACCATCGAGTCTTTGAACGCAAGTTGCGCCCGAAGCCATTAGGCCGAGGGCACGTCTGCCTGGGCGTCACGCACCCCAGGTCAGGCGGGATTACCCGCTGAGTTTAAGCATATCAATAAG
EF635470 GAAGTCGTAACAAGGTTTCCGTAGGTGAACCTGCGGAAGGATCATTGTCGAAACCTGCACAGCAGAACGACCTGCGAACACGTACGT------TACCACCGGGTGCCCGGCGAGGGGAGCGCGAGCGCCCTGAGCCGTGCCCCATCGGTCGGGGAACGCCCCCCACCCCGTGGGTGG--CGCCCCCCTGGCCAAAAACGAACCCCGGCGCGATCCGCGCCAAGGAAATGCAACCGAAAGATCACGTCTCCCGCGGGCCTGTTCGCAGCGCGCGCGGGATTCGGCGACGCTTTTAGAAACACATCGCGTCGCCCCCCACCCCCCCGCGCCCCACGGGCGCGCGGCGGGAGGGGGGGCGGACAATGGCCTCCCGTGCCCCCC-CGGCGCGGTTGGCCCAAAAAGCGAGTCCCGGGCGACGGACGTCACGACAAGTGGTGGTCGACACGGTCCTCTTATCCCGTCGTGCGCGTCCCTGTCGCCAGCGGTGCCTCAAGCGACCCTGTCGCGCCGTCCCAG---CGACGGCGCTCCGACCGCGGGCGGTTCGCTGCCGGCGACGTCGCGAGAAGTCCACTGAACCTTATCATTTAGAGGAAGGAAAACGACTCTCGGCAACGGATATCTCGGCTCTCGCATCGATGAAGAACGTAGCGAAATGCGATACTTGGTGTGAATTGCAGAATCCCGTGAACCATCGAGTCTTTGAACGCAAGTTGCGCCCGAAGCCATTAGGCCGAGGGCACGTCTGCCTGGGCGTCACGCACCCCAGGTCAGGCGGGATTACCCGCTGAGTTTAAGCATATCAATAAG
Jan19_49_PENcun GAAGTCGTAACAAGGTTTCCGTAGGTGAACCTGCGGAAGGATCATTGTCGAAACCTGCACAGCAGAACGACCCGCGAACACGTACGT------TACCACCGGGCGCCCGGCGAGGGGAGCGCGAGCGCCCTGAGCCGTGCCCCATCGGTCGGGGAACGCCCCCCACCCCGTGGGTGG--CGCCCCCCTGGCCAAAAACGAACCCCGGCGCGATCCGCGCCAAGGAAATGCAACCGAAAGATCACGTCTCCCGCGGGCCTGTTCGCAGCGCGCGCGGGATTCGGCGACGCTTTTACAAACACATCGCGTCGCCCCCCACCCCCCCGCGCCCCACGGGCGCGCGGCGGGAGGGGGGGCGGACAATGGCCTCCCGTGCCCCCC-CGGCGCGGTTGGCCCCAAAAGCGAGTCCCGGGCGACGGACGTCACGACAAGTGGTGGTCGACACGGTCCTCTTATCCCGTCGTGCGCGTCCCTGTCGCCAGCGGTGCCTCAAGCGACCCTGTCGCGCCGTCCCAG---CGACGGCGCTCCGACCGCGGGCGGTTCGCTGCCGGCGACGTCGCGAGAAGTCCACTGAACCTTATCATTTAGAGGAAGGAAAACGACTCTCGGCAACGGATATCTCGGCTCTCGCATCGATGAAGAACGTAGCGAAATGCGATACTTGGTGTGAATTGCAGAATCCCGTGAACCATCGAGTCTTTGAACGCAAGTTGCGCCCGAAGCCATTAGGCCGAGGGCACGTCTGCCTGGGCGTCACGCACCCCAGGTCAGGCGGGATTACCCGCTGAGTTTAAGCATATCAATAAG
